# Supplementary material for: A Chiral Saddle‐Shaped Nanographene With Two Heptagon‐Embedded [4]Helicenes
Source: Angew Chem Int Ed Engl. 2026 Jun 2;65(31):e3481279. doi: 10.1002/anie.3481279 (PMC13411393; doi:10.1002/anie.3481279)
Supplement: Supplementary file 2 — Supporting File 2: anie72921‐sup‐0002‐DataFile.zip. [file ANIE-65-e3481279-s002.zip]

Archive with 4 entries (4 files):
- C60@1 complex.cif
- compound 1.cif
- compound 2.cif
- compound 3.cif
