# Supplementary material for: A Chiral Saddle‐Shaped Nanographene With Two Heptagon‐Embedded [4]Helicenes
Source: Angew Chem Int Ed Engl. 2026 Jun 2;65(31):e3481279. doi: 10.1002/anie.3481279 (PMC13411393; doi:10.1002/anie.3481279)
Supplement: Supplementary file 2 — Supporting File 2: anie72921‐sup‐0002‐DataFile.zip. [file ANIE-65-e3481279-s002.zip › C60@1 complex.cif]

data_feng106
_audit_creation_date               2025-10-22
_audit_creation_method
;
Olex2 1.5
(compiled 2025.07.13 svn.rb7424aed for OlexSys, GUI svn.r7314)
;
_shelx_SHELXL_version_number       '2018/3'
_audit_contact_author_address      ?
_audit_contact_author_email        ?
_audit_contact_author_name         ''
_audit_contact_author_phone        ?
_publ_contact_author_id_orcid      ?
_publ_section_references
;
Dolomanov, O.V., Bourhis, L.J., Gildea, R.J, Howard, J.A.K. & Puschmann, H.
 (2009), J. Appl. Cryst. 42, 339-341.

Sheldrick, G.M. (2015). Acta Cryst. A71, 3-8.

Sheldrick, G.M. (2015). Acta Cryst. C71, 3-8.
;
_chemical_name_common              ?
_chemical_name_systematic          ?
_chemical_formula_moiety           'C126 H114, 3(C60), 2(C6 H14), 3.5[C7H8]'
_chemical_formula_sum              'C318.01 H142'
_chemical_formula_weight           3962.37
_chemical_melting_point            ?
_chemical_oxdiff_formula           C342.5H170
loop_
  _atom_type_symbol
  _atom_type_description
  _atom_type_scat_dispersion_real
  _atom_type_scat_dispersion_imag
  _atom_type_scat_source
 'C' 'C' 0.0181 0.0091 'International Tables Vol C Tables 4.2.6.8 and 6.1.1.4'
 'H' 'H' 0.0000 0.0000 'International Tables Vol C Tables 4.2.6.8 and 6.1.1.4'

_shelx_space_group_comment
;
The symmetry employed for this shelxl refinement is uniquely defined
by the following loop, which should always be used as a source of
symmetry information in preference to the above space-group names.
They are only intended as comments.
;
_space_group_crystal_system        'monoclinic'
_space_group_IT_number             13
_space_group_name_H-M_alt          'P 1 2/n 1'
_space_group_name_Hall             '-P 2yac'
loop_
  _space_group_symop_operation_xyz
 'x, y, z'
 '-x+1/2, y, -z+1/2'
 '-x, -y, -z'
 'x-1/2, -y, z-1/2'

_cell_length_a                     18.36370(10)
_cell_length_b                     16.74010(10)
_cell_length_c                     33.2893(2)
_cell_angle_alpha                  90
_cell_angle_beta                   94.9750(10)
_cell_angle_gamma                  90
_cell_volume                       10194.92(10)
_cell_formula_units_Z              2
_cell_measurement_reflns_used      29374
_cell_measurement_temperature      100.00(10)
_cell_measurement_theta_max        76.4320
_cell_measurement_theta_min        2.6290
_shelx_estimated_absorpt_T_max     ?
_shelx_estimated_absorpt_T_min     ?
_exptl_absorpt_coefficient_mu      0.563
_exptl_absorpt_correction_T_max    0.987
_exptl_absorpt_correction_T_min    0.961
_exptl_absorpt_correction_type     analytical
_exptl_absorpt_process_details
;
CrysAlisPro 1.171.44.121a (Rigaku Oxford Diffraction, 2025)
Analytical numeric absorption correction using a multifaceted crystal
model based on expressions derived by R.C. Clark & J.S. Reid.
(Clark, R. C. & Reid, J. S. (1995). Acta Cryst. A51, 887-897)
Empirical absorption correction using spherical harmonics,
implemented in SCALE3 ABSPACK scaling algorithm.
;
_exptl_absorpt_special_details     ?
_exptl_crystal_colour              black
_exptl_crystal_colour_lustre       .
_exptl_crystal_colour_modifier     .
_exptl_crystal_colour_primary      black
_exptl_crystal_density_diffrn      1.291
_exptl_crystal_density_meas        ?
_exptl_crystal_density_method      ?
_exptl_crystal_description         block
_exptl_crystal_F_000               4100
loop_
  _exptl_crystal_face_index_h
  _exptl_crystal_face_index_k
  _exptl_crystal_face_index_l
  _exptl_crystal_face_perp_dist
 2 -11 2 0.0266
 -5 -1 -19 0.0747
 -2 -11 -2 0.0323
 -2 10 6 0.0293
 10 2 -12 0.0347
 -10 -3 11 0.0296
 -4 10 0 0.0320
 6 8 10 0.0943
 -9 -2 -12 0.0652

_exptl_crystal_size_max            0.222
_exptl_crystal_size_mid            0.069
_exptl_crystal_size_min            0.065
loop_
  _exptl_oxdiff_crystal_face_indexfrac_h
  _exptl_oxdiff_crystal_face_indexfrac_k
  _exptl_oxdiff_crystal_face_indexfrac_l
  _exptl_oxdiff_crystal_face_x
  _exptl_oxdiff_crystal_face_y
  _exptl_oxdiff_crystal_face_z
 1.8449 -10.6746 2.0743 0.0740 0.3163 0.9458
 -4.6044 -1.1463 -18.9906 -0.2244 -0.9358 0.2718
 -1.6010 -10.7094 -1.9416 -0.1728 0.0593 0.9832
 -1.5138 10.4298 5.6358 -0.1116 0.0412 -0.9929
 10.2923 1.7478 -11.9069 0.9420 -0.3327 -0.0449
 -10.0481 -3.3659 11.0381 -0.9239 0.3267 0.1989
 -3.7392 10.3210 -0.0526 -0.2462 -0.2621 -0.9331
 5.9393 7.5502 10.1974 0.4398 0.4623 -0.7699
 -9.1827 -2.0101 -11.6844 -0.6603 -0.6962 0.2815

_exptl_transmission_factor_max     ?
_exptl_transmission_factor_min     ?
_diffrn_reflns_av_R_equivalents    0.0331
_diffrn_reflns_av_unetI/netI       0.0259
_diffrn_reflns_Laue_measured_fraction_full  1.000
_diffrn_reflns_Laue_measured_fraction_max  0.986
_diffrn_reflns_limit_h_max         23
_diffrn_reflns_limit_h_min         -23
_diffrn_reflns_limit_k_max         11
_diffrn_reflns_limit_k_min         -20
_diffrn_reflns_limit_l_max         41
_diffrn_reflns_limit_l_min         -41
_diffrn_reflns_number              87888
_diffrn_reflns_point_group_measured_fraction_full  1.000
_diffrn_reflns_point_group_measured_fraction_max  0.986
_diffrn_reflns_theta_full          67.684
_diffrn_reflns_theta_max           76.749
_diffrn_reflns_theta_min           2.655
_diffrn_ambient_environment        N~2~
_diffrn_ambient_temperature        100.00(10)
_diffrn_detector                   'CCD plate'
_diffrn_detector_area_resol_mean   10.5700
_diffrn_detector_type              AtlasS2
_diffrn_measured_fraction_theta_full  1.000
_diffrn_measured_fraction_theta_max  0.986
_diffrn_measurement_details
;
List of Runs (angles in degrees, time in seconds):

  # Type    Start    End  Width  t~exp~   \w     \q     \k     \f   Frames
--------------------------------------------------------------------------
  1  \w    -76.00   5.00   0.50    4.00    --  -38.50 112.00 146.00  162
  2  \w     24.00  87.00   0.50    4.00    --   42.75-112.00  53.00  126
  3  \w    105.00 132.00   0.50   16.00    --  111.00 112.00 146.00   54
  4  \w     41.00 109.00   0.50   16.00    --  111.00-112.00  53.00  136
  5  \w   -117.00  -2.00   0.50    4.00    --  -38.50 -19.00   0.00  230
  6  \w     27.00 115.00   0.50    4.00    --   42.75  38.00 -30.00  176
  7  \w     57.00  83.00   0.50    4.00    --   42.75 -99.00-120.00   52
  8  \w     10.00  52.00   0.50    4.00    --   42.75 -99.00-120.00   84
  9  \w     37.00 156.00   0.50   16.00    --  111.00 -15.00 120.00  238
 10  \w     87.00 178.00   0.50   16.00    --  111.00  45.00 -60.00  182
 11  \w     35.00 107.00   0.50   16.00    --  111.00 -94.00-180.00  144
 12  \w     40.00  86.00   0.50   16.00    --  111.00-125.00  30.00   92
 13  \w     76.00 112.00   0.50   16.00    --  111.00-125.00 120.00   72
 14  \w     30.00 107.00   0.50   16.00    --  111.00 -94.00 -90.00  154
 15  \w     39.00  65.00   0.50   16.00    --  111.00-125.00 120.00   52
 16  \w     44.00 107.00   0.50   16.00    --  111.00 -94.00-150.00  126
 17  \w     40.00 112.00   0.50   16.00    --  111.00-125.00-180.00  144
 18  \w     30.00 107.00   0.50   16.00    --  111.00 -94.00 -30.00  154
 19  \w     40.00 132.00   0.50   16.00    --  111.00 -45.00   0.00  184
 20  \w     71.00 177.00   0.50   16.00    --  111.00  15.00  30.00  212
;
_diffrn_measurement_device         'four-circle diffractometer'
_diffrn_measurement_device_type    'SuperNova, Dual, Cu at home/near, AtlasS2'
_diffrn_measurement_method         '\w scans'
_diffrn_orient_matrix_type        
 'CrysAlisPro convention (1999,Acta A55,543-557)'
_diffrn_orient_matrix_UB_11        0.0811209000
_diffrn_orient_matrix_UB_12        0.0054953000
_diffrn_orient_matrix_UB_13        -0.0081842000
_diffrn_orient_matrix_UB_21        0.0224647000
_diffrn_orient_matrix_UB_22        -0.0170285000
_diffrn_orient_matrix_UB_23        0.0448590000
_diffrn_orient_matrix_UB_31        0.0005512000
_diffrn_orient_matrix_UB_32        -0.0902547000
_diffrn_orient_matrix_UB_33        -0.0090008000
_diffrn_oxdiff_digest_od_ed
;

;
_diffrn_oxdiff_measurement_exp_name  FTA13102025Cu.xpar
_diffrn_radiation_monochromator    mirror
_diffrn_radiation_probe            x-ray
_diffrn_radiation_type             'Cu K\a'
_diffrn_radiation_wavelength       1.54184
_diffrn_source                     'micro-focus sealed X-ray tube'
_diffrn_source_type                'SuperNova (Cu) X-ray Source'
_reflns_Friedel_coverage           0.000
_reflns_Friedel_fraction_full      .
_reflns_Friedel_fraction_max       .
_reflns_number_gt                  17335
_reflns_number_total               21201
_reflns_special_details
;
 Reflections were merged by SHELXL according to the crystal
 class for the calculation of statistics and refinement.
 
 Structure factors included contributions from the .fab file.
 
 _reflns_Friedel_fraction is defined as the number of unique
 Friedel pairs measured divided by the number that would be
 possible theoretically, ignoring centric projections and
 systematic absences.
;
_reflns_threshold_expression       'I > 2\s(I)'
_computing_cell_refinement         'CrysAlisPro 1.171.44.121a (Rigaku OD, 2025)'
_computing_data_collection        
 'CrysAlisPro system (CCD 44.118a 64-bit (release 22-07-2025))'
_computing_data_reduction          'CrysAlisPro 1.171.44.121a (Rigaku OD, 2025)'
_computing_molecular_graphics      'Olex2 1.5 (Dolomanov et al., 2009)'
_computing_publication_material    'Olex2 1.5 (Dolomanov et al., 2009)'
_computing_structure_refinement    'SHELXL 2018/3 (Sheldrick, 2015)'
_computing_structure_solution      'SHELXT 2018/2 (Sheldrick, 2018)'
_refine_diff_density_max           0.974
_refine_diff_density_min           -0.557
_refine_diff_density_rms           0.058
_refine_ls_extinction_coef         .
_refine_ls_extinction_method       none
_refine_ls_goodness_of_fit_ref     1.035
_refine_ls_hydrogen_treatment      constr
_refine_ls_matrix_type             full
_refine_ls_number_parameters       2017
_refine_ls_number_reflns           21201
_refine_ls_number_restraints       2967
_refine_ls_R_factor_all            0.0795
_refine_ls_R_factor_gt             0.0674
_refine_ls_restrained_S_all        1.499
_refine_ls_shift/su_max            0.000
_refine_ls_shift/su_mean           0.000
_refine_ls_structure_factor_coef   Fsqd
_refine_ls_weighting_details      
 'w=1/[\s^2^(Fo^2^)+(0.1101P)^2^+8.0331P] where P=(Fo^2^+2Fc^2^)/3'
_refine_ls_weighting_scheme        calc
_refine_ls_wR_factor_gt            0.1863
_refine_ls_wR_factor_ref           0.1983
_refine_special_details            ?
_olex2_refinement_description
;
1. Fixed Uiso
 At 1.2 times of:
  All C(H) groups, All C(H,H) groups
 At 1.5 times of:
  All C(H,H,H) groups
2. Restrained distances
 C1C-C1D = C1Q-C1O = C1J-C1Z = C1G-C1B = C1F-C1E = C2C-C1K = C1N-C1I = C1M-C1A
 = C1X-C1R = C2D-C1S = C2B-C1Y = C1W-C1P = C1T-C1H = C2G-C2F = C2H-C2L = C2K-
 C2P = C3G-C3B = C2U-C3C_$1 = C2Q-C3A = C2W-C2X = C3E-C2T = C2N-C2R = C67-C66
 1.401 with sigma of 0.001
 C1D-C1Q = C1E-C1D = C1E-C1I = C1A-C1I = C1A-C1Q = C1R-C1M = C1V-C1R = C1W-C1M
 = C1N-C1X = C2D-C1X = C2D-C1Y = C2C-C1Y = C2C-C1N = C1G-C1F = C1G-C1H = C1H-
 C1U = C1U-C1K = C1K-C1F = C1P-C1O = C1O-C1J = C1C-C1Z = C1B-C1C = C1P-C1L =
 C2P-C2L = C2P-C2U = C3E_$1-C2U = C3E_$1-C2Q = C2L-C2Q = C3G_$1-C2K = C2K-C2G =
 C2J-C2G = C2O-C2J = C3G_$1-C2O = C3C-C2R = C3B-C3C = C30-C3B = C30-C2Z = C2R-
 C2Z = C2S-C2T = C2S-C2M = C2I-C2M = C2N-C2I = C2N-C2T = C2Y-C2E = C2F-C2E =
 C2F-C2H = C2X-C2H = C2Y-C2X = C3F-C2V = C2V-C2W = C2W-C3A = C3D-C3A_$1 =
 C3F_$1-C3D = C2N-C2T = C2S-C2T = C2I-C2M = C2N-C2I
 1.458 with sigma of 0.001
3. Uiso/Uaniso restraints and constraints
C124 \\sim C125 \\sim C126 \\sim C127 \\sim C128 \\sim C129 \\sim C130 \\sim
C131 \\sim C132 \\sim C133 \\sim C134 \\sim C135 \\sim C136 \\sim C137 \\sim
C138 \\sim C139 \\sim C140 \\sim C141 \\sim C142 \\sim C143 \\sim C144 \\sim
C145 \\sim C146 \\sim C147 \\sim C148 \\sim C149 \\sim C150 \\sim C151 \\sim
C152 \\sim C153 \\sim C1A \\sim C1B \\sim C1C \\sim C1D \\sim C1E \\sim C1F
\\sim C1G \\sim C1H \\sim C1I \\sim C1J \\sim C1K \\sim C1L \\sim C1M \\sim C1N
\\sim C1O \\sim C1P \\sim C1Q \\sim C1R \\sim C1S \\sim C1T \\sim C1U \\sim C1V
\\sim C1W \\sim C1X \\sim C1Y \\sim C1Z \\sim C2A \\sim C2B \\sim C2C \\sim C2D
\\sim C2E \\sim C2F \\sim C2G \\sim C2H \\sim C2I \\sim C2J \\sim C2K \\sim C2L
\\sim C2M \\sim C2N \\sim C2O \\sim C2P \\sim C2Q \\sim C2R \\sim C2S \\sim C2T
\\sim C2U \\sim C2V \\sim C2W \\sim C2X \\sim C2Y \\sim C2Z \\sim C30 \\sim C3A
\\sim C3B \\sim C3C \\sim C3D \\sim C3E \\sim C3F \\sim C3G: within 2A with
sigma of 0.01 and sigma for terminal atoms of 0.002 within 2A
4. Others
 1*[Sof(C124)+Sof(C125)+Sof(C126)+Sof(C127)+Sof(C128)+Sof(C129)+Sof(C130)+
 Sof(C131)+Sof(C132)+Sof(C133)+Sof(C134)+Sof(C135)+Sof(C136)+Sof(C137)+
 Sof(C138)+Sof(C139)+Sof(C140)+Sof(C141)+Sof(C142)+Sof(C143)+Sof(C144)+
 Sof(C145)+Sof(C146)+Sof(C147)+Sof(C148)+Sof(C149)+Sof(C150)+Sof(C151)+
 Sof(C152)+Sof(C153)]+1*[Sof(C1A)+Sof(C1B)+Sof(C1C)+Sof(C1D)+Sof(C1E)+Sof(C1F)+
 Sof(C1G)+Sof(C1H)+Sof(C1I)+Sof(C1J)+Sof(C1K)+Sof(C1L)+Sof(C1M)+Sof(C1N)+
 Sof(C1O)+Sof(C1P)+Sof(C1Q)+Sof(C1R)+Sof(C1S)+Sof(C1T)+Sof(C1U)+Sof(C1V)+
 Sof(C1W)+Sof(C1X)+Sof(C1Y)+Sof(C1Z)+Sof(C2A)+Sof(C2B)+Sof(C2C)+Sof(C2D)]+1*
 [Sof(C2E)+Sof(C2F)+Sof(C2G)+Sof(C2H)+Sof(C2I)+Sof(C2J)+Sof(C2K)+Sof(C2L)+
 Sof(C2M)+Sof(C2N)+Sof(C2O)+Sof(C2P)+Sof(C2Q)+Sof(C2R)+Sof(C2S)+Sof(C2T)+
 Sof(C2U)+Sof(C2V)+Sof(C2W)+Sof(C2X)+Sof(C2Y)+Sof(C2Z)+Sof(C30)+Sof(C3A)+
 Sof(C3B)+Sof(C3C)+Sof(C3D)+Sof(C3E)+Sof(C3F)+Sof(C3G)]=1 with esd of 0
 Sof(H29A)=Sof(H31A)=Sof(C30B)=Sof(C56B)=Sof(C57B)=Sof(H57D)=Sof(H57E)=
 Sof(H57F)=Sof(C58B)=Sof(H58D)=Sof(H58E)=Sof(H58F)=Sof(C59B)=Sof(H59D)=
 Sof(H59E)=Sof(H59F)=1-FVAR(1)
 Sof(H29)=Sof(H31)=Sof(C30A)=Sof(C56A)=Sof(C57A)=Sof(H57A)=Sof(H57B)=Sof(H57C)=
 Sof(C58A)=Sof(H58A)=Sof(H58B)=Sof(H58C)=Sof(C59A)=Sof(H59A)=Sof(H59B)=
 Sof(H59C)=FVAR(1)
 Sof(C1A)=Sof(C1B)=Sof(C1C)=Sof(C1D)=Sof(C1E)=Sof(C1F)=Sof(C1G)=Sof(C1H)=
 Sof(C1I)=Sof(C1J)=Sof(C1K)=Sof(C1L)=Sof(C1M)=Sof(C1N)=Sof(C1O)=Sof(C1P)=
 Sof(C1Q)=Sof(C1R)=Sof(C1S)=Sof(C1T)=Sof(C1U)=Sof(C1V)=Sof(C1W)=Sof(C1X)=
 Sof(C1Y)=Sof(C1Z)=Sof(C2A)=Sof(C2B)=Sof(C2C)=Sof(C2D)=FVAR(2)
 Sof(C2E)=Sof(C2F)=Sof(C2G)=Sof(C2H)=Sof(C2I)=Sof(C2J)=Sof(C2K)=Sof(C2L)=
 Sof(C2M)=Sof(C2N)=Sof(C2O)=Sof(C2P)=Sof(C2Q)=Sof(C2R)=Sof(C2S)=Sof(C2T)=
 Sof(C2U)=Sof(C2V)=Sof(C2W)=Sof(C2X)=Sof(C2Y)=Sof(C2Z)=Sof(C30)=Sof(C3A)=
 Sof(C3B)=Sof(C3C)=Sof(C3D)=Sof(C3E)=Sof(C3F)=Sof(C3G)=FVAR(3)
 Sof(C124)=Sof(C125)=Sof(C126)=Sof(C127)=Sof(C128)=Sof(C129)=Sof(C130)=
 Sof(C131)=Sof(C132)=Sof(C133)=Sof(C134)=Sof(C135)=Sof(C136)=Sof(C137)=
 Sof(C138)=Sof(C139)=Sof(C140)=Sof(C141)=Sof(C142)=Sof(C143)=Sof(C144)=
 Sof(C145)=Sof(C146)=Sof(C147)=Sof(C148)=Sof(C149)=Sof(C150)=Sof(C151)=
 Sof(C152)=Sof(C153)=FVAR(4)
5.a Secondary CH2 refined with riding coordinates:
 C155(H15D,H15E), C156(H15F,H15G), C157(H15H,H15I), C158(H15J,H15K)
5.b Aromatic/amide H refined with riding coordinates:
 C4(H4), C5(H5), C12(H12), C14(H14), C17(H17), C19(H19), C23(H23), C25(H25),
 C29(H29), C29(H29A), C31(H31), C31(H31A), C35(H35), C37(H37)
5.c Fitted hexagon refined as free rotating group:
 C1B(C1C,C1D,C1E,C1F,C1G), C2V(C2W,C2X,C2Y,C2Z,C30)
5.d Idealised Me refined as rotating group:
 C45(H45A,H45B,H45C), C46(H46A,H46B,H46C), C47(H47A,H47B,H47C), C49(H49A,H49B,
 H49C), C50(H50A,H50B,H50C), C51(H51A,H51B,H51C), C53(H53A,H53B,H53C), C54(H54A,
 H54B,H54C), C55(H55A,H55B,H55C), C61(H61A,H61B,H61C), C62(H62A,H62B,H62C),
 C63(H63A,H63B,H63C), C57A(H57A,H57B,H57C), C58A(H58A,H58B,H58C), C59A(H59A,
 H59B,H59C), C57B(H57D,H57E,H57F), C58B(H58D,H58E,H58F), C59B(H59D,H59E,H59F),
 C154(H15A,H15B,H15C), C159(H15L,H15M,H15N)
;
_atom_sites_solution_hydrogens     geom
_atom_sites_solution_primary       dual
_atom_sites_solution_secondary     ?
loop_
  _atom_site_label
  _atom_site_type_symbol
  _atom_site_fract_x
  _atom_site_fract_y
  _atom_site_fract_z
  _atom_site_U_iso_or_equiv
  _atom_site_adp_type
  _atom_site_occupancy
  _atom_site_site_symmetry_order
  _atom_site_calc_flag
  _atom_site_refinement_flags_posn
  _atom_site_refinement_flags_adp
  _atom_site_refinement_flags_occupancy
  _atom_site_disorder_assembly
  _atom_site_disorder_group
 C1 C 0.19308(10) 0.14343(10) 0.21865(5) 0.0174(3) Uani 1 1 d . . . . .
 C2 C 0.26447(10) 0.12815(10) 0.20954(5) 0.0182(3) Uani 1 1 d . . . . .
 C3 C 0.32249(10) 0.12945(10) 0.24046(5) 0.0181(3) Uani 1 1 d . . . . .
 C4 C 0.39694(10) 0.11708(11) 0.23290(5) 0.0204(3) Uani 1 1 d . . . . .
 H4 H 0.408648 0.101562 0.206775 0.025 Uiso 1 1 calc R U . . .
 C5 C 0.45110(10) 0.12739(10) 0.26285(5) 0.0197(3) Uani 1 1 d . . . . .
 H5 H 0.499703 0.112715 0.258351 0.024 Uiso 1 1 calc R U . . .
 C6 C 0.43644(10) 0.16000(10) 0.30116(5) 0.0187(3) Uani 1 1 d . . . . .
 C7 C 0.49753(10) 0.19584(10) 0.32547(5) 0.0188(3) Uani 1 1 d . . . . .
 C8 C 0.48073(10) 0.26070(10) 0.35002(5) 0.0176(3) Uani 1 1 d . . . . .
 C9 C 0.40689(9) 0.27234(10) 0.36013(5) 0.0166(3) Uani 1 1 d . . . . .
 C10 C 0.35013(9) 0.21833(10) 0.34646(5) 0.0166(3) Uani 1 1 d . . . . .
 C11 C 0.36476(10) 0.16912(10) 0.31115(5) 0.0176(3) Uani 1 1 d . . . . .
 C12 C 0.57025(10) 0.17394(11) 0.32292(5) 0.0207(4) Uani 1 1 d . . . . .
 H12 H 0.580898 0.129109 0.306935 0.025 Uiso 1 1 calc R U . . .
 C13 C 0.62751(10) 0.21586(11) 0.34311(5) 0.0210(4) Uani 1 1 d . . . . .
 C14 C 0.61091(10) 0.28599(11) 0.36316(5) 0.0206(4) Uani 1 1 d . . . . .
 H14 H 0.649660 0.318067 0.375044 0.025 Uiso 1 1 calc R U . . .
 C15 C 0.53862(10) 0.31017(10) 0.36619(5) 0.0182(3) Uani 1 1 d . . . . .
 C16 C 0.52042(10) 0.38566(11) 0.38528(5) 0.0186(3) Uani 1 1 d . . . . .
 C17 C 0.57050(10) 0.44838(11) 0.39072(5) 0.0203(3) Uani 1 1 d . . . . .
 H17 H 0.618123 0.441878 0.382102 0.024 Uiso 1 1 calc R U . . .
 C18 C 0.55229(10) 0.52043(11) 0.40852(6) 0.0204(3) Uani 1 1 d . . . . .
 C19 C 0.48293(10) 0.52717(11) 0.42222(6) 0.0214(4) Uani 1 1 d . . . . .
 H19 H 0.470571 0.575131 0.435291 0.026 Uiso 1 1 calc R U . . .
 C20 C 0.43078(10) 0.46620(11) 0.41751(5) 0.0193(3) Uani 1 1 d . . . . .
 C21 C 0.44895(10) 0.39559(10) 0.39686(5) 0.0182(3) Uani 1 1 d . . . . .
 C22 C 0.36001(10) 0.47061(11) 0.43468(5) 0.0196(3) Uani 1 1 d . . . . .
 C23 C 0.33666(10) 0.53815(11) 0.45473(5) 0.0211(4) Uani 1 1 d . . . . .
 H23 H 0.365513 0.585274 0.455004 0.025 Uiso 1 1 calc R U . . .
 C24 C 0.27242(10) 0.53879(11) 0.47436(5) 0.0211(4) Uani 1 1 d . . . . .
 C25 C 0.23245(10) 0.46804(11) 0.47526(5) 0.0211(4) Uani 1 1 d . . . . .
 H25 H 0.190212 0.466454 0.489823 0.025 Uiso 1 1 calc R U . . .
 C26 C 0.25321(10) 0.39935(11) 0.45520(5) 0.0193(3) Uani 1 1 d . . . . .
 C27 C 0.31465(10) 0.40180(10) 0.43266(5) 0.0180(3) Uani 1 1 d . . . . .
 C28 C 0.21442(10) 0.32321(11) 0.45735(6) 0.0208(4) Uani 1 1 d . . . . .
 C29 C 0.16892(13) 0.30801(13) 0.48758(7) 0.0351(5) Uani 1 1 d . . . . .
 H29 H 0.156883 0.350613 0.504662 0.042 Uiso 0.657(6) 1 calc R U P A 1
 H29A H 0.172198 0.339605 0.511377 0.042 Uiso 0.343(6) 1 calc R U P A 2
 C31 C 0.14238(15) 0.17749(14) 0.46140(8) 0.0426(6) Uani 1 1 d . . . . .
 H31 H 0.112352 0.131215 0.460617 0.051 Uiso 0.657(6) 1 calc R U P A 1
 H31A H 0.128861 0.124824 0.468343 0.051 Uiso 0.343(6) 1 calc R U P A 2
 C32 C 0.18741(10) 0.18984(11) 0.43035(6) 0.0217(4) Uani 1 1 d . . . . .
 C33 C 0.22560(10) 0.26265(11) 0.42866(5) 0.0185(3) Uani 1 1 d . . . . .
 C34 C 0.19514(10) 0.13030(11) 0.39916(5) 0.0189(3) Uani 1 1 d . . . . .
 C35 C 0.16257(10) 0.05443(11) 0.40126(6) 0.0208(4) Uani 1 1 d . . . . .
 H35 H 0.139355 0.040702 0.424724 0.025 Uiso 1 1 calc R U . . .
 C36 C 0.16315(10) -0.00053(11) 0.37056(6) 0.0207(4) Uani 1 1 d . . . . .
 C37 C 0.18966(10) 0.02599(11) 0.33447(5) 0.0203(3) Uani 1 1 d . . . . .
 H37 H 0.185867 -0.008207 0.311613 0.024 Uiso 1 1 calc R U . . .
 C38 C 0.22123(10) 0.10090(10) 0.33140(5) 0.0186(3) Uani 1 1 d . . . . .
 C39 C 0.23384(9) 0.15019(10) 0.36556(5) 0.0176(3) Uani 1 1 d . . . . .
 C40 C 0.39445(10) 0.33477(10) 0.38759(5) 0.0173(3) Uani 1 1 d . . . . .
 C41 C 0.32955(10) 0.33643(10) 0.40642(5) 0.0172(3) Uani 1 1 d . . . . .
 C42 C 0.27962(9) 0.27223(10) 0.40015(5) 0.0171(3) Uani 1 1 d . . . . .
 C43 C 0.28608(9) 0.21668(10) 0.36842(5) 0.0170(3) Uani 1 1 d . . . . .
 C44 C 0.70679(10) 0.18856(12) 0.34093(6) 0.0244(4) Uani 1 1 d . . . . .
 C45 C 0.71257(13) 0.09717(14) 0.34061(10) 0.0472(7) Uani 1 1 d . . . . .
 H45A H 0.686025 0.076196 0.316050 0.071 Uiso 1 1 calc R U . . .
 H45B H 0.691287 0.075364 0.364286 0.071 Uiso 1 1 calc R U . . .
 H45C H 0.764095 0.081540 0.341304 0.071 Uiso 1 1 calc R U . . .
 C46 C 0.73373(12) 0.22164(17) 0.30229(7) 0.0386(5) Uani 1 1 d . . . . .
 H46A H 0.730205 0.280049 0.302404 0.058 Uiso 1 1 calc R U . . .
 H46B H 0.703571 0.200325 0.279003 0.058 Uiso 1 1 calc R U . . .
 H46C H 0.784751 0.205833 0.300579 0.058 Uiso 1 1 calc R U . . .
 C47 C 0.75621(12) 0.21759(16) 0.37729(7) 0.0367(5) Uani 1 1 d . . . . .
 H47A H 0.805721 0.196689 0.375687 0.055 Uiso 1 1 calc R U . . .
 H47B H 0.737022 0.198587 0.402146 0.055 Uiso 1 1 calc R U . . .
 H47C H 0.757577 0.276113 0.377368 0.055 Uiso 1 1 calc R U . . .
 C48 C 0.60533(10) 0.59129(11) 0.41369(6) 0.0242(4) Uani 1 1 d . . . . .
 C49 C 0.67935(12) 0.57306(13) 0.39767(8) 0.0337(5) Uani 1 1 d . . . . .
 H49A H 0.702760 0.528536 0.412931 0.051 Uiso 1 1 calc R U . . .
 H49B H 0.710722 0.620404 0.400754 0.051 Uiso 1 1 calc R U . . .
 H49C H 0.671883 0.558570 0.369086 0.051 Uiso 1 1 calc R U . . .
 C50 C 0.61812(12) 0.61249(12) 0.45860(7) 0.0290(4) Uani 1 1 d . . . . .
 H50A H 0.638329 0.566049 0.473634 0.044 Uiso 1 1 calc R U . . .
 H50B H 0.571616 0.627796 0.468789 0.044 Uiso 1 1 calc R U . . .
 H50C H 0.652592 0.657158 0.462047 0.044 Uiso 1 1 calc R U . . .
 C51 C 0.57178(12) 0.66352(12) 0.39040(7) 0.0285(4) Uani 1 1 d . . . . .
 H51A H 0.524954 0.677207 0.400687 0.043 Uiso 1 1 calc R U . . .
 H51B H 0.563864 0.650270 0.361679 0.043 Uiso 1 1 calc R U . . .
 H51C H 0.605133 0.709164 0.393977 0.043 Uiso 1 1 calc R U . . .
 C52 C 0.24890(11) 0.61590(12) 0.49478(6) 0.0242(4) Uani 1 1 d . . . . .
 C53 C 0.23872(13) 0.68269(12) 0.46325(7) 0.0309(4) Uani 1 1 d . . . . .
 H53A H 0.284757 0.691349 0.451039 0.046 Uiso 1 1 calc R U . . .
 H53B H 0.224394 0.732068 0.476282 0.046 Uiso 1 1 calc R U . . .
 H53C H 0.200522 0.667338 0.442286 0.046 Uiso 1 1 calc R U . . .
 C54 C 0.30877(12) 0.64050(13) 0.52748(6) 0.0309(4) Uani 1 1 d . . . . .
 H54A H 0.354660 0.649443 0.515172 0.046 Uiso 1 1 calc R U . . .
 H54B H 0.315657 0.597954 0.547675 0.046 Uiso 1 1 calc R U . . .
 H54C H 0.294221 0.689824 0.540486 0.046 Uiso 1 1 calc R U . . .
 C55 C 0.17724(13) 0.60553(14) 0.51456(8) 0.0361(5) Uani 1 1 d . . . . .
 H55A H 0.138259 0.590096 0.494052 0.054 Uiso 1 1 calc R U . . .
 H55B H 0.164300 0.656021 0.527035 0.054 Uiso 1 1 calc R U . . .
 H55C H 0.183300 0.563841 0.535246 0.054 Uiso 1 1 calc R U . . .
 C60 C 0.13445(11) -0.08586(11) 0.37365(6) 0.0260(4) Uani 1 1 d . . . . .
 C61 C 0.0767(2) -0.10152(19) 0.33908(12) 0.0767(12) Uani 1 1 d . . . . .
 H61A H 0.037031 -0.062523 0.339996 0.115 Uiso 1 1 calc R U . . .
 H61B H 0.057047 -0.155578 0.341554 0.115 Uiso 1 1 calc R U . . .
 H61C H 0.098597 -0.096566 0.313391 0.115 Uiso 1 1 calc R U . . .
 C62 C 0.1013(2) -0.10031(17) 0.41288(11) 0.0727(12) Uani 1 1 d . . . . .
 H62A H 0.138206 -0.090983 0.435444 0.109 Uiso 1 1 calc R U . . .
 H62B H 0.083921 -0.155596 0.413733 0.109 Uiso 1 1 calc R U . . .
 H62C H 0.060090 -0.063734 0.414963 0.109 Uiso 1 1 calc R U . . .
 C63 C 0.19749(16) -0.14331(14) 0.37098(11) 0.0543(8) Uani 1 1 d . . . . .
 H63A H 0.233262 -0.135576 0.394263 0.081 Uiso 1 1 calc R U . . .
 H63B H 0.220850 -0.133231 0.346097 0.081 Uiso 1 1 calc R U . . .
 H63C H 0.179194 -0.198305 0.370865 0.081 Uiso 1 1 calc R U . . .
 C30A C 0.1397(3) 0.2310(3) 0.49389(17) 0.0275(10) Uani 0.657(6) 1 d . . P A
 1
 C56A C 0.0978(3) 0.2145(2) 0.53066(17) 0.0410(12) Uani 0.657(6) 1 d . . P A
 1
 C57A C 0.0316(3) 0.2708(3) 0.52963(18) 0.0535(16) Uani 0.657(6) 1 d . . P A
 1
 H57A H 0.048546 0.326369 0.530013 0.080 Uiso 0.657(6) 1 calc R U P A 1
 H57B H 0.004545 0.260872 0.553236 0.080 Uiso 0.657(6) 1 calc R U P A 1
 H57C H -0.000379 0.261191 0.505004 0.080 Uiso 0.657(6) 1 calc R U P A 1
 C58A C 0.1506(3) 0.2281(3) 0.56926(13) 0.0518(13) Uani 0.657(6) 1 d . . P A
 1
 H58A H 0.167962 0.283509 0.569831 0.078 Uiso 0.657(6) 1 calc R U P A 1
 H58B H 0.192358 0.191788 0.569014 0.078 Uiso 0.657(6) 1 calc R U P A 1
 H58C H 0.124583 0.217730 0.593223 0.078 Uiso 0.657(6) 1 calc R U P A 1
 C59A C 0.0704(3) 0.1277(3) 0.53105(16) 0.0612(18) Uani 0.657(6) 1 d . . P A
 1
 H59A H 0.043878 0.119048 0.554964 0.092 Uiso 0.657(6) 1 calc R U P A 1
 H59B H 0.112243 0.091235 0.531703 0.092 Uiso 0.657(6) 1 calc R U P A 1
 H59C H 0.037750 0.117642 0.506720 0.092 Uiso 0.657(6) 1 calc R U P A 1
 C30B C 0.1168(6) 0.2441(6) 0.4826(3) 0.0253(19) Uani 0.343(6) 1 d . . P A 2
 C56B C 0.0560(5) 0.2354(5) 0.5115(2) 0.038(2) Uani 0.343(6) 1 d . . P A 2
 C57B C 0.0109(6) 0.1585(6) 0.5033(3) 0.062(3) Uani 0.343(6) 1 d . . P A 2
 H57D H -0.008251 0.157044 0.474859 0.093 Uiso 0.343(6) 1 calc R U P A 2
 H57E H -0.029927 0.157698 0.520395 0.093 Uiso 0.343(6) 1 calc R U P A 2
 H57F H 0.042102 0.111779 0.509318 0.093 Uiso 0.343(6) 1 calc R U P A 2
 C58B C 0.0042(4) 0.3070(6) 0.5055(3) 0.046(2) Uani 0.343(6) 1 d . . P A 2
 H58D H 0.030514 0.356031 0.513685 0.070 Uiso 0.343(6) 1 calc R U P A 2
 H58E H -0.037070 0.299843 0.521994 0.070 Uiso 0.343(6) 1 calc R U P A 2
 H58F H -0.014117 0.310776 0.477030 0.070 Uiso 0.343(6) 1 calc R U P A 2
 C59B C 0.0944(7) 0.2328(5) 0.5546(3) 0.050(3) Uani 0.343(6) 1 d . . P A 2
 H59D H 0.125560 0.185291 0.557599 0.076 Uiso 0.343(6) 1 calc R U P A 2
 H59E H 0.057568 0.230695 0.574184 0.076 Uiso 0.343(6) 1 calc R U P A 2
 H59F H 0.124449 0.280814 0.559359 0.076 Uiso 0.343(6) 1 calc R U P A 2
 C64 C 0.05594(16) 0.29554(15) 0.33968(9) 0.0459(6) Uani 1 1 d . . . . .
 C65 C 0.00330(16) 0.28154(13) 0.30815(9) 0.0439(6) Uani 1 1 d . . . . .
 C66 C -0.07210(17) 0.30032(15) 0.30956(8) 0.0514(7) Uani 1 1 d D . . . .
 C67 C -0.09501(17) 0.33307(16) 0.34500(8) 0.0519(7) Uani 1 1 d D . . . .
 C68 C -0.04142(15) 0.34674(15) 0.37865(8) 0.0421(6) Uani 1 1 d . . . . .
 C69 C 0.03291(17) 0.33052(16) 0.37676(8) 0.0456(6) Uani 1 1 d . . . . .
 C70 C 0.12570(15) 0.32857(17) 0.33202(10) 0.0502(7) Uani 1 1 d . . . . .
 C71 C 0.14167(16) 0.34567(17) 0.29356(11) 0.0546(7) Uani 1 1 d . . . . .
 C72 C 0.08715(18) 0.33089(15) 0.25984(9) 0.0496(7) Uani 1 1 d . . . . .
 C73 C 0.02025(18) 0.29992(15) 0.26709(9) 0.0490(7) Uani 1 1 d . . . . .
 C74 C -0.04453(16) 0.33053(15) 0.24474(8) 0.0452(6) Uani 1 1 d . . . . .
 C75 C -0.10329(17) 0.33212(16) 0.27103(9) 0.0490(7) Uani 1 1 d . . . . .
 C76 C -0.15269(14) 0.39441(19) 0.26837(8) 0.0492(7) Uani 1 1 d . . . . .
 C77 C -0.17606(14) 0.4290(2) 0.30574(9) 0.0514(7) Uani 1 1 d . . . . .
 C78 C -0.14920(14) 0.39847(17) 0.34182(9) 0.0458(6) Uani 1 1 d . . . . .
 C79 C -0.12820(14) 0.45105(18) 0.37514(8) 0.0448(6) Uani 1 1 d . . . . .
 C80 C -0.06323(15) 0.41940(18) 0.39740(8) 0.0449(6) Uani 1 1 d . . . . .
 C81 C -0.01059(16) 0.47265(17) 0.41337(7) 0.0441(6) Uani 1 1 d . . . . .
 C82 C 0.06559(17) 0.45514(18) 0.41110(7) 0.0486(6) Uani 1 1 d . . . . .
 C83 C 0.08679(16) 0.38563(18) 0.39309(8) 0.0478(6) Uani 1 1 d . . . . .
 C84 C 0.14574(16) 0.3845(2) 0.36593(11) 0.0618(9) Uani 1 1 d . . . . .
 C85 C 0.18040(14) 0.41903(18) 0.28599(10) 0.0512(7) Uani 1 1 d . . . . .
 C86 C 0.15098(14) 0.45085(17) 0.24725(8) 0.0450(6) Uani 1 1 d . . . . .
 C87 C 0.09535(16) 0.39610(18) 0.23122(9) 0.0491(7) Uani 1 1 d . . . . .
 C88 C 0.03376(17) 0.42556(18) 0.21032(8) 0.0476(6) Uani 1 1 d . . . . .
 C89 C -0.03794(14) 0.39102(15) 0.21703(7) 0.0389(5) Uani 1 1 d . . . . .
 C90 C -0.08914(15) 0.45503(17) 0.21431(7) 0.0431(6) Uani 1 1 d . . . . .
 C91 C -0.14596(14) 0.45740(19) 0.23986(8) 0.0477(6) Uani 1 1 d . . . . .
 C92 C -0.16572(16) 0.5312(2) 0.25871(10) 0.0590(8) Uani 1 1 d . . . . .
 C93 C -0.18415(13) 0.5129(2) 0.30032(9) 0.0516(7) Uani 1 1 d . . . . .
 C94 C -0.16446(14) 0.56509(18) 0.33187(11) 0.0531(7) Uani 1 1 d . . . . .
 C95 C -0.13556(14) 0.53292(18) 0.37032(9) 0.0458(6) Uani 1 1 d . . . . .
 C96 C -0.07904(17) 0.58863(19) 0.38610(9) 0.0524(7) Uani 1 1 d . . . . .
 C97 C -0.01799(17) 0.55948(19) 0.40703(8) 0.0506(7) Uani 1 1 d . . . . .
 C98 C 0.05345(15) 0.59367(17) 0.40057(7) 0.0427(6) Uani 1 1 d . . . . .
 C99 C 0.10433(16) 0.52947(19) 0.40334(7) 0.0477(6) Uani 1 1 d . . . . .
 C100 C 0.16107(14) 0.5266(2) 0.37823(9) 0.0513(7) Uani 1 1 d . . . . .
 C101 C 0.18181(15) 0.4530(2) 0.35904(10) 0.0604(8) Uani 1 1 d . . . . .
 C102 C 0.20015(13) 0.4711(2) 0.31767(9) 0.0556(8) Uani 1 1 d . . . . .
 C103 C 0.19205(14) 0.5545(2) 0.31251(10) 0.0546(8) Uani 1 1 d . . . . .
 C104 C 0.16484(15) 0.58535(18) 0.27603(9) 0.0498(7) Uani 1 1 d . . . . .
 C105 C 0.14401(15) 0.53284(18) 0.24278(8) 0.0471(6) Uani 1 1 d . . . . .
 C106 C 0.07842(17) 0.56426(17) 0.22023(8) 0.0474(6) Uani 1 1 d . . . . .
 C107 C 0.02572(17) 0.51203(16) 0.20440(7) 0.0437(6) Uani 1 1 d . . . . .
 C108 C -0.05079(17) 0.52903(17) 0.20666(7) 0.0471(6) Uani 1 1 d . . . . .
 C109 C -0.07181(18) 0.59916(18) 0.22461(8) 0.0509(7) Uani 1 1 d . . . . .
 C110 C -0.13034(17) 0.6003(2) 0.25168(11) 0.0621(9) Uani 1 1 d . . . . .
 C111 C -0.11027(18) 0.65548(17) 0.28544(10) 0.0555(8) Uani 1 1 d . . . . .
 C112 C -0.12574(17) 0.63867(17) 0.32428(12) 0.0573(8) Uani 1 1 d . . . . .
 C113 C -0.07154(18) 0.65333(16) 0.35781(9) 0.0516(7) Uani 1 1 d . . . . .
 C114 C -0.00425(18) 0.68527(15) 0.35079(9) 0.0504(7) Uani 1 1 d . . . . .
 C115 C 0.06057(17) 0.65477(16) 0.37256(9) 0.0490(7) Uani 1 1 d . . . . .
 C116 C 0.11959(17) 0.65144(17) 0.34663(9) 0.0507(7) Uani 1 1 d . . . . .
 C117 C 0.16811(15) 0.5892(2) 0.34950(9) 0.0550(8) Uani 1 1 d . . . . .
 C118 C 0.0889(2) 0.68369(18) 0.30730(10) 0.0605(8) Uani 1 1 d . . . . .
 C119 C 0.11054(19) 0.65226(18) 0.27303(10) 0.0579(8) Uani 1 1 d . . . . .
 C120 C 0.05686(18) 0.63727(16) 0.23893(8) 0.0479(7) Uani 1 1 d . . . . .
 C121 C -0.0164(2) 0.65462(15) 0.24089(8) 0.0524(7) Uani 1 1 d . . . . .
 C122 C -0.0400(2) 0.68895(15) 0.27811(10) 0.0544(7) Uani 1 1 d . . . . .
 C123 C 0.01213(18) 0.70328(14) 0.30949(9) 0.0509(7) Uani 1 1 d . . . . .
 C154 C 0.35232(17) -0.3375(2) 0.36320(10) 0.0550(7) Uani 1 1 d . . . . .
 H15A H 0.356044 -0.305966 0.388101 0.083 Uiso 1 1 calc R U . . .
 H15B H 0.400922 -0.356821 0.357863 0.083 Uiso 1 1 calc R U . . .
 H15C H 0.319800 -0.383141 0.366163 0.083 Uiso 1 1 calc R U . . .
 C155 C 0.32225(16) -0.28673(18) 0.32902(10) 0.0512(7) Uani 1 1 d . . . . .
 H15D H 0.318857 -0.318843 0.303954 0.061 Uiso 1 1 calc R U . . .
 H15E H 0.272204 -0.269604 0.333966 0.061 Uiso 1 1 calc R U . . .
 C156 C 0.36767(17) -0.21486(18) 0.32329(8) 0.0498(6) Uani 1 1 d . . . . .
 H15F H 0.418273 -0.232575 0.320089 0.060 Uiso 1 1 calc R U . . .
 H15G H 0.369042 -0.182193 0.348131 0.060 Uiso 1 1 calc R U . . .
 C157 C 0.3424(3) -0.1613(2) 0.28727(11) 0.0714(10) Uani 1 1 d . . . . .
 H15H H 0.348134 -0.191093 0.262042 0.086 Uiso 1 1 calc R U . . .
 H15I H 0.289707 -0.149600 0.288206 0.086 Uiso 1 1 calc R U . . .
 C158 C 0.3839(3) -0.0825(2) 0.28602(13) 0.0804(12) Uani 1 1 d . . . . .
 H15J H 0.375675 -0.051308 0.310476 0.096 Uiso 1 1 calc R U . . .
 H15K H 0.363599 -0.051429 0.262350 0.096 Uiso 1 1 calc R U . . .
 C159 C 0.4671(3) -0.0924(3) 0.28363(17) 0.1074(17) Uani 1 1 d . . . . .
 H15L H 0.487795 -0.123574 0.306789 0.161 Uiso 1 1 calc R U . . .
 H15M H 0.490304 -0.039627 0.283950 0.161 Uiso 1 1 calc R U . . .
 H15N H 0.476049 -0.120211 0.258618 0.161 Uiso 1 1 calc R U . . .
 C124 C 0.4423(4) 0.1199(5) 0.4161(2) 0.0434(13) Uani 0.4350(19) 1 d . U P B
 1
 C125 C 0.3942(4) 0.1467(4) 0.4462(2) 0.0459(11) Uani 0.4350(19) 1 d . U P B
 1
 C126 C 0.3421(4) 0.1016(5) 0.4592(3) 0.0488(12) Uani 0.4350(19) 1 d . U P B
 1
 C127 C 0.3315(5) 0.0207(5) 0.4412(3) 0.0468(13) Uani 0.4350(19) 1 d . U P B
 1
 C128 C 0.3730(4) -0.0067(5) 0.4143(2) 0.0477(13) Uani 0.4350(19) 1 d . U P B
 1
 C129 C 0.4349(4) 0.0461(5) 0.39956(18) 0.0434(12) Uani 0.4350(19) 1 d . U P B
 1
 C130 C 0.5154(5) 0.1459(6) 0.4244(3) 0.0474(13) Uani 0.4350(19) 1 d . U P B
 1
 C131 C 0.5171(4) 0.1940(4) 0.4599(2) 0.0451(12) Uani 0.4350(19) 1 d . U P B
 1
 C132 C 0.4372(5) 0.1934(5) 0.4705(3) 0.0472(13) Uani 0.4350(19) 1 d . U P B
 1
 C133 C 0.4365(5) 0.1968(4) 0.5143(2) 0.0398(12) Uani 0.4350(19) 1 d . U P B
 1
 C134 C 0.3740(4) 0.1463(4) 0.5270(2) 0.0479(12) Uani 0.4350(19) 1 d . U P B
 1
 C135 C 0.3300(4) 0.0990(4) 0.5026(2) 0.0429(12) Uani 0.4350(19) 1 d . U P B
 1
 C136 C 0.3102(3) 0.0162(4) 0.5090(2) 0.0409(10) Uani 0.4350(19) 1 d . U P B
 1
 C137 C 0.3135(5) -0.0338(5) 0.4718(3) 0.0415(13) Uani 0.4350(19) 1 d . U P B
 1
 C138 C 0.3376(6) -0.1080(7) 0.4768(3) 0.0458(13) Uani 0.4350(19) 1 d . U P B
 1
 C139 C 0.3781(6) -0.1336(6) 0.4457(3) 0.0412(14) Uani 0.4350(19) 1 d . U P B
 1
 C140 C 0.3998(4) -0.0867(6) 0.4163(3) 0.0441(13) Uani 0.4350(19) 1 d . U P B
 1
 C141 C 0.4759(5) -0.0893(6) 0.4039(2) 0.0438(13) Uani 0.4350(19) 1 d . U P B
 1
 C142 C 0.4939(4) -0.0096(5) 0.3941(2) 0.0415(13) Uani 0.4350(19) 1 d . U P B
 1
 C143 C 0.5666(4) 0.0121(5) 0.4041(2) 0.0351(14) Uani 0.4350(19) 1 d . U P B
 1
 C144 C 0.5771(5) 0.1009(6) 0.4217(3) 0.0420(14) Uani 0.4350(19) 1 d . U P B
 1
 C145 C 0.4973(5) 0.1908(5) 0.5444(3) 0.0476(13) Uani 0.4350(19) 1 d . U P B
 1
 C146 C 0.4726(5) 0.1386(4) 0.5775(2) 0.0393(13) Uani 0.4350(19) 1 d . U P B
 1
 C147 C 0.4006(5) 0.1125(5) 0.5666(3) 0.0469(14) Uani 0.4350(19) 1 d . U P B
 1
 C148 C 0.3342(5) -0.0185(6) 0.5468(3) 0.0390(14) Uani 0.4350(19) 1 d . U P B
 1
 C149 C 0.3632(4) -0.1441(5) 0.5142(2) 0.0412(13) Uani 0.4350(19) 1 d . U P B
 1
 C150 C 0.4358(4) -0.1900(3) 0.4670(2) 0.0457(12) Uani 0.4350(19) 1 d . U P B
 1
 C151 C 0.6230(5) -0.0342(6) 0.4263(2) 0.0388(16) Uani 0.4350(19) 1 d . U P B
 1
 C152 C 0.6384(4) 0.0966(5) 0.4516(3) 0.0377(15) Uani 0.4350(19) 1 d . U P B
 1
 C153 C 0.5704(5) 0.1947(4) 0.4896(2) 0.0376(13) Uani 0.4350(19) 1 d . U P B
 1
 C1A C 0.3431(6) 0.0016(3) 0.4294(3) 0.0362(14) Uani 0.3763(19) 1 d D U P C 2
 C1B C 0.3887(3) 0.1405(4) 0.54438(12) 0.0469(14) Uani 0.3763(19) 1 d DG U P C
 2
 C1C C 0.3369(3) 0.0861(3) 0.52827(17) 0.0517(13) Uani 0.3763(19) 1 d DG U P C
 2
 C1D C 0.3221(3) 0.0800(3) 0.48673(18) 0.0465(13) Uani 0.3763(19) 1 d DG U P C
 2
 C1E C 0.3591(3) 0.1284(3) 0.46128(12) 0.0430(14) Uani 0.3763(19) 1 d DG U P C
 2
 C1F C 0.4108(3) 0.1828(3) 0.47739(16) 0.0426(14) Uani 0.3763(19) 1 d DG U P C
 2
 C1G C 0.4256(3) 0.1889(4) 0.51894(18) 0.0413(16) Uani 0.3763(19) 1 d DG U P C
 2
 C1H C 0.5039(3) 0.2029(5) 0.52684(19) 0.0421(14) Uani 0.3763(19) 1 d D U P C
 2
 C1I C 0.3725(3) 0.0819(4) 0.42561(15) 0.0397(12) Uani 0.3763(19) 1 d D U P C
 2
 C1J C 0.3326(5) -0.0637(5) 0.53474(18) 0.0446(14) Uani 0.3763(19) 1 d D U P C
 2
 C1K C 0.4783(3) 0.1909(5) 0.4576(2) 0.0490(14) Uani 0.3763(19) 1 d D U P C 2
 C1L C 0.3944(6) -0.1729(6) 0.5119(3) 0.0448(16) Uani 0.3763(19) 1 d D U P C 2
 C1M C 0.3820(4) -0.0642(5) 0.4165(3) 0.0391(14) Uani 0.3763(19) 1 d D U P C 2
 C1N C 0.4379(3) 0.0876(4) 0.4070(2) 0.0422(14) Uani 0.3763(19) 1 d D U P C 2
 C1O C 0.3176(4) -0.0692(4) 0.49109(18) 0.0471(13) Uani 0.3763(19) 1 d D U P C
 2
 C1P C 0.3565(4) -0.1373(4) 0.4760(2) 0.0442(14) Uani 0.3763(19) 1 d D U P C 2
 C1Q C 0.3122(5) 0.0013(3) 0.4683(2) 0.0423(13) Uani 0.3763(19) 1 d D U P C 2
 C1R C 0.4513(4) -0.0577(5) 0.3984(2) 0.0407(13) Uani 0.3763(19) 1 d D U P C 2
 C1S C 0.6037(5) -0.0237(6) 0.4146(3) 0.041(2) Uani 0.3763(19) 1 d D U P C 2
 C1T C 0.5401(4) 0.1691(3) 0.56156(16) 0.0361(12) Uani 0.3763(19) 1 d D U P C
 2
 C1U C 0.5376(4) 0.2057(5) 0.48878(19) 0.0488(15) Uani 0.3763(19) 1 d D U P C
 2
 C1V C 0.5033(5) -0.1190(6) 0.4132(3) 0.0414(18) Uani 0.3763(19) 1 d D U P C 2
 C1W C 0.3923(6) -0.1368(6) 0.4405(3) 0.0404(17) Uani 0.3763(19) 1 d D U P C 2
 C1X C 0.4787(4) 0.0194(4) 0.3934(3) 0.0401(14) Uani 0.3763(19) 1 d D U P C 2
 C1Y C 0.5653(4) 0.1170(5) 0.4207(3) 0.0408(16) Uani 0.3763(19) 1 d D U P C 2
 C1Z C 0.3398(6) 0.0126(4) 0.5519(3) 0.0446(16) Uani 0.3763(19) 1 d D U P C 2
 C2A C 0.4272(6) 0.1048(6) 0.5794(3) 0.0466(16) Uani 0.3763(19) 1 d . U P C 2
 C2B C 0.6217(5) 0.1256(6) 0.4515(3) 0.0449(17) Uani 0.3763(19) 1 d D U P C 2
 C2C C 0.4911(4) 0.1463(5) 0.4233(2) 0.0467(14) Uani 0.3763(19) 1 d D U P C 2
 C2D C 0.5559(4) 0.0384(5) 0.4021(3) 0.0375(15) Uani 0.3763(19) 1 d D U P C 2
 C2E C 0.3568(9) 0.0840(8) 0.4368(3) 0.0417(16) Uani 0.1888(17) 1 d D U P D 3
 C2F C 0.3410(13) -0.0013(8) 0.4342(6) 0.0413(17) Uani 0.1888(17) 1 d D U P D
 3
 C2G C 0.3854(8) -0.0470(9) 0.4110(5) 0.0390(16) Uani 0.1888(17) 1 d D U P D 3
 C2H C 0.3081(15) -0.0213(6) 0.4713(4) 0.0414(18) Uani 0.1888(17) 1 d D U P D
 3
 C2I C 0.4174(7) 0.1164(8) 0.4206(4) 0.0443(17) Uani 0.1888(17) 1 d D U P D 3
 C2J C 0.4496(6) -0.0111(9) 0.3955(4) 0.0384(16) Uani 0.1888(17) 1 d D U P D 3
 C2K C 0.4112(6) -0.1256(9) 0.4246(4) 0.0453(18) Uani 0.1888(17) 1 d D U P D 3
 C2L C 0.3292(12) -0.1006(10) 0.4791(4) 0.0441(17) Uani 0.1888(17) 1 d D U P D
 3
 C2M C 0.4715(6) 0.0714(8) 0.4003(4) 0.0385(16) Uani 0.1888(17) 1 d D U P D 3
 C2N C 0.4604(5) 0.1766(7) 0.4436(3) 0.0400(16) Uani 0.1888(17) 1 d D U P D 3
 C2O C 0.5146(6) -0.0615(7) 0.3998(3) 0.0371(17) Uani 0.1888(17) 1 d D U P D 3
 C2P C 0.3814(8) -0.1503(9) 0.4599(4) 0.0455(18) Uani 0.1888(17) 1 d D U P D 3
 C2Q C 0.3429(6) -0.1085(7) 0.5227(4) 0.0427(19) Uani 0.1888(17) 1 d D U P D 3
 C2R C 0.4551(5) 0.2012(9) 0.4835(3) 0.0425(17) Uani 0.1888(17) 1 d D U P D 3
 C2S C 0.5478(6) 0.0912(8) 0.4115(4) 0.0413(17) Uani 0.1888(17) 1 d D U P D 3
 C2T C 0.5365(5) 0.1595(7) 0.4375(4) 0.0479(16) Uani 0.1888(17) 1 d D U P D 3
 C2U C 0.4188(6) -0.1903(9) 0.4947(3) 0.045(2) Uani 0.1888(17) 1 d D U P D 3
 C2V C 0.3716(5) 0.0938(6) 0.5582(2) 0.0453(18) Uani 0.1888(17) 1 d DG U P D 3
 C2W C 0.3272(5) 0.0409(4) 0.5352(3) 0.0446(17) Uani 0.1888(17) 1 d DG U P D 3
 C2X C 0.3132(5) 0.0532(5) 0.4939(3) 0.0413(16) Uani 0.1888(17) 1 d DG U P D 3
 C2Y C 0.3438(5) 0.1185(6) 0.4758(2) 0.0412(17) Uani 0.1888(17) 1 d DG U P D 3
 C2Z C 0.3882(5) 0.1714(5) 0.4988(3) 0.0490(15) Uani 0.1888(17) 1 d DG U P D 3
 C30 C 0.4022(5) 0.1590(5) 0.5401(3) 0.0471(17) Uani 0.1888(17) 1 d DG U P D 3
 C3A C 0.3426(10) -0.0412(5) 0.5478(4) 0.041(2) Uani 0.1888(17) 1 d D U P D 3
 C3B C 0.4773(4) 0.1832(9) 0.5518(4) 0.0466(17) Uani 0.1888(17) 1 d D U P D 3
 C3C C 0.5119(5) 0.2109(10) 0.5166(3) 0.0456(17) Uani 0.1888(17) 1 d D U P D 3
 C3D C 0.6028(7) 0.0428(7) 0.4177(3) 0.0427(17) Uani 0.1888(17) 1 d D U P D 3
 C3E C 0.5980(6) 0.1641(8) 0.4654(3) 0.0469(18) Uani 0.1888(17) 1 d D U P D 3
 C3F C 0.4148(8) 0.0419(6) 0.5863(5) 0.048(3) Uani 0.1888(17) 1 d D U P D 3
 C3G C 0.5116(6) 0.1338(8) 0.5818(5) 0.042(3) Uani 0.1888(17) 1 d D U P D 3

loop_
  _atom_site_aniso_label
  _atom_site_aniso_U_11
  _atom_site_aniso_U_22
  _atom_site_aniso_U_33
  _atom_site_aniso_U_23
  _atom_site_aniso_U_13
  _atom_site_aniso_U_12
 C1 0.0224(8) 0.0127(7) 0.0167(8) -0.0020(6) -0.0002(6) -0.0010(6)
 C2 0.0240(9) 0.0139(7) 0.0168(8) 0.0008(6) 0.0016(7) 0.0017(6)
 C3 0.0234(8) 0.0138(7) 0.0171(8) 0.0001(6) 0.0017(7) 0.0006(6)
 C4 0.0243(9) 0.0206(8) 0.0166(8) -0.0007(6) 0.0025(7) 0.0018(7)
 C5 0.0217(8) 0.0175(8) 0.0200(8) -0.0002(6) 0.0022(7) 0.0019(6)
 C6 0.0233(9) 0.0155(8) 0.0172(8) 0.0024(6) 0.0008(7) 0.0012(6)
 C7 0.0224(9) 0.0176(8) 0.0164(8) 0.0037(6) 0.0023(6) -0.0001(6)
 C8 0.0208(8) 0.0179(8) 0.0142(8) 0.0041(6) 0.0019(6) 0.0000(6)
 C9 0.0195(8) 0.0164(8) 0.0137(7) 0.0031(6) 0.0013(6) 0.0004(6)
 C10 0.0199(8) 0.0150(7) 0.0147(8) 0.0024(6) 0.0004(6) -0.0004(6)
 C11 0.0217(8) 0.0160(8) 0.0150(8) 0.0024(6) 0.0013(6) -0.0011(6)
 C12 0.0237(9) 0.0198(8) 0.0188(8) 0.0011(7) 0.0033(7) 0.0020(7)
 C13 0.0213(9) 0.0235(9) 0.0184(8) 0.0054(7) 0.0030(7) 0.0018(7)
 C14 0.0207(8) 0.0223(9) 0.0188(8) 0.0022(7) 0.0022(7) -0.0020(7)
 C15 0.0197(8) 0.0193(8) 0.0157(8) 0.0035(6) 0.0019(6) -0.0006(6)
 C16 0.0208(8) 0.0200(8) 0.0149(8) 0.0013(6) 0.0009(6) -0.0020(7)
 C17 0.0186(8) 0.0218(9) 0.0203(8) 0.0006(7) 0.0015(6) -0.0013(7)
 C18 0.0223(9) 0.0189(8) 0.0197(8) 0.0000(7) 0.0002(7) -0.0033(7)
 C19 0.0242(9) 0.0187(8) 0.0215(9) -0.0021(7) 0.0022(7) -0.0023(7)
 C20 0.0215(8) 0.0193(8) 0.0168(8) -0.0004(6) 0.0000(6) -0.0016(7)
 C21 0.0217(8) 0.0182(8) 0.0145(8) 0.0023(6) 0.0011(6) -0.0023(7)
 C22 0.0221(9) 0.0197(8) 0.0168(8) -0.0010(6) 0.0012(7) -0.0019(7)
 C23 0.0236(9) 0.0197(8) 0.0197(8) -0.0024(7) 0.0010(7) -0.0034(7)
 C24 0.0240(9) 0.0211(9) 0.0180(8) -0.0024(7) 0.0008(7) -0.0004(7)
 C25 0.0211(8) 0.0240(9) 0.0183(8) -0.0024(7) 0.0027(7) -0.0015(7)
 C26 0.0202(8) 0.0205(8) 0.0170(8) -0.0016(6) -0.0001(6) -0.0015(7)
 C27 0.0197(8) 0.0193(8) 0.0148(8) -0.0003(6) 0.0000(6) -0.0010(6)
 C28 0.0205(8) 0.0225(9) 0.0195(8) -0.0011(7) 0.0030(7) -0.0029(7)
 C29 0.0435(12) 0.0286(11) 0.0364(12) -0.0128(9) 0.0223(10) -0.0119(9)
 C31 0.0540(14) 0.0286(11) 0.0503(14) -0.0130(10) 0.0348(12) -0.0192(10)
 C32 0.0225(9) 0.0214(9) 0.0218(9) -0.0006(7) 0.0051(7) -0.0028(7)
 C33 0.0186(8) 0.0199(8) 0.0169(8) 0.0002(6) 0.0011(6) -0.0012(6)
 C34 0.0184(8) 0.0190(8) 0.0191(8) 0.0009(7) 0.0013(6) -0.0012(6)
 C35 0.0202(8) 0.0216(9) 0.0212(9) 0.0023(7) 0.0044(7) -0.0035(7)
 C36 0.0207(8) 0.0182(8) 0.0232(9) 0.0023(7) 0.0021(7) -0.0032(7)
 C37 0.0250(9) 0.0168(8) 0.0189(8) -0.0003(6) -0.0001(7) -0.0028(7)
 C38 0.0205(8) 0.0174(8) 0.0177(8) 0.0013(6) 0.0003(6) -0.0014(6)
 C39 0.0178(8) 0.0164(8) 0.0185(8) 0.0019(6) 0.0005(6) -0.0005(6)
 C40 0.0194(8) 0.0168(8) 0.0153(8) 0.0026(6) -0.0004(6) -0.0013(6)
 C41 0.0205(8) 0.0169(8) 0.0139(7) 0.0011(6) 0.0002(6) -0.0005(6)
 C42 0.0180(8) 0.0172(8) 0.0157(8) 0.0032(6) 0.0005(6) 0.0003(6)
 C43 0.0193(8) 0.0163(8) 0.0151(8) 0.0023(6) 0.0002(6) -0.0006(6)
 C44 0.0213(9) 0.0264(9) 0.0260(10) 0.0014(7) 0.0045(7) 0.0027(7)
 C45 0.0259(11) 0.0298(12) 0.087(2) 0.0017(12) 0.0112(12) 0.0059(9)
 C46 0.0253(10) 0.0622(15) 0.0296(11) 0.0099(10) 0.0090(8) 0.0016(10)
 C47 0.0244(10) 0.0547(14) 0.0306(11) -0.0037(10) -0.0005(8) 0.0096(9)
 C48 0.0216(9) 0.0207(9) 0.0305(10) -0.0025(7) 0.0031(7) -0.0050(7)
 C49 0.0250(10) 0.0259(10) 0.0513(14) -0.0071(9) 0.0101(9) -0.0079(8)
 C50 0.0280(10) 0.0261(10) 0.0321(11) -0.0038(8) -0.0029(8) -0.0045(8)
 C51 0.0332(10) 0.0212(9) 0.0312(10) 0.0004(8) 0.0030(8) -0.0056(8)
 C52 0.0262(9) 0.0230(9) 0.0240(9) -0.0059(7) 0.0051(7) -0.0024(7)
 C53 0.0388(11) 0.0226(9) 0.0311(11) -0.0051(8) 0.0021(9) 0.0027(8)
 C54 0.0385(11) 0.0272(10) 0.0266(10) -0.0086(8) 0.0001(8) -0.0034(8)
 C55 0.0348(11) 0.0305(11) 0.0455(13) -0.0142(9) 0.0182(10) -0.0050(9)
 C60 0.0315(10) 0.0186(9) 0.0286(10) -0.0002(7) 0.0063(8) -0.0074(7)
 C61 0.090(3) 0.0414(16) 0.090(3) 0.0153(16) -0.045(2) -0.0374(17)
 C62 0.120(3) 0.0323(13) 0.077(2) -0.0161(14) 0.071(2) -0.0352(16)
 C63 0.0482(15) 0.0196(10) 0.098(2) 0.0040(12) 0.0242(15) -0.0028(10)
 C30A 0.030(3) 0.026(2) 0.028(3) 0.0004(18) 0.0130(18) -0.0036(18)
 C56A 0.056(3) 0.034(2) 0.037(3) -0.0110(19) 0.031(2) -0.0152(18)
 C57A 0.046(3) 0.052(3) 0.068(3) -0.029(3) 0.039(3) -0.020(2)
 C58A 0.075(4) 0.051(2) 0.033(2) -0.0015(18) 0.028(2) -0.010(2)
 C59A 0.089(4) 0.042(2) 0.062(3) -0.012(2) 0.058(3) -0.026(2)
 C30B 0.033(5) 0.028(4) 0.017(4) 0.002(3) 0.012(3) 0.000(3)
 C56B 0.047(5) 0.037(4) 0.033(4) -0.006(3) 0.024(4) -0.019(3)
 C57B 0.081(7) 0.055(5) 0.059(6) -0.026(4) 0.055(5) -0.039(5)
 C58B 0.037(4) 0.066(5) 0.040(4) -0.008(4) 0.024(3) -0.004(4)
 C59B 0.089(8) 0.035(4) 0.033(5) -0.006(3) 0.033(5) -0.011(4)
 C64 0.0586(16) 0.0280(11) 0.0517(15) 0.0088(10) 0.0088(12) 0.0120(11)
 C65 0.0589(16) 0.0188(10) 0.0544(15) -0.0014(10) 0.0069(12) -0.0016(10)
 C66 0.0625(17) 0.0325(12) 0.0594(17) -0.0001(12) 0.0068(14) -0.0193(12)
 C67 0.0571(17) 0.0441(14) 0.0560(17) 0.0048(12) 0.0128(13) -0.0225(13)
 C68 0.0551(15) 0.0384(12) 0.0340(12) 0.0100(10) 0.0112(11) -0.0123(11)
 C69 0.0657(17) 0.0375(13) 0.0336(12) 0.0135(10) 0.0040(11) 0.0075(12)
 C70 0.0418(14) 0.0440(14) 0.0638(18) 0.0053(13) -0.0002(12) 0.0218(11)
 C71 0.0423(14) 0.0441(14) 0.080(2) -0.0002(14) 0.0223(14) 0.0201(12)
 C72 0.0680(18) 0.0327(12) 0.0522(16) -0.0105(11) 0.0282(14) 0.0118(12)
 C73 0.0689(18) 0.0277(11) 0.0493(15) -0.0165(11) -0.0008(13) 0.0051(11)
 C74 0.0606(16) 0.0335(12) 0.0396(13) -0.0181(10) -0.0057(11) -0.0101(11)
 C75 0.0589(16) 0.0416(14) 0.0446(14) -0.0102(11) -0.0061(12) -0.0277(12)
 C76 0.0349(12) 0.0704(18) 0.0414(14) -0.0146(13) -0.0022(10) -0.0253(13)
 C77 0.0259(11) 0.0713(19) 0.0578(17) -0.0148(14) 0.0090(11) -0.0181(12)
 C78 0.0361(12) 0.0504(15) 0.0537(16) -0.0092(12) 0.0198(11) -0.0170(11)
 C79 0.0338(12) 0.0621(16) 0.0414(13) -0.0020(12) 0.0201(10) -0.0058(11)
 C80 0.0485(14) 0.0588(16) 0.0297(12) 0.0075(11) 0.0162(10) -0.0033(12)
 C81 0.0624(16) 0.0511(14) 0.0199(10) -0.0017(10) 0.0094(10) -0.0026(12)
 C82 0.0616(17) 0.0605(17) 0.0217(11) 0.0044(11) -0.0087(11) -0.0072(13)
 C83 0.0483(15) 0.0595(16) 0.0337(13) 0.0138(12) -0.0065(11) 0.0099(12)
 C84 0.0375(14) 0.077(2) 0.067(2) 0.0199(17) -0.0147(13) 0.0158(14)
 C85 0.0281(12) 0.0557(16) 0.0731(19) -0.0005(14) 0.0231(12) 0.0086(11)
 C86 0.0360(12) 0.0571(15) 0.0453(14) -0.0181(12) 0.0232(11) -0.0084(11)
 C87 0.0512(15) 0.0550(16) 0.0445(14) -0.0211(12) 0.0233(12) -0.0022(12)
 C88 0.0631(17) 0.0535(15) 0.0279(12) -0.0157(11) 0.0135(11) -0.0048(13)
 C89 0.0475(13) 0.0426(13) 0.0256(10) -0.0168(9) -0.0018(9) -0.0073(10)
 C90 0.0481(14) 0.0531(15) 0.0255(11) -0.0060(10) -0.0123(10) -0.0055(11)
 C91 0.0307(12) 0.0653(17) 0.0440(14) -0.0139(13) -0.0148(10) -0.0016(11)
 C92 0.0357(14) 0.073(2) 0.0644(19) -0.0035(16) -0.0162(13) 0.0134(14)
 C93 0.0204(10) 0.080(2) 0.0535(16) 0.0029(14) -0.0004(10) 0.0053(12)
 C94 0.0297(12) 0.0497(15) 0.083(2) -0.0012(14) 0.0212(13) 0.0134(11)
 C95 0.0322(12) 0.0579(16) 0.0501(15) -0.0212(12) 0.0203(11) -0.0010(11)
 C96 0.0536(16) 0.0583(17) 0.0486(15) -0.0230(13) 0.0231(13) -0.0006(13)
 C97 0.0589(17) 0.0630(17) 0.0318(12) -0.0195(12) 0.0143(11) -0.0060(14)
 C98 0.0495(14) 0.0521(14) 0.0265(11) -0.0211(10) 0.0028(10) -0.0135(11)
 C99 0.0502(15) 0.0633(17) 0.0269(11) -0.0103(11) -0.0115(10) -0.0142(13)
 C100 0.0321(12) 0.076(2) 0.0426(14) -0.0184(14) -0.0137(10) -0.0042(12)
 C101 0.0325(13) 0.086(2) 0.0593(18) -0.0094(17) -0.0137(12) 0.0091(14)
 C102 0.0188(11) 0.095(2) 0.0532(16) -0.0038(16) 0.0044(10) 0.0054(12)
 C103 0.0263(11) 0.081(2) 0.0578(17) -0.0187(15) 0.0096(11) -0.0204(13)
 C104 0.0396(13) 0.0546(16) 0.0582(17) -0.0099(13) 0.0211(12) -0.0242(12)
 C105 0.0413(13) 0.0622(17) 0.0410(14) -0.0014(12) 0.0218(11) -0.0136(12)
 C106 0.0592(16) 0.0535(15) 0.0318(12) 0.0073(11) 0.0176(11) -0.0095(13)
 C107 0.0634(17) 0.0484(14) 0.0204(10) -0.0016(10) 0.0094(10) -0.0052(12)
 C108 0.0653(17) 0.0532(15) 0.0205(10) 0.0048(10) -0.0089(11) -0.0047(13)
 C109 0.0627(17) 0.0546(16) 0.0341(13) 0.0151(12) -0.0038(12) 0.0158(13)
 C110 0.0460(16) 0.070(2) 0.068(2) 0.0216(16) -0.0109(14) 0.0182(15)
 C111 0.0586(17) 0.0395(14) 0.0670(19) 0.0029(13) -0.0033(15) 0.0251(13)
 C112 0.0458(15) 0.0392(14) 0.089(2) -0.0067(14) 0.0199(15) 0.0171(12)
 C113 0.0701(19) 0.0331(12) 0.0550(16) -0.0132(11) 0.0256(14) 0.0122(12)
 C114 0.0721(19) 0.0282(12) 0.0506(16) -0.0193(11) 0.0047(13) 0.0013(12)
 C115 0.0633(17) 0.0378(13) 0.0450(14) -0.0224(11) 0.0005(12) -0.0142(12)
 C116 0.0596(17) 0.0464(15) 0.0452(14) -0.0130(12) 0.0001(12) -0.0325(13)
 C117 0.0357(13) 0.082(2) 0.0469(15) -0.0243(15) 0.0028(11) -0.0303(14)
 C118 0.079(2) 0.0398(15) 0.0641(19) -0.0080(13) 0.0161(16) -0.0299(15)
 C119 0.069(2) 0.0476(16) 0.0590(18) 0.0001(13) 0.0164(15) -0.0313(14)
 C120 0.0737(19) 0.0357(13) 0.0357(13) 0.0093(10) 0.0129(12) -0.0160(12)
 C121 0.088(2) 0.0302(12) 0.0385(14) 0.0119(10) 0.0042(14) 0.0051(13)
 C122 0.083(2) 0.0260(12) 0.0554(17) 0.0090(11) 0.0137(15) 0.0124(12)
 C123 0.077(2) 0.0191(10) 0.0583(17) -0.0061(10) 0.0126(15) -0.0039(11)
 C154 0.0481(16) 0.0641(18) 0.0533(17) -0.0024(14) 0.0068(13) -0.0065(14)
 C155 0.0456(15) 0.0519(16) 0.0568(17) -0.0103(13) 0.0094(12) 0.0019(12)
 C156 0.0602(17) 0.0521(16) 0.0380(14) -0.0035(12) 0.0097(12) 0.0075(13)
 C157 0.106(3) 0.0579(19) 0.0513(18) -0.0018(15) 0.0112(19) 0.0168(19)
 C158 0.125(4) 0.0512(19) 0.065(2) 0.0165(17) 0.012(2) 0.001(2)
 C159 0.139(5) 0.077(3) 0.107(4) 0.026(3) 0.014(3) -0.022(3)
 C124 0.049(3) 0.044(2) 0.036(2) 0.027(2) -0.005(2) 0.001(2)
 C125 0.052(2) 0.041(2) 0.044(2) 0.0215(19) -0.003(2) 0.0216(19)
 C126 0.038(2) 0.055(2) 0.052(2) 0.015(2) -0.006(2) 0.013(2)
 C127 0.033(2) 0.056(3) 0.047(3) 0.009(2) -0.017(2) 0.003(2)
 C128 0.044(3) 0.060(3) 0.035(2) 0.005(2) -0.021(2) -0.004(2)
 C129 0.054(3) 0.053(3) 0.021(2) 0.013(2) -0.008(2) 0.006(2)
 C130 0.056(3) 0.046(2) 0.041(2) 0.024(2) 0.004(2) 0.001(3)
 C131 0.062(3) 0.0217(19) 0.052(2) 0.0224(19) 0.007(3) -0.007(2)
 C132 0.061(3) 0.028(2) 0.054(3) 0.022(2) 0.011(2) 0.015(2)
 C133 0.058(2) 0.016(2) 0.047(2) 0.0002(19) 0.011(2) 0.011(2)
 C134 0.048(2) 0.042(2) 0.055(3) 0.000(2) 0.011(2) 0.021(2)
 C135 0.033(2) 0.051(2) 0.045(3) 0.004(2) 0.006(2) 0.022(2)
 C136 0.0170(17) 0.056(2) 0.051(2) 0.012(2) 0.0077(18) 0.0046(18)
 C137 0.020(2) 0.050(3) 0.052(2) 0.009(2) -0.009(2) -0.009(2)
 C138 0.032(3) 0.050(3) 0.054(2) -0.001(2) -0.005(2) -0.021(2)
 C139 0.039(3) 0.041(2) 0.041(3) -0.008(2) -0.010(2) -0.020(2)
 C140 0.046(3) 0.051(3) 0.032(2) -0.007(2) -0.015(2) -0.009(2)
 C141 0.055(3) 0.052(3) 0.022(2) -0.006(2) -0.010(2) -0.005(3)
 C142 0.053(3) 0.053(3) 0.0170(19) 0.007(2) -0.003(2) -0.002(3)
 C143 0.041(3) 0.049(3) 0.016(2) 0.010(3) 0.008(2) -0.002(2)
 C144 0.042(3) 0.049(3) 0.036(2) 0.030(3) 0.007(2) -0.006(2)
 C145 0.071(3) 0.026(2) 0.048(3) -0.011(3) 0.018(3) -0.004(2)
 C146 0.054(3) 0.029(2) 0.036(3) -0.015(2) 0.011(2) 0.008(2)
 C147 0.054(3) 0.040(3) 0.050(3) -0.007(3) 0.023(3) 0.013(3)
 C148 0.025(2) 0.047(3) 0.047(3) 0.007(3) 0.017(2) 0.003(3)
 C149 0.032(3) 0.042(3) 0.050(3) 0.003(2) 0.010(2) -0.021(2)
 C150 0.055(3) 0.027(2) 0.055(3) -0.015(2) 0.004(2) -0.018(2)
 C151 0.043(4) 0.052(3) 0.023(3) 0.003(3) 0.015(3) 0.004(3)
 C152 0.037(3) 0.036(3) 0.041(3) 0.013(3) 0.011(2) -0.011(3)
 C153 0.048(3) 0.016(2) 0.049(3) 0.011(2) 0.002(3) -0.012(3)
 C1A 0.029(2) 0.045(3) 0.032(3) 0.001(2) -0.011(2) 0.002(2)
 C1B 0.056(3) 0.040(3) 0.046(3) -0.002(3) 0.012(3) 0.023(2)
 C1C 0.044(2) 0.052(3) 0.062(3) 0.007(3) 0.017(2) 0.016(2)
 C1D 0.033(2) 0.054(3) 0.052(3) 0.006(2) 0.000(2) 0.015(2)
 C1E 0.038(3) 0.037(3) 0.052(3) 0.012(2) -0.009(2) 0.013(2)
 C1F 0.052(3) 0.029(2) 0.047(3) 0.015(2) 0.007(2) 0.015(2)
 C1G 0.057(3) 0.022(3) 0.045(3) 0.000(2) 0.006(3) 0.013(2)
 C1H 0.075(3) 0.015(2) 0.037(3) 0.003(3) 0.008(3) -0.003(2)
 C1I 0.036(2) 0.045(2) 0.035(2) 0.019(2) -0.016(2) 0.005(2)
 C1J 0.029(3) 0.055(3) 0.051(3) 0.008(3) 0.011(3) -0.011(3)
 C1K 0.063(3) 0.029(2) 0.056(3) 0.026(2) 0.009(3) 0.006(3)
 C1L 0.046(3) 0.039(3) 0.050(3) 0.001(3) 0.007(3) -0.025(3)
 C1M 0.036(3) 0.047(3) 0.030(3) -0.002(3) -0.019(2) 0.002(2)
 C1N 0.050(3) 0.044(3) 0.030(3) 0.020(2) -0.007(2) 0.004(3)
 C1O 0.026(2) 0.056(3) 0.059(3) -0.001(3) 0.000(2) -0.015(2)
 C1P 0.035(3) 0.043(3) 0.055(3) -0.011(3) 0.004(2) -0.020(2)
 C1Q 0.025(2) 0.050(3) 0.050(3) 0.008(3) -0.007(2) -0.002(3)
 C1R 0.047(3) 0.054(3) 0.018(2) -0.001(2) -0.013(2) -0.008(3)
 C1S 0.052(4) 0.049(4) 0.024(4) 0.007(3) 0.016(3) -0.013(4)
 C1T 0.059(3) 0.016(2) 0.032(3) -0.012(2) -0.004(3) -0.004(2)
 C1U 0.067(3) 0.022(2) 0.058(3) 0.012(2) 0.006(3) -0.006(3)
 C1V 0.050(4) 0.049(4) 0.025(3) -0.010(3) -0.003(3) -0.003(3)
 C1W 0.038(3) 0.042(3) 0.041(3) -0.016(3) 0.001(3) -0.016(3)
 C1X 0.047(3) 0.051(3) 0.021(2) 0.013(3) -0.005(2) -0.003(3)
 C1Y 0.040(3) 0.045(3) 0.038(3) 0.032(3) 0.006(2) -0.003(3)
 C1Z 0.034(3) 0.050(4) 0.053(3) 0.006(3) 0.021(3) 0.005(3)
 C2A 0.058(4) 0.041(3) 0.043(3) -0.010(3) 0.018(3) 0.010(3)
 C2B 0.050(4) 0.040(4) 0.047(3) 0.019(3) 0.017(3) -0.015(3)
 C2C 0.051(3) 0.046(2) 0.043(2) 0.033(2) 0.005(3) 0.003(3)
 C2D 0.044(3) 0.049(3) 0.020(2) 0.016(3) 0.006(2) -0.008(3)
 C2E 0.035(3) 0.047(3) 0.040(3) 0.014(3) -0.012(3) 0.010(3)
 C2F 0.033(3) 0.048(3) 0.040(3) 0.003(3) -0.014(3) 0.000(3)
 C2G 0.041(3) 0.045(3) 0.028(3) -0.003(3) -0.016(3) -0.001(3)
 C2H 0.024(3) 0.047(3) 0.051(3) 0.003(3) -0.006(3) -0.003(3)
 C2I 0.048(3) 0.045(3) 0.038(3) 0.021(3) -0.006(3) 0.009(3)
 C2J 0.046(3) 0.048(3) 0.018(3) 0.005(3) -0.011(3) 0.002(3)
 C2K 0.050(3) 0.047(3) 0.037(3) -0.011(3) -0.010(3) -0.009(3)
 C2L 0.032(3) 0.049(3) 0.051(3) -0.003(3) 0.001(3) -0.017(3)
 C2M 0.045(3) 0.046(3) 0.024(3) 0.023(3) -0.001(3) 0.002(3)
 C2N 0.055(3) 0.030(3) 0.034(3) 0.023(3) 0.000(3) 0.011(3)
 C2O 0.045(3) 0.050(4) 0.016(3) 0.001(3) 0.001(3) -0.004(3)
 C2P 0.044(3) 0.043(3) 0.048(3) -0.007(3) -0.003(3) -0.022(3)
 C2Q 0.031(3) 0.046(4) 0.053(4) 0.005(3) 0.010(3) -0.015(3)
 C2R 0.061(3) 0.021(3) 0.045(3) 0.010(3) 0.002(3) 0.010(3)
 C2S 0.047(3) 0.044(3) 0.034(3) 0.024(3) 0.011(3) 0.000(3)
 C2T 0.059(3) 0.039(3) 0.046(3) 0.027(3) 0.006(3) -0.006(3)
 C2U 0.047(4) 0.035(4) 0.054(4) -0.003(4) 0.002(4) -0.020(4)
 C2V 0.044(3) 0.045(3) 0.050(3) -0.006(3) 0.021(3) 0.012(3)
 C2W 0.032(3) 0.051(3) 0.052(3) 0.008(3) 0.013(3) 0.012(3)
 C2X 0.026(3) 0.047(3) 0.051(3) 0.013(3) 0.002(3) 0.011(3)
 C2Y 0.035(3) 0.042(3) 0.046(3) 0.011(3) 0.001(3) 0.018(3)
 C2Z 0.053(3) 0.040(3) 0.054(3) 0.007(3) 0.005(3) 0.018(3)
 C30 0.056(3) 0.035(3) 0.052(3) -0.007(3) 0.015(3) 0.011(3)
 C3A 0.026(4) 0.051(4) 0.048(4) 0.006(4) 0.012(4) -0.002(4)
 C3B 0.063(3) 0.031(3) 0.047(3) -0.011(3) 0.011(3) 0.007(3)
 C3C 0.066(3) 0.021(3) 0.050(3) 0.004(3) 0.006(3) -0.004(3)
 C3D 0.046(3) 0.050(4) 0.033(3) 0.020(3) 0.010(3) -0.004(3)
 C3E 0.055(4) 0.037(3) 0.049(3) 0.019(3) 0.009(3) -0.012(3)
 C3F 0.053(5) 0.048(5) 0.048(4) -0.008(4) 0.027(4) 0.002(4)
 C3G 0.061(5) 0.024(4) 0.040(5) -0.020(4) 0.005(4) 0.006(4)

_geom_special_details
;
 All esds (except the esd in the dihedral angle between two l.s. planes)
 are estimated using the full covariance matrix.  The cell esds are taken
 into account individually in the estimation of esds in distances, angles
 and torsion angles; correlations between esds in cell parameters are only
 used when they are defined by crystal symmetry.  An approximate (isotropic)
 treatment of cell esds is used for estimating esds involving l.s. planes.
;
loop_
  _geom_bond_atom_site_label_1
  _geom_bond_atom_site_label_2
  _geom_bond_distance
  _geom_bond_site_symmetry_2
  _geom_bond_publ_flag
 C1 C2 1.395(3) . ?
 C1 C3 1.434(2) 2 ?
 C1 C11 1.454(2) 2 ?
 C2 C3 1.416(3) . ?
 C2 C38 1.482(2) 2 ?
 C3 C4 1.426(3) . ?
 C4 H4 0.9500 . ?
 C4 C5 1.357(3) . ?
 C5 H5 0.9500 . ?
 C5 C6 1.434(2) . ?
 C6 C7 1.455(3) . ?
 C6 C11 1.394(3) . ?
 C7 C8 1.409(2) . ?
 C7 C12 1.394(3) . ?
 C8 C9 1.438(2) . ?
 C8 C15 1.417(2) . ?
 C9 C10 1.424(2) . ?
 C9 C40 1.420(2) . ?
 C10 C11 1.479(2) . ?
 C10 C43 1.438(2) . ?
 C12 H12 0.9500 . ?
 C12 C13 1.388(3) . ?
 C13 C14 1.397(3) . ?
 C13 C44 1.534(3) . ?
 C14 H14 0.9500 . ?
 C14 C15 1.400(3) . ?
 C15 C16 1.466(2) . ?
 C16 C17 1.397(3) . ?
 C16 C21 1.409(2) . ?
 C17 H17 0.9500 . ?
 C17 C18 1.397(3) . ?
 C18 C19 1.394(3) . ?
 C18 C48 1.535(2) . ?
 C19 H19 0.9500 . ?
 C19 C20 1.399(3) . ?
 C20 C21 1.421(2) . ?
 C20 C22 1.466(3) . ?
 C21 C40 1.442(2) . ?
 C22 C23 1.399(3) . ?
 C22 C27 1.420(2) . ?
 C23 H23 0.9500 . ?
 C23 C24 1.397(3) . ?
 C24 C25 1.395(3) . ?
 C24 C52 1.538(3) . ?
 C25 H25 0.9500 . ?
 C25 C26 1.399(3) . ?
 C26 C27 1.409(2) . ?
 C26 C28 1.465(2) . ?
 C27 C41 1.441(2) . ?
 C28 C29 1.386(3) . ?
 C28 C33 1.420(3) . ?
 C29 H29 0.9500 . ?
 C29 H29A 0.9500 . ?
 C29 C30A 1.418(6) . ?
 C29 C30B 1.435(10) . ?
 C31 H31 0.9500 . ?
 C31 H31A 0.9500 . ?
 C31 C32 1.394(3) . ?
 C31 C30A 1.409(6) . ?
 C31 C30B 1.421(10) . ?
 C32 C33 1.410(3) . ?
 C32 C34 1.455(3) . ?
 C33 C42 1.440(2) . ?
 C34 C35 1.408(2) . ?
 C34 C39 1.416(2) . ?
 C35 H35 0.9500 . ?
 C35 C36 1.376(3) . ?
 C36 C37 1.407(3) . ?
 C36 C60 1.529(2) . ?
 C37 H37 0.9500 . ?
 C37 C38 1.389(2) . ?
 C38 C39 1.408(2) . ?
 C39 C43 1.467(2) . ?
 C40 C41 1.394(2) . ?
 C41 C42 1.416(2) . ?
 C42 C43 1.420(2) . ?
 C44 C45 1.534(3) . ?
 C44 C46 1.522(3) . ?
 C44 C47 1.528(3) . ?
 C45 H45A 0.9800 . ?
 C45 H45B 0.9800 . ?
 C45 H45C 0.9800 . ?
 C46 H46A 0.9800 . ?
 C46 H46B 0.9800 . ?
 C46 H46C 0.9800 . ?
 C47 H47A 0.9800 . ?
 C47 H47B 0.9800 . ?
 C47 H47C 0.9800 . ?
 C48 C49 1.533(3) . ?
 C48 C50 1.535(3) . ?
 C48 C51 1.536(3) . ?
 C49 H49A 0.9800 . ?
 C49 H49B 0.9800 . ?
 C49 H49C 0.9800 . ?
 C50 H50A 0.9800 . ?
 C50 H50B 0.9800 . ?
 C50 H50C 0.9800 . ?
 C51 H51A 0.9800 . ?
 C51 H51B 0.9800 . ?
 C51 H51C 0.9800 . ?
 C52 C53 1.534(3) . ?
 C52 C54 1.535(3) . ?
 C52 C55 1.532(3) . ?
 C53 H53A 0.9800 . ?
 C53 H53B 0.9800 . ?
 C53 H53C 0.9800 . ?
 C54 H54A 0.9800 . ?
 C54 H54B 0.9800 . ?
 C54 H54C 0.9800 . ?
 C55 H55A 0.9800 . ?
 C55 H55B 0.9800 . ?
 C55 H55C 0.9800 . ?
 C60 C61 1.519(4) . ?
 C60 C62 1.508(3) . ?
 C60 C63 1.514(3) . ?
 C61 H61A 0.9800 . ?
 C61 H61B 0.9800 . ?
 C61 H61C 0.9800 . ?
 C62 H62A 0.9800 . ?
 C62 H62B 0.9800 . ?
 C62 H62C 0.9800 . ?
 C63 H63A 0.9800 . ?
 C63 H63B 0.9800 . ?
 C63 H63C 0.9800 . ?
 C30A C56A 1.527(7) . ?
 C56A C57A 1.536(7) . ?
 C56A C58A 1.558(7) . ?
 C56A C59A 1.537(5) . ?
 C57A H57A 0.9800 . ?
 C57A H57B 0.9800 . ?
 C57A H57C 0.9800 . ?
 C58A H58A 0.9800 . ?
 C58A H58B 0.9800 . ?
 C58A H58C 0.9800 . ?
 C59A H59A 0.9800 . ?
 C59A H59B 0.9800 . ?
 C59A H59C 0.9800 . ?
 C30B C56B 1.543(12) . ?
 C56B C57B 1.542(10) . ?
 C56B C58B 1.532(13) . ?
 C56B C59B 1.544(13) . ?
 C57B H57D 0.9800 . ?
 C57B H57E 0.9800 . ?
 C57B H57F 0.9800 . ?
 C58B H58D 0.9800 . ?
 C58B H58E 0.9800 . ?
 C58B H58F 0.9800 . ?
 C59B H59D 0.9800 . ?
 C59B H59E 0.9800 . ?
 C59B H59F 0.9800 . ?
 C64 C65 1.384(4) . ?
 C64 C69 1.462(4) . ?
 C64 C70 1.438(4) . ?
 C65 C66 1.424(4) . ?
 C65 C73 1.461(4) . ?
 C66 C67 1.3986(10) . ?
 C66 C75 1.459(4) . ?
 C67 C68 1.444(4) . ?
 C67 C78 1.477(4) . ?
 C68 C69 1.398(4) . ?
 C68 C80 1.440(4) . ?
 C69 C83 1.426(4) . ?
 C70 C71 1.368(5) . ?
 C70 C84 1.489(5) . ?
 C71 C72 1.459(5) . ?
 C71 C85 1.452(4) . ?
 C72 C73 1.374(4) . ?
 C72 C87 1.465(4) . ?
 C73 C74 1.441(4) . ?
 C74 C75 1.447(4) . ?
 C74 C89 1.382(4) . ?
 C75 C76 1.380(5) . ?
 C76 C77 1.470(4) . ?
 C76 C91 1.431(4) . ?
 C77 C78 1.358(4) . ?
 C77 C93 1.423(5) . ?
 C78 C79 1.442(4) . ?
 C79 C80 1.449(4) . ?
 C79 C95 1.385(4) . ?
 C80 C81 1.387(4) . ?
 C81 C82 1.438(4) . ?
 C81 C97 1.473(4) . ?
 C82 C83 1.380(4) . ?
 C82 C99 1.467(4) . ?
 C83 C84 1.469(5) . ?
 C84 C101 1.353(5) . ?
 C85 C86 1.455(4) . ?
 C85 C102 1.392(5) . ?
 C86 C87 1.440(4) . ?
 C86 C105 1.385(4) . ?
 C87 C88 1.368(4) . ?
 C88 C89 1.473(4) . ?
 C88 C107 1.467(4) . ?
 C89 C90 1.423(4) . ?
 C90 C91 1.403(4) . ?
 C90 C108 1.458(4) . ?
 C91 C92 1.446(4) . ?
 C92 C93 1.486(5) . ?
 C92 C110 1.357(5) . ?
 C93 C94 1.389(5) . ?
 C94 C95 1.446(5) . ?
 C94 C112 1.455(4) . ?
 C95 C96 1.459(4) . ?
 C96 C97 1.358(5) . ?
 C96 C113 1.450(4) . ?
 C97 C98 1.464(4) . ?
 C98 C99 1.422(4) . ?
 C98 C115 1.398(4) . ?
 C99 C100 1.392(4) . ?
 C100 C101 1.453(5) . ?
 C100 C117 1.432(5) . ?
 C101 C102 1.477(5) . ?
 C102 C103 1.413(5) . ?
 C103 C104 1.373(5) . ?
 C103 C117 1.463(4) . ?
 C104 C105 1.439(4) . ?
 C104 C119 1.497(5) . ?
 C105 C106 1.461(4) . ?
 C106 C107 1.375(4) . ?
 C106 C120 1.442(4) . ?
 C107 C108 1.442(4) . ?
 C108 C109 1.387(4) . ?
 C109 C110 1.461(5) . ?
 C109 C121 1.448(5) . ?
 C110 C111 1.477(5) . ?
 C111 C112 1.376(5) . ?
 C111 C122 1.446(5) . ?
 C112 C113 1.451(5) . ?
 C113 C114 1.385(4) . ?
 C114 C115 1.433(4) . ?
 C114 C123 1.464(4) . ?
 C115 C116 1.444(4) . ?
 C116 C117 1.369(5) . ?
 C116 C118 1.481(5) . ?
 C118 C119 1.347(5) . ?
 C118 C123 1.456(5) . ?
 C119 C120 1.459(4) . ?
 C120 C121 1.383(5) . ?
 C121 C122 1.466(4) . ?
 C122 C123 1.376(5) . ?
 C154 H15A 0.9800 . ?
 C154 H15B 0.9800 . ?
 C154 H15C 0.9800 . ?
 C154 C155 1.488(4) . ?
 C155 H15D 0.9900 . ?
 C155 H15E 0.9900 . ?
 C155 C156 1.486(4) . ?
 C156 H15F 0.9900 . ?
 C156 H15G 0.9900 . ?
 C156 C157 1.536(4) . ?
 C157 H15H 0.9900 . ?
 C157 H15I 0.9900 . ?
 C157 C158 1.527(6) . ?
 C158 H15J 0.9900 . ?
 C158 H15K 0.9900 . ?
 C158 C159 1.546(7) . ?
 C159 H15L 0.9800 . ?
 C159 H15M 0.9800 . ?
 C159 H15N 0.9800 . ?
 C124 C125 1.466(11) . ?
 C124 C129 1.354(11) . ?
 C124 C130 1.414(11) . ?
 C125 C126 1.320(11) . ?
 C125 C132 1.333(11) . ?
 C126 C127 1.487(12) . ?
 C126 C135 1.481(11) . ?
 C127 C128 1.308(12) . ?
 C127 C137 1.428(11) . ?
 C128 C129 1.553(11) . ?
 C128 C140 1.427(11) . ?
 C129 C142 1.452(11) . ?
 C130 C131 1.429(11) . ?
 C130 C144 1.369(12) . ?
 C131 C132 1.540(10) . ?
 C131 C153 1.330(11) . ?
 C132 C133 1.458(11) . ?
 C133 C134 1.516(11) . ?
 C133 C145 1.440(12) . ?
 C134 C135 1.352(11) . ?
 C134 C147 1.477(12) . ?
 C135 C136 1.454(10) . ?
 C136 C137 1.501(11) . ?
 C136 C148 1.421(11) . ?
 C137 C138 1.325(12) . ?
 C138 C139 1.393(13) . ?
 C138 C149 1.426(11) . ?
 C139 C140 1.342(12) . ?
 C139 C150 1.544(12) . ?
 C140 C141 1.491(12) . ?
 C141 C142 1.420(11) . ?
 C141 C146 1.362(11) 3_656 ?
 C142 C143 1.395(10) . ?
 C143 C144 1.603(12) . ?
 C143 C151 1.445(10) . ?
 C144 C152 1.438(11) . ?
 C145 C146 1.507(11) . ?
 C145 C150 1.319(11) 3_656 ?
 C146 C147 1.411(12) . ?
 C147 C151 1.408(13) 3_656 ?
 C148 C151 1.441(13) 3_656 ?
 C148 C152 1.400(11) 3_656 ?
 C149 C152 1.390(11) 3_656 ?
 C149 C153 1.500(11) 3_656 ?
 C150 C153 1.459(10) 3_656 ?
 C1A C1I 1.4577(10) . ?
 C1A C1M 1.4004(10) . ?
 C1A C1Q 1.4579(10) . ?
 C1B C1C 1.3900 . ?
 C1B C1G 1.3900 . ?
 C1B C2A 1.442(11) . ?
 C1C C1D 1.3900 . ?
 C1C C1Z 1.4582(10) . ?
 C1D C1E 1.3900 . ?
 C1D C1Q 1.4585(10) . ?
 C1E C1F 1.3900 . ?
 C1E C1I 1.4584(10) . ?
 C1F C1G 1.3900 . ?
 C1F C1K 1.4585(11) . ?
 C1G C1H 1.4583(11) . ?
 C1H C1T 1.4010(10) . ?
 C1H C1U 1.4581(11) . ?
 C1I C1N 1.4012(11) . ?
 C1J C1O 1.4582(10) . ?
 C1J C1Z 1.4007(11) . ?
 C1J C2B 1.386(12) 3_656 ?
 C1K C1U 1.4583(11) . ?
 C1K C2C 1.4012(10) . ?
 C1L C1P 1.4580(11) . ?
 C1L C1U 1.366(13) 3_656 ?
 C1L C2B 1.504(15) 3_656 ?
 C1M C1R 1.4577(11) . ?
 C1M C1W 1.4580(11) . ?
 C1N C1X 1.4577(10) . ?
 C1N C2C 1.4579(11) . ?
 C1O C1P 1.4578(10) . ?
 C1O C1Q 1.4009(11) . ?
 C1P C1W 1.4009(10) . ?
 C1R C1V 1.4583(11) . ?
 C1R C1X 1.4008(11) . ?
 C1S C1Z 1.469(14) 3_656 ?
 C1S C2A 1.492(15) 3_656 ?
 C1S C2D 1.4009(11) . ?
 C1T C1V 1.471(12) 3_656 ?
 C1T C1W 1.360(12) 3_656 ?
 C1V C2A 1.300(14) 3_656 ?
 C1X C2D 1.4579(11) . ?
 C1Y C2B 1.4006(11) . ?
 C1Y C2C 1.4580(11) . ?
 C1Y C2D 1.4582(11) . ?
 C2E C2F 1.4579(11) . ?
 C2E C2I 1.39(2) . ?
 C2E C2Y 1.4582(11) . ?
 C2F C2G 1.4007(11) . ?
 C2F C2H 1.4580(11) . ?
 C2G C2J 1.4577(11) . ?
 C2G C2K 1.4577(11) . ?
 C2H C2L 1.4009(11) . ?
 C2H C2X 1.4579(11) . ?
 C2I C2M 1.4580(7) . ?
 C2I C2N 1.4580(7) . ?
 C2J C2M 1.44(2) . ?
 C2J C2O 1.4580(11) . ?
 C2K C2P 1.4008(11) . ?
 C2K C3G 1.4580(11) 3_656 ?
 C2L C2P 1.4580(11) . ?
 C2L C2Q 1.4580(11) . ?
 C2M C2S 1.4581(11) . ?
 C2N C2R 1.4010(11) . ?
 C2N C2T 1.4582(7) . ?
 C2O C3F 1.378(18) 3_656 ?
 C2O C3G 1.4580(11) 3_656 ?
 C2P C2U 1.4581(11) . ?
 C2Q C3A 1.4012(11) . ?
 C2Q C3E 1.4580(11) 3_656 ?
 C2R C2Z 1.4583(11) . ?
 C2R C3C 1.4581(11) . ?
 C2S C2T 1.4582(7) . ?
 C2S C3D 1.298(18) . ?
 C2T C3E 1.4010(11) . ?
 C2U C3C 1.4008(11) 3_656 ?
 C2U C3E 1.4579(11) 3_656 ?
 C2V C2W 1.3900 . ?
 C2V C30 1.3900 . ?
 C2V C3F 1.4582(11) . ?
 C2W C2X 1.3900 . ?
 C2W C3A 1.4580(11) . ?
 C2X C2Y 1.3900 . ?
 C2Y C2Z 1.3900 . ?
 C2Z C30 1.3900 . ?
 C30 C3B 1.4578(11) . ?
 C3A C3D 1.4581(11) 3_656 ?
 C3B C3C 1.4579(11) . ?
 C3B C3G 1.4008(11) . ?
 C3D C3F 1.4580(11) 3_656 ?

loop_
  _geom_angle_atom_site_label_1
  _geom_angle_atom_site_label_2
  _geom_angle_atom_site_label_3
  _geom_angle
  _geom_angle_site_symmetry_1
  _geom_angle_site_symmetry_3
  _geom_angle_publ_flag
 C2 C1 C3 116.43(16) . 2 ?
 C2 C1 C11 123.41(16) . 2 ?
 C3 C1 C11 120.12(16) 2 2 ?
 C1 C2 C3 120.08(16) . . ?
 C1 C2 C38 120.08(16) . 2 ?
 C3 C2 C38 119.41(16) . 2 ?
 C2 C3 C1 119.55(17) . 2 ?
 C2 C3 C4 122.80(16) . . ?
 C4 C3 C1 117.65(16) . 2 ?
 C3 C4 H4 119.8 . . ?
 C5 C4 C3 120.30(17) . . ?
 C5 C4 H4 119.8 . . ?
 C4 C5 H5 119.3 . . ?
 C4 C5 C6 121.31(17) . . ?
 C6 C5 H5 119.3 . . ?
 C5 C6 C7 117.16(16) . . ?
 C11 C6 C5 120.52(16) . . ?
 C11 C6 C7 121.39(16) . . ?
 C8 C7 C6 116.32(16) . . ?
 C12 C7 C6 123.65(17) . . ?
 C12 C7 C8 119.80(17) . . ?
 C7 C8 C9 119.89(16) . . ?
 C7 C8 C15 118.43(16) . . ?
 C15 C8 C9 121.57(16) . . ?
 C10 C9 C8 121.19(16) . . ?
 C40 C9 C8 117.24(16) . . ?
 C40 C9 C10 121.25(16) . . ?
 C9 C10 C11 115.41(15) . . ?
 C9 C10 C43 117.26(15) . . ?
 C43 C10 C11 127.32(16) . . ?
 C1 C11 C10 122.32(16) 2 . ?
 C6 C11 C1 117.00(16) . 2 ?
 C6 C11 C10 119.41(16) . . ?
 C7 C12 H12 119.1 . . ?
 C13 C12 C7 121.78(17) . . ?
 C13 C12 H12 119.1 . . ?
 C12 C13 C14 117.95(17) . . ?
 C12 C13 C44 120.58(17) . . ?
 C14 C13 C44 121.35(17) . . ?
 C13 C14 H14 119.2 . . ?
 C13 C14 C15 121.67(17) . . ?
 C15 C14 H14 119.2 . . ?
 C8 C15 C16 118.48(16) . . ?
 C14 C15 C8 119.25(17) . . ?
 C14 C15 C16 122.27(16) . . ?
 C17 C16 C15 122.11(16) . . ?
 C17 C16 C21 119.61(17) . . ?
 C21 C16 C15 118.23(16) . . ?
 C16 C17 H17 119.2 . . ?
 C18 C17 C16 121.64(17) . . ?
 C18 C17 H17 119.2 . . ?
 C17 C18 C48 122.80(17) . . ?
 C19 C18 C17 117.89(16) . . ?
 C19 C18 C48 119.31(16) . . ?
 C18 C19 H19 118.7 . . ?
 C18 C19 C20 122.69(17) . . ?
 C20 C19 H19 118.7 . . ?
 C19 C20 C21 118.28(17) . . ?
 C19 C20 C22 122.73(16) . . ?
 C21 C20 C22 118.92(16) . . ?
 C16 C21 C20 119.57(16) . . ?
 C16 C21 C40 120.23(16) . . ?
 C20 C21 C40 120.19(16) . . ?
 C23 C22 C20 123.06(16) . . ?
 C23 C22 C27 118.39(17) . . ?
 C27 C22 C20 118.48(16) . . ?
 C22 C23 H23 118.8 . . ?
 C24 C23 C22 122.38(17) . . ?
 C24 C23 H23 118.8 . . ?
 C23 C24 C52 119.60(16) . . ?
 C25 C24 C23 118.08(17) . . ?
 C25 C24 C52 122.31(17) . . ?
 C24 C25 H25 119.3 . . ?
 C24 C25 C26 121.45(17) . . ?
 C26 C25 H25 119.3 . . ?
 C25 C26 C27 119.62(16) . . ?
 C25 C26 C28 122.54(17) . . ?
 C27 C26 C28 117.82(16) . . ?
 C22 C27 C41 120.23(16) . . ?
 C26 C27 C22 119.48(16) . . ?
 C26 C27 C41 120.24(16) . . ?
 C29 C28 C26 121.43(17) . . ?
 C29 C28 C33 119.25(17) . . ?
 C33 C28 C26 119.29(16) . . ?
 C28 C29 H29 118.9 . . ?
 C28 C29 H29A 120.3 . . ?
 C28 C29 C30A 122.3(3) . . ?
 C28 C29 C30B 119.4(4) . . ?
 C30A C29 H29 118.9 . . ?
 C30B C29 H29A 120.3 . . ?
 C32 C31 H31 118.7 . . ?
 C32 C31 H31A 120.2 . . ?
 C32 C31 C30A 122.5(3) . . ?
 C32 C31 C30B 119.7(4) . . ?
 C30A C31 H31 118.7 . . ?
 C30B C31 H31A 120.2 . . ?
 C31 C32 C33 119.13(18) . . ?
 C31 C32 C34 121.91(18) . . ?
 C33 C32 C34 118.96(16) . . ?
 C28 C33 C42 120.78(16) . . ?
 C32 C33 C28 119.29(16) . . ?
 C32 C33 C42 119.74(16) . . ?
 C35 C34 C32 120.94(16) . . ?
 C35 C34 C39 119.72(16) . . ?
 C39 C34 C32 119.30(16) . . ?
 C34 C35 H35 118.8 . . ?
 C36 C35 C34 122.38(17) . . ?
 C36 C35 H35 118.8 . . ?
 C35 C36 C37 116.66(16) . . ?
 C35 C36 C60 123.36(17) . . ?
 C37 C36 C60 119.94(17) . . ?
 C36 C37 H37 119.2 . . ?
 C38 C37 C36 121.70(17) . . ?
 C38 C37 H37 119.2 . . ?
 C37 C38 C2 117.00(16) . 2 ?
 C37 C38 C39 120.67(16) . . ?
 C39 C38 C2 122.18(16) . 2 ?
 C34 C39 C43 119.82(16) . . ?
 C38 C39 C34 116.21(16) . . ?
 C38 C39 C43 123.91(16) . . ?
 C9 C40 C21 120.67(16) . . ?
 C41 C40 C9 119.71(16) . . ?
 C41 C40 C21 119.60(16) . . ?
 C40 C41 C27 120.16(16) . . ?
 C40 C41 C42 119.10(16) . . ?
 C42 C41 C27 120.73(16) . . ?
 C41 C42 C33 117.49(16) . . ?
 C41 C42 C43 120.78(16) . . ?
 C43 C42 C33 121.61(16) . . ?
 C10 C43 C39 122.73(16) . . ?
 C42 C43 C10 119.37(16) . . ?
 C42 C43 C39 116.66(15) . . ?
 C45 C44 C13 111.35(17) . . ?
 C46 C44 C13 108.12(16) . . ?
 C46 C44 C45 109.2(2) . . ?
 C46 C44 C47 109.86(18) . . ?
 C47 C44 C13 111.64(16) . . ?
 C47 C44 C45 106.6(2) . . ?
 C44 C45 H45A 109.5 . . ?
 C44 C45 H45B 109.5 . . ?
 C44 C45 H45C 109.5 . . ?
 H45A C45 H45B 109.5 . . ?
 H45A C45 H45C 109.5 . . ?
 H45B C45 H45C 109.5 . . ?
 C44 C46 H46A 109.5 . . ?
 C44 C46 H46B 109.5 . . ?
 C44 C46 H46C 109.5 . . ?
 H46A C46 H46B 109.5 . . ?
 H46A C46 H46C 109.5 . . ?
 H46B C46 H46C 109.5 . . ?
 C44 C47 H47A 109.5 . . ?
 C44 C47 H47B 109.5 . . ?
 C44 C47 H47C 109.5 . . ?
 H47A C47 H47B 109.5 . . ?
 H47A C47 H47C 109.5 . . ?
 H47B C47 H47C 109.5 . . ?
 C18 C48 C51 109.20(16) . . ?
 C49 C48 C18 112.35(16) . . ?
 C49 C48 C50 108.63(17) . . ?
 C49 C48 C51 108.06(17) . . ?
 C50 C48 C18 109.26(16) . . ?
 C50 C48 C51 109.30(16) . . ?
 C48 C49 H49A 109.5 . . ?
 C48 C49 H49B 109.5 . . ?
 C48 C49 H49C 109.5 . . ?
 H49A C49 H49B 109.5 . . ?
 H49A C49 H49C 109.5 . . ?
 H49B C49 H49C 109.5 . . ?
 C48 C50 H50A 109.5 . . ?
 C48 C50 H50B 109.5 . . ?
 C48 C50 H50C 109.5 . . ?
 H50A C50 H50B 109.5 . . ?
 H50A C50 H50C 109.5 . . ?
 H50B C50 H50C 109.5 . . ?
 C48 C51 H51A 109.5 . . ?
 C48 C51 H51B 109.5 . . ?
 C48 C51 H51C 109.5 . . ?
 H51A C51 H51B 109.5 . . ?
 H51A C51 H51C 109.5 . . ?
 H51B C51 H51C 109.5 . . ?
 C53 C52 C24 109.36(16) . . ?
 C53 C52 C54 109.09(17) . . ?
 C54 C52 C24 109.11(16) . . ?
 C55 C52 C24 112.30(16) . . ?
 C55 C52 C53 108.58(18) . . ?
 C55 C52 C54 108.35(17) . . ?
 C52 C53 H53A 109.5 . . ?
 C52 C53 H53B 109.5 . . ?
 C52 C53 H53C 109.5 . . ?
 H53A C53 H53B 109.5 . . ?
 H53A C53 H53C 109.5 . . ?
 H53B C53 H53C 109.5 . . ?
 C52 C54 H54A 109.5 . . ?
 C52 C54 H54B 109.5 . . ?
 C52 C54 H54C 109.5 . . ?
 H54A C54 H54B 109.5 . . ?
 H54A C54 H54C 109.5 . . ?
 H54B C54 H54C 109.5 . . ?
 C52 C55 H55A 109.5 . . ?
 C52 C55 H55B 109.5 . . ?
 C52 C55 H55C 109.5 . . ?
 H55A C55 H55B 109.5 . . ?
 H55A C55 H55C 109.5 . . ?
 H55B C55 H55C 109.5 . . ?
 C61 C60 C36 109.42(18) . . ?
 C62 C60 C36 112.06(18) . . ?
 C62 C60 C61 108.7(3) . . ?
 C62 C60 C63 108.5(2) . . ?
 C63 C60 C36 108.65(17) . . ?
 C63 C60 C61 109.5(3) . . ?
 C60 C61 H61A 109.5 . . ?
 C60 C61 H61B 109.5 . . ?
 C60 C61 H61C 109.5 . . ?
 H61A C61 H61B 109.5 . . ?
 H61A C61 H61C 109.5 . . ?
 H61B C61 H61C 109.5 . . ?
 C60 C62 H62A 109.5 . . ?
 C60 C62 H62B 109.5 . . ?
 C60 C62 H62C 109.5 . . ?
 H62A C62 H62B 109.5 . . ?
 H62A C62 H62C 109.5 . . ?
 H62B C62 H62C 109.5 . . ?
 C60 C63 H63A 109.5 . . ?
 C60 C63 H63B 109.5 . . ?
 C60 C63 H63C 109.5 . . ?
 H63A C63 H63B 109.5 . . ?
 H63A C63 H63C 109.5 . . ?
 H63B C63 H63C 109.5 . . ?
 C29 C30A C56A 120.5(4) . . ?
 C31 C30A C29 115.2(4) . . ?
 C31 C30A C56A 123.6(4) . . ?
 C30A C56A C57A 108.9(4) . . ?
 C30A C56A C58A 108.3(4) . . ?
 C30A C56A C59A 111.5(4) . . ?
 C57A C56A C58A 111.2(4) . . ?
 C57A C56A C59A 108.8(4) . . ?
 C59A C56A C58A 108.2(4) . . ?
 C56A C57A H57A 109.5 . . ?
 C56A C57A H57B 109.5 . . ?
 C56A C57A H57C 109.5 . . ?
 H57A C57A H57B 109.5 . . ?
 H57A C57A H57C 109.5 . . ?
 H57B C57A H57C 109.5 . . ?
 C56A C58A H58A 109.5 . . ?
 C56A C58A H58B 109.5 . . ?
 C56A C58A H58C 109.5 . . ?
 H58A C58A H58B 109.5 . . ?
 H58A C58A H58C 109.5 . . ?
 H58B C58A H58C 109.5 . . ?
 C56A C59A H59A 109.5 . . ?
 C56A C59A H59B 109.5 . . ?
 C56A C59A H59C 109.5 . . ?
 H59A C59A H59B 109.5 . . ?
 H59A C59A H59C 109.5 . . ?
 H59B C59A H59C 109.5 . . ?
 C29 C30B C56B 120.7(7) . . ?
 C31 C30B C29 113.3(7) . . ?
 C31 C30B C56B 121.6(7) . . ?
 C30B C56B C59B 106.5(8) . . ?
 C57B C56B C30B 112.0(6) . . ?
 C57B C56B C59B 109.7(7) . . ?
 C58B C56B C30B 108.7(7) . . ?
 C58B C56B C57B 108.2(8) . . ?
 C58B C56B C59B 111.8(7) . . ?
 C56B C57B H57D 109.5 . . ?
 C56B C57B H57E 109.5 . . ?
 C56B C57B H57F 109.5 . . ?
 H57D C57B H57E 109.5 . . ?
 H57D C57B H57F 109.5 . . ?
 H57E C57B H57F 109.5 . . ?
 C56B C58B H58D 109.5 . . ?
 C56B C58B H58E 109.5 . . ?
 C56B C58B H58F 109.5 . . ?
 H58D C58B H58E 109.5 . . ?
 H58D C58B H58F 109.5 . . ?
 H58E C58B H58F 109.5 . . ?
 C56B C59B H59D 109.5 . . ?
 C56B C59B H59E 109.5 . . ?
 C56B C59B H59F 109.5 . . ?
 H59D C59B H59E 109.5 . . ?
 H59D C59B H59F 109.5 . . ?
 H59E C59B H59F 109.5 . . ?
 C65 C64 C69 118.3(3) . . ?
 C65 C64 C70 120.3(3) . . ?
 C70 C64 C69 108.9(3) . . ?
 C64 C65 C66 123.7(3) . . ?
 C64 C65 C73 118.8(3) . . ?
 C66 C65 C73 105.7(2) . . ?
 C65 C66 C75 111.1(2) . . ?
 C67 C66 C65 118.6(3) . . ?
 C67 C66 C75 118.3(3) . . ?
 C66 C67 C68 118.8(3) . . ?
 C66 C67 C78 118.7(3) . . ?
 C68 C67 C78 110.4(2) . . ?
 C69 C68 C67 122.5(2) . . ?
 C69 C68 C80 119.5(2) . . ?
 C80 C68 C67 105.9(2) . . ?
 C68 C69 C64 118.1(3) . . ?
 C68 C69 C83 120.3(3) . . ?
 C83 C69 C64 109.8(3) . . ?
 C64 C70 C84 105.8(3) . . ?
 C71 C70 C64 120.8(3) . . ?
 C71 C70 C84 121.3(3) . . ?
 C70 C71 C72 119.7(3) . . ?
 C70 C71 C85 119.2(3) . . ?
 C85 C71 C72 108.9(3) . . ?
 C71 C72 C87 105.8(3) . . ?
 C73 C72 C71 119.5(3) . . ?
 C73 C72 C87 122.6(3) . . ?
 C72 C73 C65 120.7(3) . . ?
 C72 C73 C74 119.0(3) . . ?
 C74 C73 C65 108.9(3) . . ?
 C73 C74 C75 108.6(3) . . ?
 C89 C74 C73 119.3(3) . . ?
 C89 C74 C75 120.2(3) . . ?
 C74 C75 C66 105.6(3) . . ?
 C76 C75 C66 122.5(3) . . ?
 C76 C75 C74 119.7(3) . . ?
 C75 C76 C77 118.8(3) . . ?
 C75 C76 C91 120.3(3) . . ?
 C91 C76 C77 108.6(3) . . ?
 C78 C77 C76 119.3(3) . . ?
 C78 C77 C93 120.6(3) . . ?
 C93 C77 C76 108.5(3) . . ?
 C77 C78 C67 122.2(2) . . ?
 C77 C78 C79 120.2(3) . . ?
 C79 C78 C67 105.3(2) . . ?
 C78 C79 C80 108.9(3) . . ?
 C95 C79 C78 119.9(3) . . ?
 C95 C79 C80 119.2(3) . . ?
 C68 C80 C79 109.6(2) . . ?
 C81 C80 C68 119.9(3) . . ?
 C81 C80 C79 118.5(3) . . ?
 C80 C81 C82 119.9(3) . . ?
 C80 C81 C97 121.8(3) . . ?
 C82 C81 C97 105.8(2) . . ?
 C81 C82 C99 109.0(3) . . ?
 C83 C82 C81 120.5(3) . . ?
 C83 C82 C99 118.6(3) . . ?
 C69 C83 C84 106.3(3) . . ?
 C82 C83 C69 119.9(3) . . ?
 C82 C83 C84 121.9(3) . . ?
 C83 C84 C70 109.1(3) . . ?
 C101 C84 C70 119.8(3) . . ?
 C101 C84 C83 119.4(3) . . ?
 C71 C85 C86 108.3(3) . . ?
 C102 C85 C71 119.9(3) . . ?
 C102 C85 C86 119.6(3) . . ?
 C87 C86 C85 107.0(3) . . ?
 C105 C86 C85 118.8(3) . . ?
 C105 C86 C87 122.3(3) . . ?
 C86 C87 C72 110.0(3) . . ?
 C88 C87 C72 118.2(3) . . ?
 C88 C87 C86 119.2(3) . . ?
 C87 C88 C89 119.5(3) . . ?
 C87 C88 C107 119.6(3) . . ?
 C107 C88 C89 109.1(3) . . ?
 C74 C89 C88 121.3(3) . . ?
 C74 C89 C90 119.9(2) . . ?
 C90 C89 C88 106.8(2) . . ?
 C89 C90 C108 108.9(2) . . ?
 C91 C90 C89 120.3(3) . . ?
 C91 C90 C108 118.5(3) . . ?
 C76 C91 C92 107.6(3) . . ?
 C90 C91 C76 119.5(3) . . ?
 C90 C91 C92 121.0(3) . . ?
 C91 C92 C93 108.4(3) . . ?
 C110 C92 C91 120.8(3) . . ?
 C110 C92 C93 119.1(3) . . ?
 C77 C93 C92 106.9(3) . . ?
 C94 C93 C77 120.5(3) . . ?
 C94 C93 C92 120.7(3) . . ?
 C93 C94 C95 119.1(3) . . ?
 C93 C94 C112 120.0(3) . . ?
 C95 C94 C112 108.8(3) . . ?
 C79 C95 C94 119.7(3) . . ?
 C79 C95 C96 122.1(3) . . ?
 C94 C95 C96 106.0(3) . . ?
 C97 C96 C95 119.0(3) . . ?
 C97 C96 C113 118.8(3) . . ?
 C113 C96 C95 110.4(3) . . ?
 C96 C97 C81 119.3(3) . . ?
 C96 C97 C98 119.6(3) . . ?
 C98 C97 C81 109.5(3) . . ?
 C99 C98 C97 106.7(3) . . ?
 C115 C98 C97 121.4(3) . . ?
 C115 C98 C99 119.8(3) . . ?
 C98 C99 C82 109.1(3) . . ?
 C100 C99 C82 118.4(3) . . ?
 C100 C99 C98 120.6(3) . . ?
 C99 C100 C101 122.1(3) . . ?
 C99 C100 C117 119.4(3) . . ?
 C117 C100 C101 106.5(3) . . ?
 C84 C101 C100 119.5(3) . . ?
 C84 C101 C102 119.1(3) . . ?
 C100 C101 C102 109.0(3) . . ?
 C85 C102 C101 120.8(3) . . ?
 C85 C102 C103 120.6(3) . . ?
 C103 C102 C101 106.6(3) . . ?
 C102 C103 C117 109.0(3) . . ?
 C104 C103 C102 120.3(3) . . ?
 C104 C103 C117 118.8(3) . . ?
 C103 C104 C105 120.2(3) . . ?
 C103 C104 C119 122.0(3) . . ?
 C105 C104 C119 105.9(3) . . ?
 C86 C105 C104 120.4(3) . . ?
 C86 C105 C106 118.4(3) . . ?
 C104 C105 C106 109.1(3) . . ?
 C107 C106 C105 119.3(3) . . ?
 C107 C106 C120 119.6(3) . . ?
 C120 C106 C105 109.2(3) . . ?
 C106 C107 C88 121.1(3) . . ?
 C106 C107 C108 120.7(3) . . ?
 C108 C107 C88 106.0(2) . . ?
 C107 C108 C90 109.2(3) . . ?
 C109 C108 C90 119.1(3) . . ?
 C109 C108 C107 119.9(3) . . ?
 C108 C109 C110 121.6(3) . . ?
 C108 C109 C121 119.4(3) . . ?
 C121 C109 C110 107.0(3) . . ?
 C92 C110 C109 119.0(3) . . ?
 C92 C110 C111 119.6(3) . . ?
 C109 C110 C111 109.2(3) . . ?
 C112 C111 C110 121.9(3) . . ?
 C112 C111 C122 119.8(3) . . ?
 C122 C111 C110 106.3(3) . . ?
 C111 C112 C94 118.7(3) . . ?
 C111 C112 C113 120.3(3) . . ?
 C113 C112 C94 108.8(3) . . ?
 C96 C113 C112 106.0(3) . . ?
 C114 C113 C96 122.3(3) . . ?
 C114 C113 C112 119.9(3) . . ?
 C113 C114 C115 119.4(3) . . ?
 C113 C114 C123 119.8(3) . . ?
 C115 C114 C123 108.6(3) . . ?
 C98 C115 C114 118.5(3) . . ?
 C98 C115 C116 119.3(3) . . ?
 C114 C115 C116 110.2(3) . . ?
 C115 C116 C118 105.5(3) . . ?
 C117 C116 C115 120.4(3) . . ?
 C117 C116 C118 122.3(3) . . ?
 C100 C117 C103 108.8(3) . . ?
 C116 C117 C100 120.5(3) . . ?
 C116 C117 C103 119.0(3) . . ?
 C119 C118 C116 119.3(3) . . ?
 C119 C118 C123 119.2(3) . . ?
 C123 C118 C116 109.5(3) . . ?
 C118 C119 C104 118.6(3) . . ?
 C118 C119 C120 119.8(3) . . ?
 C120 C119 C104 108.9(3) . . ?
 C106 C120 C119 106.8(3) . . ?
 C121 C120 C106 120.2(3) . . ?
 C121 C120 C119 121.4(3) . . ?
 C109 C121 C122 108.5(3) . . ?
 C120 C121 C109 120.2(3) . . ?
 C120 C121 C122 118.9(3) . . ?
 C111 C122 C121 109.0(3) . . ?
 C123 C122 C111 120.8(3) . . ?
 C123 C122 C121 118.2(3) . . ?
 C118 C123 C114 106.2(3) . . ?
 C122 C123 C114 119.4(3) . . ?
 C122 C123 C118 122.5(3) . . ?
 H15A C154 H15B 109.5 . . ?
 H15A C154 H15C 109.5 . . ?
 H15B C154 H15C 109.5 . . ?
 C155 C154 H15A 109.5 . . ?
 C155 C154 H15B 109.5 . . ?
 C155 C154 H15C 109.5 . . ?
 C154 C155 H15D 109.1 . . ?
 C154 C155 H15E 109.1 . . ?
 H15D C155 H15E 107.8 . . ?
 C156 C155 C154 112.7(3) . . ?
 C156 C155 H15D 109.1 . . ?
 C156 C155 H15E 109.1 . . ?
 C155 C156 H15F 108.3 . . ?
 C155 C156 H15G 108.3 . . ?
 C155 C156 C157 115.9(3) . . ?
 H15F C156 H15G 107.4 . . ?
 C157 C156 H15F 108.3 . . ?
 C157 C156 H15G 108.3 . . ?
 C156 C157 H15H 108.7 . . ?
 C156 C157 H15I 108.7 . . ?
 H15H C157 H15I 107.6 . . ?
 C158 C157 C156 114.0(3) . . ?
 C158 C157 H15H 108.7 . . ?
 C158 C157 H15I 108.7 . . ?
 C157 C158 H15J 108.7 . . ?
 C157 C158 H15K 108.7 . . ?
 C157 C158 C159 114.1(4) . . ?
 H15J C158 H15K 107.6 . . ?
 C159 C158 H15J 108.7 . . ?
 C159 C158 H15K 108.7 . . ?
 C158 C159 H15L 109.5 . . ?
 C158 C159 H15M 109.5 . . ?
 C158 C159 H15N 109.5 . . ?
 H15L C159 H15M 109.5 . . ?
 H15L C159 H15N 109.5 . . ?
 H15M C159 H15N 109.5 . . ?
 C129 C124 C125 120.8(7) . . ?
 C129 C124 C130 114.8(8) . . ?
 C130 C124 C125 113.0(8) . . ?
 C126 C125 C124 123.1(7) . . ?
 C126 C125 C132 123.1(7) . . ?
 C132 C125 C124 103.5(7) . . ?
 C125 C126 C127 117.5(8) . . ?
 C125 C126 C135 120.6(8) . . ?
 C135 C126 C127 110.0(7) . . ?
 C128 C127 C126 122.2(8) . . ?
 C128 C127 C137 116.7(8) . . ?
 C137 C127 C126 108.9(8) . . ?
 C127 C128 C129 120.1(8) . . ?
 C127 C128 C140 121.1(8) . . ?
 C140 C128 C129 106.9(7) . . ?
 C124 C129 C128 116.2(7) . . ?
 C124 C129 C142 125.9(8) . . ?
 C142 C129 C128 104.4(6) . . ?
 C124 C130 C131 106.7(8) . . ?
 C144 C130 C124 126.4(9) . . ?
 C144 C130 C131 113.8(8) . . ?
 C130 C131 C132 103.5(7) . . ?
 C153 C131 C130 125.7(7) . . ?
 C153 C131 C132 118.9(7) . . ?
 C125 C132 C131 113.0(7) . . ?
 C125 C132 C133 124.9(7) . . ?
 C133 C132 C131 108.7(7) . . ?
 C132 C133 C134 109.3(7) . . ?
 C145 C133 C132 128.4(8) . . ?
 C145 C133 C134 109.0(7) . . ?
 C135 C134 C133 125.8(7) . . ?
 C135 C134 C147 116.5(7) . . ?
 C147 C134 C133 105.3(7) . . ?
 C134 C135 C126 116.0(7) . . ?
 C134 C135 C136 127.9(6) . . ?
 C136 C135 C126 103.4(6) . . ?
 C135 C136 C137 112.5(6) . . ?
 C148 C136 C135 117.2(7) . . ?
 C148 C136 C137 118.1(7) . . ?
 C127 C137 C136 105.1(7) . . ?
 C138 C137 C127 126.4(9) . . ?
 C138 C137 C136 117.1(8) . . ?
 C137 C138 C139 112.8(9) . . ?
 C137 C138 C149 126.0(9) . . ?
 C139 C138 C149 111.2(8) . . ?
 C138 C139 C150 103.6(8) . . ?
 C140 C139 C138 125.1(11) . . ?
 C140 C139 C150 117.2(9) . . ?
 C128 C140 C141 110.0(8) . . ?
 C139 C140 C128 117.3(9) . . ?
 C139 C140 C141 122.0(9) . . ?
 C142 C141 C140 106.2(8) . . ?
 C146 C141 C140 121.5(8) 3_656 . ?
 C146 C141 C142 120.5(7) 3_656 . ?
 C141 C142 C129 112.5(7) . . ?
 C143 C142 C129 120.7(7) . . ?
 C143 C142 C141 115.2(7) . . ?
 C142 C143 C144 114.3(7) . . ?
 C142 C143 C151 127.8(7) . . ?
 C151 C143 C144 104.6(7) . . ?
 C130 C144 C143 117.4(8) . . ?
 C130 C144 C152 125.8(9) . . ?
 C152 C144 C143 105.6(7) . . ?
 C133 C145 C146 106.7(7) . . ?
 C150 C145 C133 119.0(8) 3_656 . ?
 C150 C145 C146 123.5(8) 3_656 . ?
 C141 C146 C145 116.2(8) 3_656 . ?
 C141 C146 C147 121.9(7) 3_656 . ?
 C147 C146 C145 109.0(7) . . ?
 C146 C147 C134 110.0(7) . . ?
 C151 C147 C134 115.1(8) 3_656 . ?
 C151 C147 C146 122.7(8) 3_656 . ?
 C136 C148 C151 114.2(8) . 3_656 ?
 C152 C148 C136 119.9(8) 3_656 . ?
 C152 C148 C151 111.9(8) 3_656 3_656 ?
 C138 C149 C153 111.9(7) . 3_656 ?
 C152 C149 C138 116.4(8) 3_656 . ?
 C152 C149 C153 117.9(7) 3_656 3_656 ?
 C145 C150 C139 119.5(7) 3_656 . ?
 C145 C150 C153 116.1(7) 3_656 3_656 ?
 C153 C150 C139 112.2(7) 3_656 . ?
 C147 C151 C143 111.6(8) 3_656 . ?
 C147 C151 C148 128.7(8) 3_656 3_656 ?
 C148 C151 C143 108.5(8) 3_656 . ?
 C148 C152 C144 109.3(7) 3_656 . ?
 C149 C152 C144 117.9(8) 3_656 . ?
 C149 C152 C148 122.3(8) 3_656 3_656 ?
 C131 C153 C149 118.8(7) . 3_656 ?
 C131 C153 C150 128.4(8) . 3_656 ?
 C150 C153 C149 100.8(6) 3_656 3_656 ?
 C1I C1A C1Q 104.9(5) . . ?
 C1M C1A C1I 119.7(7) . . ?
 C1M C1A C1Q 121.2(7) . . ?
 C1C C1B C1G 120.0 . . ?
 C1C C1B C2A 108.2(6) . . ?
 C1G C1B C2A 120.2(6) . . ?
 C1B C1C C1Z 110.7(6) . . ?
 C1D C1C C1B 120.0 . . ?
 C1D C1C C1Z 118.0(6) . . ?
 C1C C1D C1Q 119.4(5) . . ?
 C1E C1D C1C 120.0 . . ?
 C1E C1D C1Q 108.6(5) . . ?
 C1D C1E C1F 120.0 . . ?
 C1D C1E C1I 108.2(4) . . ?
 C1F C1E C1I 120.3(5) . . ?
 C1E C1F C1G 120.0 . . ?
 C1E C1F C1K 117.8(5) . . ?
 C1G C1F C1K 109.9(5) . . ?
 C1B C1G C1H 120.6(5) . . ?
 C1F C1G C1B 120.0 . . ?
 C1F C1G C1H 107.2(5) . . ?
 C1T C1H C1G 118.3(6) . . ?
 C1T C1H C1U 121.6(6) . . ?
 C1U C1H C1G 109.5(5) . . ?
 C1A C1I C1E 109.3(5) . . ?
 C1N C1I C1A 116.1(6) . . ?
 C1N C1I C1E 122.4(6) . . ?
 C1Z C1J C1O 117.8(8) . . ?
 C2B C1J C1O 109.8(7) 3_656 . ?
 C2B C1J C1Z 121.0(7) 3_656 . ?
 C1U C1K C1F 107.9(5) . . ?
 C2C C1K C1F 121.7(6) . . ?
 C2C C1K C1U 120.1(5) . . ?
 C1U C1L C1P 121.6(9) 3_656 . ?
 C1A C1M C1R 123.7(8) . . ?
 C1A C1M C1W 122.2(8) . . ?
 C1R C1M C1W 102.2(6) . . ?
 C1I C1N C1X 124.5(6) . . ?
 C1I C1N C2C 116.9(6) . . ?
 C1X C1N C2C 107.3(5) . . ?
 C1P C1O C1J 109.7(6) . . ?
 C1Q C1O C1J 119.0(7) . . ?
 C1Q C1O C1P 119.0(6) . . ?
 C1O C1P C1L 104.5(7) . . ?
 C1W C1P C1L 117.8(8) . . ?
 C1W C1P C1O 124.5(7) . . ?
 C1A C1Q C1D 109.0(5) . . ?
 C1O C1Q C1A 118.0(6) . . ?
 C1O C1Q C1D 122.2(6) . . ?
 C1M C1R C1V 112.3(6) . . ?
 C1X C1R C1M 116.9(7) . . ?
 C1X C1R C1V 117.2(7) . . ?
 C1W C1T C1H 119.2(6) 3_656 . ?
 C1H C1U C1K 105.4(6) . . ?
 C1L C1U C1H 117.3(7) 3_656 . ?
 C1L C1U C1K 123.3(7) 3_656 . ?
 C2A C1V C1R 122.6(9) 3_656 . ?
 C1P C1W C1M 114.7(8) . . ?
 C1T C1W C1M 112.4(7) 3_656 . ?
 C1T C1W C1P 122.5(8) 3_656 . ?
 C1N C1X C2D 106.6(6) . . ?
 C1R C1X C1N 119.0(7) . . ?
 C1R C1X C2D 122.1(6) . . ?
 C2B C1Y C2C 123.9(9) . . ?
 C2B C1Y C2D 117.2(7) . . ?
 C2C C1Y C2D 104.6(6) . . ?
 C1J C1Z C1C 123.5(8) . . ?
 C1V C2A C1B 118.8(9) 3_656 . ?
 C1J C2B C1Y 123.6(8) 3_656 . ?
 C1K C2C C1N 120.7(7) . . ?
 C1K C2C C1Y 116.9(7) . . ?
 C1N C2C C1Y 110.5(6) . . ?
 C1S C2D C1X 118.1(7) . . ?
 C1S C2D C1Y 119.7(8) . . ?
 C1X C2D C1Y 110.9(6) . . ?
 C2F C2E C2Y 113.1(11) . . ?
 C2I C2E C2F 121.4(12) . . ?
 C2I C2E C2Y 113.0(10) . . ?
 C2E C2F C2H 105.7(12) . . ?
 C2G C2F C2E 116.5(13) . . ?
 C2G C2F C2H 130.2(15) . . ?
 C2F C2G C2J 119.8(15) . . ?
 C2F C2G C2K 120.7(14) . . ?
 C2J C2G C2K 103.4(11) . . ?
 C2F C2H C2X 103.2(11) . . ?
 C2L C2H C2F 104.3(15) . . ?
 C2L C2H C2X 135.2(17) . . ?
 C2E C2I C2M 125.4(11) . . ?
 C2E C2I C2N 118.7(11) . . ?
 C2N C2I C2M 104.0(11) . . ?
 C2G C2J C2O 113.9(11) . . ?
 C2M C2J C2G 125.6(12) . . ?
 C2M C2J C2O 109.0(10) . . ?
 C2P C2K C2G 112.7(12) . . ?
 C2H C2L C2P 129.8(17) . . ?
 C2H C2L C2Q 107.0(13) . . ?
 C2Q C2L C2P 108.8(11) . . ?
 C2I C2M C2S 116.2(11) . . ?
 C2J C2M C2I 110.6(10) . . ?
 C2J C2M C2S 119.9(10) . . ?
 C2I C2N C2T 105.7(9) . . ?
 C2R C2N C2I 128.6(11) . . ?
 C2R C2N C2T 109.7(9) . . ?
 C3F C2O C2J 129.3(11) 3_656 . ?
 C2K C2P C2L 121.4(13) . . ?
 C2K C2P C2U 127.6(13) . . ?
 C2L C2P C2U 101.2(10) . . ?
 C3A C2Q C2L 120.7(12) . . ?
 C2N C2R C2Z 111.1(9) . . ?
 C2N C2R C3C 130.1(10) . . ?
 C3C C2R C2Z 110.1(8) . . ?
 C2M C2S C2T 98.5(10) . . ?
 C3D C2S C2M 128.0(12) . . ?
 C3D C2S C2T 123.0(11) . . ?
 C2S C2T C2N 115.2(9) . . ?
 C3E C2T C2N 128.6(11) . . ?
 C3E C2T C2S 106.7(9) . . ?
 C3C C2U C2P 106.1(11) 3_656 . ?
 C3E C2U C2P 117.7(10) 3_656 . ?
 C2W C2V C30 120.0 . . ?
 C2W C2V C3F 103.6(8) . . ?
 C30 C2V C3F 121.9(9) . . ?
 C2V C2W C2X 120.0 . . ?
 C2V C2W C3A 110.6(8) . . ?
 C2X C2W C3A 116.0(8) . . ?
 C2W C2X C2H 112.5(9) . . ?
 C2Y C2X C2H 117.2(9) . . ?
 C2Y C2X C2W 120.0 . . ?
 C2X C2Y C2E 100.4(9) . . ?
 C2Z C2Y C2E 127.6(9) . . ?
 C2Z C2Y C2X 120.0 . . ?
 C2Y C2Z C2R 119.9(8) . . ?
 C2Y C2Z C30 120.0 . . ?
 C30 C2Z C2R 107.9(8) . . ?
 C2V C30 C3B 120.6(8) . . ?
 C2Z C30 C2V 120.0 . . ?
 C2Z C30 C3B 108.2(8) . . ?
 C2Q C3A C2W 126.7(11) . . ?
 C2Q C3A C3D 114.7(10) . 3_656 ?
 C2W C3A C3D 110.3(9) . 3_656 ?
 C30 C3B C3C 110.0(9) . . ?
 C3G C3B C30 112.5(10) . . ?
 C3G C3B C3C 124.1(11) . . ?
 C2U C3C C2R 112.2(10) 3_656 . ?
 C2U C3C C3B 127.3(12) 3_656 . ?
 C3B C3C C2R 103.8(9) . . ?
 C2O C3F C2V 121.2(11) 3_656 . ?
 C2O C3F C3D 117.1(9) 3_656 3_656 ?
 C3D C3F C2V 114.6(10) 3_656 . ?

loop_
  _geom_torsion_atom_site_label_1
  _geom_torsion_atom_site_label_2
  _geom_torsion_atom_site_label_3
  _geom_torsion_atom_site_label_4
  _geom_torsion
  _geom_torsion_site_symmetry_1
  _geom_torsion_site_symmetry_2
  _geom_torsion_site_symmetry_3
  _geom_torsion_site_symmetry_4
  _geom_torsion_publ_flag
 C1 C2 C3 C1 2.4(2) . . . 2 ?
 C1 C2 C3 C4 -177.76(16) . . . . ?
 C1 C3 C4 C5 -7.3(3) 2 . . . ?
 C2 C3 C4 C5 172.91(17) . . . . ?
 C2 C38 C39 C34 158.11(17) 2 . . . ?
 C2 C38 C39 C43 -24.7(3) 2 . . . ?
 C3 C1 C2 C3 -23.4(2) 2 . . . ?
 C3 C1 C2 C38 149.14(16) 2 . . 2 ?
 C3 C4 C5 C6 -7.6(3) . . . . ?
 C4 C5 C6 C7 -158.00(17) . . . . ?
 C4 C5 C6 C11 11.2(3) . . . . ?
 C5 C6 C7 C8 147.71(16) . . . . ?
 C5 C6 C7 C12 -26.7(3) . . . . ?
 C5 C6 C11 C1 0.7(2) . . . 2 ?
 C5 C6 C11 C10 -166.77(16) . . . . ?
 C6 C7 C8 C9 19.6(2) . . . . ?
 C6 C7 C8 C15 -164.26(15) . . . . ?
 C6 C7 C12 C13 172.29(17) . . . . ?
 C7 C6 C11 C1 169.35(15) . . . 2 ?
 C7 C6 C11 C10 1.9(2) . . . . ?
 C7 C8 C9 C10 1.4(2) . . . . ?
 C7 C8 C9 C40 175.01(15) . . . . ?
 C7 C8 C15 C14 -10.7(2) . . . . ?
 C7 C8 C15 C16 168.75(15) . . . . ?
 C7 C12 C13 C14 -6.1(3) . . . . ?
 C7 C12 C13 C44 177.83(17) . . . . ?
 C8 C7 C12 C13 -1.9(3) . . . . ?
 C8 C9 C10 C11 -20.6(2) . . . . ?
 C8 C9 C10 C43 158.67(16) . . . . ?
 C8 C9 C40 C21 15.0(2) . . . . ?
 C8 C9 C40 C41 -163.64(15) . . . . ?
 C8 C15 C16 C17 -159.86(17) . . . . ?
 C8 C15 C16 C21 17.5(2) . . . . ?
 C9 C8 C15 C14 165.39(16) . . . . ?
 C9 C8 C15 C16 -15.2(2) . . . . ?
 C9 C10 C11 C1 -147.98(16) . . . 2 ?
 C9 C10 C11 C6 18.7(2) . . . . ?
 C9 C10 C43 C39 -161.94(16) . . . . ?
 C9 C10 C43 C42 4.9(2) . . . . ?
 C9 C40 C41 C27 -176.65(16) . . . . ?
 C9 C40 C41 C42 4.8(2) . . . . ?
 C10 C9 C40 C21 -171.34(16) . . . . ?
 C10 C9 C40 C41 10.0(2) . . . . ?
 C11 C1 C2 C3 159.04(16) 2 . . . ?
 C11 C1 C2 C38 -28.4(2) 2 . . 2 ?
 C11 C6 C7 C8 -21.4(2) . . . . ?
 C11 C6 C7 C12 164.25(17) . . . . ?
 C11 C10 C43 C39 17.2(3) . . . . ?
 C11 C10 C43 C42 -175.99(16) . . . . ?
 C12 C7 C8 C9 -165.80(16) . . . . ?
 C12 C7 C8 C15 10.4(2) . . . . ?
 C12 C13 C14 C15 5.7(3) . . . . ?
 C12 C13 C44 C45 -36.7(3) . . . . ?
 C12 C13 C44 C46 83.3(2) . . . . ?
 C12 C13 C44 C47 -155.75(19) . . . . ?
 C13 C14 C15 C8 2.7(3) . . . . ?
 C13 C14 C15 C16 -176.73(16) . . . . ?
 C14 C13 C44 C45 147.4(2) . . . . ?
 C14 C13 C44 C46 -92.6(2) . . . . ?
 C14 C13 C44 C47 28.4(3) . . . . ?
 C14 C15 C16 C17 19.6(3) . . . . ?
 C14 C15 C16 C21 -163.06(17) . . . . ?
 C15 C8 C9 C10 -174.67(16) . . . . ?
 C15 C8 C9 C40 -1.0(2) . . . . ?
 C15 C16 C17 C18 179.22(17) . . . . ?
 C15 C16 C21 C20 176.43(16) . . . . ?
 C15 C16 C21 C40 -4.0(2) . . . . ?
 C16 C17 C18 C19 2.3(3) . . . . ?
 C16 C17 C18 C48 -178.04(17) . . . . ?
 C16 C21 C40 C9 -12.6(3) . . . . ?
 C16 C21 C40 C41 166.09(16) . . . . ?
 C17 C16 C21 C20 -6.1(3) . . . . ?
 C17 C16 C21 C40 173.43(16) . . . . ?
 C17 C18 C19 C20 -2.3(3) . . . . ?
 C17 C18 C48 C49 -0.6(3) . . . . ?
 C17 C18 C48 C50 -121.3(2) . . . . ?
 C17 C18 C48 C51 119.2(2) . . . . ?
 C18 C19 C20 C21 -1.8(3) . . . . ?
 C18 C19 C20 C22 175.03(17) . . . . ?
 C19 C18 C48 C49 178.98(18) . . . . ?
 C19 C18 C48 C50 58.4(2) . . . . ?
 C19 C18 C48 C51 -61.1(2) . . . . ?
 C19 C20 C21 C16 6.1(3) . . . . ?
 C19 C20 C21 C40 -173.50(16) . . . . ?
 C19 C20 C22 C23 4.6(3) . . . . ?
 C19 C20 C22 C27 -172.16(17) . . . . ?
 C20 C21 C40 C9 166.99(16) . . . . ?
 C20 C21 C40 C41 -14.3(2) . . . . ?
 C20 C22 C23 C24 -173.56(17) . . . . ?
 C20 C22 C27 C26 168.35(16) . . . . ?
 C20 C22 C27 C41 -14.3(3) . . . . ?
 C21 C16 C17 C18 1.9(3) . . . . ?
 C21 C20 C22 C23 -178.57(17) . . . . ?
 C21 C20 C22 C27 4.7(2) . . . . ?
 C21 C40 C41 C27 4.7(2) . . . . ?
 C21 C40 C41 C42 -173.83(16) . . . . ?
 C22 C20 C21 C16 -170.92(16) . . . . ?
 C22 C20 C21 C40 9.5(3) . . . . ?
 C22 C23 C24 C25 2.9(3) . . . . ?
 C22 C23 C24 C52 -178.28(17) . . . . ?
 C22 C27 C41 C40 9.8(3) . . . . ?
 C22 C27 C41 C42 -171.77(16) . . . . ?
 C23 C22 C27 C26 -8.5(3) . . . . ?
 C23 C22 C27 C41 168.79(16) . . . . ?
 C23 C24 C25 C26 -3.7(3) . . . . ?
 C23 C24 C52 C53 59.2(2) . . . . ?
 C23 C24 C52 C54 -60.1(2) . . . . ?
 C23 C24 C52 C55 179.77(19) . . . . ?
 C24 C25 C26 C27 -1.7(3) . . . . ?
 C24 C25 C26 C28 176.81(17) . . . . ?
 C25 C24 C52 C53 -122.1(2) . . . . ?
 C25 C24 C52 C54 118.7(2) . . . . ?
 C25 C24 C52 C55 -1.5(3) . . . . ?
 C25 C26 C27 C22 7.9(3) . . . . ?
 C25 C26 C27 C41 -169.47(16) . . . . ?
 C25 C26 C28 C29 -18.4(3) . . . . ?
 C25 C26 C28 C33 163.79(17) . . . . ?
 C26 C27 C41 C40 -172.93(16) . . . . ?
 C26 C27 C41 C42 5.5(3) . . . . ?
 C26 C28 C29 C30A -170.2(3) . . . . ?
 C26 C28 C29 C30B 162.5(5) . . . . ?
 C26 C28 C33 C32 -179.02(17) . . . . ?
 C26 C28 C33 C42 6.1(3) . . . . ?
 C27 C22 C23 C24 3.2(3) . . . . ?
 C27 C26 C28 C29 160.1(2) . . . . ?
 C27 C26 C28 C33 -17.7(3) . . . . ?
 C27 C41 C42 C33 -17.2(2) . . . . ?
 C27 C41 C42 C43 166.85(16) . . . . ?
 C28 C26 C27 C22 -170.68(16) . . . . ?
 C28 C26 C27 C41 12.0(3) . . . . ?
 C28 C29 C30A C31 -17.2(6) . . . . ?
 C28 C29 C30A C56A 172.3(4) . . . . ?
 C28 C29 C30B C31 34.7(8) . . . . ?
 C28 C29 C30B C56B -168.4(6) . . . . ?
 C28 C33 C42 C41 11.2(3) . . . . ?
 C28 C33 C42 C43 -172.85(16) . . . . ?
 C29 C28 C33 C32 3.1(3) . . . . ?
 C29 C28 C33 C42 -171.78(19) . . . . ?
 C29 C30A C56A C57A 59.3(6) . . . . ?
 C29 C30A C56A C58A -61.8(6) . . . . ?
 C29 C30A C56A C59A 179.3(5) . . . . ?
 C29 C30B C56B C57B -174.5(8) . . . . ?
 C29 C30B C56B C58B 66.0(10) . . . . ?
 C29 C30B C56B C59B -54.6(10) . . . . ?
 C31 C32 C33 C28 -3.2(3) . . . . ?
 C31 C32 C33 C42 171.7(2) . . . . ?
 C31 C32 C34 C35 -6.0(3) . . . . ?
 C31 C32 C34 C39 171.7(2) . . . . ?
 C31 C30A C56A C57A -110.4(5) . . . . ?
 C31 C30A C56A C58A 128.5(5) . . . . ?
 C31 C30A C56A C59A 9.6(8) . . . . ?
 C31 C30B C56B C57B -19.6(13) . . . . ?
 C31 C30B C56B C58B -139.0(8) . . . . ?
 C31 C30B C56B C59B 100.4(8) . . . . ?
 C32 C31 C30A C29 17.1(6) . . . . ?
 C32 C31 C30A C56A -172.7(4) . . . . ?
 C32 C31 C30B C29 -35.0(9) . . . . ?
 C32 C31 C30B C56B 168.4(6) . . . . ?
 C32 C33 C42 C41 -163.66(17) . . . . ?
 C32 C33 C42 C43 12.3(3) . . . . ?
 C32 C34 C35 C36 173.94(18) . . . . ?
 C32 C34 C39 C38 -161.58(16) . . . . ?
 C32 C34 C39 C43 21.1(3) . . . . ?
 C33 C28 C29 C30A 7.6(4) . . . . ?
 C33 C28 C29 C30B -19.7(6) . . . . ?
 C33 C32 C34 C35 175.11(17) . . . . ?
 C33 C32 C34 C39 -7.1(3) . . . . ?
 C33 C42 C43 C10 -166.18(16) . . . . ?
 C33 C42 C43 C39 1.4(2) . . . . ?
 C34 C32 C33 C28 175.66(17) . . . . ?
 C34 C32 C33 C42 -9.4(3) . . . . ?
 C34 C35 C36 C37 -7.9(3) . . . . ?
 C34 C35 C36 C60 174.19(18) . . . . ?
 C34 C39 C43 C10 149.05(17) . . . . ?
 C34 C39 C43 C42 -18.1(2) . . . . ?
 C35 C34 C39 C38 16.2(2) . . . . ?
 C35 C34 C39 C43 -161.06(16) . . . . ?
 C35 C36 C37 C38 7.0(3) . . . . ?
 C35 C36 C60 C61 124.4(3) . . . . ?
 C35 C36 C60 C62 3.8(3) . . . . ?
 C35 C36 C60 C63 -116.1(2) . . . . ?
 C36 C37 C38 C2 -169.73(17) . . . 2 ?
 C36 C37 C38 C39 5.9(3) . . . . ?
 C37 C36 C60 C61 -53.4(3) . . . . ?
 C37 C36 C60 C62 -174.0(3) . . . . ?
 C37 C36 C60 C63 66.1(3) . . . . ?
 C37 C38 C39 C34 -17.2(3) . . . . ?
 C37 C38 C39 C43 159.90(17) . . . . ?
 C38 C2 C3 C1 -170.14(15) 2 . . 2 ?
 C38 C2 C3 C4 9.7(3) 2 . . . ?
 C38 C39 C43 C10 -28.0(3) . . . . ?
 C38 C39 C43 C42 164.84(16) . . . . ?
 C39 C34 C35 C36 -3.8(3) . . . . ?
 C40 C9 C10 C11 166.06(15) . . . . ?
 C40 C9 C10 C43 -14.7(2) . . . . ?
 C40 C41 C42 C33 161.31(16) . . . . ?
 C40 C41 C42 C43 -14.7(2) . . . . ?
 C41 C42 C43 C10 9.6(2) . . . . ?
 C41 C42 C43 C39 177.24(15) . . . . ?
 C43 C10 C11 C1 32.9(3) . . . 2 ?
 C43 C10 C11 C6 -160.39(17) . . . . ?
 C44 C13 C14 C15 -178.28(17) . . . . ?
 C48 C18 C19 C20 178.01(17) . . . . ?
 C52 C24 C25 C26 177.52(17) . . . . ?
 C60 C36 C37 C38 -175.06(18) . . . . ?
 C30A C31 C32 C33 -7.4(5) . . . . ?
 C30A C31 C32 C34 173.7(3) . . . . ?
 C30B C31 C32 C33 20.2(6) . . . . ?
 C30B C31 C32 C34 -158.7(5) . . . . ?
 C64 C65 C66 C67 -1.5(4) . . . . ?
 C64 C65 C66 C75 140.7(2) . . . . ?
 C64 C65 C73 C72 -0.3(4) . . . . ?
 C64 C65 C73 C74 -143.5(2) . . . . ?
 C64 C69 C83 C82 142.7(2) . . . . ?
 C64 C69 C83 C84 -0.8(3) . . . . ?
 C64 C70 C71 C72 0.5(4) . . . . ?
 C64 C70 C71 C85 138.7(3) . . . . ?
 C64 C70 C84 C83 -1.2(3) . . . . ?
 C64 C70 C84 C101 -144.1(3) . . . . ?
 C65 C64 C69 C68 1.1(4) . . . . ?
 C65 C64 C69 C83 -142.2(2) . . . . ?
 C65 C64 C70 C71 -0.9(4) . . . . ?
 C65 C64 C70 C84 142.0(2) . . . . ?
 C65 C66 C67 C68 0.2(4) . . . . ?
 C65 C66 C67 C78 139.1(3) . . . . ?
 C65 C66 C75 C74 1.5(3) . . . . ?
 C65 C66 C75 C76 -140.4(3) . . . . ?
 C65 C73 C74 C75 0.0(3) . . . . ?
 C65 C73 C74 C89 142.9(2) . . . . ?
 C66 C65 C73 C72 144.1(2) . . . . ?
 C66 C65 C73 C74 0.9(3) . . . . ?
 C66 C67 C68 C69 1.8(4) . . . . ?
 C66 C67 C68 C80 143.8(2) . . . . ?
 C66 C67 C78 C77 -1.6(4) . . . . ?
 C66 C67 C78 C79 -143.7(2) . . . . ?
 C66 C75 C76 C77 -1.4(4) . . . . ?
 C66 C75 C76 C91 136.8(3) . . . . ?
 C67 C66 C75 C74 143.8(2) . . . . ?
 C67 C66 C75 C76 1.9(4) . . . . ?
 C67 C68 C69 C64 -2.4(4) . . . . ?
 C67 C68 C69 C83 136.8(3) . . . . ?
 C67 C68 C80 C79 -1.3(3) . . . . ?
 C67 C68 C80 C81 -143.3(2) . . . . ?
 C67 C78 C79 C80 0.7(3) . . . . ?
 C67 C78 C79 C95 143.1(2) . . . . ?
 C68 C67 C78 C77 140.5(2) . . . . ?
 C68 C67 C78 C79 -1.6(3) . . . . ?
 C68 C69 C83 C82 0.4(4) . . . . ?
 C68 C69 C83 C84 -143.1(2) . . . . ?
 C68 C80 C81 C82 0.1(4) . . . . ?
 C68 C80 C81 C97 136.5(3) . . . . ?
 C69 C64 C65 C66 0.9(4) . . . . ?
 C69 C64 C65 C73 138.5(2) . . . . ?
 C69 C64 C70 C71 -142.2(3) . . . . ?
 C69 C64 C70 C84 0.7(3) . . . . ?
 C69 C68 C80 C79 142.0(2) . . . . ?
 C69 C68 C80 C81 0.0(4) . . . . ?
 C69 C83 C84 C70 1.2(3) . . . . ?
 C69 C83 C84 C101 144.3(3) . . . . ?
 C70 C64 C65 C66 -136.9(3) . . . . ?
 C70 C64 C65 C73 0.8(4) . . . . ?
 C70 C64 C69 C68 143.3(2) . . . . ?
 C70 C64 C69 C83 0.0(3) . . . . ?
 C70 C71 C72 C73 0.0(4) . . . . ?
 C70 C71 C72 C87 143.5(3) . . . . ?
 C70 C71 C85 C86 -142.7(3) . . . . ?
 C70 C71 C85 C102 -0.6(4) . . . . ?
 C70 C84 C101 C100 138.4(3) . . . . ?
 C70 C84 C101 C102 0.5(4) . . . . ?
 C71 C70 C84 C83 141.5(3) . . . . ?
 C71 C70 C84 C101 -1.4(4) . . . . ?
 C71 C72 C73 C65 -0.1(4) . . . . ?
 C71 C72 C73 C74 139.5(3) . . . . ?
 C71 C72 C87 C86 -2.1(3) . . . . ?
 C71 C72 C87 C88 -143.8(2) . . . . ?
 C71 C85 C86 C87 -0.8(3) . . . . ?
 C71 C85 C86 C105 142.9(2) . . . . ?
 C71 C85 C102 C101 -0.4(4) . . . . ?
 C71 C85 C102 C103 -138.1(3) . . . . ?
 C72 C71 C85 C86 -0.4(3) . . . . ?
 C72 C71 C85 C102 141.7(3) . . . . ?
 C72 C73 C74 C75 -143.9(2) . . . . ?
 C72 C73 C74 C89 -1.0(4) . . . . ?
 C72 C87 C88 C89 -0.3(3) . . . . ?
 C72 C87 C88 C107 138.6(2) . . . . ?
 C73 C65 C66 C67 -143.7(2) . . . . ?
 C73 C65 C66 C75 -1.5(3) . . . . ?
 C73 C72 C87 C86 140.1(3) . . . . ?
 C73 C72 C87 C88 -1.6(4) . . . . ?
 C73 C74 C75 C66 -0.9(3) . . . . ?
 C73 C74 C75 C76 142.4(2) . . . . ?
 C73 C74 C89 C88 -0.9(3) . . . . ?
 C73 C74 C89 C90 -138.7(2) . . . . ?
 C74 C75 C76 C77 -138.3(2) . . . . ?
 C74 C75 C76 C91 -0.2(4) . . . . ?
 C74 C89 C90 C91 0.5(3) . . . . ?
 C74 C89 C90 C108 142.3(2) . . . . ?
 C75 C66 C67 C68 -139.3(3) . . . . ?
 C75 C66 C67 C78 -0.4(4) . . . . ?
 C75 C74 C89 C88 137.7(2) . . . . ?
 C75 C74 C89 C90 -0.1(3) . . . . ?
 C75 C76 C77 C78 -0.7(4) . . . . ?
 C75 C76 C77 C93 142.9(3) . . . . ?
 C75 C76 C91 C90 0.6(4) . . . . ?
 C75 C76 C91 C92 -142.6(2) . . . . ?
 C76 C77 C78 C67 2.1(4) . . . . ?
 C76 C77 C78 C79 138.8(3) . . . . ?
 C76 C77 C93 C92 0.2(3) . . . . ?
 C76 C77 C93 C94 -142.8(2) . . . . ?
 C76 C91 C92 C93 0.8(3) . . . . ?
 C76 C91 C92 C110 143.5(3) . . . . ?
 C77 C76 C91 C90 142.5(2) . . . . ?
 C77 C76 C91 C92 -0.7(3) . . . . ?
 C77 C78 C79 C80 -142.3(2) . . . . ?
 C77 C78 C79 C95 0.1(4) . . . . ?
 C77 C93 C94 C95 0.0(4) . . . . ?
 C77 C93 C94 C112 138.3(3) . . . . ?
 C78 C67 C68 C69 -140.2(2) . . . . ?
 C78 C67 C68 C80 1.8(3) . . . . ?
 C78 C77 C93 C92 143.2(2) . . . . ?
 C78 C77 C93 C94 0.2(4) . . . . ?
 C78 C79 C80 C68 0.4(3) . . . . ?
 C78 C79 C80 C81 143.0(2) . . . . ?
 C78 C79 C95 C94 0.2(3) . . . . ?
 C78 C79 C95 C96 -137.0(3) . . . . ?
 C79 C80 C81 C82 -138.6(3) . . . . ?
 C79 C80 C81 C97 -2.2(4) . . . . ?
 C79 C95 C96 C97 -1.6(4) . . . . ?
 C79 C95 C96 C113 140.8(3) . . . . ?
 C80 C68 C69 C64 -139.6(2) . . . . ?
 C80 C68 C69 C83 -0.3(4) . . . . ?
 C80 C79 C95 C94 138.7(2) . . . . ?
 C80 C79 C95 C96 1.6(4) . . . . ?
 C80 C81 C82 C83 0.0(4) . . . . ?
 C80 C81 C82 C99 142.2(2) . . . . ?
 C80 C81 C97 C96 2.2(4) . . . . ?
 C80 C81 C97 C98 -141.0(2) . . . . ?
 C81 C82 C83 C69 -0.3(4) . . . . ?
 C81 C82 C83 C84 137.4(3) . . . . ?
 C81 C82 C99 C98 -0.2(3) . . . . ?
 C81 C82 C99 C100 -143.2(2) . . . . ?
 C81 C97 C98 C99 -0.7(3) . . . . ?
 C81 C97 C98 C115 141.6(2) . . . . ?
 C82 C81 C97 C96 143.8(2) . . . . ?
 C82 C81 C97 C98 0.6(3) . . . . ?
 C82 C83 C84 C70 -141.4(3) . . . . ?
 C82 C83 C84 C101 1.7(4) . . . . ?
 C82 C99 C100 C101 1.2(4) . . . . ?
 C82 C99 C100 C117 138.9(3) . . . . ?
 C83 C82 C99 C98 142.8(2) . . . . ?
 C83 C82 C99 C100 -0.2(4) . . . . ?
 C83 C84 C101 C100 -0.7(4) . . . . ?
 C83 C84 C101 C102 -138.7(3) . . . . ?
 C84 C70 C71 C72 -136.8(3) . . . . ?
 C84 C70 C71 C85 1.4(4) . . . . ?
 C84 C101 C102 C85 0.4(4) . . . . ?
 C84 C101 C102 C103 143.2(3) . . . . ?
 C85 C71 C72 C73 -142.0(2) . . . . ?
 C85 C71 C72 C87 1.5(3) . . . . ?
 C85 C86 C87 C72 1.8(3) . . . . ?
 C85 C86 C87 C88 143.1(2) . . . . ?
 C85 C86 C105 C104 -0.6(4) . . . . ?
 C85 C86 C105 C106 -139.3(2) . . . . ?
 C85 C102 C103 C104 -0.3(4) . . . . ?
 C85 C102 C103 C117 142.2(2) . . . . ?
 C86 C85 C102 C101 137.5(3) . . . . ?
 C86 C85 C102 C103 -0.1(4) . . . . ?
 C86 C87 C88 C89 -138.4(2) . . . . ?
 C86 C87 C88 C107 0.4(4) . . . . ?
 C86 C105 C106 C107 0.3(4) . . . . ?
 C86 C105 C106 C120 143.0(2) . . . . ?
 C87 C72 C73 C65 -137.3(3) . . . . ?
 C87 C72 C73 C74 2.3(4) . . . . ?
 C87 C86 C105 C104 137.3(3) . . . . ?
 C87 C86 C105 C106 -1.3(4) . . . . ?
 C87 C88 C89 C74 1.5(4) . . . . ?
 C87 C88 C89 C90 144.0(2) . . . . ?
 C87 C88 C107 C106 -1.4(4) . . . . ?
 C87 C88 C107 C108 -143.9(2) . . . . ?
 C88 C89 C90 C91 -142.6(2) . . . . ?
 C88 C89 C90 C108 -0.9(3) . . . . ?
 C88 C107 C108 C90 0.7(3) . . . . ?
 C88 C107 C108 C109 143.4(2) . . . . ?
 C89 C74 C75 C66 -143.4(2) . . . . ?
 C89 C74 C75 C76 -0.1(3) . . . . ?
 C89 C88 C107 C106 141.3(2) . . . . ?
 C89 C88 C107 C108 -1.2(3) . . . . ?
 C89 C90 C91 C76 -0.8(3) . . . . ?
 C89 C90 C91 C92 137.4(3) . . . . ?
 C89 C90 C108 C107 0.1(3) . . . . ?
 C89 C90 C108 C109 -142.9(2) . . . . ?
 C90 C91 C92 C93 -141.7(3) . . . . ?
 C90 C91 C92 C110 0.9(4) . . . . ?
 C90 C108 C109 C110 1.4(4) . . . . ?
 C90 C108 C109 C121 139.1(3) . . . . ?
 C91 C76 C77 C78 -143.2(3) . . . . ?
 C91 C76 C77 C93 0.3(3) . . . . ?
 C91 C90 C108 C107 142.7(2) . . . . ?
 C91 C90 C108 C109 -0.3(4) . . . . ?
 C91 C92 C93 C77 -0.6(3) . . . . ?
 C91 C92 C93 C94 142.3(3) . . . . ?
 C91 C92 C110 C109 0.1(4) . . . . ?
 C91 C92 C110 C111 -138.2(3) . . . . ?
 C92 C93 C94 C95 -137.9(3) . . . . ?
 C92 C93 C94 C112 0.4(4) . . . . ?
 C92 C110 C111 C112 0.7(4) . . . . ?
 C92 C110 C111 C122 143.1(3) . . . . ?
 C93 C77 C78 C67 -136.9(3) . . . . ?
 C93 C77 C78 C79 -0.3(4) . . . . ?
 C93 C92 C110 C109 138.9(3) . . . . ?
 C93 C92 C110 C111 0.6(4) . . . . ?
 C93 C94 C95 C79 -0.2(4) . . . . ?
 C93 C94 C95 C96 142.9(2) . . . . ?
 C93 C94 C112 C111 0.9(4) . . . . ?
 C93 C94 C112 C113 -141.7(3) . . . . ?
 C94 C95 C96 C97 -143.7(3) . . . . ?
 C94 C95 C96 C113 -1.2(3) . . . . ?
 C94 C112 C113 C96 -1.1(3) . . . . ?
 C94 C112 C113 C114 142.6(3) . . . . ?
 C95 C79 C80 C68 -142.3(2) . . . . ?
 C95 C79 C80 C81 0.3(3) . . . . ?
 C95 C94 C112 C111 143.0(3) . . . . ?
 C95 C94 C112 C113 0.4(3) . . . . ?
 C95 C96 C97 C81 -0.2(4) . . . . ?
 C95 C96 C97 C98 139.2(3) . . . . ?
 C95 C96 C113 C112 1.5(3) . . . . ?
 C95 C96 C113 C114 -141.2(3) . . . . ?
 C96 C97 C98 C99 -143.7(2) . . . . ?
 C96 C97 C98 C115 -1.4(4) . . . . ?
 C96 C113 C114 C115 -1.1(4) . . . . ?
 C96 C113 C114 C123 137.1(3) . . . . ?
 C97 C81 C82 C83 -142.4(2) . . . . ?
 C97 C81 C82 C99 -0.3(3) . . . . ?
 C97 C96 C113 C112 144.0(3) . . . . ?
 C97 C96 C113 C114 1.4(4) . . . . ?
 C97 C98 C99 C82 0.5(3) . . . . ?
 C97 C98 C99 C100 142.6(2) . . . . ?
 C97 C98 C115 C114 1.7(4) . . . . ?
 C97 C98 C115 C116 -137.2(3) . . . . ?
 C98 C99 C100 C101 -137.5(3) . . . . ?
 C98 C99 C100 C117 0.2(4) . . . . ?
 C98 C115 C116 C117 -0.1(4) . . . . ?
 C98 C115 C116 C118 143.5(2) . . . . ?
 C99 C82 C83 C69 -139.0(3) . . . . ?
 C99 C82 C83 C84 -1.2(4) . . . . ?
 C99 C98 C115 C114 139.2(2) . . . . ?
 C99 C98 C115 C116 0.3(3) . . . . ?
 C99 C100 C101 C84 -0.7(4) . . . . ?
 C99 C100 C101 C102 141.0(3) . . . . ?
 C99 C100 C117 C103 -142.7(2) . . . . ?
 C99 C100 C117 C116 0.0(4) . . . . ?
 C100 C101 C102 C85 -141.6(3) . . . . ?
 C100 C101 C102 C103 1.2(3) . . . . ?
 C101 C100 C117 C103 0.8(3) . . . . ?
 C101 C100 C117 C116 143.5(2) . . . . ?
 C101 C102 C103 C104 -143.2(3) . . . . ?
 C101 C102 C103 C117 -0.7(3) . . . . ?
 C102 C85 C86 C87 -143.1(2) . . . . ?
 C102 C85 C86 C105 0.6(3) . . . . ?
 C102 C103 C104 C105 0.3(4) . . . . ?
 C102 C103 C104 C119 137.8(3) . . . . ?
 C102 C103 C117 C100 0.0(3) . . . . ?
 C102 C103 C117 C116 -143.4(3) . . . . ?
 C103 C104 C105 C86 0.2(4) . . . . ?
 C103 C104 C105 C106 142.2(3) . . . . ?
 C103 C104 C119 C118 1.1(4) . . . . ?
 C103 C104 C119 C120 -140.7(3) . . . . ?
 C104 C103 C117 C100 143.1(3) . . . . ?
 C104 C103 C117 C116 -0.2(4) . . . . ?
 C104 C105 C106 C107 -142.6(2) . . . . ?
 C104 C105 C106 C120 0.1(3) . . . . ?
 C104 C119 C120 C106 -1.9(3) . . . . ?
 C104 C119 C120 C121 141.3(3) . . . . ?
 C105 C86 C87 C72 -140.3(3) . . . . ?
 C105 C86 C87 C88 0.9(4) . . . . ?
 C105 C104 C119 C118 143.7(3) . . . . ?
 C105 C104 C119 C120 1.9(3) . . . . ?
 C105 C106 C107 C88 1.0(4) . . . . ?
 C105 C106 C107 C108 138.1(3) . . . . ?
 C105 C106 C120 C119 1.1(3) . . . . ?
 C105 C106 C120 C121 -142.6(2) . . . . ?
 C106 C107 C108 C90 -142.0(2) . . . . ?
 C106 C107 C108 C109 0.7(4) . . . . ?
 C106 C120 C121 C109 0.7(4) . . . . ?
 C106 C120 C121 C122 138.5(3) . . . . ?
 C107 C88 C89 C74 -141.2(2) . . . . ?
 C107 C88 C89 C90 1.3(3) . . . . ?
 C107 C106 C120 C119 143.6(2) . . . . ?
 C107 C106 C120 C121 0.0(4) . . . . ?
 C107 C108 C109 C110 -137.7(3) . . . . ?
 C107 C108 C109 C121 0.0(4) . . . . ?
 C108 C90 C91 C76 -139.0(2) . . . . ?
 C108 C90 C91 C92 -0.8(4) . . . . ?
 C108 C109 C110 C92 -1.3(4) . . . . ?
 C108 C109 C110 C111 140.9(3) . . . . ?
 C108 C109 C121 C120 -0.7(4) . . . . ?
 C108 C109 C121 C122 -142.4(3) . . . . ?
 C109 C110 C111 C112 -141.3(3) . . . . ?
 C109 C110 C111 C122 1.2(3) . . . . ?
 C109 C121 C122 C111 0.0(3) . . . . ?
 C109 C121 C122 C123 142.9(3) . . . . ?
 C110 C92 C93 C77 -144.0(3) . . . . ?
 C110 C92 C93 C94 -1.1(4) . . . . ?
 C110 C109 C121 C120 142.4(3) . . . . ?
 C110 C109 C121 C122 0.8(3) . . . . ?
 C110 C111 C112 C94 -1.4(4) . . . . ?
 C110 C111 C112 C113 136.8(3) . . . . ?
 C110 C111 C122 C121 -0.7(3) . . . . ?
 C110 C111 C122 C123 -142.5(3) . . . . ?
 C111 C112 C113 C96 -143.0(3) . . . . ?
 C111 C112 C113 C114 0.8(4) . . . . ?
 C111 C122 C123 C114 -0.8(4) . . . . ?
 C111 C122 C123 C118 136.8(3) . . . . ?
 C112 C94 C95 C79 -142.7(2) . . . . ?
 C112 C94 C95 C96 0.5(3) . . . . ?
 C112 C111 C122 C121 142.7(3) . . . . ?
 C112 C111 C122 C123 0.9(4) . . . . ?
 C112 C113 C114 C115 -138.8(3) . . . . ?
 C112 C113 C114 C123 -0.7(4) . . . . ?
 C113 C96 C97 C81 -139.6(3) . . . . ?
 C113 C96 C97 C98 -0.1(4) . . . . ?
 C113 C114 C115 C98 -0.4(4) . . . . ?
 C113 C114 C115 C116 141.9(2) . . . . ?
 C113 C114 C123 C118 -143.0(3) . . . . ?
 C113 C114 C123 C122 0.7(4) . . . . ?
 C114 C115 C116 C117 -142.1(2) . . . . ?
 C114 C115 C116 C118 1.4(3) . . . . ?
 C115 C98 C99 C82 -142.5(2) . . . . ?
 C115 C98 C99 C100 -0.4(4) . . . . ?
 C115 C114 C123 C118 -0.8(3) . . . . ?
 C115 C114 C123 C122 142.9(3) . . . . ?
 C115 C116 C117 C100 0.0(4) . . . . ?
 C115 C116 C117 C103 138.9(3) . . . . ?
 C115 C116 C118 C119 -144.3(3) . . . . ?
 C115 C116 C118 C123 -1.9(3) . . . . ?
 C116 C118 C119 C104 0.2(4) . . . . ?
 C116 C118 C119 C120 137.8(3) . . . . ?
 C116 C118 C123 C114 1.7(3) . . . . ?
 C116 C118 C123 C122 -140.6(3) . . . . ?
 C117 C100 C101 C84 -143.0(3) . . . . ?
 C117 C100 C101 C102 -1.3(3) . . . . ?
 C117 C103 C104 C105 -138.6(3) . . . . ?
 C117 C103 C104 C119 -1.1(4) . . . . ?
 C117 C116 C118 C119 -1.6(4) . . . . ?
 C117 C116 C118 C123 140.8(3) . . . . ?
 C118 C116 C117 C100 -137.4(3) . . . . ?
 C118 C116 C117 C103 1.6(4) . . . . ?
 C118 C119 C120 C106 -143.2(3) . . . . ?
 C118 C119 C120 C121 0.0(4) . . . . ?
 C119 C104 C105 C86 -143.2(2) . . . . ?
 C119 C104 C105 C106 -1.2(3) . . . . ?
 C119 C118 C123 C114 144.0(3) . . . . ?
 C119 C118 C123 C122 1.8(4) . . . . ?
 C119 C120 C121 C109 -137.6(3) . . . . ?
 C119 C120 C121 C122 0.1(4) . . . . ?
 C120 C106 C107 C88 -137.8(3) . . . . ?
 C120 C106 C107 C108 -0.7(4) . . . . ?
 C120 C121 C122 C111 -142.3(3) . . . . ?
 C120 C121 C122 C123 0.7(4) . . . . ?
 C121 C109 C110 C92 -143.4(3) . . . . ?
 C121 C109 C110 C111 -1.3(3) . . . . ?
 C121 C122 C123 C114 -139.2(3) . . . . ?
 C121 C122 C123 C118 -1.7(4) . . . . ?
 C122 C111 C112 C94 -139.0(3) . . . . ?
 C122 C111 C112 C113 -0.9(4) . . . . ?
 C123 C114 C115 C98 -142.8(2) . . . . ?
 C123 C114 C115 C116 -0.4(3) . . . . ?
 C123 C118 C119 C104 -138.5(3) . . . . ?
 C123 C118 C119 C120 -0.9(4) . . . . ?
 C154 C155 C156 C157 177.1(3) . . . . ?
 C155 C156 C157 C158 171.8(3) . . . . ?
 C156 C157 C158 C159 59.6(5) . . . . ?
 C124 C125 C126 C127 -1.6(10) . . . . ?
 C124 C125 C126 C135 137.5(7) . . . . ?
 C124 C125 C132 C131 -5.0(7) . . . . ?
 C124 C125 C132 C133 -141.1(7) . . . . ?
 C124 C129 C142 C141 138.1(7) . . . . ?
 C124 C129 C142 C143 -3.4(11) . . . . ?
 C124 C130 C131 C132 -0.7(8) . . . . ?
 C124 C130 C131 C153 140.9(7) . . . . ?
 C124 C130 C144 C143 5.3(14) . . . . ?
 C124 C130 C144 C152 -132.9(10) . . . . ?
 C125 C124 C129 C128 0.3(10) . . . . ?
 C125 C124 C129 C142 -134.1(8) . . . . ?
 C125 C124 C130 C131 -2.3(9) . . . . ?
 C125 C124 C130 C144 136.0(10) . . . . ?
 C125 C126 C127 C128 1.9(11) . . . . ?
 C125 C126 C127 C137 142.8(8) . . . . ?
 C125 C126 C135 C134 1.4(10) . . . . ?
 C125 C126 C135 C136 -143.5(7) . . . . ?
 C125 C132 C133 C134 -6.2(10) . . . . ?
 C125 C132 C133 C145 129.7(9) . . . . ?
 C126 C125 C132 C131 140.8(7) . . . . ?
 C126 C125 C132 C133 4.6(11) . . . . ?
 C126 C127 C128 C129 -1.1(11) . . . . ?
 C126 C127 C128 C140 136.9(8) . . . . ?
 C126 C127 C137 C136 2.2(9) . . . . ?
 C126 C127 C137 C138 -139.7(10) . . . . ?
 C126 C135 C136 C137 3.1(7) . . . . ?
 C126 C135 C136 C148 145.0(6) . . . . ?
 C127 C126 C135 C134 143.3(7) . . . . ?
 C127 C126 C135 C136 -1.7(7) . . . . ?
 C127 C128 C129 C124 0.0(10) . . . . ?
 C127 C128 C129 C142 143.3(7) . . . . ?
 C127 C128 C140 C139 2.9(12) . . . . ?
 C127 C128 C140 C141 -142.5(7) . . . . ?
 C127 C137 C138 C139 -6.8(17) . . . . ?
 C127 C137 C138 C149 135.6(10) . . . . ?
 C128 C127 C137 C136 145.5(7) . . . . ?
 C128 C127 C137 C138 3.7(15) . . . . ?
 C128 C129 C142 C141 -0.5(8) . . . . ?
 C128 C129 C142 C143 -141.9(6) . . . . ?
 C128 C140 C141 C142 -0.6(8) . . . . ?
 C128 C140 C141 C146 142.3(8) . . . 3_656 ?
 C129 C124 C125 C126 0.5(11) . . . . ?
 C129 C124 C125 C132 146.3(7) . . . . ?
 C129 C124 C130 C131 -146.4(7) . . . . ?
 C129 C124 C130 C144 -8.1(13) . . . . ?
 C129 C128 C140 C139 145.6(8) . . . . ?
 C129 C128 C140 C141 0.3(8) . . . . ?
 C129 C142 C143 C144 0.1(10) . . . . ?
 C129 C142 C143 C151 134.6(8) . . . . ?
 C130 C124 C125 C126 -141.1(8) . . . . ?
 C130 C124 C125 C132 4.6(8) . . . . ?
 C130 C124 C129 C128 141.3(7) . . . . ?
 C130 C124 C129 C142 7.0(11) . . . . ?
 C130 C131 C132 C125 3.8(8) . . . . ?
 C130 C131 C132 C133 147.0(7) . . . . ?
 C130 C131 C153 C149 2.9(11) . . . 3_656 ?
 C130 C131 C153 C150 -132.1(9) . . . 3_656 ?
 C130 C144 C152 C148 143.3(11) . . . 3_656 ?
 C130 C144 C152 C149 -2.3(13) . . . 3_656 ?
 C131 C130 C144 C143 141.1(8) . . . . ?
 C131 C130 C144 C152 2.9(14) . . . . ?
 C131 C132 C133 C134 -143.9(6) . . . . ?
 C131 C132 C133 C145 -8.0(10) . . . . ?
 C132 C125 C126 C127 -140.8(7) . . . . ?
 C132 C125 C126 C135 -1.7(11) . . . . ?
 C132 C131 C153 C149 139.3(7) . . . 3_656 ?
 C132 C131 C153 C150 4.3(11) . . . 3_656 ?
 C132 C133 C134 C135 6.1(9) . . . . ?
 C132 C133 C134 C147 146.3(6) . . . . ?
 C132 C133 C145 C146 -138.0(7) . . . . ?
 C132 C133 C145 C150 7.5(12) . . . 3_656 ?
 C133 C134 C135 C126 -4.0(10) . . . . ?
 C133 C134 C135 C136 130.9(8) . . . . ?
 C133 C134 C147 C146 -0.4(7) . . . . ?
 C133 C134 C147 C151 -144.0(7) . . . 3_656 ?
 C133 C145 C146 C141 144.3(7) . . . 3_656 ?
 C133 C145 C146 C147 1.9(8) . . . . ?
 C134 C133 C145 C146 -2.1(8) . . . . ?
 C134 C133 C145 C150 143.5(7) . . . 3_656 ?
 C134 C135 C136 C137 -136.0(8) . . . . ?
 C134 C135 C136 C148 5.9(10) . . . . ?
 C135 C126 C127 C128 -141.3(8) . . . . ?
 C135 C126 C127 C137 -0.3(9) . . . . ?
 C135 C134 C147 C146 144.2(7) . . . . ?
 C135 C134 C147 C151 0.6(10) . . . 3_656 ?
 C135 C136 C137 C127 -3.4(9) . . . . ?
 C135 C136 C137 C138 142.6(9) . . . . ?
 C135 C136 C148 C151 -1.1(10) . . . 3_656 ?
 C135 C136 C148 C152 -138.1(8) . . . 3_656 ?
 C136 C137 C138 C139 -144.7(9) . . . . ?
 C136 C137 C138 C149 -2.4(17) . . . . ?
 C137 C127 C128 C129 -139.2(8) . . . . ?
 C137 C127 C128 C140 -1.3(11) . . . . ?
 C137 C136 C148 C151 138.6(8) . . . 3_656 ?
 C137 C136 C148 C152 1.5(11) . . . 3_656 ?
 C137 C138 C139 C140 8.5(17) . . . . ?
 C137 C138 C139 C150 146.7(9) . . . . ?
 C137 C138 C149 C152 0.8(15) . . . 3_656 ?
 C137 C138 C149 C153 -138.9(11) . . . 3_656 ?
 C138 C139 C140 C128 -6.8(15) . . . . ?
 C138 C139 C140 C141 134.2(11) . . . . ?
 C138 C139 C150 C145 -142.8(8) . . . 3_656 ?
 C138 C139 C150 C153 -1.8(10) . . . 3_656 ?
 C139 C138 C149 C152 143.7(9) . . . 3_656 ?
 C139 C138 C149 C153 4.0(12) . . . 3_656 ?
 C139 C140 C141 C142 -144.1(10) . . . . ?
 C139 C140 C141 C146 -1.2(13) . . . 3_656 ?
 C140 C128 C129 C124 -143.2(7) . . . . ?
 C140 C128 C129 C142 0.1(7) . . . . ?
 C140 C139 C150 C145 -0.7(13) . . . 3_656 ?
 C140 C139 C150 C153 140.4(9) . . . 3_656 ?
 C140 C141 C142 C129 0.7(8) . . . . ?
 C140 C141 C142 C143 144.4(7) . . . . ?
 C141 C142 C143 C144 -140.4(7) . . . . ?
 C141 C142 C143 C151 -5.9(12) . . . . ?
 C141 C146 C147 C134 -140.8(7) 3_656 . . . ?
 C141 C146 C147 C151 -0.5(12) 3_656 . . 3_656 ?
 C142 C143 C144 C130 -1.0(11) . . . . ?
 C142 C143 C144 C152 144.9(7) . . . . ?
 C142 C143 C151 C147 7.5(12) . . . 3_656 ?
 C142 C143 C151 C148 -139.8(9) . . . 3_656 ?
 C143 C144 C152 C148 1.3(9) . . . 3_656 ?
 C143 C144 C152 C149 -144.4(7) . . . 3_656 ?
 C144 C130 C131 C132 -144.9(8) . . . . ?
 C144 C130 C131 C153 -3.3(12) . . . . ?
 C144 C143 C151 C147 145.2(7) . . . 3_656 ?
 C144 C143 C151 C148 -2.0(9) . . . 3_656 ?
 C145 C133 C134 C135 -138.6(7) . . . . ?
 C145 C133 C134 C147 1.6(8) . . . . ?
 C145 C146 C147 C134 -0.9(8) . . . . ?
 C145 C146 C147 C151 139.4(7) . . . 3_656 ?
 C146 C141 C142 C129 -142.7(7) 3_656 . . . ?
 C146 C141 C142 C143 1.0(10) 3_656 . . . ?
 C147 C134 C135 C126 -140.4(7) . . . . ?
 C147 C134 C135 C136 -5.5(10) . . . . ?
 C148 C136 C137 C127 -144.9(7) . . . . ?
 C148 C136 C137 C138 1.1(13) . . . . ?
 C149 C138 C139 C140 -139.5(10) . . . . ?
 C149 C138 C139 C150 -1.3(12) . . . . ?
 C150 C139 C140 C128 -140.1(8) . . . . ?
 C150 C139 C140 C141 0.9(15) . . . . ?
 C150 C145 C146 C141 0.7(11) 3_656 . . 3_656 ?
 C150 C145 C146 C147 -141.8(7) 3_656 . . . ?
 C151 C143 C144 C130 -145.4(9) . . . . ?
 C151 C143 C144 C152 0.5(9) . . . . ?
 C153 C131 C132 C125 -141.0(7) . . . . ?
 C153 C131 C132 C133 2.1(9) . . . . ?
 C1A C1I C1N C1X -3.1(11) . . . . ?
 C1A C1I C1N C2C -142.0(8) . . . . ?
 C1A C1M C1R C1V 138.5(10) . . . . ?
 C1A C1M C1R C1X -1.1(14) . . . . ?
 C1A C1M C1W C1P 4.0(17) . . . . ?
 C1A C1M C1W C1T -142.0(10) . . . 3_656 ?
 C1B C1C C1D C1E 0.0 . . . . ?
 C1B C1C C1D C1Q 138.5(6) . . . . ?
 C1B C1C C1Z C1J -139.9(9) . . . . ?
 C1B C1C C1Z C1S 1.5(8) . . . 3_656 ?
 C1B C1G C1H C1T -2.6(9) . . . . ?
 C1B C1G C1H C1U 142.6(5) . . . . ?
 C1C C1B C1G C1F 0.0 . . . . ?
 C1C C1B C1G C1H -137.7(6) . . . . ?
 C1C C1B C2A C1S -0.8(8) . . . 3_656 ?
 C1C C1B C2A C1V 143.5(8) . . . 3_656 ?
 C1C C1D C1E C1F 0.0 . . . . ?
 C1C C1D C1E C1I 143.5(5) . . . . ?
 C1C C1D C1Q C1A -143.9(6) . . . . ?
 C1C C1D C1Q C1O -0.4(10) . . . . ?
 C1D C1C C1Z C1J 3.7(12) . . . . ?
 C1D C1C C1Z C1S 145.1(6) . . . 3_656 ?
 C1D C1E C1F C1G 0.0 . . . . ?
 C1D C1E C1F C1K 138.6(5) . . . . ?
 C1D C1E C1I C1A -0.4(7) . . . . ?
 C1D C1E C1I C1N -141.1(6) . . . . ?
 C1E C1D C1Q C1A -1.2(8) . . . . ?
 C1E C1D C1Q C1O 142.3(7) . . . . ?
 C1E C1F C1G C1B 0.0 . . . . ?
 C1E C1F C1G C1H 142.6(6) . . . . ?
 C1E C1F C1K C1U -144.6(5) . . . . ?
 C1E C1F C1K C2C 0.5(9) . . . . ?
 C1E C1I C1N C1X 135.1(7) . . . . ?
 C1E C1I C1N C2C -3.7(10) . . . . ?
 C1F C1E C1I C1A 142.9(6) . . . . ?
 C1F C1E C1I C1N 2.2(8) . . . . ?
 C1F C1G C1H C1T -145.0(6) . . . . ?
 C1F C1G C1H C1U 0.3(7) . . . . ?
 C1F C1K C1U C1H 2.1(8) . . . . ?
 C1F C1K C1U C1L 140.6(7) . . . 3_656 ?
 C1F C1K C2C C1N -2.2(12) . . . . ?
 C1F C1K C2C C1Y -141.4(8) . . . . ?
 C1G C1B C1C C1D 0.0 . . . . ?
 C1G C1B C1C C1Z 142.8(5) . . . . ?
 C1G C1B C2A C1S -143.9(6) . . . 3_656 ?
 C1G C1B C2A C1V 0.4(10) . . . 3_656 ?
 C1G C1F C1K C1U -2.1(7) . . . . ?
 C1G C1F C1K C2C 143.0(7) . . . . ?
 C1G C1H C1T C1V 2.4(10) . . . 3_656 ?
 C1G C1H C1T C1W 139.5(8) . . . 3_656 ?
 C1G C1H C1U C1K -1.5(9) . . . . ?
 C1G C1H C1U C1L -142.9(7) . . . 3_656 ?
 C1I C1A C1M C1R -0.9(16) . . . . ?
 C1I C1A C1M C1W 135.1(10) . . . . ?
 C1I C1A C1Q C1D 0.9(10) . . . . ?
 C1I C1A C1Q C1O -144.4(7) . . . . ?
 C1I C1E C1F C1G -139.0(5) . . . . ?
 C1I C1E C1F C1K -0.4(6) . . . . ?
 C1I C1N C1X C1R 1.1(11) . . . . ?
 C1I C1N C1X C2D -142.0(7) . . . . ?
 C1I C1N C2C C1K 3.7(12) . . . . ?
 C1I C1N C2C C1Y 145.2(8) . . . . ?
 C1J C1O C1P C1L 0.7(8) . . . . ?
 C1J C1O C1P C1W -139.0(9) . . . . ?
 C1J C1O C1Q C1A 141.3(8) . . . . ?
 C1J C1O C1Q C1D 0.8(12) . . . . ?
 C1K C1F C1G C1B -141.5(5) . . . . ?
 C1K C1F C1G C1H 1.1(6) . . . . ?
 C1L C1P C1W C1M -141.2(9) . . . . ?
 C1L C1P C1W C1T 1.0(15) . . . 3_656 ?
 C1M C1A C1I C1E -140.5(9) . . . . ?
 C1M C1A C1I C1N 2.9(13) . . . . ?
 C1M C1A C1Q C1D 140.4(9) . . . . ?
 C1M C1A C1Q C1O -4.9(14) . . . . ?
 C1M C1R C1V C1T 5.5(9) . . . 3_656 ?
 C1M C1R C1V C2A -141.4(9) . . . 3_656 ?
 C1M C1R C1X C1N 1.1(11) . . . . ?
 C1M C1R C1X C2D 138.3(8) . . . . ?
 C1N C1X C2D C1S 143.6(9) . . . . ?
 C1N C1X C2D C1Y -0.1(10) . . . . ?
 C1O C1J C1Z C1C -3.4(15) . . . . ?
 C1O C1J C1Z C1S -141.2(8) . . . 3_656 ?
 C1O C1P C1W C1M -6.2(16) . . . . ?
 C1O C1P C1W C1T 136.0(9) . . . 3_656 ?
 C1P C1O C1Q C1A 2.8(11) . . . . ?
 C1P C1O C1Q C1D -137.6(7) . . . . ?
 C1Q C1A C1I C1E -0.3(10) . . . . ?
 C1Q C1A C1I C1N 143.2(7) . . . . ?
 C1Q C1A C1M C1R -134.6(8) . . . . ?
 C1Q C1A C1M C1W 1.4(17) . . . . ?
 C1Q C1D C1E C1F -142.5(6) . . . . ?
 C1Q C1D C1E C1I 1.0(6) . . . . ?
 C1Q C1O C1P C1L 142.7(7) . . . . ?
 C1Q C1O C1P C1W 2.9(13) . . . . ?
 C1R C1M C1W C1P 147.8(9) . . . . ?
 C1R C1M C1W C1T 1.7(12) . . . 3_656 ?
 C1R C1X C2D C1S 1.9(13) . . . . ?
 C1R C1X C2D C1Y -141.7(8) . . . . ?
 C1T C1H C1U C1K 142.4(7) . . . . ?
 C1T C1H C1U C1L 1.0(11) . . . 3_656 ?
 C1U C1H C1T C1V -138.5(7) . . . 3_656 ?
 C1U C1H C1T C1W -1.4(11) . . . 3_656 ?
 C1U C1K C2C C1N 138.7(8) . . . . ?
 C1U C1K C2C C1Y -0.5(12) . . . . ?
 C1U C1L C1P C1O -143.7(8) 3_656 . . . ?
 C1U C1L C1P C1W -0.7(12) 3_656 . . . ?
 C1V C1R C1X C1N -136.5(8) . . . . ?
 C1V C1R C1X C2D 0.7(11) . . . . ?
 C1W C1M C1R C1V -4.6(11) . . . . ?
 C1W C1M C1R C1X -144.2(9) . . . . ?
 C1X C1N C2C C1K -141.7(8) . . . . ?
 C1X C1N C2C C1Y -0.2(10) . . . . ?
 C1X C1R C1V C1T 145.0(7) . . . 3_656 ?
 C1X C1R C1V C2A -1.9(13) . . . 3_656 ?
 C1Z C1C C1D C1E -140.2(6) . . . . ?
 C1Z C1C C1D C1Q -1.7(8) . . . . ?
 C1Z C1J C1O C1P 143.0(9) . . . . ?
 C1Z C1J C1O C1Q 1.0(12) . . . . ?
 C1Z C1S C2D C1X -136.2(9) 3_656 . . . ?
 C1Z C1S C2D C1Y 4.2(14) 3_656 . . . ?
 C2A C1B C1C C1D -143.3(5) . . . . ?
 C2A C1B C1C C1Z -0.4(6) . . . . ?
 C2A C1B C1G C1F 138.9(6) . . . . ?
 C2A C1B C1G C1H 1.2(7) . . . . ?
 C2A C1S C2D C1X -3.3(14) 3_656 . . . ?
 C2A C1S C2D C1Y 137.1(10) 3_656 . . . ?
 C2B C1J C1O C1P -0.9(9) 3_656 . . . ?
 C2B C1J C1O C1Q -142.9(8) 3_656 . . . ?
 C2B C1J C1Z C1C 136.3(9) 3_656 . . . ?
 C2B C1J C1Z C1S -1.4(13) 3_656 . . 3_656 ?
 C2B C1L C1P C1O -0.3(9) 3_656 . . . ?
 C2B C1L C1P C1W 142.7(9) 3_656 . . . ?
 C2B C1Y C2C C1K 5.3(14) . . . . ?
 C2B C1Y C2C C1N -137.9(9) . . . . ?
 C2B C1Y C2D C1S -1.7(14) . . . . ?
 C2B C1Y C2D C1X 141.3(9) . . . . ?
 C2C C1K C1U C1H -143.6(7) . . . . ?
 C2C C1K C1U C1L -5.2(12) . . . 3_656 ?
 C2C C1N C1X C1R 143.2(7) . . . . ?
 C2C C1N C1X C2D 0.1(9) . . . . ?
 C2C C1Y C2B C1J 132.3(11) . . . 3_656 ?
 C2C C1Y C2B C1L -4.5(13) . . . 3_656 ?
 C2C C1Y C2D C1S -143.0(9) . . . . ?
 C2C C1Y C2D C1X -0.1(11) . . . . ?
 C2D C1Y C2B C1J -1.0(14) . . . 3_656 ?
 C2D C1Y C2B C1L -137.8(9) . . . 3_656 ?
 C2D C1Y C2C C1K 143.3(8) . . . . ?
 C2D C1Y C2C C1N 0.1(11) . . . . ?
 C2E C2F C2G C2J 8(3) . . . . ?
 C2E C2F C2G C2K 139.0(17) . . . . ?
 C2E C2F C2H C2L -149.0(19) . . . . ?
 C2E C2F C2H C2X -5(3) . . . . ?
 C2E C2I C2M C2J 6.0(19) . . . . ?
 C2E C2I C2M C2S -135.2(14) . . . . ?
 C2E C2I C2N C2R 9(2) . . . . ?
 C2E C2I C2N C2T 141.2(13) . . . . ?
 C2E C2Y C2Z C2R 2.9(13) . . . . ?
 C2E C2Y C2Z C30 -134.9(11) . . . . ?
 C2F C2E C2I C2M -1(2) . . . . ?
 C2F C2E C2I C2N -137.7(16) . . . . ?
 C2F C2E C2Y C2X -5.8(16) . . . . ?
 C2F C2E C2Y C2Z 135.6(14) . . . . ?
 C2F C2G C2J C2M -3(3) . . . . ?
 C2F C2G C2J C2O 136.0(18) . . . . ?
 C2F C2G C2K C2P 6(2) . . . . ?
 C2F C2G C2K C3G -135.8(18) . . . 3_656 ?
 C2F C2H C2L C2P 9(3) . . . . ?
 C2F C2H C2L C2Q 143.2(17) . . . . ?
 C2F C2H C2X C2W -144.0(15) . . . . ?
 C2F C2H C2X C2Y 1(2) . . . . ?
 C2G C2F C2H C2L -1(4) . . . . ?
 C2G C2F C2H C2X 143(2) . . . . ?
 C2G C2J C2M C2I -4.0(18) . . . . ?
 C2G C2J C2M C2S 135.5(14) . . . . ?
 C2G C2J C2O C3F -133.8(16) . . . 3_656 ?
 C2G C2J C2O C3G 1.4(16) . . . 3_656 ?
 C2G C2K C2P C2L 1(2) . . . . ?
 C2G C2K C2P C2U -138.2(16) . . . . ?
 C2H C2F C2G C2J -137(2) . . . . ?
 C2H C2F C2G C2K -6(4) . . . . ?
 C2H C2L C2P C2K -10(3) . . . . ?
 C2H C2L C2P C2U 138(2) . . . . ?
 C2H C2L C2Q C3A -8(3) . . . . ?
 C2H C2L C2Q C3E -145.8(17) . . . 3_656 ?
 C2H C2X C2Y C2E 2.6(14) . . . . ?
 C2H C2X C2Y C2Z -142.6(14) . . . . ?
 C2I C2E C2F C2G -7(3) . . . . ?
 C2I C2E C2F C2H 146.2(17) . . . . ?
 C2I C2E C2Y C2X -148.6(11) . . . . ?
 C2I C2E C2Y C2Z -7.2(17) . . . . ?
 C2I C2M C2S C2T -6.2(16) . . . . ?
 C2I C2M C2S C3D 138.5(15) . . . . ?
 C2I C2N C2R C2Z -12.6(19) . . . . ?
 C2I C2N C2R C3C 131.0(15) . . . . ?
 C2I C2N C2T C2S 0.1(15) . . . . ?
 C2I C2N C2T C3E -141.2(14) . . . . ?
 C2J C2G C2K C2P 143.0(13) . . . . ?
 C2J C2G C2K C3G 1.6(17) . . . 3_656 ?
 C2J C2M C2S C2T -143.5(12) . . . . ?
 C2J C2M C2S C3D 1(2) . . . . ?
 C2K C2G C2J C2M -140.9(13) . . . . ?
 C2K C2G C2J C2O -1.9(18) . . . . ?
 C2K C2P C2U C3C -9(2) . . . 3_656 ?
 C2K C2P C2U C3E 138.1(16) . . . 3_656 ?
 C2L C2H C2X C2W -17(3) . . . . ?
 C2L C2H C2X C2Y 128(3) . . . . ?
 C2L C2P C2U C3C -154.6(15) . . . 3_656 ?
 C2L C2P C2U C3E -7.3(19) . . . 3_656 ?
 C2L C2Q C3A C2W 2(3) . . . . ?
 C2L C2Q C3A C3D -142.6(16) . . . 3_656 ?
 C2M C2I C2N C2R -136.0(14) . . . . ?
 C2M C2I C2N C2T -3.7(14) . . . . ?
 C2M C2J C2O C3F 11.9(18) . . . 3_656 ?
 C2M C2J C2O C3G 147.1(11) . . . 3_656 ?
 C2M C2S C2T C2N 3.5(15) . . . . ?
 C2M C2S C2T C3E 152.8(11) . . . . ?
 C2M C2S C3D C3A -130.3(15) . . . 3_656 ?
 C2M C2S C3D C3F -1(2) . . . 3_656 ?
 C2N C2I C2M C2J 147.7(11) . . . . ?
 C2N C2I C2M C2S 6.6(17) . . . . ?
 C2N C2R C2Z C2Y 6.5(15) . . . . ?
 C2N C2R C2Z C30 148.8(10) . . . . ?
 C2N C2R C3C C2U -1(2) . . . 3_656 ?
 C2N C2R C3C C3B -142.0(14) . . . . ?
 C2N C2T C3E C2Q 129.2(15) . . . 3_656 ?
 C2N C2T C3E C2U -1(2) . . . 3_656 ?
 C2O C2J C2M C2I -144.7(11) . . . . ?
 C2O C2J C2M C2S -5.2(16) . . . . ?
 C2P C2L C2Q C3A 136.5(16) . . . . ?
 C2P C2L C2Q C3E -2(2) . . . 3_656 ?
 C2Q C2L C2P C2K -143.2(15) . . . . ?
 C2Q C2L C2P C2U 5(2) . . . . ?
 C2R C2N C2T C2S 142.2(12) . . . . ?
 C2R C2N C2T C3E 0.9(19) . . . . ?
 C2R C2Z C30 C2V -142.3(9) . . . . ?
 C2R C2Z C30 C3B 1.7(11) . . . . ?
 C2S C2T C3E C2Q -14.6(19) . . . 3_656 ?
 C2S C2T C3E C2U -144.3(12) . . . 3_656 ?
 C2T C2N C2R C2Z -143.5(11) . . . . ?
 C2T C2N C2R C3C 0(2) . . . . ?
 C2T C2S C3D C3A 7(2) . . . 3_656 ?
 C2T C2S C3D C3F 135.5(13) . . . 3_656 ?
 C2V C2W C2X C2H 144.2(14) . . . . ?
 C2V C2W C2X C2Y 0.0 . . . . ?
 C2V C2W C3A C2Q -142.9(15) . . . . ?
 C2V C2W C3A C3D 3.2(17) . . . 3_656 ?
 C2V C30 C3B C3C 143.2(10) . . . . ?
 C2V C30 C3B C3G 0.4(17) . . . . ?
 C2W C2V C30 C2Z 0.0 . . . . ?
 C2W C2V C30 C3B -139.5(11) . . . . ?
 C2W C2V C3F C2O 148.0(13) . . . 3_656 ?
 C2W C2V C3F C3D -1.6(16) . . . 3_656 ?
 C2W C2X C2Y C2E 145.2(9) . . . . ?
 C2W C2X C2Y C2Z 0.0 . . . . ?
 C2X C2H C2L C2P -117(2) . . . . ?
 C2X C2H C2L C2Q 17(4) . . . . ?
 C2X C2W C3A C2Q -2(2) . . . . ?
 C2X C2W C3A C3D 144.2(11) . . . 3_656 ?
 C2X C2Y C2Z C2R 137.8(10) . . . . ?
 C2X C2Y C2Z C30 0.0 . . . . ?
 C2Y C2E C2F C2G -145.9(18) . . . . ?
 C2Y C2E C2F C2H 7(3) . . . . ?
 C2Y C2E C2I C2M 138.4(13) . . . . ?
 C2Y C2E C2I C2N 1.7(18) . . . . ?
 C2Y C2Z C30 C2V 0.0 . . . . ?
 C2Y C2Z C30 C3B 144.0(10) . . . . ?
 C2Z C2R C3C C2U 142.6(13) . . . 3_656 ?
 C2Z C2R C3C C3B 1.9(17) . . . . ?
 C2Z C30 C3B C3C -0.5(15) . . . . ?
 C2Z C30 C3B C3G -143.3(11) . . . . ?
 C30 C2V C2W C2X 0.0 . . . . ?
 C30 C2V C2W C3A 139.3(11) . . . . ?
 C30 C2V C3F C2O 8.8(19) . . . 3_656 ?
 C30 C2V C3F C3D -140.9(11) . . . 3_656 ?
 C30 C3B C3C C2R -0.8(18) . . . . ?
 C30 C3B C3C C2U -133.3(15) . . . 3_656 ?
 C30 C3B C3G C2K 145.4(12) . . . 3_656 ?
 C30 C3B C3G C2O 5(2) . . . 3_656 ?
 C3A C2W C2X C2H 7.0(16) . . . . ?
 C3A C2W C2X C2Y -137.2(11) . . . . ?
 C3C C2R C2Z C2Y -144.7(10) . . . . ?
 C3C C2R C2Z C30 -2.3(14) . . . . ?
 C3C C3B C3G C2K 9(2) . . . 3_656 ?
 C3C C3B C3G C2O -132.1(15) . . . 3_656 ?
 C3D C2S C2T C2N -143.6(12) . . . . ?
 C3D C2S C2T C3E 5.7(18) . . . . ?
 C3E C2Q C3A C2W 140.3(16) 3_656 . . . ?
 C3E C2Q C3A C3D -5(2) 3_656 . . 3_656 ?
 C3F C2V C2W C2X -140.2(10) . . . . ?
 C3F C2V C2W C3A -1.0(13) . . . . ?
 C3F C2V C30 C2Z 132.9(11) . . . . ?
 C3F C2V C30 C3B -6.6(13) . . . . ?
 C3G C2K C2P C2L 136.3(17) 3_656 . . . ?
 C3G C2K C2P C2U -3(3) 3_656 . . . ?
 C3G C3B C3C C2R 136.7(15) . . . . ?
 C3G C3B C3C C2U 4(3) . . . 3_656 ?

_smtbx_masks_special_details
;
A solvent mask was calculated and 344 electrons were 
found in a volume of 1734\%A^3^ in 5 voids per unit cell. 
This is consistent with the presence of 7[C7H8] per Asymmetric Unit which account for 350 electrons per unit cell.
The solvent molecules are disordered over special positions and were not modelled.
;
loop_
  _smtbx_masks_void_nr
  _smtbx_masks_void_average_x
  _smtbx_masks_void_average_y
  _smtbx_masks_void_average_z
  _smtbx_masks_void_volume
  _smtbx_masks_void_count_electrons
  _smtbx_masks_void_content
 1 0.000 0.000 0.000 23.1 0.0 ?
 2 -0.250 -0.030 0.250 753.0 171.8 '3.5 C7H8'
 3 0.250 0.030 0.750 753.0 171.8 '3.5 C7H8'
 4 -0.025 0.403 0.011 12.4 0.0 ?
 5 0.008 0.491 0.309 24.2 0.0 ?
 6 -0.008 0.509 0.691 24.2 0.0 ?
 7 0.000 0.500 0.500 18.7 0.0 ?
 8 0.025 0.597 -0.011 12.4 0.0 ?
 9 0.500 0.500 0.000 18.7 0.0 ?
 10 0.492 0.491 0.191 24.2 0.0 ?
 11 0.500 0.000 0.500 23.1 0.0 ?
 12 0.475 0.597 0.511 12.4 0.0 ?
 13 0.508 0.509 0.809 24.2 0.0 ?
 14 0.525 0.403 0.489 12.4 0.0 ?

_smtbx_masks_void_probe_radius     1.2
_smtbx_masks_void_truncation_radius  1.2
_shelx_res_file
;
TITL feng106_a.res in P2/n
    feng106.res
    created by SHELXL-2018/3 at 10:47:29 on 22-Oct-2025
REM Old TITL Feng106 in P2/n
REM SHELXT solution in P2/n: R1 0.253, Rweak 0.022, Alpha 0.061
REM <I/s> 0.932 for 741 systematic absences, Orientation as input
REM Formula found by SHELXT: C160
CELL 1.54184 18.3637 16.7401 33.2893 90 94.975 90
ZERR 2 0.0001 0.0001 0.0002 0 0.001 0
LATT 1
SYMM 0.5-X,+Y,0.5-Z
SFAC C H
UNIT 636.01 284
EQIV $1 1-X,-Y,1-Z
DFIX 1.401 0.001 C1C C1D C1Q C1O C1J C1Z C1G C1B C1F C1E C2C C1K C1N C1I =
 C1M C1A C1X C1R C2D C1S C2B C1Y C1W C1P C1T C1H C2G C2F C2H C2L C2K C2P C3G =
 C3B C2U C3C_$1 C2Q C3A C2W C2X C3E C2T C2N C2R C67 C66
DFIX 1.458 0.001 C1D C1Q C1E C1D C1E C1I C1A C1I C1A C1Q C1R C1M C1V C1R =
 C1W C1M C1N C1X C2D C1X C2D C1Y C2C C1Y C2C C1N C1G C1F C1G C1H C1H C1U C1U =
 C1K C1K C1F C1P C1O C1O C1J C1C C1Z C1B C1C C1P C1L C2P C2L C2P C2U C3E_$1 =
 C2U C3E_$1 C2Q C2L C2Q C3G_$1 C2K C2K C2G C2J C2G C2O C2J C3G_$1 C2O C3C =
 C2R C3B C3C C30 C3B C30 C2Z C2R C2Z C2S C2T C2S C2M C2I C2M C2N C2I C2N C2T =
 C2Y C2E C2F C2E C2F C2H C2X C2H C2Y C2X C3F C2V C2V C2W C2W C3A C3D C3A_$1 =
 C3F_$1 C3D C2N C2T C2S C2T C2I C2M C2N C2I
SIMU 0.01 0.002 2 C124 > C3G
SUMP 1 0 1 5 1 3 1 4

L.S. 10
PLAN  5
TEMP -173
CONF
BOND
list 4
MORE -1
BOND $H
ABIN
fmap 2
acta
OMIT -1 1 1
OMIT 0 1 0
REM <olex2.extras>
REM <HklSrc "%.\\Feng106.hkl">
REM </olex2.extras>

WGHT    0.110100    8.033100
FVAR       0.18272   0.65748   0.37634   0.18878   0.43495
C1    1    0.193078    0.143432    0.218651    11.00000    0.02242    0.01267 =
         0.01673   -0.00202   -0.00021   -0.00097
C2    1    0.264471    0.128154    0.209536    11.00000    0.02396    0.01393 =
         0.01679    0.00080    0.00165    0.00167
C3    1    0.322489    0.129446    0.240460    11.00000    0.02337    0.01379 =
         0.01715    0.00013    0.00167    0.00057
C4    1    0.396937    0.117083    0.232899    11.00000    0.02426    0.02056 =
         0.01659   -0.00073    0.00254    0.00183
AFIX  43
H4    2    0.408648    0.101562    0.206775    11.00000   -1.20000
AFIX   0
C5    1    0.451103    0.127391    0.262851    11.00000    0.02171    0.01753 =
         0.02000   -0.00025    0.00221    0.00194
AFIX  43
H5    2    0.499703    0.112715    0.258351    11.00000   -1.20000
AFIX   0
C6    1    0.436445    0.159995    0.301162    11.00000    0.02328    0.01550 =
         0.01724    0.00244    0.00085    0.00118
C7    1    0.497534    0.195845    0.325466    11.00000    0.02245    0.01756 =
         0.01642    0.00371    0.00229   -0.00007
C8    1    0.480730    0.260697    0.350021    11.00000    0.02075    0.01788 =
         0.01422    0.00406    0.00192   -0.00004
C9    1    0.406890    0.272336    0.360126    11.00000    0.01949    0.01640 =
         0.01374    0.00306    0.00127    0.00038
C10   1    0.350135    0.218329    0.346460    11.00000    0.01992    0.01499 =
         0.01471    0.00243    0.00040   -0.00037
C11   1    0.364762    0.169117    0.311149    11.00000    0.02165    0.01600 =
         0.01499    0.00244    0.00132   -0.00109
C12   1    0.570252    0.173936    0.322919    11.00000    0.02370    0.01982 =
         0.01878    0.00105    0.00325    0.00204
AFIX  43
H12   2    0.580898    0.129109    0.306935    11.00000   -1.20000
AFIX   0
C13   1    0.627505    0.215859    0.343108    11.00000    0.02129    0.02354 =
         0.01839    0.00542    0.00296    0.00181
C14   1    0.610906    0.285985    0.363163    11.00000    0.02074    0.02228 =
         0.01885    0.00225    0.00219   -0.00197
AFIX  43
H14   2    0.649660    0.318067    0.375044    11.00000   -1.20000
AFIX   0
C15   1    0.538619    0.310173    0.366193    11.00000    0.01974    0.01931 =
         0.01573    0.00346    0.00186   -0.00062
C16   1    0.520415    0.385660    0.385285    11.00000    0.02078    0.01997 =
         0.01488    0.00126    0.00085   -0.00200
C17   1    0.570501    0.448383    0.390722    11.00000    0.01862    0.02185 =
         0.02031    0.00057    0.00154   -0.00127
AFIX  43
H17   2    0.618123    0.441878    0.382102    11.00000   -1.20000
AFIX   0
C18   1    0.552287    0.520425    0.408521    11.00000    0.02226    0.01895 =
         0.01973    0.00000    0.00025   -0.00330
C19   1    0.482928    0.527171    0.422222    11.00000    0.02419    0.01866 =
         0.02146   -0.00206    0.00218   -0.00234
AFIX  43
H19   2    0.470571    0.575131    0.435291    11.00000   -1.20000
AFIX   0
C20   1    0.430784    0.466198    0.417510    11.00000    0.02145    0.01932 =
         0.01683   -0.00037    0.00000   -0.00158
C21   1    0.448954    0.395588    0.396865    11.00000    0.02175    0.01821 =
         0.01453    0.00231    0.00111   -0.00232
C22   1    0.360010    0.470613    0.434684    11.00000    0.02215    0.01975 =
         0.01683   -0.00105    0.00118   -0.00193
C23   1    0.336656    0.538145    0.454728    11.00000    0.02365    0.01966 =
         0.01975   -0.00237    0.00101   -0.00343
AFIX  43
H23   2    0.365513    0.585274    0.455004    11.00000   -1.20000
AFIX   0
C24   1    0.272417    0.538788    0.474357    11.00000    0.02403    0.02114 =
         0.01795   -0.00237    0.00082   -0.00043
C25   1    0.232450    0.468035    0.475262    11.00000    0.02109    0.02402 =
         0.01832   -0.00243    0.00271   -0.00152
AFIX  43
H25   2    0.190212    0.466454    0.489823    11.00000   -1.20000
AFIX   0
C26   1    0.253209    0.399352    0.455195    11.00000    0.02020    0.02047 =
         0.01701   -0.00165   -0.00007   -0.00150
C27   1    0.314650    0.401801    0.432661    11.00000    0.01969    0.01932 =
         0.01484   -0.00026    0.00001   -0.00097
C28   1    0.214421    0.323213    0.457347    11.00000    0.02048    0.02250 =
         0.01952   -0.00109    0.00305   -0.00287
C29   1    0.168917    0.308009    0.487583    11.00000    0.04352    0.02861 =
         0.03642   -0.01285    0.02233   -0.01194
PART 1
AFIX  43
H29   2    0.156883    0.350613    0.504662    21.00000   -1.20000
AFIX  43
PART 2
H29A  2    0.172198    0.339605    0.511377   -21.00000   -1.20000
AFIX   0
PART 0
C31   1    0.142383    0.177494    0.461396    11.00000    0.05400    0.02865 =
         0.05035   -0.01305    0.03477   -0.01919
PART 1
AFIX  43
H31   2    0.112352    0.131215    0.460617    21.00000   -1.20000
AFIX  43
PART 2
H31A  2    0.128861    0.124824    0.468343   -21.00000   -1.20000
AFIX   0
PART 0
C32   1    0.187406    0.189837    0.430346    11.00000    0.02248    0.02143 =
         0.02184   -0.00062    0.00509   -0.00284
C33   1    0.225600    0.262647    0.428663    11.00000    0.01865    0.01986 =
         0.01694    0.00023    0.00112   -0.00124
C34   1    0.195141    0.130302    0.399156    11.00000    0.01841    0.01899 =
         0.01915    0.00092    0.00127   -0.00124
C35   1    0.162568    0.054430    0.401258    11.00000    0.02018    0.02165 =
         0.02116    0.00228    0.00436   -0.00348
AFIX  43
H35   2    0.139355    0.040702    0.424724    11.00000   -1.20000
AFIX   0
C36   1    0.163146   -0.000532    0.370561    11.00000    0.02070    0.01816 =
         0.02323    0.00235    0.00209   -0.00317
C37   1    0.189658    0.025993    0.334472    11.00000    0.02502    0.01677 =
         0.01886   -0.00026   -0.00009   -0.00277
AFIX  43
H37   2    0.185867   -0.008207    0.311613    11.00000   -1.20000
AFIX   0
C38   1    0.221235    0.100900    0.331399    11.00000    0.02050    0.01741 =
         0.01771    0.00127    0.00031   -0.00141
C39   1    0.233845    0.150187    0.365559    11.00000    0.01776    0.01640 =
         0.01848    0.00186    0.00047   -0.00054
C40   1    0.394455    0.334772    0.387586    11.00000    0.01942    0.01679 =
         0.01535    0.00260   -0.00039   -0.00130
C41   1    0.329553    0.336431    0.406425    11.00000    0.02053    0.01689 =
         0.01390    0.00111    0.00019   -0.00052
C42   1    0.279622    0.272232    0.400154    11.00000    0.01805    0.01725 =
         0.01573    0.00325    0.00046    0.00028
C43   1    0.286082    0.216681    0.368416    11.00000    0.01928    0.01630 =
         0.01515    0.00225    0.00016   -0.00060
C44   1    0.706794    0.188561    0.340929    11.00000    0.02131    0.02644 =
         0.02602    0.00145    0.00454    0.00270
C45   1    0.712572    0.097166    0.340614    11.00000    0.02587    0.02983 =
         0.08697    0.00175    0.01123    0.00594
AFIX 137
H45A  2    0.686025    0.076196    0.316050    11.00000   -1.50000
H45B  2    0.691287    0.075364    0.364286    11.00000   -1.50000
H45C  2    0.764095    0.081540    0.341304    11.00000   -1.50000
AFIX   0
C46   1    0.733728    0.221636    0.302289    11.00000    0.02525    0.06216 =
         0.02963    0.00992    0.00896    0.00156
AFIX 137
H46A  2    0.730205    0.280049    0.302404    11.00000   -1.50000
H46B  2    0.703571    0.200325    0.279003    11.00000   -1.50000
H46C  2    0.784751    0.205833    0.300579    11.00000   -1.50000
AFIX   0
C47   1    0.756208    0.217590    0.377292    11.00000    0.02435    0.05468 =
         0.03058   -0.00370   -0.00052    0.00959
AFIX 137
H47A  2    0.805721    0.196689    0.375687    11.00000   -1.50000
H47B  2    0.737022    0.198587    0.402146    11.00000   -1.50000
H47C  2    0.757577    0.276113    0.377368    11.00000   -1.50000
AFIX   0
C48   1    0.605331    0.591291    0.413690    11.00000    0.02158    0.02066 =
         0.03052   -0.00249    0.00314   -0.00498
C49   1    0.679352    0.573055    0.397670    11.00000    0.02500    0.02589 =
         0.05133   -0.00713    0.01009   -0.00794
AFIX 137
H49A  2    0.702760    0.528536    0.412931    11.00000   -1.50000
H49B  2    0.710722    0.620404    0.400754    11.00000   -1.50000
H49C  2    0.671883    0.558570    0.369086    11.00000   -1.50000
AFIX   0
C50   1    0.618123    0.612489    0.458597    11.00000    0.02796    0.02606 =
         0.03207   -0.00383   -0.00294   -0.00447
AFIX 137
H50A  2    0.638329    0.566049    0.473634    11.00000   -1.50000
H50B  2    0.571616    0.627796    0.468789    11.00000   -1.50000
H50C  2    0.652592    0.657158    0.462047    11.00000   -1.50000
AFIX   0
C51   1    0.571784    0.663521    0.390400    11.00000    0.03316    0.02125 =
         0.03118    0.00037    0.00300   -0.00558
AFIX 137
H51A  2    0.524954    0.677207    0.400687    11.00000   -1.50000
H51B  2    0.563864    0.650270    0.361679    11.00000   -1.50000
H51C  2    0.605133    0.709164    0.393977    11.00000   -1.50000
AFIX   0
C52   1    0.248901    0.615903    0.494780    11.00000    0.02622    0.02303 =
         0.02395   -0.00587    0.00509   -0.00237
C53   1    0.238725    0.682694    0.463251    11.00000    0.03880    0.02262 =
         0.03110   -0.00512    0.00213    0.00268
AFIX 137
H53A  2    0.284757    0.691349    0.451039    11.00000   -1.50000
H53B  2    0.224394    0.732068    0.476282    11.00000   -1.50000
H53C  2    0.200522    0.667338    0.442286    11.00000   -1.50000
AFIX   0
C54   1    0.308771    0.640504    0.527484    11.00000    0.03851    0.02719 =
         0.02662   -0.00862    0.00013   -0.00339
AFIX 137
H54A  2    0.354660    0.649443    0.515172    11.00000   -1.50000
H54B  2    0.315657    0.597954    0.547675    11.00000   -1.50000
H54C  2    0.294221    0.689824    0.540486    11.00000   -1.50000
AFIX   0
C55   1    0.177238    0.605531    0.514559    11.00000    0.03484    0.03053 =
         0.04550   -0.01424    0.01824   -0.00498
AFIX 137
H55A  2    0.138259    0.590096    0.494052    11.00000   -1.50000
H55B  2    0.164300    0.656021    0.527035    11.00000   -1.50000
H55C  2    0.183300    0.563841    0.535246    11.00000   -1.50000
AFIX   0
C60   1    0.134450   -0.085862    0.373652    11.00000    0.03147    0.01856 =
         0.02863   -0.00024    0.00631   -0.00742
C61   1    0.076653   -0.101522    0.339081    11.00000    0.08980    0.04140 =
         0.08958    0.01529   -0.04524   -0.03736
AFIX 137
H61A  2    0.037031   -0.062523    0.339996    11.00000   -1.50000
H61B  2    0.057047   -0.155578    0.341554    11.00000   -1.50000
H61C  2    0.098597   -0.096566    0.313391    11.00000   -1.50000
AFIX   0
C62   1    0.101262   -0.100308    0.412881    11.00000    0.11964    0.03228 =
         0.07689   -0.01609    0.07056   -0.03523
AFIX 137
H62A  2    0.138206   -0.090983    0.435444    11.00000   -1.50000
H62B  2    0.083921   -0.155596    0.413733    11.00000   -1.50000
H62C  2    0.060090   -0.063734    0.414963    11.00000   -1.50000
AFIX   0
C63   1    0.197495   -0.143306    0.370984    11.00000    0.04821    0.01961 =
         0.09824    0.00397    0.02419   -0.00280
AFIX 137
H63A  2    0.233262   -0.135576    0.394263    11.00000   -1.50000
H63B  2    0.220850   -0.133231    0.346097    11.00000   -1.50000
H63C  2    0.179194   -0.198305    0.370865    11.00000   -1.50000
AFIX   0
PART 1
C30A  1    0.139711    0.231035    0.493894    21.00000    0.03046    0.02639 =
         0.02755    0.00036    0.01305   -0.00360
C56A  1    0.097796    0.214464    0.530655    21.00000    0.05637    0.03406 =
         0.03729   -0.01100    0.03061   -0.01520
C57A  1    0.031638    0.270826    0.529635    21.00000    0.04645    0.05176 =
         0.06827   -0.02851    0.03905   -0.01984
AFIX 137
H57A  2    0.048546    0.326369    0.530013    21.00000   -1.50000
H57B  2    0.004545    0.260872    0.553236    21.00000   -1.50000
H57C  2   -0.000379    0.261191    0.505004    21.00000   -1.50000
AFIX   0
C58A  1    0.150569    0.228141    0.569261    21.00000    0.07536    0.05110 =
         0.03293   -0.00148    0.02776   -0.01040
AFIX 137
H58A  2    0.167962    0.283509    0.569831    21.00000   -1.50000
H58B  2    0.192358    0.191788    0.569014    21.00000   -1.50000
H58C  2    0.124583    0.217730    0.593223    21.00000   -1.50000
AFIX   0
C59A  1    0.070440    0.127744    0.531046    21.00000    0.08885    0.04185 =
         0.06204   -0.01226    0.05820   -0.02645
AFIX 137
H59A  2    0.043878    0.119048    0.554964    21.00000   -1.50000
H59B  2    0.112243    0.091235    0.531703    21.00000   -1.50000
H59C  2    0.037750    0.117642    0.506720    21.00000   -1.50000
AFIX   0
PART 2
C30B  1    0.116802    0.244103    0.482614   -21.00000    0.03288    0.02757 =
         0.01708    0.00220    0.01211   -0.00044
C56B  1    0.055962    0.235373    0.511490   -21.00000    0.04710    0.03657 =
         0.03264   -0.00628    0.02367   -0.01930
C57B  1    0.010860    0.158462    0.503266   -21.00000    0.08080    0.05462 =
         0.05870   -0.02564    0.05491   -0.03857
AFIX 137
H57D  2   -0.008251    0.157044    0.474859   -21.00000   -1.50000
H57E  2   -0.029927    0.157698    0.520395   -21.00000   -1.50000
H57F  2    0.042102    0.111779    0.509318   -21.00000   -1.50000
AFIX   0
C58B  1    0.004154    0.306956    0.505511   -21.00000    0.03714    0.06550 =
         0.04003   -0.00849    0.02350   -0.00378
AFIX 137
H58D  2    0.030514    0.356031    0.513685   -21.00000   -1.50000
H58E  2   -0.037070    0.299843    0.521994   -21.00000   -1.50000
H58F  2   -0.014117    0.310776    0.477030   -21.00000   -1.50000
AFIX   0
C59B  1    0.094394    0.232809    0.554593   -21.00000    0.08867    0.03504 =
         0.03255   -0.00559    0.03254   -0.01123
AFIX 137
H59D  2    0.125560    0.185291    0.557599   -21.00000   -1.50000
H59E  2    0.057568    0.230695    0.574184   -21.00000   -1.50000
H59F  2    0.124449    0.280814    0.559359   -21.00000   -1.50000
AFIX   0

PART 0
C64   1    0.055944    0.295535    0.339680    11.00000    0.05865    0.02805 =
         0.05171    0.00880    0.00879    0.01200
C65   1    0.003296    0.281543    0.308150    11.00000    0.05891    0.01884 =
         0.05442   -0.00137    0.00686   -0.00165
C66   1   -0.072097    0.300322    0.309558    11.00000    0.06248    0.03252 =
         0.05936   -0.00013    0.00680   -0.01931
C67   1   -0.095013    0.333075    0.345002    11.00000    0.05714    0.04406 =
         0.05598    0.00478    0.01283   -0.02254
C68   1   -0.041416    0.346738    0.378655    11.00000    0.05513    0.03842 =
         0.03402    0.01003    0.01117   -0.01229
C69   1    0.032912    0.330522    0.376761    11.00000    0.06575    0.03749 =
         0.03362    0.01347    0.00403    0.00747
C70   1    0.125700    0.328567    0.332021    11.00000    0.04184    0.04401 =
         0.06383    0.00533   -0.00023    0.02184
C71   1    0.141667    0.345669    0.293557    11.00000    0.04234    0.04407 =
         0.08025   -0.00024    0.02233    0.02007
C72   1    0.087150    0.330891    0.259841    11.00000    0.06801    0.03274 =
         0.05221   -0.01050    0.02823    0.01177
C73   1    0.020245    0.299919    0.267095    11.00000    0.06886    0.02769 =
         0.04927   -0.01651   -0.00082    0.00506
C74   1   -0.044530    0.330528    0.244738    11.00000    0.06063    0.03351 =
         0.03957   -0.01810   -0.00570   -0.01009
C75   1   -0.103290    0.332121    0.271025    11.00000    0.05890    0.04160 =
         0.04457   -0.01017   -0.00611   -0.02765
C76   1   -0.152688    0.394410    0.268368    11.00000    0.03489    0.07043 =
         0.04137   -0.01463   -0.00216   -0.02535
C77   1   -0.176059    0.428996    0.305744    11.00000    0.02594    0.07129 =
         0.05780   -0.01481    0.00904   -0.01812
C78   1   -0.149198    0.398466    0.341820    11.00000    0.03606    0.05040 =
         0.05370   -0.00924    0.01978   -0.01696
C79   1   -0.128199    0.451045    0.375135    11.00000    0.03383    0.06208 =
         0.04137   -0.00195    0.02005   -0.00584
C80   1   -0.063226    0.419397    0.397398    11.00000    0.04846    0.05882 =
         0.02971    0.00745    0.01617   -0.00330
C81   1   -0.010590    0.472648    0.413372    11.00000    0.06244    0.05113 =
         0.01988   -0.00169    0.00937   -0.00261
C82   1    0.065593    0.455139    0.411101    11.00000    0.06156    0.06050 =
         0.02166    0.00444   -0.00871   -0.00722
C83   1    0.086795    0.385629    0.393089    11.00000    0.04825    0.05950 =
         0.03374    0.01378   -0.00651    0.00987
C84   1    0.145741    0.384546    0.365933    11.00000    0.03747    0.07731 =
         0.06730    0.01988   -0.01468    0.01581
C85   1    0.180399    0.419025    0.285993    11.00000    0.02811    0.05570 =
         0.07309   -0.00051    0.02311    0.00860
C86   1    0.150982    0.450847    0.247250    11.00000    0.03596    0.05711 =
         0.04534   -0.01806    0.02325   -0.00843
C87   1    0.095352    0.396097    0.231221    11.00000    0.05122    0.05503 =
         0.04449   -0.02115    0.02329   -0.00215
C88   1    0.033761    0.425560    0.210319    11.00000    0.06306    0.05348 =
         0.02786   -0.01566    0.01353   -0.00484
C89   1   -0.037935    0.391016    0.217025    11.00000    0.04745    0.04264 =
         0.02560   -0.01680   -0.00176   -0.00728
C90   1   -0.089136    0.455030    0.214311    11.00000    0.04808    0.05306 =
         0.02553   -0.00599   -0.01228   -0.00547
C91   1   -0.145956    0.457401    0.239860    11.00000    0.03070    0.06533 =
         0.04403   -0.01388   -0.01475   -0.00157
C92   1   -0.165719    0.531167    0.258712    11.00000    0.03570    0.07334 =
         0.06436   -0.00350   -0.01618    0.01338
C93   1   -0.184151    0.512945    0.300324    11.00000    0.02038    0.08027 =
         0.05350    0.00287   -0.00037    0.00529
C94   1   -0.164463    0.565087    0.331874    11.00000    0.02966    0.04972 =
         0.08266   -0.00118    0.02123    0.01344
C95   1   -0.135556    0.532920    0.370321    11.00000    0.03216    0.05791 =
         0.05011   -0.02122    0.02026   -0.00099
C96   1   -0.079038    0.588635    0.386102    11.00000    0.05363    0.05833 =
         0.04858   -0.02296    0.02311   -0.00065
C97   1   -0.017993    0.559480    0.407030    11.00000    0.05886    0.06296 =
         0.03183   -0.01951    0.01435   -0.00596
C98   1    0.053455    0.593669    0.400570    11.00000    0.04954    0.05208 =
         0.02655   -0.02111    0.00281   -0.01345
C99   1    0.104330    0.529474    0.403341    11.00000    0.05016    0.06334 =
         0.02694   -0.01027   -0.01154   -0.01425
C100  1    0.161071    0.526601    0.378230    11.00000    0.03211    0.07634 =
         0.04256   -0.01838   -0.01374   -0.00421
C101  1    0.181815    0.453019    0.359043    11.00000    0.03250    0.08631 =
         0.05932   -0.00941   -0.01369    0.00906
C102  1    0.200153    0.471109    0.317670    11.00000    0.01878    0.09504 =
         0.05318   -0.00381    0.00445    0.00536
C103  1    0.192053    0.554508    0.312514    11.00000    0.02634    0.08063 =
         0.05780   -0.01865    0.00962   -0.02036
C104  1    0.164842    0.585350    0.276026    11.00000    0.03963    0.05463 =
         0.05821   -0.00992    0.02112   -0.02419
C105  1    0.144013    0.532840    0.242777    11.00000    0.04127    0.06217 =
         0.04101   -0.00138    0.02178   -0.01362
C106  1    0.078422    0.564262    0.220233    11.00000    0.05915    0.05348 =
         0.03183    0.00732    0.01755   -0.00954
C107  1    0.025717    0.512025    0.204400    11.00000    0.06344    0.04840 =
         0.02038   -0.00164    0.00939   -0.00516
C108  1   -0.050787    0.529029    0.206660    11.00000    0.06534    0.05321 =
         0.02053    0.00485   -0.00893   -0.00465
C109  1   -0.071806    0.599159    0.224611    11.00000    0.06272    0.05459 =
         0.03409    0.01513   -0.00378    0.01582
C110  1   -0.130343    0.600279    0.251677    11.00000    0.04600    0.06951 =
         0.06789    0.02163   -0.01086    0.01815
C111  1   -0.110272    0.655481    0.285442    11.00000    0.05863    0.03947 =
         0.06695    0.00290   -0.00334    0.02509
C112  1   -0.125736    0.638675    0.324275    11.00000    0.04575    0.03923 =
         0.08948   -0.00668    0.01992    0.01706
C113  1   -0.071540    0.653329    0.357812    11.00000    0.07015    0.03312 =
         0.05500   -0.01320    0.02556    0.01217
C114  1   -0.004248    0.685271    0.350793    11.00000    0.07212    0.02818 =
         0.05064   -0.01926    0.00465    0.00130
C115  1    0.060567    0.654766    0.372559    11.00000    0.06332    0.03781 =
         0.04502   -0.02236    0.00048   -0.01423
C116  1    0.119594    0.651445    0.346633    11.00000    0.05963    0.04639 =
         0.04520   -0.01297    0.00007   -0.03254
C117  1    0.168111    0.589219    0.349500    11.00000    0.03572    0.08237 =
         0.04692   -0.02427    0.00284   -0.03033
C118  1    0.088945    0.683687    0.307305    11.00000    0.07946    0.03982 =
         0.06406   -0.00804    0.01609   -0.02989
C119  1    0.110541    0.652264    0.273026    11.00000    0.06897    0.04757 =
         0.05898    0.00005    0.01638   -0.03133
C120  1    0.056858    0.637268    0.238930    11.00000    0.07372    0.03569 =
         0.03574    0.00932    0.01289   -0.01601
C121  1   -0.016368    0.654622    0.240888    11.00000    0.08820    0.03025 =
         0.03849    0.01188    0.00420    0.00515
C122  1   -0.040033    0.688949    0.278109    11.00000    0.08307    0.02596 =
         0.05541    0.00904    0.01370    0.01244
C123  1    0.012126    0.703284    0.309485    11.00000    0.07653    0.01912 =
         0.05829   -0.00610    0.01260   -0.00385

C154  1    0.352319   -0.337495    0.363203    11.00000    0.04814    0.06405 =
         0.05331   -0.00241    0.00681   -0.00647
AFIX 137
H15A  2    0.356044   -0.305966    0.388101    11.00000   -1.50000
H15B  2    0.400922   -0.356821    0.357863    11.00000   -1.50000
H15C  2    0.319800   -0.383141    0.366163    11.00000   -1.50000
AFIX   0
C155  1    0.322248   -0.286727    0.329019    11.00000    0.04560    0.05191 =
         0.05684   -0.01031    0.00937    0.00193
AFIX  23
H15D  2    0.318857   -0.318843    0.303954    11.00000   -1.20000
H15E  2    0.272204   -0.269604    0.333966    11.00000   -1.20000
AFIX   0
C156  1    0.367665   -0.214860    0.323286    11.00000    0.06024    0.05212 =
         0.03804   -0.00349    0.00974    0.00752
AFIX  23
H15F  2    0.418273   -0.232575    0.320089    11.00000   -1.20000
H15G  2    0.369042   -0.182193    0.348131    11.00000   -1.20000
AFIX   0
C157  1    0.342372   -0.161336    0.287271    11.00000    0.10582    0.05792 =
         0.05132   -0.00184    0.01119    0.01676
AFIX  23
H15H  2    0.348134   -0.191093    0.262042    11.00000   -1.20000
H15I  2    0.289707   -0.149600    0.288206    11.00000   -1.20000
AFIX   0
C158  1    0.383924   -0.082520    0.286021    11.00000    0.12535    0.05123 =
         0.06521    0.01646    0.01192    0.00106
AFIX  23
H15J  2    0.375675   -0.051308    0.310476    11.00000   -1.20000
H15K  2    0.363599   -0.051429    0.262350    11.00000   -1.20000
AFIX   0
C159  1    0.467132   -0.092386    0.283625    11.00000    0.13884    0.07706 =
         0.10686    0.02638    0.01442   -0.02202
AFIX 137
H15L  2    0.487795   -0.123574    0.306789    11.00000   -1.50000
H15M  2    0.490304   -0.039627    0.283950    11.00000   -1.50000
H15N  2    0.476049   -0.120211    0.258618    11.00000   -1.50000
AFIX   0

PART 1
C124  1    0.442339    0.119879    0.416068    51.00000    0.04933    0.04354 =
         0.03575    0.02744   -0.00499    0.00136
C125  1    0.394150    0.146738    0.446247    51.00000    0.05155    0.04105 =
         0.04390    0.02149   -0.00310    0.02158
C126  1    0.342077    0.101602    0.459198    51.00000    0.03776    0.05452 =
         0.05226    0.01546   -0.00629    0.01322
C127  1    0.331529    0.020692    0.441178    51.00000    0.03342    0.05648 =
         0.04678    0.00930   -0.01699    0.00278
C128  1    0.373017   -0.006723    0.414295    51.00000    0.04396    0.05997 =
         0.03482    0.00522   -0.02091   -0.00368
C129  1    0.434918    0.046102    0.399564    51.00000    0.05426    0.05276 =
         0.02115    0.01274   -0.00841    0.00569
C130  1    0.515388    0.145870    0.424359    51.00000    0.05570    0.04582 =
         0.04067    0.02408    0.00415    0.00082
C131  1    0.517145    0.194004    0.459892    51.00000    0.06209    0.02167 =
         0.05186    0.02242    0.00675   -0.00704
C132  1    0.437207    0.193420    0.470524    51.00000    0.06101    0.02785 =
         0.05367    0.02162    0.01095    0.01527
C133  1    0.436475    0.196832    0.514251    51.00000    0.05780    0.01568 =
         0.04702    0.00018    0.01111    0.01077
C134  1    0.373977    0.146297    0.527024    51.00000    0.04797    0.04188 =
         0.05501    0.00008    0.01056    0.02149
C135  1    0.330029    0.098988    0.502584    51.00000    0.03299    0.05146 =
         0.04481    0.00390    0.00602    0.02240
C136  1    0.310226    0.016165    0.508999    51.00000    0.01697    0.05552 =
         0.05109    0.01222    0.00770    0.00460
C137  1    0.313501   -0.033822    0.471772    51.00000    0.02007    0.04989 =
         0.05226    0.00867   -0.00913   -0.00883
C138  1    0.337613   -0.108034    0.476801    51.00000    0.03216    0.04978 =
         0.05407   -0.00101   -0.00468   -0.02072
C139  1    0.378135   -0.133566    0.445727    51.00000    0.03940    0.04099 =
         0.04093   -0.00807   -0.00992   -0.01988
C140  1    0.399832   -0.086735    0.416292    51.00000    0.04583    0.05143 =
         0.03179   -0.00728   -0.01547   -0.00938
C141  1    0.475892   -0.089305    0.403893    51.00000    0.05537    0.05172 =
         0.02197   -0.00606   -0.00984   -0.00457
C142  1    0.493888   -0.009551    0.394053    51.00000    0.05337    0.05296 =
         0.01701    0.00684   -0.00335   -0.00210
C143  1    0.566550    0.012080    0.404146    51.00000    0.04127    0.04894 =
         0.01596    0.01029    0.00796   -0.00159
C144  1    0.577056    0.100905    0.421697    51.00000    0.04208    0.04888 =
         0.03583    0.02990    0.00718   -0.00560
C145  1    0.497283    0.190845    0.544441    51.00000    0.07097    0.02642 =
         0.04762   -0.01116    0.01818   -0.00442
C146  1    0.472602    0.138574    0.577549    51.00000    0.05403    0.02889 =
         0.03613   -0.01478    0.01121    0.00810
C147  1    0.400551    0.112536    0.566581    51.00000    0.05431    0.04003 =
         0.04975   -0.00655    0.02329    0.01282
C148  1    0.334228   -0.018550    0.546785    51.00000    0.02536    0.04675 =
         0.04729    0.00715    0.01703    0.00345
C149  1    0.363217   -0.144059    0.514214    51.00000    0.03247    0.04184 =
         0.05035    0.00275    0.01003   -0.02105
C150  1    0.435772   -0.189982    0.467025    51.00000    0.05488    0.02743 =
         0.05471   -0.01538    0.00415   -0.01817
C151  1    0.623046   -0.034170    0.426299    51.00000    0.04316    0.05225 =
         0.02305    0.00300    0.01482    0.00429
C152  1    0.638361    0.096624    0.451587    51.00000    0.03724    0.03597 =
         0.04126    0.01256    0.01055   -0.01073
C153  1    0.570357    0.194716    0.489642    51.00000    0.04795    0.01575 =
         0.04887    0.01057    0.00209   -0.01225

PART 2
C1A   1    0.343110    0.001633    0.429433    31.00000    0.02923    0.04524 =
         0.03175    0.00062   -0.01052    0.00215
AFIX  66
C1B   1    0.388665    0.140535    0.544380    31.00000    0.05578    0.04023 =
         0.04597   -0.00224    0.01237    0.02263
C1C   1    0.336904    0.086128    0.528274    31.00000    0.04369    0.05179 =
         0.06171    0.00711    0.01727    0.01645
C1D   1    0.322105    0.080042    0.486725    31.00000    0.03317    0.05374 =
         0.05174    0.00619   -0.00041    0.01539
C1E   1    0.359066    0.128363    0.461282    31.00000    0.03773    0.03734 =
         0.05165    0.01157   -0.00899    0.01342
C1F   1    0.410827    0.182770    0.477388    31.00000    0.05240    0.02909 =
         0.04692    0.01544    0.00718    0.01506
C1G   1    0.425628    0.188857    0.518937    31.00000    0.05745    0.02193 =
         0.04478   -0.00030    0.00581    0.01327
AFIX   0
C1H   1    0.503939    0.202851    0.526842    31.00000    0.07481    0.01541 =
         0.03661    0.00258    0.00752   -0.00291
C1I   1    0.372506    0.081900    0.425608    31.00000    0.03567    0.04505 =
         0.03505    0.01883   -0.01579    0.00511
C1J   1    0.332610   -0.063687    0.534738    31.00000    0.02870    0.05549 =
         0.05079    0.00837    0.01097   -0.01083
C1K   1    0.478300    0.190932    0.457644    31.00000    0.06257    0.02928 =
         0.05602    0.02573    0.00943    0.00630
C1L   1    0.394373   -0.172921    0.511867    31.00000    0.04616    0.03889 =
         0.05007    0.00058    0.00747   -0.02520
C1M   1    0.381986   -0.064154    0.416498    31.00000    0.03624    0.04733 =
         0.02988   -0.00192   -0.01912    0.00155
C1N   1    0.437857    0.087600    0.406973    31.00000    0.05047    0.04396 =
         0.03022    0.01975   -0.00704    0.00375
C1O   1    0.317561   -0.069179    0.491089    31.00000    0.02602    0.05605 =
         0.05863   -0.00088    0.00026   -0.01529
C1P   1    0.356460   -0.137258    0.475958    31.00000    0.03487    0.04312 =
         0.05475   -0.01059    0.00410   -0.02043
C1Q   1    0.312203    0.001286    0.468322    31.00000    0.02460    0.05025 =
         0.05034    0.00769   -0.00737   -0.00215
C1R   1    0.451274   -0.057676    0.398439    31.00000    0.04743    0.05386 =
         0.01826   -0.00081   -0.01258   -0.00763
C1S   1    0.603730   -0.023693    0.414564    31.00000    0.05220    0.04927 =
         0.02435    0.00712    0.01551   -0.01271
C1T   1    0.540115    0.169116    0.561560    31.00000    0.05886    0.01564 =
         0.03225   -0.01158   -0.00425   -0.00415
C1U   1    0.537627    0.205696    0.488783    31.00000    0.06707    0.02157 =
         0.05770    0.01161    0.00595   -0.00620
C1V   1    0.503326   -0.118985    0.413192    31.00000    0.04953    0.04859 =
         0.02497   -0.00976   -0.00288   -0.00287
C1W   1    0.392348   -0.136763    0.440501    31.00000    0.03762    0.04218 =
         0.04078   -0.01646    0.00064   -0.01579
C1X   1    0.478676    0.019447    0.393442    31.00000    0.04743    0.05071 =
         0.02075    0.01319   -0.00461   -0.00293
C1Y   1    0.565289    0.117022    0.420703    31.00000    0.04025    0.04489 =
         0.03782    0.03243    0.00596   -0.00314
C1Z   1    0.339803    0.012636    0.551871    31.00000    0.03373    0.05027 =
         0.05289    0.00557    0.02105    0.00466
C2A   1    0.427204    0.104796    0.579446    31.00000    0.05831    0.04072 =
         0.04300   -0.00981    0.01768    0.00992
C2B   1    0.621690    0.125577    0.451522    31.00000    0.05035    0.03988 =
         0.04659    0.01881    0.01683   -0.01470
C2C   1    0.491080    0.146295    0.423348    31.00000    0.05091    0.04620 =
         0.04325    0.03279    0.00525    0.00345
C2D   1    0.555930    0.038447    0.402060    31.00000    0.04423    0.04886 =
         0.01983    0.01575    0.00587   -0.00827

PART 3
C2E   1    0.356767    0.083991    0.436802    41.00000    0.03541    0.04712 =
         0.04006    0.01369   -0.01159    0.01041
C2F   1    0.340999   -0.001305    0.434246    41.00000    0.03334    0.04771 =
         0.03970    0.00320   -0.01423    0.00020
C2G   1    0.385402   -0.047047    0.410955    41.00000    0.04064    0.04494 =
         0.02809   -0.00289   -0.01587   -0.00054
C2H   1    0.308061   -0.021349    0.471257    41.00000    0.02412    0.04742 =
         0.05107    0.00337   -0.00580   -0.00277
C2I   1    0.417402    0.116401    0.420569    41.00000    0.04779    0.04527 =
         0.03798    0.02134   -0.00650    0.00866
C2J   1    0.449606   -0.011067    0.395452    41.00000    0.04627    0.04836 =
         0.01800    0.00488   -0.01127    0.00196
C2K   1    0.411242   -0.125632    0.424609    41.00000    0.04966    0.04663 =
         0.03716   -0.01064   -0.01008   -0.00947
C2L   1    0.329176   -0.100625    0.479124    41.00000    0.03165    0.04882 =
         0.05119   -0.00290    0.00079   -0.01742
C2M   1    0.471450    0.071400    0.400267    41.00000    0.04510    0.04564 =
         0.02411    0.02280   -0.00117    0.00173
C2N   1    0.460407    0.176639    0.443649    41.00000    0.05506    0.03011 =
         0.03405    0.02339    0.00008    0.01056
C2O   1    0.514554   -0.061481    0.399795    41.00000    0.04521    0.04999 =
         0.01569    0.00096    0.00083   -0.00398
C2P   1    0.381370   -0.150271    0.459889    41.00000    0.04387    0.04338 =
         0.04802   -0.00744   -0.00305   -0.02213
C2Q   1    0.342860   -0.108491    0.522743    41.00000    0.03052    0.04604 =
         0.05266    0.00476    0.01048   -0.01518
C2R   1    0.455113    0.201240    0.483517    41.00000    0.06111    0.02085 =
         0.04520    0.01018    0.00200    0.00977
C2S   1    0.547813    0.091242    0.411523    41.00000    0.04722    0.04399 =
         0.03390    0.02444    0.01123    0.00007
C2T   1    0.536488    0.159495    0.437475    41.00000    0.05889    0.03932 =
         0.04558    0.02735    0.00577   -0.00553
C2U   1    0.418802   -0.190250    0.494713    41.00000    0.04674    0.03500 =
         0.05387   -0.00276    0.00158   -0.02013
AFIX  66
C2V   1    0.371643    0.093780    0.558249    41.00000    0.04408    0.04451 =
         0.05034   -0.00590    0.02118    0.01246
C2W   1    0.327157    0.040889    0.535184    41.00000    0.03174    0.05145 =
         0.05234    0.00824    0.01300    0.01172
C2X   1    0.313216    0.053232    0.493943    41.00000    0.02591    0.04688 =
         0.05095    0.01285    0.00231    0.01073
C2Y   1    0.343761    0.118465    0.475767    41.00000    0.03517    0.04156 =
         0.04636    0.01124    0.00101    0.01815
C2Z   1    0.388247    0.171356    0.498832    41.00000    0.05271    0.03995 =
         0.05434    0.00667    0.00520    0.01833
C30   1    0.402189    0.159015    0.540073    41.00000    0.05635    0.03455 =
         0.05209   -0.00650    0.01518    0.01118
AFIX   0
C3A   1    0.342627   -0.041230    0.547783    41.00000    0.02635    0.05057 =
         0.04830    0.00640    0.01166   -0.00208
C3B   1    0.477309    0.183158    0.551800    41.00000    0.06319    0.03086 =
         0.04690   -0.01134    0.01119    0.00677
C3C   1    0.511922    0.210936    0.516565    41.00000    0.06583    0.02087 =
         0.05045    0.00373    0.00628   -0.00424
C3D   1    0.602783    0.042766    0.417699    41.00000    0.04647    0.04983 =
         0.03306    0.02019    0.00999   -0.00385
C3E   1    0.598026    0.164051    0.465364    41.00000    0.05530    0.03748 =
         0.04872    0.01887    0.00924   -0.01210
C3F   1    0.414811    0.041948    0.586326    41.00000    0.05341    0.04805 =
         0.04783   -0.00761    0.02745    0.00188
C3G   1    0.511554    0.133849    0.581753    41.00000    0.06133    0.02436 =
         0.03955   -0.02000    0.00519    0.00550
HKLF 4


REM  feng106_a.res in P2/n
REM wR2 = 0.1983, GooF = S = 1.035, Restrained GooF = 1.499 for all data
REM R1 = 0.0674 for 17335 Fo > 4sig(Fo) and 0.0795 for all 21201 data
REM 2017 parameters refined using 2967 restraints

END

WGHT      0.1101      8.0467

REM Highest difference peak  0.974,  deepest hole -0.557,  1-sigma level  0.058
Q1    1  -0.1250  0.3413  0.3163  11.00000  0.05    0.97
Q2    1  -0.0667  0.5326  0.4023  11.00000  0.05    0.94
Q3    1  -0.0261  0.6106  0.3934  11.00000  0.05    0.88
Q4    1   0.1396  0.6414  0.3032  11.00000  0.05    0.87
Q5    1   0.0791  0.4515  0.2153  11.00000  0.05    0.84
;
_shelx_res_checksum                24410
_shelx_hkl_file
;
   0   0  -3    0.45    0.30
   0   0  -4  413.25    4.44
   0   0  -5    0.55    0.44
   0   0  -6 1235.54   11.25
   0   0  -7   15.97    1.02
   0   0  -8  584.98    7.06
   0   0  -9    1.46    0.69
   0   0   9    1.32    0.89
   0   0 -10  225.72    4.32
   0   0  10  239.46    5.85
   0   0 -11   -0.09    0.72
   0   0  11    3.83    1.21
   0   0 -12    7.79    1.05
   0   0  12    7.55    1.37
   0   0 -13   -0.31    0.82
   0   0  13   -0.32    0.93
   0   0 -14  108.46    3.31
   0   0  14  110.02    4.78
   0   0  15    1.29    1.08
   0   0  16  842.95   15.01
   0   0  17    0.84    1.33
   0   0 -18  143.51    6.05
   0   0  18  137.86    6.19
   0   0 -19   -0.23    1.20
   0   0  19    1.89    1.26
   0   0  20   -0.76    1.36
   0   0 -20   -1.36    1.34
   0   0 -21    0.17    1.28
   0   0  21   -0.11    1.31
   0   0 -22   19.62    2.68
   0   0  22   20.72    3.08
   0   0 -23    1.38    1.33
   0   0  23   -0.08    1.26
   0   0  24   21.08    3.12
   0   0 -24   23.69    3.22
   0   0 -25    0.57    1.02
   0   0  25    1.42    1.77
   0   0 -26   17.89    1.91
   0   0 -26   17.50    2.96
   0   0  26   16.15    2.87
   0   0 -27   -1.86    1.20
   0   0 -27   -1.60    1.93
   0   0  27    0.77    1.79
   0   0 -28    2.24    1.27
   0   0 -28   -0.35    2.00
   0   0 -29    0.25    1.22
   0   0  29   -0.10    1.87
   0   0 -30   83.77    3.72
   0   0 -31    1.96    1.20
   0   0 -32    9.42    1.60
   0   0 -33    1.81    1.24
   0   0 -34   51.50    2.83
   0   0  34   48.45    2.51
   0   0 -35    1.72    1.10
   0   0  35   -0.30    0.82
   0   0  36   56.16    2.44
   0   0 -36   57.24    2.72
   0   0 -37    1.00    0.91
   0   0  37   -0.32    0.68
   0   0 -38   25.78    1.75
   0   0  38   24.94    1.48
   0   0  39    0.26    0.52
   0   0 -39    0.90    0.72
   0   0  40    1.57    0.53
   0   0 -40    1.22    0.66
   0   0  41    0.75    0.38
   0   0 -41   -0.10    0.49
   0  -1   0 2179.19   16.97
   0  -1  -1 2117.85   16.62
   0  -1   1 2147.50   16.57
   0  -1   1 2135.67   16.67
   0  -1   2 4048.33   29.86
   0  -1  -2 3943.21   29.85
   0  -1   2 4076.06   29.62
   0  -1  -2 3958.54   29.92
   0  -1   2 4083.92   29.95
   0  -1  -3  577.17    6.44
   0  -1  -3  589.97    5.60
   0  -1   3  588.53    5.58
   0  -1  -3  591.42    5.63
   0  -1   3  598.20    5.66
   0  -1  -4    2.40    0.61
   0  -1   4    2.67    0.37
   0  -1   4    2.11    0.51
   0  -1  -4    1.71    0.33
   0  -1   4    2.48    0.36
   0  -1  -4    2.09    0.33
   0  -1  -5  282.30    4.47
   0  -1   5  291.51    3.30
   0  -1  -5  294.49    3.31
   0  -1   5  303.00    4.63
   0  -1   5  290.32    3.32
   0  -1  -5  284.22    3.29
   0  -1  -6  568.87    7.23
   0   1  -6  571.96    5.34
   0  -1   6  588.80    5.45
   0  -1   6  587.40    5.44
   0  -1  -6  591.59    5.41
   0  -1  -6  554.11    5.35
   0  -1   6  594.18    7.60
   0  -1  -7  153.16    3.45
   0   1  -7  154.43    2.29
   0  -1  -7  146.67    1.99
   0  -1   7  159.94    3.81
   0   1  -7  155.65    2.09
   0  -1   7  149.47    2.05
   0  -1  -8 1820.96   17.44
   0   1  -8 1824.87   14.97
   0  -1   8 1859.57   18.51
   0  -1  -9  105.94    3.15
   0   1  -9  109.50    2.23
   0  -1   9  111.62    3.65
   0   1 -10  128.62    2.60
   0  -1 -10  130.86    3.65
   0  -1  10  134.54    4.25
   0   1 -11    3.88    0.68
   0  -1 -11    4.04    1.01
   0  -1  11    4.59    1.21
   0   1  11    3.68    1.14
   0  -1 -12  253.86    5.51
   0   1 -12  249.15    4.09
   0   1  12  258.72    6.89
   0  -1  12  253.20    6.51
   0  -1 -13    0.58    0.81
   0   1  13    1.92    1.22
   0  -1  13   -1.12    1.10
   0  -1 -14   54.57    2.69
   0  -1  14   50.02    3.23
   0   1  14   52.97    3.45
   0  -1 -15    9.04    1.35
   0  -1  15    7.55    1.68
   0   1  15    7.45    1.63
   0  -1  16    2.44    1.40
   0   1  16    2.29    1.59
   0  -1 -17   23.37    2.38
   0   1  17   24.36    2.74
   0  -1  17   25.77    2.66
   0  -1 -18    8.28    1.35
   0   1  18    6.10    1.86
   0   1 -18    6.17    1.72
   0  -1 -18    6.87    1.53
   0  -1  18    6.31    1.61
   0   1  19    0.55    1.19
   0   1 -19    3.53    1.51
   0  -1 -19   -0.05    0.98
   0  -1  19   -0.56    1.36
   0   1 -20   40.73    3.73
   0  -1 -20   46.01    3.64
   0  -1  20   43.83    3.75
   0   1  20   41.60    3.78
   0   1 -21   66.28    4.75
   0   1  21   75.21    5.19
   0  -1 -21   76.34    4.68
   0  -1  21   70.65    4.86
   0  -1  22    3.75    1.45
   0   1  22    0.62    1.55
   0  -1 -22    1.70    1.13
   0   1 -22    5.61    1.81
   0  -1  23    0.33    1.28
   0   1 -23    0.90    1.63
   0   1  23    3.83    1.52
   0  -1 -23    0.82    1.28
   0   1 -24    5.77    1.30
   0   1 -24    4.62    1.84
   0  -1  24    4.88    1.65
   0   1  24    5.04    1.70
   0  -1 -24    4.38    1.57
   0  -1 -25    0.60    0.98
   0   1 -25    1.20    1.02
   0  -1  25    2.34    1.40
   0   1 -25    1.60    1.65
   0  -1 -25    1.77    1.48
   0   1  25    1.21    1.59
   0  -1 -26    7.57    1.44
   0   1 -26    8.85    1.73
   0   1  26    4.26    2.14
   0  -1 -26    6.54    1.94
   0  -1  26    7.87    2.33
   0   1 -26    4.97    2.03
   0  -1 -27   22.84    2.07
   0   1 -27   23.36    2.19
   0   1  27   28.04    4.09
   0   1 -27   23.71    3.36
   0  -1  27   26.74    3.82
   0   1 -28    8.31    1.55
   0  -1 -28    6.78    1.48
   0   1 -28   10.73    2.80
   0  -1  28    8.86    2.94
   0   1  28    7.24    2.18
   0   1 -29   13.80    1.83
   0  -1 -29   11.02    1.63
   0  -1  29   16.11    3.10
   0   1  29   10.81    2.66
   0  -1 -30   45.92    2.81
   0   1 -30   50.47    2.97
   0  -1 -31   53.69    2.99
   0   1 -31   51.95    2.97
   0   1 -32    2.28    1.67
   0  -1 -32    2.56    1.26
   0   1 -33   15.38    1.87
   0  -1 -33   18.35    1.87
   0  -1  33   14.00    1.58
   0  -1 -34    8.87    1.42
   0   1 -34    8.72    1.47
   0  -1  34    8.50    1.17
   0  -1  35    1.56    0.87
   0   1  35   -0.36    0.82
   0   1 -35    0.13    1.12
   0  -1 -35   -0.90    1.14
   0  -1  36   -0.34    0.72
   0   1 -36    1.72    1.01
   0   1  36   -0.86    0.87
   0  -1 -36    0.56    0.96
   0  -1 -37   39.84    2.12
   0   1  37   42.24    2.08
   0  -1  37   43.33    1.99
   0   1 -37   41.96    2.25
   0   1  38   18.30    1.33
   0  -1 -38   15.75    1.40
   0   1 -38   16.96    1.42
   0  -1  38   16.29    1.21
   0  -1  39    0.07    0.48
   0   1  39   -0.84    0.60
   0  -1 -39    1.44    0.70
   0   1 -39    1.02    0.76
   0  -1 -40    1.33    0.63
   0   1  40    2.09    0.58
   0   1 -40    2.38    0.73
   0  -1  40    2.55    0.54
   0   1  41   10.52    0.74
   0  -1 -41    8.00    0.72
   0  -1  41    8.36    0.62
   0  -2   0  623.74    6.78
   0  -2   0  616.15    7.02
   0  -2  -1  212.53    3.58
   0  -2   1  205.53    3.15
   0  -2   1  202.89    3.51
   0  -2  -1  212.43    3.57
   0  -2   1  210.84    3.62
   0  -2   2   73.10    1.60
   0  -2   2   69.29    1.19
   0  -2   2   72.98    2.00
   0  -2  -2   69.98    1.97
   0  -2  -2   66.83    1.92
   0  -2   2   69.49    1.92
   0  -2   3   40.52    1.09
   0  -2  -3   37.74    1.47
   0  -2   3   37.01    1.08
   0  -2   3   38.44    1.44
   0  -2   3   40.69    1.53
   0  -2  -3   36.35    1.44
   0  -2  -4  183.16    3.89
   0  -2  -4  187.62    3.33
   0  -2   4  190.94    3.39
   0  -2   4  192.49    3.32
   0  -2  -4  192.34    3.38
   0  -2   4  191.52    3.06
   0  -2  -5   30.47    1.75
   0  -2   5   29.42    1.32
   0  -2   5   31.28    1.31
   0  -2   5   29.76    1.34
   0  -2  -5   29.26    1.31
   0  -2  -5   32.43    1.36
   0  -2  -6 8542.26   66.06
   0  -2   6 8608.96   63.74
   0  -2   6 8736.92   64.71
   0  -2   6 8542.95   63.58
   0  -2  -6 8615.67   63.70
   0  -2  -6 8574.94   63.71
   0  -2  -7  124.86    3.59
   0  -2  -7  123.04    2.62
   0  -2   7  125.46    2.64
   0  -2   7  126.33    2.62
   0  -2   7  124.42    3.28
   0  -2  -7  125.79    2.62
   0  -2  -8    2.78    1.01
   0  -2  -8    1.99    0.51
   0  -2   8    2.56    0.52
   0  -2  -8    2.84    0.54
   0  -2   8    2.37    0.57
   0  -2   8    3.00    0.89
   0  -2  -9    3.48    1.06
   0  -2   9    4.42    1.02
   0  -2   9    3.60    0.60
   0  -2  -9    2.72    0.53
   0  -2 -10 1675.14   18.24
   0  -2  10 1708.02   18.42
   0  -2 -11  298.72    6.47
   0  -2  11  307.67    6.69
   0  -2 -12   87.82    3.56
   0   2  12   84.93    4.07
   0  -2  12   86.45    3.68
   0  -2 -13   67.08    3.20
   0   2  13   64.36    3.70
   0  -2  13   67.40    3.48
   0  -2 -14   41.70    2.65
   0  -2  14   38.12    2.74
   0   2  14   41.30    3.14
   0  -2 -15    6.16    1.32
   0  -2 -15    6.89    1.25
   0   2  15    6.08    1.59
   0  -2  15    6.39    1.60
   0   2  16  338.79    9.52
   0  -2  16  340.49    8.88
   0  -2 -16  323.94    7.90
   0  -2  17   24.28    2.52
   0   2  17   25.89    2.85
   0  -2 -17   22.07    2.24
   0  -2 -18    8.39    1.58
   0  -2  18    8.81    1.71
   0   2 -18    9.39    2.10
   0   2  18    9.20    1.94
   0  -2 -19  129.33    5.08
   0   2 -19  130.57    6.34
   0  -2  19  124.98    5.99
   0  -2 -19  129.12    5.48
   0   2  19  124.44    6.33
   0  -2 -20   19.48    2.34
   0  -2  20   20.89    2.63
   0   2 -20   21.76    2.81
   0   2  20   18.61    2.71
   0  -2 -21   10.32    1.93
   0   2 -21   12.34    2.24
   0  -2  21   11.92    2.07
   0   2  21   13.06    2.44
   0   2 -22    1.64    1.43
   0   2  22    2.64    1.72
   0  -2  22    3.36    1.56
   0  -2 -22    4.95    1.54
   0  -2 -23   45.73    3.70
   0   2  23   50.28    4.87
   0   2 -23   52.43    4.63
   0  -2  23   48.37    4.27
   0   2 -24  102.40    3.82
   0   2  24  106.49    6.84
   0   2 -24  113.98    6.95
   0  -2  24  103.26    6.34
   0  -2 -24  101.90    5.61
   0   2 -25    1.64    1.06
   0  -2 -25    0.74    0.97
   0  -2  25    2.43    1.58
   0   2  25   -0.83    1.61
   0   2 -25    1.40    1.83
   0  -2 -26  121.63    4.29
   0   2 -26  125.03    4.43
   0   2 -26  138.41    8.06
   0  -2  26  119.28    7.27
   0   2  26  128.50    7.93
   0   2 -27    0.65    1.17
   0  -2 -27    1.47    1.16
   0  -2  27    1.44    1.94
   0   2  27    7.03    3.01
   0   2 -27    5.28    2.28
   0  -2 -28    6.28    1.44
   0   2 -28    6.72    1.40
   0   2  28    6.76    2.09
   0  -2  28    6.86    2.61
   0   2 -28    6.22    2.50
   0  -2 -29   -1.42    1.19
   0   2 -29    1.19    1.14
   0  -2  29   -3.43    2.54
   0   2  29   -4.54    2.87
   0   2 -30    1.65    1.22
   0  -2 -30    2.87    1.17
   0  -2  31   32.43    2.19
   0  -2 -31   34.96    2.41
   0   2 -31   36.79    2.57
   0   2 -32    1.51    1.31
   0  -2 -32    4.05    1.28
   0  -2  32    1.63    0.91
   0  -2  33    5.53    1.07
   0   2 -33    7.88    1.43
   0  -2 -33    5.26    1.30
   0  -2  34   15.37    1.44
   0  -2 -34   16.34    1.72
   0   2 -34   14.74    1.76
   0  -2 -35    2.18    0.98
   0   2 -35    2.65    1.24
   0   2  35    2.63    0.98
   0  -2  35    2.37    0.82
   0   2  36    2.93    0.95
   0  -2  36    4.38    0.90
   0  -2 -36    2.82    1.04
   0   2 -36    3.53    1.17
   0   2 -37    1.02    0.92
   0   2  37   -0.14    0.74
   0  -2  37   -0.12    0.60
   0  -2 -37   -0.51    0.77
   0   2 -38    7.64    1.15
   0   2  38    6.73    0.96
   0  -2 -38    8.17    1.08
   0  -2  38    7.50    0.83
   0   2  39    4.58    0.75
   0  -2 -39    4.93    0.85
   0  -2  39    3.59    0.62
   0  -2 -40    0.67    0.60
   0   2  40   -0.33    0.46
   0   2 -40    0.31    0.63
   0  -2  40    0.16    0.40
   0   2 -41    8.66    0.82
   0   2  41    8.40    0.69
   0  -3   0  606.49    7.62
   0  -3   0  619.86    8.06
   0  -3  -1  133.41    3.29
   0  -3  -1  125.86    3.23
   0  -3   1  132.81    3.36
   0   3   1  127.29    1.71
   0  -3   1  122.86    3.17
   0  -3  -2  523.14    7.42
   0  -3   2  536.92    7.22
   0  -3   2  542.21    7.41
   0  -3  -2  529.31    7.35
   0  -3  -2  526.37    7.25
   0  -3   3   13.93    0.95
   0  -3   3   12.95    0.63
   0  -3   3   12.41    1.16
   0  -3  -3   12.80    1.20
   0  -3  -3   12.35    1.15
   0  -3   3   14.88    1.22
   0  -3   4 1020.61    9.51
   0  -3   4 1002.81   11.22
   0  -3  -4  998.59   11.17
   0  -3   4 1001.36   11.03
   0  -3   4  994.40    9.13
   0  -3  -4 1012.86   11.17
   0  -3   5  533.60    7.25
   0  -3  -5  539.48    7.23
   0  -3  -5  532.82    7.21
   0  -3   5  526.26    6.05
   0  -3   5  529.59    7.12
   0  -3  -5  514.25    4.59
   0  -3  -6    5.03    1.24
   0  -3   6    5.92    0.79
   0  -3   6    5.94    0.95
   0  -3  -6    5.04    0.91
   0  -3  -6    5.82    0.91
   0  -3  -6    5.11    0.50
   0  -3   6    5.49    0.88
   0  -3  -7   21.28    1.84
   0  -3   7   21.33    1.36
   0  -3  -7   19.44    1.37
   0  -3   7   20.64    1.38
   0  -3   7   19.40    1.36
   0  -3  -7   22.78    1.44
   0  -3  -8 2278.54   23.09
   0  -3  -8 2274.46   20.62
   0  -3   8 2295.81   21.20
   0  -3  -8 2305.28   20.60
   0  -3   8 2272.46   20.64
   0  -3   8 2271.59   20.46
   0  -3  -9   92.51    3.66
   0  -3   9   95.93    2.78
   0  -3   9   94.52    2.71
   0  -3   9   92.76    3.12
   0  -3  -9   90.47    2.72
   0  -3  -9   94.68    2.72
   0  -3 -10  104.77    4.00
   0  -3 -10   98.07    2.80
   0  -3  10   98.32    2.82
   0  -3  10  100.50    2.79
   0  -3  10   98.39    3.45
   0  -3 -11   33.38    2.47
   0  -3  11   31.43    1.57
   0  -3 -11   29.59    1.74
   0  -3 -11   30.30    1.55
   0  -3  11   30.80    2.08
   0  -3 -12   23.65    2.22
   0   3  12   25.58    2.40
   0  -3  12   25.79    2.06
   0  -3 -12   23.20    1.67
   0  -3 -13   43.45    2.95
   0  -3 -13   38.99    2.23
   0  -3  13   42.06    2.71
   0   3  13   41.81    3.12
   0  -3 -14   68.88    3.64
   0   3  14   65.23    4.02
   0  -3 -14   63.60    2.95
   0  -3  14   67.86    3.52
   0  -3 -15  175.34    5.89
   0  -3 -15  162.99    4.97
   0  -3  15  173.02    5.92
   0   3  15  172.55    6.62
   0   3  16    4.06    1.35
   0  -3 -16    5.60    1.19
   0  -3  16    6.47    1.50
   0  -3 -17   85.79    3.94
   0   3  17   91.26    5.25
   0  -3  17   91.68    4.62
   0   3 -18  237.29    8.51
   0  -3 -18  220.57    6.53
   0   3  18  233.49    8.62
   0  -3  18  221.40    7.48
   0  -3 -19   78.91    4.36
   0  -3  19   80.91    4.68
   0  -3 -19   78.45    4.06
   0   3 -19   82.01    5.18
   0   3  19   77.71    5.19
   0  -3 -20   67.56    4.07
   0  -3 -20   59.58    3.67
   0  -3  20   63.32    4.37
   0   3  20   62.90    4.77
   0   3 -20   64.90    4.74
   0  -3 -21   14.44    1.91
   0   3  21   16.03    2.78
   0   3 -21   14.19    2.45
   0  -3  21   14.41    2.28
   0   3 -22   47.38    4.42
   0  -3  22   47.73    4.09
   0   3  22   48.56    4.50
   0   3 -23   10.88    2.51
   0   3  23   10.39    2.25
   0  -3  23    7.70    1.90
   0  -3 -24   89.96    3.56
   0   3 -24   99.22    3.79
   0   3 -24  106.17    6.88
   0  -3  24  100.82    6.21
   0   3  24  103.57    6.94
   0   3 -25    8.20    1.41
   0  -3 -25    3.83    1.03
   0   3  25    6.25    2.36
   0   3 -25    4.94    2.10
   0  -3  25    7.83    1.27
   0  -3  26   40.14    4.10
   0   3  26   41.07    4.82
   0   3 -26   37.72    4.49
   0   3 -26   38.43    2.61
   0  -3 -26   34.68    2.41
   0  -3 -26   41.44    2.15
   0  -3  27   55.89    5.17
   0   3  27   59.16    5.86
   0   3 -27   57.25    5.37
   0   3 -27   51.61    2.96
   0  -3 -27   48.16    2.79
   0  -3 -27   57.48    2.46
   0   3  28    7.38    2.57
   0  -3  28    7.19    2.07
   0   3 -28    5.16    1.34
   0  -3 -28    7.90    1.48
   0  -3 -28    6.40    1.07
   0   3 -29    2.59    1.29
   0  -3  29    1.48    0.88
   0  -3 -29    0.26    1.05
   0  -3 -29    1.67    0.98
   0   3 -30   12.96    1.78
   0  -3  30   16.27    1.61
   0  -3 -30   16.43    1.77
   0  -3 -30   16.85    1.42
   0  -3  31   13.36    1.45
   0   3 -31   12.44    1.72
   0  -3 -31   11.80    1.62
   0   3 -32   -0.08    1.18
   0  -3 -32    0.72    0.99
   0  -3  32    0.16    0.76
   0   3 -33   38.15    2.50
   0  -3  33   34.64    2.02
   0  -3 -33   32.38    2.21
   0  -3 -34   42.24    2.39
   0   3 -34   44.65    2.61
   0  -3  34   44.39    2.18
   0   3 -35    1.87    1.18
   0  -3 -35    0.52    0.89
   0  -3  35   -0.39    0.63
   0   3 -36    8.44    1.46
   0  -3  36    6.76    0.90
   0   3  36    7.00    1.18
   0  -3 -36    6.96    1.16
   0   3 -37    2.06    1.01
   0   3  37    0.95    0.72
   0  -3  37    1.40    0.59
   0  -3  38   10.58    0.88
   0   3  38   10.08    1.04
   0   3 -38   11.21    1.24
   0  -3 -38    9.12    1.02
   0   3  39   12.48    1.04
   0  -3  39   14.46    0.87
   0   3 -39   15.27    1.26
   0  -3 -39   10.84    0.96
   0   3 -40    1.13    0.65
   0   3  40    1.00    0.52
   0   3 -41   21.44    1.09
   0   3  41   20.11    0.95
   0  -4   0 6410.31   51.15
   0   4   0 6277.51   47.05
   0  -4   0 6401.53   50.34
   0  -4   1   43.15    2.28
   0   4   1   44.29    1.10
   0  -4  -1   41.82    2.30
   0  -4  -1   42.10    2.20
   0  -4  -2  293.02    5.83
   0  -4  -2  280.96    5.82
   0  -4   2  287.91    5.69
   0  -4   2  295.77    5.89
   0  -4  -2  293.13    5.92
   0  -4   3   78.22    3.00
   0  -4  -3   71.86    2.79
   0  -4   3   76.99    2.90
   0  -4  -3   74.51    2.94
   0  -4   3   76.49    2.47
   0  -4  -4  790.41   10.58
   0  -4  -4  806.37   10.58
   0  -4   4  794.24   10.52
   0  -4   4  789.12   10.63
   0  -4   4  798.68    8.99
   0  -4   4  799.73    7.30
   0  -4   5    2.97    0.91
   0  -4  -5    3.84    0.98
   0  -4   5    3.89    0.54
   0  -4   5    4.25    1.07
   0  -4  -5    3.76    0.96
   0  -4   5    5.23    0.83
   0  -4  -6  584.03    8.73
   0  -4   6  585.46    8.79
   0  -4   6  584.88    8.67
   0  -4  -6  584.36    8.73
   0  -4  -6  575.54    9.56
   0  -4   6  577.63    6.77
   0  -4   7  163.22    3.41
   0  -4  -7  168.34    4.31
   0  -4   7  166.25    4.24
   0  -4  -7  163.83    2.03
   0  -4  -7  165.36    4.34
   0  -4   7  159.38    4.26
   0  -4  -7  159.61    4.92
   0  -4  -8  501.31    7.99
   0  -4   8  514.44    8.13
   0  -4  -8  511.83    8.15
   0  -4  -8  512.66    5.44
   0  -4   8  507.41    7.95
   0  -4   8  521.35    7.31
   0  -4  -8  514.57    9.45
   0  -4  -9   58.67    2.52
   0  -4   9   58.93    2.43
   0  -4  -9   57.36    1.70
   0  -4  -9   58.94    2.56
   0  -4   9   61.31    2.55
   0  -4   9   56.89    2.55
   0  -4  -9   61.11    3.28
   0  -4 -10  124.76    2.85
   0  -4  10  125.68    3.80
   0  -4 -10  122.61    3.66
   0  -4  10  123.77    3.72
   0  -4  10  128.08    3.69
   0  -4 -10  131.48    3.82
   0  -4 -10  125.87    4.78
   0  -4  11   33.76    1.95
   0  -4 -11   33.52    1.97
   0  -4 -11   31.94    1.57
   0  -4  11   31.66    2.07
   0  -4  11   34.97    1.93
   0  -4 -11   32.91    2.67
   0  -4 -12   87.28    2.77
   0   4  12   88.97    4.40
   0  -4  12   93.31    3.64
   0  -4  12   90.27    3.04
   0  -4 -12   86.86    3.03
   0  -4 -12   89.92    4.27
   0  -4 -13  269.82    5.39
   0   4  13  269.57    7.91
   0  -4  13  270.06    6.65
   0  -4 -13  270.15    7.50
   0  -4 -14   23.34    1.65
   0   4  14   20.60    2.41
   0  -4  14   24.21    2.14
   0  -4 -14   25.37    2.65
   0  -4  15   27.86    2.41
   0  -4 -15   32.24    2.07
   0   4  15   25.14    2.77
   0   4  16  114.38    5.77
   0  -4 -16  113.34    3.99
   0  -4  16  116.00    4.93
   0   4  17   69.32    4.67
   0  -4  17   67.35    3.91
   0   4 -17   74.40    4.79
   0  -4 -17   71.96    3.34
   0  -4  18  365.88    9.68
   0   4 -18  375.70   11.11
   0   4  18  373.11   11.15
   0   4 -19   28.37    3.24
   0   4  19   27.25    3.28
   0  -4  19   23.83    2.66
   0  -4 -19   25.71    2.80
   0   4  20   16.00    2.68
   0  -4  20   18.52    2.45
   0   4 -20   19.23    2.82
   0  -4 -20   15.11    2.28
   0   4 -21    6.74    1.86
   0  -4  21    8.36    1.93
   0   4  21    7.80    2.17
   0  -4 -21    2.69    1.38
   0  -4  22   14.90    2.33
   0   4  22   12.43    2.47
   0   4 -22   13.15    2.60
   0   4  23   35.89    4.11
   0  -4  23   39.19    3.78
   0   4 -23   39.55    4.26
   0   4 -23   37.16    2.34
   0  -4 -24   -1.09    1.09
   0   4 -24    0.17    1.03
   0  -4  24   -1.03    1.74
   0   4  24    0.65    1.81
   0   4 -24   -1.13    2.08
   0  -4  24   -0.50    0.75
   0  -4 -24   -0.17    0.76
   0  -4 -25   30.59    2.16
   0   4 -25   34.23    2.42
   0   4  25   29.17    4.00
   0  -4  25   33.63    3.79
   0   4 -25   32.56    4.04
   0  -4  25   30.76    2.01
   0  -4 -25   29.25    1.81
   0  -4 -26   36.45    2.46
   0   4 -26   38.67    2.57
   0  -4  26   37.16    2.22
   0   4 -26   47.63    5.07
   0   4  26   41.08    4.96
   0  -4  26   39.08    2.25
   0  -4 -26   39.71    2.15
   0  -4 -27   -0.10    1.06
   0  -4  27   -0.70    0.92
   0   4 -27   -0.03    1.09
   0   4  27   -1.23    2.31
   0   4 -27    0.03    2.30
   0  -4  27   -0.52    0.90
   0  -4 -27    0.79    0.82
   0   4 -28    8.54    1.61
   0  -4 -28    4.30    1.19
   0  -4  28    6.87    1.18
   0   4  28    7.53    2.76
   0  -4  28    6.87    1.27
   0  -4 -28    5.59    0.98
   0  -4  29   40.02    2.29
   0   4 -29   35.31    2.55
   0  -4 -29   35.19    2.38
   0  -4  29   43.56    2.35
   0  -4 -29   41.27    2.13
   0   4 -30    2.66    1.31
   0  -4 -30    1.35    1.10
   0  -4  30    1.74    0.81
   0  -4  30    2.79    0.93
   0  -4 -30    2.56    0.89
   0  -4  31    5.76    1.05
   0  -4 -31    4.45    1.17
   0   4 -31    3.36    1.22
   0  -4 -31    5.72    1.14
   0  -4 -32    8.44    1.38
   0   4 -32   12.27    1.65
   0  -4  32   11.68    1.33
   0  -4 -32   13.37    1.31
   0  -4  33    1.28    0.72
   0   4 -33    0.95    1.10
   0  -4 -33    0.33    0.88
   0  -4  34   -0.37    0.61
   0   4 -34    1.12    1.14
   0  -4 -34    0.87    0.92
   0  -4  35    1.39    0.72
   0  -4 -35    0.36    0.82
   0   4 -35    0.72    1.07
   0  -4 -36    1.45    0.72
   0   4  36    0.50    0.75
   0  -4  36    2.17    0.65
   0   4 -36    0.99    0.89
   0   4 -37    0.55    0.86
   0  -4 -37   -1.19    0.68
   0   4  37    0.33    0.69
   0  -4  37   -0.68    0.51
   0  -4  38    4.80    0.60
   0   4  38    4.82    0.85
   0   4 -38    4.91    0.95
   0  -4 -38    5.12    0.78
   0   4 -39   19.21    1.31
   0   4  39   17.76    1.13
   0   4 -40   15.04    1.04
   0   4  40   12.68    0.89
   0   4  41    5.71    0.53
   0  -5   0   77.19    3.30
   0   5   0   73.61    1.92
   0  -5  -1   22.74    1.86
   0  -5  -1   23.20    2.00
   0   5   1   23.63    0.88
   0  -5   1   22.35    1.78
   0   5  -1   22.03    1.24
   0  -5   1   24.47    2.00
   0  -5   2  396.00    7.53
   0  -5  -2  398.21    7.72
   0  -5   2  397.56    7.67
   0  -5  -2  406.48    7.76
   0   5  -2  392.30    6.04
   0  -5   2  390.09    6.83
   0  -5  -2  384.27    7.51
   0  -5  -3   76.06    3.31
   0  -5   3   76.80    3.33
   0  -5   3   77.45    3.32
   0  -5  -3   73.51    3.22
   0  -5   3   79.14    2.87
   0  -5  -3   78.41    3.44
   0  -5  -4   31.88    2.23
   0  -5   4   30.78    2.17
   0  -5  -4   33.58    2.28
   0  -5   4   31.44    2.23
   0  -5   4   33.63    1.84
   0  -5  -4   32.00    2.37
   0  -5  -5  561.94    9.39
   0  -5   5  578.19    9.32
   0  -5   5  547.21    9.39
   0  -5  -5  566.84    9.35
   0  -5   5  550.92    7.65
   0  -5  -5  560.71    9.90
   0  -5   6  179.57    5.00
   0  -5   6  179.63    5.12
   0  -5  -6  180.44    5.08
   0  -5  -6  181.49    5.06
   0  -5   6  179.19    2.95
   0  -5  -6  179.07    5.49
   0  -5  -7    0.94    0.85
   0  -5  -7    0.86    0.88
   0  -5   7    1.06    0.80
   0  -5   7    0.12    0.40
   0  -5   7    1.03    1.00
   0  -5  -7    0.17    1.08
   0  -5   8   59.26    2.85
   0  -5  -8   57.48    2.88
   0  -5  -8   57.89    2.92
   0  -5   8   57.00    2.88
   0  -5   8   55.54    1.98
   0  -5  -8   56.35    3.34
   0  -5  -9   37.71    2.38
   0  -5   9   36.32    2.36
   0  -5   9   38.32    2.30
   0  -5  -9   39.78    2.42
   0  -5   9   36.55    1.79
   0  -5  -9   34.30    2.80
   0  -5 -10    0.70    0.76
   0  -5  10    0.88    0.81
   0  -5  10    0.70    0.78
   0  -5 -10    0.67    0.83
   0  -5 -10   -0.24    0.24
   0  -5  10    0.16    0.64
   0  -5 -10   -1.00    1.39
   0  -5  11  187.99    5.22
   0  -5  11  202.73    5.28
   0  -5  11  196.91    4.85
   0  -5 -11  202.78    5.42
   0  -5 -11  188.56    5.17
   0  -5 -11  193.18    6.44
   0  -5 -12   46.06    2.58
   0  -5  12   47.58    2.52
   0  -5  12   51.97    2.64
   0   5  12   46.88    3.40
   0  -5 -12   50.19    3.48
   0   5  13  150.77    6.06
   0  -5 -13  139.59    4.38
   0  -5  13  142.85    4.63
   0  -5  13  151.31    4.47
   0  -5 -13  147.45    5.87
   0  -5  14   52.68    2.94
   0   5  14   55.98    3.90
   0   5  15   97.70    5.32
   0   5 -15  106.34    5.43
   0  -5  15  104.69    4.39
   0  -5  16   -0.12    0.86
   0   5 -16    0.11    1.23
   0   5  16   -0.42    1.22
   0   5 -17    4.99    1.53
   0  -5  17    3.78    1.09
   0   5  17    6.79    1.77
   0  -5  18  593.00   12.23
   0   5 -18  592.68   14.58
   0   5  18  593.12   14.56
   0  -5 -18  594.22   13.63
   0  -5  19   25.90    2.67
   0   5 -19   24.46    3.19
   0   5  19   15.47    2.68
   0  -5 -19   18.29    2.70
   0   5 -20    0.16    1.48
   0   5  20    0.02    1.31
   0  -5  20    0.68    1.15
   0  -5 -20    0.36    1.35
   0   5  21   37.82    4.04
   0   5 -21   41.08    4.27
   0  -5 -21   36.10    3.57
   0   5  22   16.44    2.88
   0   5 -22   14.39    2.75
   0  -5 -22   15.48    2.63
   0   5 -23   32.09    2.28
   0   5 -23   35.84    4.25
   0   5  23   25.60    3.59
   0  -5  23   27.63    1.91
   0  -5 -23   29.11    1.83
   0  -5  24   50.04    2.44
   0   5 -24   50.34    2.76
   0   5 -24   53.63    5.10
   0   5  24   56.92    5.46
   0  -5  24   54.59    2.59
   0  -5 -24   56.02    2.47
   0  -5  25    8.32    1.22
   0   5 -25    9.66    1.47
   0   5 -25    8.93    2.40
   0   5  25    9.23    2.77
   0  -5  25   10.64    1.42
   0  -5 -25   10.79    1.33
   0   5 -26    4.19    1.35
   0  -5  26    2.59    0.82
   0   5 -26    1.43    1.69
   0   5  26    6.64    2.51
   0  -5  26    4.69    1.12
   0  -5 -26    3.70    0.99
   0   5 -27    6.77    1.43
   0  -5  27    6.83    1.10
   0   5  27    8.89    2.59
   0  -5  27    7.50    1.31
   0  -5 -27    8.86    1.20
   0   5 -28   55.04    3.02
   0  -5 -28   45.58    2.58
   0  -5  28   55.66    2.54
   0  -5  28   54.82    2.69
   0  -5 -28   54.75    2.51
   0  -5 -29   11.77    1.51
   0   5 -29   10.39    1.49
   0  -5  29   12.29    1.48
   0  -5 -29   12.41    1.34
   0   5 -30    0.67    1.16
   0  -5 -30   -1.15    1.04
   0  -5  30   -1.82    0.81
   0  -5  30    1.17    0.90
   0  -5 -30    1.32    0.82
   0  -5 -31    0.76    0.93
   0   5 -31    1.08    1.12
   0  -5  31    0.31    0.72
   0  -5  31    0.29    0.94
   0  -5 -31    0.04    0.74
   0   5 -32    5.76    1.39
   0  -5 -32    5.39    1.04
   0  -5  32    5.63    0.89
   0  -5  32    7.83    1.19
   0  -5 -32    5.49    0.96
   0  -5  33    2.62    0.77
   0  -5 -33    2.56    0.93
   0   5 -33    2.98    1.15
   0  -5  33    3.96    0.95
   0  -5 -33    3.63    0.83
   0   5 -34   26.66    2.01
   0  -5  34   29.48    1.56
   0  -5 -34   25.82    1.74
   0  -5 -34   26.06    1.55
   0   5 -35    2.74    1.07
   0  -5  35    3.38    0.69
   0   5 -36    7.32    1.22
   0  -5  36    6.17    0.75
   0   5  36    5.62    1.00
   0   5  37    3.68    0.86
   0   5 -37    3.31    0.94
   0   5 -38   -0.86    0.68
   0   5  38    0.95    0.59
   0   5  39    1.67    0.52
   0   5 -39    2.39    0.69
   0   5 -40   15.06    0.97
   0  -6   0 1062.48   14.61
   0  -6   0 1036.84   14.67
   0   6   0 1020.35   10.21
   0   6   1   86.65    1.79
   0   6  -1   84.72    2.49
   0  -6  -1   84.28    3.77
   0  -6   1   84.36    3.82
   0  -6   1   84.94    3.86
   0  -6  -1   87.12    3.87
   0  -6   1   84.94    3.51
   0  -6   2   36.50    2.61
   0   6  -2   32.93    1.74
   0  -6   2   31.54    2.43
   0  -6  -2   30.98    2.45
   0  -6  -2   35.45    2.53
   0  -6   2   33.43    2.27
   0  -6   3  373.70    8.20
   0   6  -3  379.84    6.63
   0  -6   3  374.65    8.16
   0  -6  -3  367.96    8.14
   0  -6  -3  373.70    8.05
   0  -6   3  369.14    7.08
   0  -6   4  137.33    4.79
   0  -6  -4  139.55    4.89
   0  -6   4  134.53    4.81
   0   6  -4  136.50    4.02
   0  -6  -4  140.21    4.91
   0  -6  -4  137.32    4.97
   0  -6   4  136.15    4.05
   0  -6  -5  149.50    5.11
   0  -6   5  150.43    5.03
   0   6  -5  151.27    4.50
   0  -6   5  149.23    5.06
   0  -6  -5  155.12    5.15
   0  -6  -5  144.40    5.23
   0  -6   5  143.57    4.02
   0  -6   6   88.54    3.82
   0  -6   6   83.69    3.85
   0  -6  -6   82.75    3.78
   0   6  -6   81.50    3.51
   0  -6  -6   84.32    3.81
   0  -6  -6   91.87    4.25
   0  -6   7  225.29    6.14
   0  -6  -7  223.20    6.22
   0  -6   7  222.22    6.29
   0  -6  -7  219.74    6.23
   0  -6  -7  224.41    6.83
   0  -6  -8    0.31    0.92
   0  -6   8    0.60    0.90
   0  -6   8    1.94    1.21
   0  -6  -8    0.58    0.95
   0  -6  -8    1.85    1.34
   0  -6   8    1.32    0.40
   0  -6   9   44.73    2.78
   0  -6  -9   41.01    2.72
   0  -6  -9   42.48    2.77
   0  -6   9   41.45    2.73
   0  -6  -9   40.96    3.17
   0  -6   9   40.88    1.66
   0  -6 -10  197.09    5.91
   0  -6 -10  201.21    5.95
   0   6  10  202.17    6.37
   0  -6  10  208.87    5.98
   0  -6  10  201.78    6.01
   0  -6  10  211.02    4.26
   0  -6 -10  209.53    7.02
   0   6 -11  114.91    5.05
   0   6  11  110.43    4.92
   0  -6 -11  105.51    4.29
   0  -6  11  110.78    4.45
   0  -6 -11  115.64    4.55
   0  -6  11  113.94    4.35
   0  -6  11  109.32    3.26
   0  -6 -12  295.71    7.31
   0  -6  12  307.94    7.24
   0   6  12  278.19    8.19
   0   6 -12  292.32    8.45
   0  -6 -13   -0.41    0.85
   0   6  13    0.38    1.09
   0  -6  13   -0.37    0.99
   0   6 -13    1.90    1.59
   0   6  14   47.41    3.67
   0   6 -14   49.88    3.79
   0  -6 -14   44.78    2.73
   0   6  15    3.31    1.43
   0   6 -15    2.97    1.63
   0   6 -16  245.27    8.83
   0   6  16  232.43    8.56
   0   6 -17  195.54    8.17
   0   6  17  191.46    8.00
   0  -6 -17  186.69    7.81
   0   6  18  138.84    7.06
   0   6 -18  135.96    7.02
   0  -6 -18  141.42    6.82
   0   6  19   12.12    2.44
   0   6 -19   13.33    2.50
   0  -6 -19   13.98    2.59
   0   6 -20   22.34    3.14
   0   6  20   22.40    3.20
   0  -6 -20   15.54    2.60
   0   6 -21   25.14    3.42
   0   6  21   22.49    3.28
   0  -6 -21   20.92    2.92
   0   6 -22    2.66    0.98
   0  -6 -22    3.32    1.85
   0   6 -22    3.65    1.73
   0   6  22    0.96    1.85
   0  -6  22    1.22    0.84
   0  -6 -22    1.72    0.84
   0  -6 -22    2.50    0.81
   0   6 -23   24.77    1.93
   0  -6 -23   27.97    3.51
   0   6  23   26.75    3.93
   0   6 -23   26.15    3.75
   0  -6  23   26.08    1.85
   0  -6 -23   24.12    1.72
   0  -6 -23   27.45    1.89
   0   6 -24   31.64    2.32
   0   6  24   30.14    4.00
   0  -6  24   33.07    2.08
   0  -6 -24   30.74    1.94
   0   6 -25    0.63    1.02
   0   6  25    2.91    2.18
   0  -6  25   -0.55    0.98
   0  -6 -25    0.61    0.88
   0   6 -26    1.05    1.15
   0   6  26   -0.59    1.72
   0  -6  26   -0.61    1.04
   0  -6 -26    1.57    0.83
   0   6 -27   10.90    1.61
   0  -6  27    9.49    1.28
   0  -6 -27    9.33    1.26
   0   6 -28   12.50    1.66
   0  -6  28   10.57    1.44
   0  -6 -28   11.11    1.36
   0   6 -29   14.23    1.73
   0  -6  29   13.07    1.50
   0  -6 -29   13.75    1.43
   0   6 -30    1.49    1.07
   0  -6  30    1.39    0.91
   0  -6 -30    0.54    0.85
   0   6 -31   19.15    1.94
   0  -6  31   20.09    1.66
   0  -6 -31   18.45    1.52
   0   6 -32    1.24    1.16
   0  -6 -32    1.23    0.68
   0  -6  32    2.77    0.96
   0  -6 -32    2.25    0.85
   0   6 -33   31.76    2.18
   0  -6  33   28.54    1.79
   0  -6 -33   29.75    1.54
   0  -6 -33   30.84    1.67
   0   6 -34   10.52    1.41
   0  -6  34   10.42    1.17
   0  -6 -34   10.69    1.07
   0   6 -35   -1.29    0.90
   0  -6 -35    0.95    0.62
   0   6  36   -1.02    0.72
   0   6 -36   -0.18    0.82
   0   6  37    0.80    0.57
   0   6 -37    1.46    0.74
   0   6 -38    0.80    0.65
   0   6  38    1.49    0.57
   0   6  39   33.89    1.34
   0   6 -39   42.01    1.53
   0   7   0  252.24    3.97
   0  -7   0  254.42    7.11
   0  -7   0  234.72    6.92
   0  -7   0  240.54    6.53
   0   7   1   20.52    1.11
   0   7  -1   22.51    1.35
   0   7   1   19.25    0.80
   0  -7   1   24.11    2.29
   0  -7  -1   20.18    2.17
   0  -7   1   19.65    2.18
   0  -7  -1   20.04    2.17
   0  -7  -1   19.56    2.14
   0  -7   1   22.05    2.10
   0  -7  -2   37.94    2.89
   0  -7   2   37.13    2.93
   0  -7  -2   41.56    3.04
   0  -7   2   40.16    2.98
   0   7  -2   41.85    1.98
   0  -7   2   42.07    2.72
   0  -7   3   30.50    2.61
   0  -7  -3   26.92    2.53
   0   7  -3   30.27    1.86
   0  -7   3   31.82    2.74
   0  -7  -3   32.41    2.70
   0  -7   3   32.74    2.40
   0  -7  -4    6.34    1.49
   0  -7   4    8.31    1.73
   0  -7   4    6.10    1.47
   0  -7  -4    4.54    1.42
   0   7  -4    7.78    1.17
   0  -7   4    8.34    1.43
   0  -7   5   -0.62    1.14
   0  -7   5    0.25    1.03
   0  -7  -5    0.93    1.09
   0  -7  -5    1.13    1.30
   0   7  -5    1.52    0.93
   0  -7   5    0.16    0.85
   0  -7  -6  282.97    7.72
   0  -7   6  277.44    7.65
   0  -7  -6  287.10    7.78
   0   7  -6  298.61    7.01
   0  -7   6  288.75    7.68
   0  -7  -7   37.06    2.83
   0  -7  -7   33.84    2.68
   0   7  -7   39.07    2.64
   0   7   7   33.74    2.41
   0  -7   7   36.75    2.79
   0  -7   7   40.57    2.99
   0  -7   8  123.25    5.13
   0  -7  -8  124.73    5.07
   0  -7  -8  119.02    5.01
   0  -7   8  118.36    4.83
   0   7  -8  126.59    4.88
   0   7   8  120.82    4.62
   0   7   9   16.81    1.94
   0  -7   9   14.34    1.89
   0  -7  -9   17.05    2.03
   0   7  -9   14.92    1.87
   0  -7   9   18.23    2.11
   0  -7  -9   10.51    1.64
   0  -7 -10   11.08    1.72
   0  -7  10   11.07    1.84
   0   7  10   11.12    1.69
   0  -7  10    9.89    1.63
   0   7 -10   11.60    1.79
   0  -7 -10    9.65    1.62
   0  -7  11   63.54    3.64
   0  -7  11   58.96    3.64
   0  -7 -11   64.77    3.80
   0  -7 -11   58.82    3.62
   0   7 -11   65.13    4.03
   0   7  11   64.37    3.95
   0  -7 -12   84.80    4.26
   0   7  12   80.35    4.51
   0   7 -12   86.85    4.72
   0  -7  12   90.40    4.25
   0  -7 -13  156.07    5.73
   0  -7  13  166.89    5.80
   0   7 -13  167.96    6.78
   0   7  13  151.42    6.35
   0  -7  14   16.67    1.85
   0   7  14   17.81    2.65
   0  -7 -14   14.20    1.88
   0   7 -14   19.30    2.54
   0   7  15   42.51    3.68
   0   7 -15   48.94    4.05
   0   7  16    1.95    1.17
   0   7 -16    1.33    1.46
   0  -7 -16    1.51    1.53
   0   7  17   18.22    2.74
   0   7 -17   19.21    2.81
   0  -7 -17   25.39    3.37
   0   7  18    0.81    1.28
   0   7 -18    2.47    1.66
   0  -7 -18   -0.79    1.54
   0   7 -19   21.21    3.07
   0   7  19   20.53    2.92
   0  -7 -19   25.22    3.22
   0  -7 -20   16.32    2.91
   0   7  20   15.40    2.96
   0   7 -20   14.76    2.67
   0  -7  20   22.75    1.76
   0  -7 -20   15.00    1.47
   0  -7 -20   14.49    1.39
   0   7 -21   28.42    2.02
   0  -7 -21   26.21    3.52
   0   7 -21   32.20    3.94
   0   7  21   25.28    3.54
   0  -7  21   30.84    2.06
   0  -7 -21   24.19    1.71
   0  -7 -21   30.40    1.87
   0  -7 -21   29.10    1.94
   0  -7 -22   45.89    4.51
   0   7 -22   36.54    2.36
   0   7  22   33.79    4.28
   0   7 -22   47.13    4.86
   0  -7  22   41.73    2.39
   0  -7 -22   39.60    2.22
   0  -7 -22   40.44    2.27
   0  -7 -22   38.47    2.16
   0   7 -23    2.12    1.06
   0  -7 -23   -0.37    2.22
   0   7 -23    4.65    3.05
   0   7  23    4.38    2.28
   0  -7  23    2.28    0.93
   0  -7 -23    1.23    0.96
   0  -7 -23    2.65    1.13
   0  -7 -23    3.80    1.05
   0   7 -24   56.75    2.91
   0   7 -24   67.98    5.71
   0   7  24   65.94    6.03
   0  -7  24   60.65    2.86
   0  -7 -24   60.36    2.71
   0  -7 -24   60.02    2.65
   0   7 -25   36.23    2.39
   0   7  25   32.93    4.31
   0  -7  25   34.65    2.19
   0  -7 -25   37.30    2.16
   0  -7 -25   35.22    2.13
   0   7 -26    7.45    1.39
   0  -7  26    7.89    1.31
   0  -7 -26   11.90    1.42
   0  -7 -26   11.11    1.37
   0   7 -27    2.36    1.02
   0  -7  27    1.04    0.95
   0  -7 -27    2.94    1.04
   0   7 -28   28.44    2.10
   0  -7  28   24.61    1.92
   0  -7 -28   27.47    1.93
   0   7 -29    3.08    1.17
   0  -7  29    1.87    1.01
   0  -7 -29    1.98    0.79
   0  -7 -29    2.02    0.86
   0   7 -30    5.39    1.26
   0  -7 -30    3.90    0.83
   0  -7  30    6.31    1.19
   0  -7 -30    4.98    1.07
   0   7 -31   23.09    1.89
   0  -7 -31   23.29    1.41
   0  -7  31   23.87    1.80
   0  -7 -31   24.07    1.68
   0   7 -32    4.07    1.17
   0  -7  32    3.52    0.99
   0  -7 -32    3.65    0.87
   0   7 -33    6.08    1.22
   0  -7  33    7.49    1.12
   0  -7 -33    3.36    0.77
   0   7 -34   80.76    2.94
   0  -7  34   78.84    2.63
   0  -7 -34   80.73    2.46
   0   7 -35   -0.47    0.77
   0   7  35    0.27    0.68
   0  -7  35    0.30    0.62
   0  -7 -35   -0.26    0.56
   0   7  36   25.06    1.47
   0   7 -36   27.49    1.58
   0  -7 -36   27.76    1.18
   0   7  37   30.52    1.46
   0   7  38    4.51    0.63
   0   7  39    0.41    0.32
   0  -8   0  337.02    8.92
   0  -8   0  335.81    9.04
   0  -8   0  339.98    8.46
   0  -8   1  332.49    9.01
   0  -8  -1  341.67    9.14
   0  -8  -1  343.35    9.05
   0  -8   1  339.60    9.05
   0   8  -1  346.31    5.54
   0  -8   1  331.56    8.19
   0  -8  -1  347.62    8.69
   0  -8   2   84.11    4.57
   0   8  -2   89.89    2.97
   0  -8  -2   74.38    4.15
   0  -8   2   92.27    4.58
   0  -8  -2   80.42    4.52
   0  -8  -2   83.81    4.36
   0  -8   2   83.18    4.01
   0   8  -3    7.61    1.08
   0  -8  -3    4.80    1.45
   0  -8  -3    7.34    1.73
   0  -8   3   10.06    1.92
   0  -8   3    7.35    1.53
   0  -8   3    6.58    1.37
   0  -8  -3   10.01    1.94
   0  -8   4    8.02    1.71
   0   8  -4    6.95    1.13
   0  -8  -4    6.84    1.81
   0   8   4    9.70    1.15
   0  -8  -4    7.94    1.63
   0  -8   4    6.93    1.68
   0  -8   4    7.77    1.49
   0  -8  -4    7.61    1.69
   0   8   5    1.59    0.82
   0   8  -5    1.06    0.82
   0  -8   5    1.91    1.33
   0  -8  -5    1.88    1.35
   0  -8  -5   -0.61    1.30
   0  -8   5    1.42    1.27
   0  -8   5    2.73    1.12
   0   8   6  355.08    7.56
   0  -8   6  363.43    9.51
   0  -8  -6  350.23    9.35
   0   8  -6  373.09    8.14
   0  -8   6  376.24    9.44
   0  -8  -6  363.53    9.47
   0  -8  -7    9.19    1.77
   0  -8   7    5.24    1.44
   0   8  -7    5.95    1.30
   0  -8   7    6.28    1.43
   0  -8  -7    5.52    1.65
   0   8   7    6.55    1.27
   0  -8   8   25.92    2.73
   0  -8  -8   27.04    2.73
   0   8  -8   22.87    2.37
   0   8   8   23.26    2.19
   0  -8   8   24.91    2.53
   0  -8  -8   22.56    2.54
   0   8  -9   19.90    2.35
   0  -8   9   15.62    2.08
   0  -8   9   19.47    2.37
   0   8   9   18.74    2.12
   0  -8  -9   18.46    2.35
   0  -8  -9   15.70    2.22
   0   8  10   13.25    1.89
   0   8 -10   11.17    1.94
   0  -8 -10   10.51    1.82
   0  -8 -10   13.19    2.03
   0  -8  10   11.83    1.90
   0  -8  10   10.66    1.92
   0  -8  11   44.04    3.28
   0  -8  11   44.02    3.46
   0   8 -11   45.61    3.45
   0   8  11   44.27    3.32
   0  -8 -11   44.74    3.48
   0   8 -12    6.03    1.66
   0   8  12    0.84    1.06
   0  -8  12    4.20    1.29
   0  -8 -12    3.63    1.35
   0  -8 -12    2.12    1.61
   0   8 -13  123.78    6.02
   0   8  13  117.81    5.71
   0  -8  13  122.56    5.38
   0  -8 -13  111.21    5.29
   0  -8 -13  122.01    6.49
   0   8  14   98.07    5.50
   0  -8 -14   92.93    4.80
   0   8 -14  106.65    5.74
   0  -8 -14  105.58    6.15
   0   8 -15    0.34    1.12
   0   8  15   -1.28    1.52
   0  -8 -15    1.13    1.55
   0   8  16   16.43    2.55
   0   8 -16   15.16    2.53
   0  -8 -16   16.88    2.69
   0   8  17    4.65    1.80
   0   8 -17    7.27    2.05
   0  -8 -17    6.27    1.98
   0   8  18    3.36    1.74
   0   8 -18   -0.48    1.66
   0  -8 -18    1.98    1.74
   0  -8 -19   21.77    3.29
   0   8  19   17.89    2.89
   0   8 -19   20.89    3.13
   0  -8  19   20.20    1.65
   0  -8 -19   21.23    1.63
   0  -8 -19   18.50    1.59
   0  -8 -19   20.82    1.67
   0  -8 -20   10.63    2.59
   0   8  20    4.33    1.45
   0   8 -20    9.20    2.44
   0  -8  20    6.66    1.27
   0  -8 -20    7.60    1.05
   0  -8 -20    6.09    1.23
   0  -8 -20    5.50    1.06
   0  -8 -20    6.62    1.19
   0   8 -21    1.12    1.04
   0  -8 -21   -0.02    1.74
   0   8  21   -0.38    1.79
   0   8 -21   -0.38    1.91
   0  -8  21   -0.02    0.93
   0  -8 -21    0.62    0.80
   0  -8 -21   -0.43    1.01
   0  -8 -21   -1.18    1.07
   0   8 -22   20.04    1.85
   0  -8 -22   16.73    3.28
   0   8  22   12.17    2.81
   0   8 -22   21.08    3.45
   0  -8 -22   16.85    1.41
   0  -8  22   20.02    1.74
   0  -8 -22   19.17    1.71
   0  -8 -22   15.62    1.62
   0  -8 -22   16.75    1.57
   0  -8 -23   77.48    6.11
   0   8 -23   83.07    3.41
   0   8  23   72.18    6.30
   0   8 -23   90.85    6.67
   0  -8 -23   81.55    2.85
   0  -8  23   87.11    3.45
   0  -8 -23   83.84    3.18
   0  -8 -23   84.83    3.33
   0  -8 -23   85.11    3.23
   0   8 -24    0.62    1.04
   0  -8 -24    1.87    2.50
   0   8  24    2.32    1.81
   0  -8  24    0.13    0.94
   0  -8 -24    0.91    0.81
   0  -8 -24    0.98    1.10
   0  -8 -24    0.27    0.83
   0   8 -25   -1.18    1.05
   0  -8 -25   -0.08    0.77
   0  -8  25    0.70    0.94
   0  -8 -25   -0.89    1.05
   0  -8 -25    0.59    0.86
   0   8 -26   20.01    1.78
   0  -8  26   20.61    1.84
   0  -8 -26   17.70    1.36
   0  -8 -26   19.27    1.69
   0  -8 -26   19.31    1.66
   0   8 -27   66.77    3.13
   0  -8 -27   66.24    2.53
   0  -8  27   67.48    3.07
   0  -8 -27   69.10    2.93
   0  -8 -27   76.27    2.89
   0   8 -28    2.51    1.18
   0  -8  28    1.05    0.91
   0  -8 -28    0.28    0.65
   0  -8 -28    1.69    0.90
   0  -8 -28    0.74    0.90
   0   8 -29   -0.99    1.05
   0  -8  29    1.35    1.06
   0  -8 -29    0.24    0.83
   0   8 -30    9.30    1.40
   0  -8  30    5.99    1.24
   0  -8 -30    5.88    1.09
   0   8 -31   74.98    2.96
   0  -8  31   75.34    3.00
   0   8 -32   36.15    2.10
   0  -8  32   39.37    2.12
   0  -8 -32   40.26    1.95
   0   8 -33   10.90    1.22
   0  -8  33   11.38    1.20
   0  -8 -33   14.71    1.19
   0   8 -34   27.33    1.65
   0  -8  34   30.00    1.64
   0  -8 -34   28.21    1.45
   0   8 -35    8.99    1.03
   0   8  35    9.59    1.00
   0  -8  35   11.71    1.04
   0  -8 -35    9.39    0.87
   0   8 -36   -0.02    0.57
   0   8  36    0.61    0.51
   0  -8  36    0.85    0.60
   0  -8 -36   -0.53    0.54
   0   8  37   30.29    1.27
   0  -9   0 1222.17   19.92
   0  -9   0 1271.91   19.88
   0  -9   0 1215.67   18.57
   0  -9  -1    4.30    1.66
   0  -9   1    4.29    1.57
   0  -9   1    3.74    1.63
   0  -9  -1    5.78    1.75
   0  -9  -1    4.83    1.65
   0  -9   1    3.25    1.28
   0  -9   2  107.45    5.47
   0  -9  -2  107.96    5.50
   0  -9   2  100.34    5.25
   0  -9  -2   98.85    5.28
   0  -9   2  106.04    4.84
   0  -9  -2  105.61    5.18
   0  -9   3    2.40    1.37
   0  -9  -3    2.11    1.58
   0  -9  -3    2.22    1.25
   0  -9   3    1.79    1.15
   0  -9   3    1.97    1.32
   0  -9  -3    1.14    1.29
   0  -9   4   24.67    2.75
   0  -9  -4   24.43    2.81
   0  -9  -4   22.34    2.72
   0   9  -4   26.94    1.96
   0  -9   4   22.65    2.72
   0  -9  -4   22.80    2.83
   0  -9   4   25.58    2.46
   0  -9  -5   14.84    2.15
   0  -9   5   16.06    2.40
   0  -9  -5   14.70    2.39
   0   9  -5   19.98    1.84
   0  -9   5   16.49    2.33
   0  -9   5   16.63    1.99
   0  -9  -5   14.42    2.33
   0   9  -6   58.61    3.28
   0  -9   6   51.22    3.82
   0  -9  -6   55.16    4.05
   0  -9  -6   48.19    3.87
   0  -9   6   53.21    3.87
   0  -9  -6   55.63    4.16
   0  -9  -7  162.93    6.92
   0  -9  -7  163.53    6.82
   0  -9   7  173.17    6.91
   0  -9   7  160.00    6.78
   0   9  -7  177.28    5.92
   0  -9  -7  162.84    7.08
   0   9  -8  220.02    6.91
   0  -9   8  210.22    7.82
   0  -9   8  232.30    8.04
   0  -9  -8  222.56    7.92
   0  -9  -8  209.70    7.84
   0  -9  -8  209.62    8.17
   0   9  -9   89.48    4.56
   0  -9  -9   80.80    4.81
   0  -9   9   79.45    4.91
   0  -9   9   83.74    4.78
   0   9   9   80.43    4.13
   0  -9  -9   70.15    4.56
   0  -9  -9   78.75    5.15
   0   9 -10  103.53    5.11
   0   9  10   94.17    4.61
   0  -9  10   97.71    5.36
   0  -9 -10   92.46    5.23
   0  -9  10  102.79    5.34
   0  -9 -10   93.14    5.73
   0   9  11   26.50    2.67
   0   9 -11   34.59    3.15
   0  -9  11   27.97    2.87
   0  -9 -11   26.87    3.07
   0  -9 -11   27.85    3.22
   0   9 -12    3.84    1.38
   0  -9  12    5.04    1.56
   0   9  12    4.74    1.51
   0  -9 -12    7.85    1.91
   0  -9 -12    4.10    2.15
   0  -9 -13    1.62    1.06
   0  -9  13    3.84    1.52
   0   9 -13    4.46    1.52
   0   9  13    2.73    1.03
   0  -9 -13    5.93    2.09
   0   9  14   11.26    2.13
   0   9 -14   15.68    2.24
   0  -9 -14   13.11    2.62
   0   9  15   61.58    4.56
   0   9 -15   70.79    4.97
   0  -9 -15   61.59    5.13
   0   9 -16    0.81    1.52
   0   9  16    1.73    1.51
   0  -9 -16    0.88    1.77
   0  -9 -17   20.98    3.12
   0   9 -17   21.25    3.03
   0   9  17   19.91    3.06
   0  -9  17   22.98    1.69
   0  -9 -17   23.00    1.75
   0  -9 -17   23.36    1.81
   0  -9 -17   24.08    1.74
   0  -9 -18   15.79    2.90
   0   9  18   12.31    2.42
   0   9 -18   10.96    2.25
   0  -9  18   14.21    1.46
   0  -9 -18   11.21    1.17
   0  -9 -18   11.66    1.31
   0  -9  18   13.99    1.25
   0  -9 -18   15.43    1.60
   0  -9 -18   12.30    1.35
   0  -9 -19   -2.49    2.42
   0   9 -19    0.58    1.67
   0   9  19   -1.05    1.86
   0  -9  19   -0.75    0.95
   0  -9 -19    0.75    0.68
   0  -9 -19    0.83    0.95
   0  -9  19    0.54    0.74
   0  -9 -19    0.16    0.96
   0  -9 -19    0.41    1.02
   0  -9 -20   48.00    4.93
   0   9  20   40.47    4.58
   0   9 -20   42.04    4.49
   0  -9  20   44.83    2.51
   0  -9 -20   41.75    2.05
   0  -9 -20   44.93    2.47
   0  -9 -20   44.20    2.45
   0  -9 -20   38.37    2.21
   0  -9  20   43.99    2.10
   0  -9 -21    2.78    2.27
   0   9 -21    0.69    1.96
   0   9  21   -1.32    2.66
   0  -9  21    0.41    1.05
   0  -9 -21    1.83    0.80
   0  -9 -21   -0.35    1.05
   0  -9  21    0.06    0.80
   0  -9 -21    0.54    1.08
   0  -9 -21   -0.72    0.86
   0  -9 -22   14.86    3.13
   0   9  22   23.87    3.68
   0  -9  22   20.50    1.81
   0  -9 -22   18.59    1.42
   0  -9 -22   21.49    1.91
   0  -9 -22   21.45    1.90
   0  -9  22   22.07    1.55
   0  -9 -22   21.59    1.79
   0  -9 -23    1.89    2.37
   0   9  23    4.18    1.63
   0  -9 -23    6.03    0.99
   0  -9  23    4.97    1.18
   0  -9  23    6.30    1.06
   0  -9 -23    4.83    1.24
   0  -9 -23    5.28    1.17
   0  -9 -23    4.34    1.09
   0   9 -24   90.52    3.38
   0  -9 -24   89.18    2.99
   0  -9  24   85.32    3.46
   0  -9 -24   87.60    3.34
   0  -9 -24   85.92    3.31
   0  -9  24   95.31    2.94
   0   9 -25   33.39    2.13
   0  -9  25   35.00    2.27
   0  -9 -25   37.92    1.97
   0  -9 -25   35.54    2.22
   0  -9  25   35.43    1.80
   0  -9 -25   36.62    2.19
   0   9 -26    1.37    0.99
   0  -9  26    1.40    1.10
   0  -9 -26    2.30    1.06
   0  -9 -26    1.65    1.04
   0  -9  26    1.51    0.77
   0   9 -27    8.92    1.37
   0  -9  27   11.15    1.52
   0  -9 -27    9.36    1.34
   0  -9 -27    8.44    1.32
   0   9 -28   44.93    2.38
   0  -9  28   44.23    2.49
   0  -9 -28   46.19    2.26
   0  -9 -28   44.54    2.36
   0   9 -29    4.03    1.10
   0  -9  29    5.19    1.24
   0  -9 -29    3.83    1.05
   0  -9 -29    3.18    0.92
   0   9 -30   15.31    1.44
   0  -9  30   15.82    1.53
   0  -9 -30   16.63    1.47
   0   9 -31   44.02    2.13
   0  -9  31   42.66    2.25
   0  -9 -31   43.36    2.07
   0   9 -32    5.43    0.92
   0  -9  32    5.75    1.05
   0  -9 -32    5.11    0.87
   0   9 -33    2.23    0.78
   0  -9  33    0.62    0.72
   0  -9 -33    2.63    0.77
   0   9 -34   21.81    1.24
   0  -9  34   18.13    1.29
   0  -9 -34   18.78    1.17
   0   9  35    1.57    0.54
   0  -9  35    2.03    0.67
   0  -9 -35    3.64    0.62
   0   9  36    0.29    0.46
   0  -9  36   -0.34    0.57
   0  -9 -36   -0.70    0.40
   0 -10   0  178.23    7.42
   0 -10   0  171.22    7.50
   0 -10   0  169.25    6.80
   0 -10   1   73.51    4.80
   0 -10   1   76.60    5.03
   0 -10  -1   75.91    4.89
   0 -10  -1   73.74    4.97
   0 -10   1   69.73    4.32
   0 -10  -1   74.19    4.60
   0 -10   2   45.99    3.97
   0 -10   2   44.68    3.88
   0 -10  -2   49.03    4.06
   0 -10  -2   46.93    4.09
   0 -10   2   46.06    3.53
   0 -10  -2   45.23    3.83
   0 -10   3  234.72    8.77
   0 -10   3  260.62    9.06
   0 -10  -3  253.07    8.90
   0 -10  -3  244.37    8.97
   0 -10   3  238.82    7.57
   0 -10  -3  252.93    8.73
   0 -10   4    3.05    1.58
   0 -10  -4    4.46    1.53
   0 -10   4    5.30    1.86
   0 -10  -4    7.30    2.06
   0 -10   4    6.61    1.47
   0 -10  -4    6.16    1.87
   0 -10   5   24.98    2.99
   0 -10  -5   28.46    3.13
   0 -10   5   25.54    3.01
   0 -10  -5   26.61    3.21
   0 -10  -5   25.09    3.02
   0 -10  -6  191.77    7.84
   0 -10   6  192.39    7.84
   0 -10   6  179.30    7.74
   0 -10  -6  193.66    8.07
   0 -10  -6  180.23    7.77
   0 -10  -7  163.53    7.44
   0 -10  -7  166.00    7.34
   0 -10   7  162.18    7.39
   0 -10   7  179.22    7.52
   0 -10  -7  161.76    7.46
   0 -10   8   76.17    5.05
   0 -10  -8   76.26    5.12
   0 -10  -8   78.81    5.07
   0  10  -8   82.19    4.29
   0 -10   8   78.54    5.06
   0 -10  -8   80.57    5.36
   0 -10  -9   55.47    4.27
   0  10  -9   67.85    4.05
   0 -10   9   58.70    4.36
   0 -10  -9   62.86    4.94
   0 -10 -10    3.35    1.66
   0  10 -10    0.70    0.98
   0 -10  10    1.30    1.30
   0 -10 -10    0.48    1.43
   0 -10 -11    7.51    1.88
   0 -10  11    8.62    1.84
   0  10 -11    8.74    1.91
   0 -10 -11    6.42    2.15
   0 -10  12   30.48    3.18
   0 -10 -12   27.70    3.13
   0  10 -12   36.40    3.47
   0 -10 -12   30.81    3.88
   0 -10 -13    1.98    1.29
   0  10 -13    2.99    1.45
   0 -10 -13    1.51    1.79
   0 -10 -14   -0.50    1.71
   0  10 -14    0.73    1.35
   0 -10 -14    0.79    0.91
   0 -10  14   -0.53    0.89
   0 -10 -14   -0.54    1.01
   0 -10 -14    2.00    1.03
   0 -10 -14   -0.64    0.87
   0 -10 -15    8.01    2.44
   0  10 -15   10.19    2.10
   0 -10 -15   11.89    1.39
   0 -10  15   10.08    1.26
   0 -10 -15   10.31    1.36
   0 -10 -15    8.80    1.37
   0 -10  15   15.82    1.49
   0 -10 -15   11.96    1.29
   0 -10  15   10.87    1.10
   0 -10 -16   13.84    3.27
   0  10 -16   10.80    2.13
   0 -10  16   10.56    1.30
   0 -10 -16   10.44    1.17
   0 -10  16   10.71    1.15
   0 -10 -16   12.56    1.76
   0 -10 -16    9.84    1.27
   0 -10 -16   10.96    1.44
   0 -10  16   10.96    1.11
   0 -10 -17   22.90    3.92
   0  10 -17   24.16    3.54
   0 -10 -17   26.67    1.80
   0 -10  17   23.44    1.81
   0 -10 -17   25.31    1.92
   0 -10  17   23.11    1.71
   0 -10 -17   24.87    1.82
   0 -10  17   23.83    1.58
   0 -10 -17   22.27    1.81
   0 -10 -18  108.11    7.45
   0  10 -18  107.60    6.75
   0 -10 -18  101.53    3.19
   0 -10  18  105.09    3.59
   0 -10  18  100.61    3.26
   0 -10  18   99.46    3.10
   0 -10 -18   99.18    3.55
   0 -10 -18   98.59    3.52
   0 -10 -18   98.49    3.44
   0 -10 -19   -1.44    2.81
   0  10 -19    1.03    1.82
   0 -10 -19    2.82    0.88
   0 -10  19    2.46    0.96
   0 -10  19    1.30    0.77
   0 -10 -19    2.95    1.18
   0 -10 -19    2.93    1.14
   0 -10  19    1.08    0.80
   0 -10 -19    2.94    1.04
   0 -10 -20   10.50    3.20
   0  10 -20   12.47    2.69
   0 -10  20    5.80    1.20
   0 -10 -20    7.17    1.07
   0 -10 -20    6.14    1.25
   0 -10 -20    6.13    1.35
   0 -10  20   12.72    1.39
   0 -10 -20    5.93    1.32
   0 -10  20    5.50    0.97
   0 -10 -21   33.98    4.39
   0 -10 -21   30.46    1.88
   0 -10  21   33.43    2.21
   0 -10 -21   31.81    2.21
   0 -10 -21   32.93    2.24
   0 -10  21   32.13    1.80
   0 -10  21   29.97    1.90
   0 -10 -21   33.69    2.15
   0 -10 -22    8.51    1.14
   0 -10  22    9.11    1.39
   0 -10  22    9.74    1.18
   0 -10  22    6.67    1.09
   0 -10 -22    9.08    1.33
   0 -10 -22    8.36    1.37
   0 -10 -22    9.36    1.51
   0 -10  23   74.45    3.24
   0 -10 -23   77.68    3.17
   0 -10 -23   77.01    3.16
   0 -10  23   76.88    2.89
   0 -10  23   85.22    2.82
   0 -10 -23   79.74    3.30
   0 -10  24    2.78    1.22
   0 -10  24    3.16    0.82
   0 -10 -24    1.27    1.04
   0 -10  24    2.29    0.89
   0 -10 -24    1.44    1.06
   0 -10  25  165.90    4.78
   0 -10 -25  175.32    4.68
   0 -10 -25  173.17    4.60
   0 -10  26   28.90    2.14
   0 -10  26   29.13    1.61
   0 -10 -26   31.32    2.00
   0 -10 -26   33.23    2.03
   0 -10  27   58.44    2.83
   0 -10 -27   58.08    2.59
   0 -10 -27   57.79    2.65
   0 -10  28   19.94    1.78
   0 -10 -28   20.07    1.63
   0 -10 -28   19.89    1.66
   0 -10  29   18.01    1.66
   0 -10 -29   17.17    1.39
   0 -10 -29   17.42    1.46
   0 -10  30   14.34    1.44
   0 -10 -30   18.75    1.48
   0 -10  31    4.02    0.98
   0 -10 -31    5.70    0.94
   0  10  32    1.12    0.60
   0 -10  32    0.10    0.75
   0 -10 -32    1.64    0.73
   0  10  33    0.19    0.52
   0 -10  33   -0.48    0.74
   0 -10 -33    0.05    0.58
   0  10  34   15.07    0.97
   0 -10  34   16.77    1.20
   0 -10 -35   24.21    1.06
   0 -11   0    1.16    1.57
   0 -11   0    1.25    1.44
   0 -11   0    1.71    1.43
   0 -11   1   67.64    5.00
   0 -11  -1   69.30    5.00
   0 -11   1   63.54    4.97
   0 -11  -1   62.20    4.97
   0 -11   1   62.87    4.36
   0 -11  -1   63.25    4.58
   0 -11  -2   36.37    3.82
   0 -11  -2   42.41    4.17
   0 -11   2   34.71    3.74
   0 -11   2   42.75    4.18
   0 -11   2   38.26    3.44
   0 -11  -2   35.31    3.50
   0 -11   3    4.02    1.98
   0 -11   3    1.82    1.34
   0 -11  -3    4.68    1.68
   0 -11  -3    1.29    1.42
   0 -11  -3    3.90    1.67
   0 -11   3    3.96    1.51
   0 -11   4   18.77    2.93
   0 -11  -4   19.57    2.86
   0 -11   4   18.41    2.86
   0 -11  -4   16.73    2.78
   0 -11  -4   14.70    2.54
   0 -11  -5   45.04    4.06
   0 -11  -5   41.87    4.18
   0 -11   5   42.60    4.20
   0 -11   5   44.08    4.08
   0 -11  -5   38.84    4.00
   0 -11  -6   64.46    4.90
   0 -11  -6   60.10    4.90
   0 -11   6   72.21    5.16
   0 -11   6   60.80    4.84
   0 -11  -6   65.54    5.02
   0 -11   7   12.43    2.31
   0 -11  -7   12.06    2.37
   0 -11  -7   11.25    2.77
   0 -11   8   24.81    3.03
   0 -11  -8   25.73    3.13
   0 -11  -8   23.92    3.41
   0 -11   9   65.39    4.90
   0 -11  -9   62.63    4.92
   0 -11  -9   67.35    5.40
   0 -11 -10   11.58    2.62
   0 -11  10    8.71    2.13
   0 -11 -10    6.57    2.11
   0 -11 -11   60.24    5.18
   0 -11 -11   58.82    4.65
   0 -11  11   60.89    4.67
   0 -11 -11   62.44    2.74
   0 -11  11   59.81    2.36
   0 -11 -11   56.21    2.44
   0 -11 -11   59.85    2.56
   0 -11 -11   54.23    2.56
   0 -11 -11   61.38    2.71
   0 -11 -12    9.83    2.35
   0 -11  12    9.16    1.23
   0 -11 -12   10.12    1.37
   0 -11 -12    9.65    1.31
   0 -11  12    7.93    1.15
   0 -11 -12    8.65    1.10
   0 -11 -12   12.45    1.34
   0 -11 -12    9.69    1.42
   0 -11  12    9.48    1.10
   0 -11 -12   10.41    1.22
   0 -11 -13   10.77    2.84
   0 -11 -13    9.44    1.14
   0 -11 -13   12.69    1.79
   0 -11  13   10.76    1.35
   0 -11  13    9.37    1.15
   0 -11 -13    9.40    1.27
   0 -11 -13   11.57    1.46
   0 -11 -13   11.97    1.49
   0 -11 -13    9.61    1.21
   0 -11  13    9.82    1.23
   0 -11 -13    8.87    1.15
   0 -11 -14    8.82    2.66
   0 -11  14    8.46    1.23
   0 -11 -14    6.37    1.24
   0 -11 -14    7.05    1.10
   0 -11 -14    8.27    1.33
   0 -11 -14    6.30    1.06
   0 -11 -14    7.69    1.12
   0 -11 -14    6.56    1.08
   0 -11 -14    7.03    1.29
   0 -11  14    7.89    1.12
   0 -11  14    8.94    1.12
   0 -11 -15   18.77    3.60
   0 -11  15   19.32    1.67
   0 -11 -15   18.24    1.73
   0 -11  15   17.66    1.57
   0 -11 -15   19.93    1.66
   0 -11  15   17.90    1.43
   0 -11 -15   16.61    1.66
   0 -11 -15   13.75    1.34
   0 -11 -15   17.27    1.73
   0  11 -16   20.47    3.37
   0 -11  16   13.93    1.50
   0 -11 -16   13.67    1.32
   0 -11 -16   14.37    1.63
   0 -11 -16   16.81    1.74
   0 -11 -16   16.37    1.41
   0 -11  16   15.65    1.34
   0 -11 -16   16.59    1.60
   0 -11  16   16.92    1.55
   0 -11 -17   66.21    6.22
   0  11 -17   48.04    4.73
   0 -11 -17   53.71    2.35
   0 -11  17   56.14    2.69
   0 -11  17   49.83    2.41
   0 -11 -17   53.74    2.78
   0 -11 -17   51.40    2.27
   0 -11 -17   61.19    2.76
   0 -11  17   52.08    2.31
   0 -11 -17   56.39    2.82
   0 -11 -18   27.58    4.04
   0  11 -18   38.20    4.43
   0 -11  18   34.38    2.21
   0 -11 -18   32.25    1.87
   0 -11 -18   31.66    2.22
   0 -11  18   35.42    2.08
   0 -11 -18   36.21    2.19
   0 -11 -18   33.79    2.33
   0 -11  18   35.14    1.93
   0 -11 -19   68.84    6.10
   0 -11 -19   65.98    2.62
   0 -11  19   65.82    3.01
   0 -11 -19   67.85    3.06
   0 -11 -19   66.04    3.03
   0 -11  19   61.81    2.63
   0 -11  19   64.64    2.55
   0 -11 -19   64.25    2.88
   0 -11  20   55.13    2.78
   0 -11 -20   50.10    2.76
   0 -11  20   52.10    2.28
   0 -11  20   48.20    2.31
   0 -11 -20   50.54    2.76
   0 -11 -20   51.59    2.63
   0 -11  21    0.19    0.96
   0 -11 -21    0.78    1.13
   0 -11  21    0.08    0.77
   0 -11 -21    1.76    1.10
   0 -11  21    1.33    0.74
   0 -11 -21    2.55    1.09
   0 -11  22    0.67    1.08
   0 -11 -22   -0.90    1.00
   0 -11  22    0.13    0.74
   0 -11 -22    0.83    1.14
   0 -11  22    0.09    0.80
   0 -11 -22   -0.43    1.12
   0 -11  23   19.08    1.81
   0 -11  23   23.52    1.55
   0 -11 -23   19.58    1.82
   0 -11  23   22.24    1.62
   0 -11 -23   21.06    1.92
   0 -11 -23   21.02    1.77
   0 -11  24    3.74    1.20
   0 -11  24    4.47    0.91
   0 -11 -24    4.84    1.29
   0 -11  24    5.76    1.00
   0 -11 -24    3.23    1.04
   0 -11  25    0.13    1.02
   0 -11 -25    1.83    0.92
   0 -11 -25    0.34    1.04
   0 -11  25    0.77    0.84
   0 -11  26   18.77    1.78
   0 -11 -26   18.47    1.65
   0 -11  26   17.83    1.26
   0 -11 -26   17.81    1.62
   0 -11  27    0.11    1.04
   0 -11 -27    0.69    0.93
   0 -11 -27   -0.75    0.90
   0 -11  28    2.43    1.05
   0 -11 -28    0.01    0.84
   0 -11 -28    1.68    0.86
   0 -11  29    5.87    1.09
   0 -11 -29    5.90    1.02
   0 -11  30    1.05    0.89
   0 -11 -30    1.26    0.76
   0 -11  31    8.83    1.15
   0 -11 -31    7.11    0.94
   0 -11  32   -0.53    0.73
   0 -11 -32   -0.68    0.62
   0 -11  33    0.03    0.61
   0 -11 -33   -0.39    0.52
   0 -11  34   16.76    1.08
   0 -11 -34   16.62    0.93
   0 -11  35    6.93    0.64
   0 -12   0   65.62    5.27
   0 -12   0   59.00    4.59
   0 -12   1   -0.84    1.34
   0 -12  -1    0.01    1.38
   0 -12  -1   -0.14    1.56
   0 -12   1   -2.05    1.74
   0 -12   2   10.83    2.45
   0 -12  -2    9.66    2.55
   0 -12  -2   16.42    2.76
   0 -12   2   14.66    2.21
   0 -12   3   13.02    2.66
   0 -12  -3   12.84    2.45
   0 -12  -3    9.90    2.30
   0 -12  -4   57.15    4.80
   0 -12  -4   52.62    4.77
   0 -12   4   57.38    4.93
   0 -12  -4   56.06    2.54
   0 -12  -4   58.14    2.45
   0 -12  -5   -1.23    1.69
   0 -12  -5   -0.63    1.90
   0 -12   5    0.78    0.72
   0 -12  -5    0.24    0.84
   0 -12   5    2.31    1.69
   0 -12  -5   -1.03    1.00
   0 -12   5    1.46    0.84
   0 -12  -5    0.39    0.66
   0 -12  -6    4.62    0.98
   0 -12  -6    4.02    2.04
   0 -12   6    7.30    2.26
   0 -12  -6    5.11    1.07
   0 -12  -6    3.91    1.81
   0 -12   6    4.19    0.95
   0 -12  -6    1.96    0.80
   0 -12   6    5.10    1.00
   0 -12  -6    5.40    1.00
   0 -12   6    4.24    0.95
   0 -12  -6    4.46    1.02
   0 -12  -6    3.36    0.77
   0 -12  -7   28.54    3.70
   0 -12  -7   29.40    1.79
   0 -12   7   36.86    4.00
   0 -12  -7   26.00    3.38
   0 -12   7   29.19    1.77
   0 -12   7   32.76    1.99
   0 -12  -7   32.65    1.90
   0 -12   7   31.74    1.98
   0 -12  -7   31.95    2.00
   0 -12  -7   35.94    2.02
   0 -12  -7   31.59    1.99
   0 -12  -7   29.37    1.77
   0 -12   7   30.55    1.74
   0 -12  -7   30.58    1.89
   0 -12  -7   32.69    1.96
   0 -12  -8    3.95    1.78
   0 -12  -8    5.89    1.17
   0 -12   8    5.15    1.05
   0 -12   8    6.50    2.50
   0 -12  -8    7.53    2.05
   0 -12  -8    5.66    1.03
   0 -12  -8    5.53    1.01
   0 -12  -8    5.71    1.20
   0 -12   8    5.32    1.08
   0 -12  -8    4.32    0.97
   0 -12  -8    6.81    1.22
   0 -12   8    4.75    0.93
   0 -12  -8    3.59    0.97
   0 -12   8    5.60    0.99
   0 -12  -8    4.24    0.99
   0 -12  -9   44.97    4.76
   0 -12   9   38.67    4.00
   0 -12  -9   39.05    2.03
   0 -12  -9   39.83    4.25
   0 -12   9   42.35    2.08
   0 -12  -9   42.73    2.09
   0 -12  -9   43.46    2.45
   0 -12   9   42.48    2.30
   0 -12   9   38.33    2.11
   0 -12   9   41.65    2.19
   0 -12  -9   39.80    2.24
   0 -12   9   39.99    2.03
   0 -12  -9   41.64    2.14
   0 -12  -9   42.41    2.16
   0 -12  -9   41.71    2.26
   0 -12  -9   41.77    2.17
   0 -12 -10    6.83    1.26
   0 -12 -10    9.78    2.76
   0 -12  10    8.42    2.24
   0 -12  10   10.42    1.20
   0 -12 -10   14.91    2.93
   0 -12 -10    7.46    1.11
   0 -12  10    9.50    1.38
   0 -12 -10    8.97    1.14
   0 -12 -10    9.59    1.44
   0 -12  10    8.18    1.19
   0 -12 -10    9.90    1.64
   0 -12 -10   10.20    1.23
   0 -12  10   10.98    1.34
   0 -12 -10   11.90    1.42
   0 -12 -10   10.54    1.31
   0 -12  10    9.59    1.15
   0 -12 -11    0.15    2.36
   0 -12  11   -0.01    0.79
   0 -12 -11   -0.52    0.72
   0 -12  11    0.53    0.80
   0 -12 -11    0.49    0.75
   0 -12 -11    0.03    1.05
   0 -12 -11    1.09    0.99
   0 -12 -11    0.61    0.98
   0 -12  11   -0.34    0.85
   0 -12 -11    0.52    0.80
   0 -12 -11   -1.08    1.06
   0 -12 -11    0.35    0.99
   0 -12  11   -0.54    0.80
   0 -12 -12   60.67    5.73
   0 -12  12   53.18    2.37
   0 -12 -12   52.71    2.34
   0 -12 -12   49.22    2.67
   0 -12  12   55.50    2.59
   0 -12 -12   54.04    2.39
   0 -12 -12   57.35    2.82
   0 -12 -12   48.85    2.34
   0 -12  12   50.78    2.47
   0 -12  12   53.15    2.32
   0 -12 -12   55.55    2.55
   0 -12 -12   52.82    2.51
   0 -12 -12   55.51    2.71
   0 -12 -13    1.80    2.78
   0 -12 -13    1.60    0.79
   0 -12  13    2.40    0.93
   0 -12 -13    1.07    0.99
   0 -12 -13    0.45    1.00
   0 -12  13    1.08    0.79
   0 -12 -13    1.25    1.02
   0 -12  13    2.81    1.00
   0 -12 -13    0.58    0.81
   0 -12 -13    0.08    0.96
   0 -12 -13    2.56    0.83
   0 -12 -14   33.97    4.61
   0 -12  14   32.61    2.12
   0 -12 -14   30.71    2.19
   0 -12 -14   33.61    1.95
   0 -12  14   31.92    1.88
   0 -12 -14   31.71    2.18
   0 -12 -14   36.18    2.21
   0 -12  14   29.58    1.94
   0 -12 -14   30.21    1.95
   0 -12 -14   31.65    1.92
   0 -12 -14   41.19    2.55
   0 -12 -15   21.91    3.65
   0 -12 -15   20.34    1.56
   0 -12  15   22.59    1.84
   0 -12 -15   20.51    1.93
   0 -12 -15   20.86    1.77
   0 -12  15   19.41    1.53
   0 -12  15   19.73    1.65
   0 -12 -15   20.61    1.90
   0 -12 -15   24.09    1.98
   0 -12 -16    2.67    2.44
   0 -12  16    0.92    0.96
   0 -12 -16    0.81    0.82
   0 -12 -16    0.83    1.06
   0 -12  16    0.77    0.85
   0 -12  16    0.40    0.79
   0 -12 -16    1.45    1.19
   0 -12 -16    0.17    0.91
   0 -12 -17   10.67    3.31
   0 -12 -17    7.23    1.11
   0 -12  17    6.38    1.26
   0 -12 -17    6.30    1.30
   0 -12  17    7.75    1.23
   0 -12 -17    5.04    1.03
   0 -12 -17    7.79    1.43
   0 -12  17    5.80    1.02
   0 -12 -18   46.57    2.24
   0 -12  18   44.87    2.52
   0 -12 -18   46.25    2.48
   0 -12  18   46.27    2.31
   0 -12  18   44.44    2.17
   0 -12 -18   48.05    2.68
   0 -12 -18   48.30    2.72
   0 -12  19   24.99    2.01
   0 -12 -19   24.76    2.02
   0 -12  19   24.18    1.66
   0 -12  19   24.77    1.79
   0 -12 -19   25.91    2.09
   0 -12 -19   28.20    2.05
   0 -12  20   18.86    1.74
   0 -12  20   20.42    1.54
   0 -12 -20   21.68    2.11
   0 -12 -20   21.49    1.97
   0 -12  20   17.19    1.48
   0 -12 -20   19.24    1.76
   0 -12  21    0.94    1.04
   0 -12 -21   -0.32    0.97
   0 -12  21   -1.24    0.84
   0 -12 -21   -0.41    1.09
   0 -12 -21   -0.74    1.16
   0 -12  21   -0.06    0.79
   0 -12  22    4.81    1.42
   0 -12  22    2.28    0.88
   0 -12 -22    2.13    1.20
   0 -12 -22    2.00    1.08
   0 -12  22    1.53    0.82
   0 -12 -22   -0.93    1.12
   0 -12  23   39.52    2.42
   0 -12 -23   38.98    2.26
   0 -12  23   39.39    1.87
   0 -12 -23   37.57    2.28
   0 -12  23   36.78    1.91
   0 -12  24   -0.13    1.03
   0 -12 -24    0.50    0.93
   0 -12  24   -0.34    0.69
   0 -12  24   -0.37    0.73
   0 -12 -24   -0.20    1.07
   0 -12  25    0.50    1.02
   0 -12 -25   -0.59    0.94
   0 -12 -25   -0.35    0.97
   0 -12  25    0.28    0.61
   0 -12  26    1.35    1.01
   0 -12 -26    1.08    0.87
   0 -12 -26    1.06    0.90
   0 -12  27    1.05    0.94
   0 -12 -27    2.71    1.04
   0 -12 -27    1.40    0.93
   0 -12  28    5.33    1.14
   0 -12 -28    4.91    0.97
   0 -12 -28    5.17    1.01
   0 -12  29    2.55    0.90
   0 -12 -29    3.10    0.85
   0 -12  30    3.64    0.90
   0 -12 -30    5.15    0.85
   0 -12  31    0.83    0.73
   0 -12 -31    1.27    0.65
   0 -12  32   14.20    1.14
   0 -12 -32   13.94    1.00
   0 -12  33    7.08    0.81
   0 -12 -33    7.12    0.68
   0 -12  34    2.51    0.48
   0 -13   0   17.95    3.03
   0 -13   0   15.42    2.98
   0 -13   0   14.23    1.43
   0 -13   0   13.87    1.44
   0 -13   0   15.25    1.45
   0 -13   0   13.99    1.46
   0 -13  -1   12.24    1.29
   0 -13  -1   15.37    2.84
   0 -13  -1   14.38    1.39
   0 -13   1   10.20    2.38
   0 -13   1   10.63    1.29
   0 -13  -1   14.76    2.78
   0 -13   1   13.20    1.43
   0 -13  -1   12.13    1.38
   0 -13   1   14.28    1.40
   0 -13   1   11.81    1.37
   0 -13  -1   13.39    1.36
   0 -13  -1   11.41    1.35
   0 -13  -2   24.90    3.48
   0 -13   2   23.38    1.71
   0 -13   2   24.22    3.62
   0 -13  -2   23.51    1.67
   0 -13  -2   26.00    3.71
   0 -13   2   25.19    1.77
   0 -13  -2   23.88    1.69
   0 -13  -2   24.02    1.84
   0 -13   2   28.02    2.03
   0 -13  -2   24.77    1.74
   0 -13  -2   27.08    1.75
   0 -13  -2   25.72    1.82
   0 -13  -3    2.59    0.93
   0 -13  -3    1.15    1.82
   0 -13   3    5.12    2.25
   0 -13  -3    4.54    1.02
   0 -13   3    4.37    0.96
   0 -13  -3    1.48    1.63
   0 -13  -3    5.34    1.27
   0 -13   3    6.21    1.14
   0 -13  -3    3.50    1.00
   0 -13  -3    4.22    1.02
   0 -13   3    5.00    1.36
   0 -13  -3    1.06    0.79
   0 -13  -3    5.12    1.00
   0 -13  -4   13.41    3.00
   0 -13  -4    6.99    1.22
   0 -13  -4    5.14    2.14
   0 -13   4    5.94    2.23
   0 -13  -4    9.41    1.25
   0 -13   4    5.76    1.13
   0 -13   4    7.58    1.20
   0 -13  -4    8.28    1.37
   0 -13  -4    6.02    1.03
   0 -13  -4    8.05    1.11
   0 -13   4    7.98    1.20
   0 -13  -4    6.69    1.11
   0 -13  -4   10.62    1.40
   0 -13  -5    4.75    1.21
   0 -13  -5    1.85    2.09
   0 -13   5    3.49    1.01
   0 -13  -5    0.88    1.61
   0 -13   5    0.32    1.59
   0 -13  -5    1.81    0.91
   0 -13  -5    1.93    0.86
   0 -13   5    3.93    0.99
   0 -13  -5    1.50    0.82
   0 -13  -5    2.89    0.90
   0 -13   5    2.34    0.94
   0 -13  -5    2.54    0.88
   0 -13  -5    4.09    1.11
   0 -13  -6    5.46    1.22
   0 -13  -6    8.75    2.62
   0 -13   6    6.04    2.33
   0 -13  -6    3.80    0.89
   0 -13   6    4.13    1.01
   0 -13  -6    6.32    2.56
   0 -13  -6    4.59    1.09
   0 -13   6    3.17    0.87
   0 -13  -6    4.74    1.02
   0 -13   6    4.29    1.13
   0 -13  -6    3.84    0.96
   0 -13  -6    6.35    1.28
   0 -13  -6    5.44    1.04
   0 -13  -7  262.60   11.14
   0 -13   7  255.80   10.86
   0 -13  -7  249.58   10.67
   0 -13   7  246.97    5.31
   0 -13  -7  236.32    5.18
   0 -13  -7  246.32    5.76
   0 -13   7  246.80    5.60
   0 -13  -7  245.72    5.30
   0 -13   7  248.03    5.68
   0 -13  -7  246.85    5.49
   0 -13  -7  245.10    5.57
   0 -13  -7  245.62    5.39
   0 -13  -7  249.28    5.38
   0 -13  -8    2.29    2.32
   0 -13  -8    4.26    1.09
   0 -13  -8    8.79    2.61
   0 -13  -8    3.58    0.98
   0 -13   8    5.12    1.05
   0 -13   8    6.10    2.50
   0 -13  -8    3.92    1.11
   0 -13   8    4.20    1.09
   0 -13  -8    3.75    0.91
   0 -13   8    2.72    1.00
   0 -13  -8    3.90    0.98
   0 -13  -8    4.21    1.14
   0 -13  -8    3.87    1.03
   0 -13  -9    6.12    2.90
   0 -13  -9    3.89    1.13
   0 -13  -9    1.33    0.85
   0 -13   9    3.64    0.92
   0 -13  -9    2.39    1.11
   0 -13   9    1.51    0.95
   0 -13  -9    3.59    1.11
   0 -13   9    1.83    0.92
   0 -13  -9    1.80    0.92
   0 -13  -9    2.06    1.11
   0 -13  -9    2.91    0.88
   0 -13   9    1.27    0.86
   0 -13 -10    0.16    2.54
   0 -13 -10    3.50    1.02
   0 -13  10    3.35    1.03
   0 -13 -10    3.64    1.20
   0 -13 -10    2.92    0.75
   0 -13  10    4.96    1.05
   0 -13  10    2.13    0.96
   0 -13 -10    2.85    1.13
   0 -13 -10    3.65    1.09
   0 -13 -10    2.25    1.02
   0 -13 -10    2.48    0.90
   0 -13 -11   78.35    6.60
   0 -13 -11   65.54    2.70
   0 -13  11   72.62    2.82
   0 -13  11   69.98    2.96
   0 -13  11   75.14    2.97
   0 -13 -11   78.41    2.97
   0 -13 -11   71.76    3.18
   0 -13 -11   70.10    3.11
   0 -13 -11   71.71    3.11
   0 -13  11   71.00    2.74
   0 -13 -11   75.12    3.04
   0 -13 -11   70.33    2.97
   0 -13 -12   32.16    1.94
   0 -13  12   37.88    2.04
   0 -13 -12   33.67    1.98
   0 -13  12   31.81    2.07
   0 -13 -12   32.88    2.27
   0 -13  12   30.61    2.03
   0 -13 -12   33.05    2.29
   0 -13 -12   35.32    2.26
   0 -13  12   32.02    1.88
   0 -13 -12   31.36    2.00
   0 -13 -12   32.69    2.20
   0 -13 -13   64.69    6.14
   0 -13  13   71.05    2.69
   0 -13 -13   59.20    2.46
   0 -13 -13   68.29    2.73
   0 -13  13   63.20    2.85
   0 -13  13   64.11    2.82
   0 -13 -13   65.05    3.05
   0 -13 -13   65.58    2.99
   0 -13 -13   64.88    2.82
   0 -13  13   64.59    2.60
   0 -13 -13   69.30    2.96
   0 -13 -13   65.55    3.03
   0 -13  14   28.26    2.00
   0 -13 -14   29.79    1.84
   0 -13 -14   27.91    2.10
   0 -13  14   29.46    2.05
   0 -13  14   29.80    1.83
   0 -13 -14   28.11    2.23
   0 -13 -14   26.60    2.05
   0 -13 -14   28.87    2.06
   0 -13 -14   26.87    1.89
   0 -13  15   57.83    2.68
   0 -13 -15   60.68    2.54
   0 -13  15   58.31    2.78
   0 -13 -15   61.81    2.94
   0 -13 -15   55.99    2.68
   0 -13 -15   57.40    2.90
   0 -13  15   56.73    2.47
   0 -13 -15   61.45    2.96
   0 -13 -16   71.10    2.72
   0 -13  16   69.76    3.04
   0 -13  16   68.09    2.90
   0 -13  16   67.91    2.65
   0 -13 -16   72.01    3.24
   0 -13 -16   70.10    3.05
   0 -13 -16   68.13    3.14
   0 -13  17    2.81    1.00
   0 -13 -17    4.53    1.30
   0 -13 -17    4.57    1.27
   0 -13  17    2.98    1.06
   0 -13  17    2.81    0.87
   0 -13 -17    3.96    1.31
   0 -13  18    0.06    0.92
   0 -13 -18   -0.03    1.19
   0 -13 -18    2.52    1.25
   0 -13  18    1.73    0.81
   0 -13 -18    2.66    1.07
   0 -13  18    1.15    0.77
   0 -13  19   49.09    2.35
   0 -13  19   48.65    2.63
   0 -13 -19   48.21    2.52
   0 -13  19   47.55    2.17
   0 -13 -19   49.80    2.70
   0 -13 -19   51.79    2.76
   0 -13  20    1.55    0.98
   0 -13 -20    1.86    1.08
   0 -13  20    1.82    0.85
   0 -13 -20    2.05    1.28
   0 -13 -20    3.16    1.12
   0 -13  20    1.08    0.73
   0 -13  21    5.84    1.24
   0 -13  21    5.11    0.94
   0 -13 -21    4.91    1.21
   0 -13  21    5.19    1.07
   0 -13 -21    3.44    1.27
   0 -13 -21    4.41    1.32
   0 -13  22   16.85    1.63
   0 -13  22   13.65    1.28
   0 -13 -22   14.95    1.70
   0 -13 -22   16.32    1.64
   0 -13  22   15.80    1.27
   0 -13 -22   16.30    1.74
   0 -13  23    1.24    0.89
   0 -13 -23    1.60    1.06
   0 -13 -23    2.02    1.15
   0 -13  23    0.55    0.67
   0 -13  24   10.74    1.39
   0 -13 -24    8.28    1.22
   0 -13 -24   12.55    1.49
   0 -13  25    1.23    0.85
   0 -13 -25    0.05    0.98
   0 -13 -25   -0.71    0.90
   0 -13  26    1.71    0.99
   0 -13 -26    2.39    0.94
   0 -13 -26    1.84    0.84
   0 -13  27   -0.42    0.82
   0 -13 -27    1.39    0.87
   0 -13 -27    0.77    0.83
   0 -13  28    3.63    0.95
   0 -13 -28    3.46    0.83
   0 -13  29    0.72    0.76
   0 -13 -29    0.99    0.68
   0 -13  30    2.47    0.77
   0 -13 -30    3.38    0.68
   0 -13  31    1.16    0.58
   0 -13 -31    0.36    0.52
   0 -13 -32   17.94    0.93
   0 -14   0  178.86    9.55
   0 -14   0  170.36    4.53
   0 -14   0  169.44    4.71
   0 -14   0  170.96    4.59
   0 -14   0  172.75    4.51
   0 -14  -1    4.53    1.08
   0 -14  -1    2.33    1.91
   0 -14  -1    9.51    1.43
   0 -14   1    7.41    3.06
   0 -14   1    4.08    1.10
   0 -14  -1    4.86    1.09
   0 -14  -1    4.17    1.07
   0 -14   1    2.84    1.00
   0 -14   1    3.32    0.92
   0 -14  -1    4.56    1.07
   0 -14   1    3.30    1.01
   0 -14  -2  113.48    7.64
   0 -14   2  125.02    7.96
   0 -14   2  106.83    3.54
   0 -14  -2  106.45    3.55
   0 -14   2  114.20    3.85
   0 -14  -2  106.80    3.59
   0 -14   2  106.65    3.67
   0 -14  -2  114.50    3.88
   0 -14  -2  112.67    3.60
   0 -14  -2  111.10    3.64
   0 -14  -2  116.59    3.53
   0 -14   2  110.63    3.59
   0 -14  -3    3.18    2.52
   0 -14  -3   -0.05    0.89
   0 -14  -3    2.53    2.19
   0 -14   3    0.70    0.87
   0 -14  -3    1.13    0.94
   0 -14   3    2.01    2.13
   0 -14   3    1.75    0.96
   0 -14  -3   -0.11    0.90
   0 -14  -3    0.87    1.00
   0 -14   3   -0.29    0.88
   0 -14   3   -0.69    0.97
   0 -14  -3    0.04    0.81
   0 -14  -3    2.00    0.89
   0 -14  -3   -0.68    1.04
   0 -14  -4   48.49    5.17
   0 -14   4   41.88    4.76
   0 -14   4   46.75    2.44
   0 -14  -4   49.81    5.13
   0 -14  -4   47.25    2.44
   0 -14   4   44.75    2.45
   0 -14   4   48.24    2.57
   0 -14  -4   44.33    2.34
   0 -14  -4   48.03    2.62
   0 -14  -4   45.35    2.42
   0 -14  -4   48.60    2.38
   0 -14  -4   46.62    2.42
   0 -14  -4   44.21    2.30
   0 -14  -5   43.83    4.65
   0 -14  -5   46.99    2.42
   0 -14   5   44.37    2.35
   0 -14  -5   50.84    2.47
   0 -14   5   45.57    2.50
   0 -14   5   47.63    2.55
   0 -14  -5   47.16    2.65
   0 -14  -5   42.07    2.31
   0 -14  -5   48.33    2.47
   0 -14  -5   49.38    2.39
   0 -14  -5   44.90    2.39
   0 -14  -6   53.21    5.27
   0 -14   6   59.29    2.67
   0 -14  -6   55.02    2.58
   0 -14  -6   53.43    2.78
   0 -14   6   54.46    2.68
   0 -14  -6   53.74    2.51
   0 -14   6   53.54    2.71
   0 -14  -6   54.71    2.56
   0 -14  -6   54.44    2.62
   0 -14  -6   52.54    2.62
   0 -14  -6   59.62    2.76
   0 -14  -7    2.60    1.17
   0 -14  -7    3.78    2.37
   0 -14  -7    0.46    0.96
   0 -14   7    1.64    0.91
   0 -14  -7    2.08    0.93
   0 -14   7    2.28    1.05
   0 -14  -7    0.79    0.87
   0 -14  -7    2.43    0.99
   0 -14  -7    0.15    0.95
   0 -14   7    0.07    1.05
   0 -14  -7   -1.70    1.01
   0 -14  -8    7.19    2.47
   0 -14  -8    8.43    1.27
   0 -14   8    8.26    1.23
   0 -14  -8    9.99    1.34
   0 -14   8    9.05    1.37
   0 -14  -8   10.51    1.47
   0 -14  -8   10.54    1.47
   0 -14  -8    8.70    1.23
   0 -14  -8    8.47    1.32
   0 -14   8    9.09    1.36
   0 -14  -8   10.62    1.37
   0 -14  -9    4.05    1.92
   0 -14  -9    3.57    0.99
   0 -14   9    5.64    1.18
   0 -14  -9    3.89    0.94
   0 -14  -9    5.01    1.29
   0 -14   9    2.91    1.03
   0 -14  -9    3.82    1.17
   0 -14  -9    2.35    1.00
   0 -14  -9    4.72    1.09
   0 -14  -9    3.75    1.18
   0 -14 -10   33.93    1.97
   0 -14  10   36.09    2.09
   0 -14  10   32.45    2.02
   0 -14 -10   35.99    2.09
   0 -14 -10   33.70    2.29
   0 -14  10   32.36    2.18
   0 -14 -10   36.76    2.32
   0 -14 -10   33.90    2.12
   0 -14 -10   37.31    2.35
   0 -14 -10   35.24    2.12
   0 -14 -11    9.58    1.26
   0 -14  11    9.76    1.30
   0 -14 -11   10.12    1.53
   0 -14  11   12.91    1.45
   0 -14 -11   13.68    1.37
   0 -14 -11   10.55    1.35
   0 -14  11   11.96    1.43
   0 -14 -11   11.85    1.42
   0 -14 -11   10.90    1.50
   0 -14 -11   12.31    1.53
   0 -14  12   63.10    2.64
   0 -14 -12   52.74    2.44
   0 -14  12   56.93    2.68
   0 -14 -12   59.47    2.58
   0 -14  12   58.43    2.75
   0 -14 -12   60.79    2.98
   0 -14 -12   61.14    2.97
   0 -14 -12   55.63    2.81
   0 -14 -12   59.06    2.74
   0 -14 -12   61.77    2.79
   0 -14  13   -0.53    0.80
   0 -14 -13    0.88    0.74
   0 -14  13    0.64    0.86
   0 -14 -13    1.30    1.15
   0 -14 -13    1.70    0.94
   0 -14 -13   -1.10    1.15
   0 -14 -13    1.76    1.24
   0 -14  13    1.72    1.00
   0 -14 -13    0.41    1.01
   0 -14  14   44.38    2.13
   0 -14 -14   37.41    1.98
   0 -14 -14   38.81    2.05
   0 -14  14   41.32    2.35
   0 -14 -14   37.21    2.46
   0 -14  14   41.82    2.32
   0 -14 -14   41.09    2.36
   0 -14 -14   39.71    2.47
   0 -14 -14   40.26    2.44
   0 -14  15    0.34    0.90
   0 -14 -15    1.83    0.85
   0 -14 -15    0.11    1.10
   0 -14 -15    1.56    0.93
   0 -14 -15    0.68    1.22
   0 -14  16   14.57    1.58
   0 -14  16   13.82    1.55
   0 -14 -16   15.20    1.63
   0 -14 -16   13.68    1.74
   0 -14 -16   14.45    1.62
   0 -14  17   17.34    1.55
   0 -14  17   19.53    1.72
   0 -14 -17   19.13    1.69
   0 -14 -17   17.33    1.75
   0 -14 -17   18.58    1.80
   0 -14  18    7.94    1.29
   0 -14 -18    9.41    1.50
   0 -14 -18   10.27    1.54
   0 -14 -18    7.98    1.27
   0 -14  18    7.90    1.18
   0 -14  19    2.59    1.01
   0 -14 -19    2.41    1.10
   0 -14 -19    1.50    1.06
   0 -14  19    2.75    0.85
   0 -14 -19    3.92    1.11
   0 -14  20   -0.05    1.02
   0 -14 -20    0.06    1.03
   0 -14  20    0.15    0.78
   0 -14 -20    1.62    1.12
   0 -14 -20    1.10    0.94
   0 -14  21    0.88    0.84
   0 -14 -21   -1.47    0.99
   0 -14  21    0.44    0.68
   0 -14 -21    0.62    1.12
   0 -14 -21   -1.17    1.08
   0 -14  22    0.14    0.87
   0 -14 -22    0.39    0.90
   0 -14  22   -0.34    0.72
   0 -14 -22   -0.29    1.04
   0 -14  23    3.98    1.05
   0 -14 -23    2.70    1.12
   0 -14 -23    2.09    1.01
   0 -14  24    6.48    1.11
   0 -14 -24    8.38    1.13
   0 -14 -24    9.18    1.21
   0 -14  25    3.08    0.91
   0 -14 -25    3.05    0.98
   0 -14 -25    1.37    0.80
   0 -14  26   30.32    1.73
   0 -14 -26   29.96    1.65
   0 -14 -26   33.40    1.78
   0 -14  27   11.15    1.18
   0 -14 -27   14.71    1.20
   0 -14  28    0.80    0.64
   0 -14 -28    0.63    0.60
   0 -14  29    1.47    0.67
   0 -14 -29    0.82    0.53
   0 -14  30   13.39    0.99
   0 -14 -30   11.68    0.84
   0 -14  31    0.83    0.43
   0 -14 -31    0.10    0.37
   0 -15   0  618.23    9.33
   0 -15   0  624.47    9.71
   0 -15   0  598.35    9.34
   0 -15   0  588.31    9.12
   0 -15  -1  105.68    3.61
   0 -15   1   99.79    3.54
   0 -15  -1   99.88    3.71
   0 -15  -1   95.24    3.44
   0 -15   1  101.70    3.71
   0 -15   1   99.60    3.58
   0 -15  -1   94.13    3.39
   0 -15   1   98.07    3.42
   0 -15  -1   95.80    3.26
   0 -15   2   54.80    2.62
   0 -15  -2   55.83    2.67
   0 -15   2   60.33    2.85
   0 -15  -2   58.76    2.90
   0 -15  -2   54.31    2.64
   0 -15   2   58.30    2.75
   0 -15   2   54.64    2.55
   0 -15  -2   58.08    2.68
   0 -15  -2   57.26    2.56
   0 -15  -3    2.00    0.90
   0 -15   3    2.32    1.06
   0 -15  -3    1.63    0.95
   0 -15   3    3.48    1.09
   0 -15  -3    2.43    1.14
   0 -15  -3    2.41    0.97
   0 -15   3    4.43    1.20
   0 -15  -3    1.24    0.90
   0 -15  -3    1.14    0.92
   0 -15  -3    3.89    0.88
   0 -15   3    2.06    0.94
   0 -15  -4    3.35    1.10
   0 -15   4    1.95    1.02
   0 -15  -4    1.32    0.92
   0 -15  -4    0.26    0.91
   0 -15   4    1.66    0.99
   0 -15  -4    0.97    1.03
   0 -15  -4    0.90    0.87
   0 -15  -4    1.71    0.98
   0 -15   4    1.46    0.89
   0 -15  -4    2.37    0.88
   0 -15   4    1.51    1.06
   0 -15  -5   17.37    1.66
   0 -15   5   19.24    1.68
   0 -15   5   13.51    1.57
   0 -15  -5   16.36    1.72
   0 -15  -5   18.14    1.61
   0 -15   5   18.50    1.63
   0 -15  -5   17.78    1.62
   0 -15  -5   16.03    1.55
   0 -15  -5   19.36    1.58
   0 -15   5   14.16    1.49
   0 -15  -5   17.47    1.62
   0 -15  -6  227.90    5.32
   0 -15   6  251.00    5.52
   0 -15  -6  242.46    5.86
   0 -15  -6  240.07    5.42
   0 -15   6  236.45    5.66
   0 -15   6  245.20    5.72
   0 -15   6  252.64    5.50
   0 -15  -6  241.81    5.50
   0 -15  -6  235.98    5.43
   0 -15  -6  242.48    5.45
   0 -15  -6  251.00    5.44
   0 -15   7  101.27    3.43
   0 -15  -7   96.62    3.43
   0 -15  -7   94.05    3.67
   0 -15   7   94.50    3.52
   0 -15  -7   89.72    3.24
   0 -15  -7   94.86    3.30
   0 -15  -7   92.48    3.44
   0 -15  -7   91.38    3.37
   0 -15  -7   97.48    3.48
   0 -15   8  106.26    3.48
   0 -15  -8  107.11    3.55
   0 -15  -8  107.87    3.95
   0 -15  -8  105.32    3.49
   0 -15   8  106.96    3.74
   0 -15  -8  109.78    3.78
   0 -15  -8  113.31    3.75
   0 -15  -8  110.63    3.63
   0 -15  -8  107.41    3.64
   0 -15   9    8.64    1.29
   0 -15  -9    9.38    1.35
   0 -15  -9    7.00    1.13
   0 -15  -9    8.99    1.73
   0 -15  -9   10.11    1.53
   0 -15  -9    9.63    1.37
   0 -15  -9    9.31    1.34
   0 -15  -9   10.84    1.34
   0 -15   9    9.94    1.43
   0 -15 -10   27.57    1.88
   0 -15  10   26.75    1.79
   0 -15  10   25.25    1.92
   0 -15 -10   25.93    1.83
   0 -15 -10   25.31    1.99
   0 -15 -10   25.67    1.82
   0 -15 -10   26.21    1.87
   0 -15 -10   26.39    2.03
   0 -15 -11    1.38    1.01
   0 -15  11    1.66    0.88
   0 -15 -11    1.82    0.83
   0 -15 -11    1.93    1.12
   0 -15  11   -0.26    0.90
   0 -15 -11    1.97    1.07
   0 -15 -11    0.66    0.89
   0 -15  11    2.42    0.98
   0 -15 -11    0.69    0.89
   0 -15 -11    0.64    1.09
   0 -15  12   -0.66    0.87
   0 -15 -12    0.94    0.79
   0 -15 -12   -0.43    0.87
   0 -15 -12    1.91    1.10
   0 -15  12    2.76    0.89
   0 -15 -12    0.42    0.95
   0 -15  12    0.61    0.95
   0 -15 -12    1.16    0.94
   0 -15 -12    0.72    1.09
   0 -15 -12    0.70    1.14
   0 -15  13   30.06    1.80
   0 -15 -13   24.42    1.64
   0 -15  13   26.36    1.86
   0 -15 -13   30.02    2.22
   0 -15  13   26.40    1.88
   0 -15 -13   25.74    1.69
   0 -15 -13   30.31    1.97
   0 -15 -13   26.72    2.03
   0 -15 -13   28.81    2.14
   0 -15 -14    5.52    0.94
   0 -15  14    6.82    1.22
   0 -15  14    5.39    1.12
   0 -15 -14    7.36    1.41
   0 -15 -14    7.90    1.20
   0 -15 -14    6.20    1.30
   0 -15  15    5.99    1.15
   0 -15 -15    4.10    1.19
   0 -15 -15    5.87    1.21
   0 -15  15    3.99    1.02
   0 -15 -15    3.58    1.09
   0 -15  16   12.25    1.39
   0 -15 -16   14.73    1.49
   0 -15  16   11.90    1.32
   0 -15 -16   12.38    1.49
   0 -15 -16   14.18    1.63
   0 -15  17    3.26    0.97
   0 -15 -17    2.08    1.04
   0 -15 -17   -0.45    1.15
   0 -15 -17    2.12    0.99
   0 -15  17    0.63    0.77
   0 -15  18   13.33    1.38
   0 -15 -18   13.63    1.45
   0 -15 -18   13.72    1.60
   0 -15  18    9.66    1.13
   0 -15 -18   12.20    1.55
   0 -15  19   12.05    1.34
   0 -15 -19   13.33    1.52
   0 -15  19   10.26    1.14
   0 -15 -19   13.60    1.63
   0 -15 -19   11.88    1.40
   0 -15  20    1.41    0.91
   0 -15  20    2.20    0.78
   0 -15 -20    2.37    0.98
   0 -15 -20    0.19    1.02
   0 -15 -20    3.66    1.15
   0 -15  21    1.90    0.83
   0 -15 -21    2.52    1.10
   0 -15 -21    2.55    0.98
   0 -15  21    0.55    0.64
   0 -15  22    1.69    0.89
   0 -15 -22    3.84    0.96
   0 -15 -22    3.11    1.07
   0 -15  23    2.21    0.83
   0 -15 -23    0.25    0.87
   0 -15  23    0.91    0.48
   0 -15 -23    2.38    0.87
   0 -15  24    0.21    0.73
   0 -15 -24    1.83    0.88
   0 -15 -24    1.18    0.79
   0 -15  25    2.93    0.84
   0 -15 -25    2.25    0.84
   0 -15 -25    1.96    0.69
   0 -15  26    2.48    0.73
   0 -15 -26    1.92    0.69
   0 -15  27    1.07    0.60
   0 -15 -27    0.79    0.57
   0 -15  28   16.26    1.04
   0 -15 -28   17.76    1.01
   0 -15  29    5.87    0.66
   0 -15 -29    5.36    0.58
   0 -16   0  240.99    5.48
   0 -16   0  232.32    5.45
   0 -16   0  244.33    5.78
   0 -16   0  242.27    5.42
   0 -16   1  125.27    3.91
   0 -16  -1  121.56    3.85
   0 -16  -1  118.49    3.84
   0 -16  -1  121.16    4.03
   0 -16   1  127.95    4.10
   0 -16   1  120.16    3.84
   0 -16  -1  124.25    3.84
   0 -16   1  121.18    3.78
   0 -16  -2   10.03    1.48
   0 -16   2    9.17    1.34
   0 -16  -2    9.30    1.46
   0 -16   2    6.60    1.23
   0 -16  -2    7.40    1.24
   0 -16   2    6.58    1.33
   0 -16   2    9.78    1.33
   0 -16  -2    8.89    1.29
   0 -16  -2    7.15    1.15
   0 -16   3    7.54    1.29
   0 -16  -3    7.07    1.34
   0 -16  -3    4.62    1.27
   0 -16  -3    4.61    1.09
   0 -16   3    3.64    0.98
   0 -16   3    6.46    1.25
   0 -16  -3    5.51    1.19
   0 -16   3    6.94    1.15
   0 -16  -3    7.51    1.16
   0 -16  -4  106.34    3.56
   0 -16   4  114.68    3.71
   0 -16  -4  108.05    3.88
   0 -16  -4  104.91    3.52
   0 -16   4  111.53    3.79
   0 -16   4  105.06    3.66
   0 -16  -4  107.77    3.61
   0 -16  -4  108.20    3.38
   0 -16  -4  115.60    3.52
   0 -16   4  114.45    3.66
   0 -16  -4  107.96    3.46
   0 -16  -5    0.94    0.95
   0 -16   5    0.84    0.98
   0 -16  -5    0.18    1.13
   0 -16  -5    1.18    0.83
   0 -16   5   -1.20    1.00
   0 -16  -5    0.52    0.90
   0 -16  -5   -0.37    0.90
   0 -16  -5   -0.63    0.89
   0 -16   5    0.31    0.86
   0 -16   5   -0.39    0.91
   0 -16  -5    1.71    0.97
   0 -16   6    2.57    1.06
   0 -16  -6    2.29    1.04
   0 -16  -6    3.66    0.94
   0 -16  -6    3.34    1.11
   0 -16  -6    1.11    0.90
   0 -16   6    4.89    1.20
   0 -16  -6    2.79    0.97
   0 -16  -6    2.30    0.96
   0 -16   6    3.09    0.94
   0 -16  -7  129.36    3.87
   0 -16   7  138.37    3.97
   0 -16  -7  135.10    3.86
   0 -16  -7  134.90    4.31
   0 -16   7  135.85    4.10
   0 -16  -7  141.31    3.93
   0 -16  -7  128.89    3.93
   0 -16  -7  133.35    4.01
   0 -16  -7  132.01    3.90
   0 -16   7  137.91    3.93
   0 -16  -8   -0.45    0.84
   0 -16   8    0.27    0.93
   0 -16  -8   -0.70    0.75
   0 -16  -8   -0.55    1.18
   0 -16   8    0.63    0.99
   0 -16  -8    0.05    0.87
   0 -16  -8    0.80    0.96
   0 -16   8   -0.59    0.85
   0 -16  -8    1.32    0.98
   0 -16  -8   -1.69    1.02
   0 -16  -9   11.26    1.34
   0 -16   9   10.67    1.26
   0 -16  -9   11.06    1.48
   0 -16  -9    6.75    1.08
   0 -16  -9    9.89    1.29
   0 -16  -9   10.38    1.40
   0 -16   9   10.86    1.32
   0 -16  -9    9.19    1.27
   0 -16   9   10.92    1.43
   0 -16  -9    9.30    1.25
   0 -16 -10   -0.18    0.79
   0 -16  10    1.34    0.86
   0 -16 -10    0.77    0.78
   0 -16 -10    0.68    1.07
   0 -16 -10   -0.34    0.92
   0 -16  10   -1.71    1.10
   0 -16  10    0.89    0.83
   0 -16 -10   -0.23    0.98
   0 -16 -10   -0.85    0.88
   0 -16 -10   -1.54    0.98
   0 -16 -11   31.66    1.87
   0 -16  11   36.82    1.97
   0 -16 -11   32.55    2.23
   0 -16 -11   31.42    1.86
   0 -16  11   33.04    2.06
   0 -16 -11   34.05    2.19
   0 -16  11   34.66    1.99
   0 -16 -11   35.55    2.19
   0 -16 -11   35.51    2.05
   0 -16 -11   29.69    1.93
   0 -16 -12    1.36    0.87
   0 -16 -12    3.36    1.11
   0 -16 -12    3.33    1.21
   0 -16 -12    3.18    0.98
   0 -16  12    3.22    0.99
   0 -16 -12    4.34    1.18
   0 -16  12    2.43    0.91
   0 -16  13   -0.16    0.78
   0 -16 -13   -0.55    0.80
   0 -16  13    0.00    0.74
   0 -16 -13   -1.37    1.01
   0 -16  13    0.68    0.79
   0 -16 -13   -0.22    1.00
   0 -16  14   18.69    1.49
   0 -16  14   17.21    1.45
   0 -16 -14   19.36    1.67
   0 -16  14   21.28    1.54
   0 -16 -14   19.78    1.57
   0 -16 -14   21.01    1.80
   0 -16  15    7.49    1.06
   0 -16 -15    4.49    0.93
   0 -16 -15    4.99    1.18
   0 -16  15    6.04    0.99
   0 -16 -15    6.12    1.23
   0 -16  15    6.95    1.08
   0 -16  16    3.06    0.87
   0 -16 -16    3.95    1.07
   0 -16 -16    3.25    1.07
   0 -16  16    1.89    0.70
   0 -16  16    2.58    0.80
   0 -16 -16    2.26    0.89
   0 -16  17   14.34    1.32
   0 -16  17   13.24    1.16
   0 -16  17   11.60    1.19
   0 -16 -17   12.05    1.44
   0 -16 -17   12.79    1.31
   0 -16 -17   12.52    1.39
   0 -16  18    9.27    1.13
   0 -16 -18    7.82    1.23
   0 -16  18    9.66    1.01
   0 -16 -18   10.95    1.37
   0 -16  18    9.12    1.04
   0 -16 -18   10.29    1.18
   0 -16  19    7.36    1.11
   0 -16 -19    5.61    0.94
   0 -16 -19    5.32    1.16
   0 -16  19    5.22    0.82
   0 -16  19    7.72    0.95
   0 -16  20    3.99    0.86
   0 -16 -20    3.75    0.87
   0 -16  20    3.56    0.64
   0 -16  20    4.40    0.76
   0 -16 -20    5.42    1.16
   0 -16  21   25.69    1.55
   0 -16  21   27.84    1.27
   0 -16 -21   25.98    1.55
   0 -16 -21   28.82    1.73
   0 -16  22    3.12    0.80
   0 -16 -22    4.63    0.87
   0 -16  22    5.25    0.67
   0 -16 -22    3.02    0.90
   0 -16  23    0.11    0.60
   0 -16 -23    0.95    0.78
   0 -16 -23    0.31    0.63
   0 -16  24    5.23    0.79
   0 -16 -24    5.42    0.78
   0 -16  25    1.36    0.59
   0 -16 -25    0.81    0.58
   0 -16  26    5.82    0.70
   0 -16 -26    7.04    0.73
   0 -16 -27    1.06    0.38
   0 -17   0    4.19    1.12
   0 -17   0    1.94    0.85
   0 -17   0    4.46    1.13
   0 -17   0    4.10    1.00
   0 -17   1   58.91    2.66
   0 -17  -1   58.27    2.66
   0 -17  -1   54.23    2.49
   0 -17  -1   55.44    2.68
   0 -17   1   57.09    2.78
   0 -17   1   55.77    2.54
   0 -17  -1   56.87    2.58
   0 -17   1   55.04    2.52
   0 -17   2    1.16    0.96
   0 -17  -2    1.08    0.93
   0 -17  -2    1.75    0.96
   0 -17   2   -0.57    0.88
   0 -17   2    2.09    1.00
   0 -17  -2    1.42    0.82
   0 -17  -2    0.75    0.86
   0 -17   2    0.30    0.84
   0 -17   3   16.75    1.58
   0 -17  -3   18.44    1.65
   0 -17  -3   16.17    1.42
   0 -17  -3   19.17    1.76
   0 -17   3   16.48    1.65
   0 -17  -3   14.17    1.31
   0 -17   3   14.43    1.43
   0 -17  -3   15.69    1.48
   0 -17  -4   17.45    1.57
   0 -17   4   16.46    1.58
   0 -17  -4   14.93    1.65
   0 -17  -4   15.26    1.44
   0 -17   4   15.27    1.51
   0 -17  -4   15.13    1.46
   0 -17  -4   13.99    1.36
   0 -17   4   15.91    1.47
   0 -17   5   33.42    2.05
   0 -17  -5   32.12    1.98
   0 -17   5   30.77    2.01
   0 -17  -5   29.35    1.82
   0 -17  -5   33.95    2.22
   0 -17  -5   28.69    1.73
   0 -17  -5   33.30    1.88
   0 -17   5   33.18    1.96
   0 -17  -5   30.07    1.78
   0 -17  -5   33.86    2.02
   0 -17   6   39.12    2.13
   0 -17  -6   36.06    2.08
   0 -17  -6   37.06    2.29
   0 -17   6   35.35    2.12
   0 -17  -6   36.36    1.97
   0 -17  -6   35.09    1.91
   0 -17  -6   37.93    2.00
   0 -17  -6   37.71    2.14
   0 -17   6   37.73    2.08
   0 -17  -6   34.78    1.94
   0 -17   7    6.78    1.14
   0 -17  -7    7.14    1.13
   0 -17  -7    6.27    1.01
   0 -17   7    6.62    1.16
   0 -17  -7    5.97    1.17
   0 -17  -7    6.00    0.93
   0 -17   7    6.75    1.10
   0 -17  -7    7.56    1.20
   0 -17  -7    7.23    1.15
   0 -17  -7    6.98    1.17
   0 -17   8   31.71    1.87
   0 -17  -8   29.84    1.85
   0 -17   8   28.19    1.87
   0 -17  -8   30.30    2.14
   0 -17  -8   26.59    1.65
   0 -17  -8   26.21    1.77
   0 -17  -8   28.58    1.87
   0 -17   8   28.10    1.75
   0 -17  -8   30.53    1.77
   0 -17  -8   27.43    1.80
   0 -17  -9    4.71    0.94
   0 -17   9    6.67    1.06
   0 -17   9    5.22    1.10
   0 -17  -9    6.16    1.32
   0 -17  -9    8.68    1.11
   0 -17   9    8.33    1.10
   0 -17  -9    6.33    1.09
   0 -17  -9    7.48    1.09
   0 -17  -9    7.31    1.19
   0 -17  -9    6.22    1.10
   0 -17  10    5.30    1.04
   0 -17 -10    4.59    1.16
   0 -17 -10    6.26    1.20
   0 -17 -10    5.31    1.14
   0 -17 -10    5.38    1.00
   0 -17  10    5.69    1.01
   0 -17  11   12.83    1.34
   0 -17 -11   12.19    1.36
   0 -17 -11   11.62    1.22
   0 -17  11   11.97    1.22
   0 -17 -11   10.55    1.25
   0 -17  12   12.51    1.22
   0 -17 -12   10.91    1.25
   0 -17 -12   13.84    1.39
   0 -17 -12   10.72    1.15
   0 -17  12   12.02    1.23
   0 -17  13    0.02    0.75
   0 -17  13   -1.38    0.72
   0 -17 -13    2.13    0.74
   0 -17 -13    0.23    0.93
   0 -17 -13    0.09    0.86
   0 -17  14    0.48    0.66
   0 -17 -14    0.88    0.84
   0 -17  14    1.09    0.71
   0 -17 -14    0.78    0.94
   0 -17 -14    0.61    0.73
   0 -17  15    1.80    0.81
   0 -17  15    1.50    0.66
   0 -17 -15    2.31    1.02
   0 -17 -15    0.63    0.87
   0 -17 -15    1.43    0.77
   0 -17  16    3.62    0.74
   0 -17  16    4.70    0.82
   0 -17  16    3.60    0.71
   0 -17 -16    4.31    1.05
   0 -17 -16    4.55    0.87
   0 -17 -16    4.01    0.93
   0 -17  17    1.05    0.61
   0 -17  17   -0.47    0.67
   0 -17  17   -0.42    0.56
   0 -17 -17   -0.20    0.83
   0 -17  18   20.85    1.18
   0 -17  18   19.71    1.25
   0 -17  18   22.46    1.24
   0 -17 -18   21.96    1.49
   0 -17 -18   22.78    1.42
   0 -17  19    4.65    0.79
   0 -17 -19    6.98    0.93
   0 -17 -19    5.83    0.99
   0 -17  19    5.46    0.68
   0 -17  20    2.51    0.64
   0 -17  20    3.32    0.52
   0 -17 -20    4.40    0.78
   0 -17 -20    1.88    0.76
   0 -17  21    5.08    0.77
   0 -17 -21    3.93    0.68
   0 -17 -21    3.92    0.84
   0 -17  21    4.21    0.55
   0 -17  22    1.41    0.58
   0 -17 -22    0.31    0.57
   0 -17  23    3.07    0.56
   0 -17 -23    1.07    0.45
   0 -17 -24    5.01    0.57
   0 -18   0   -1.18    0.98
   0 -18   0    0.90    0.91
   0 -18   0    0.46    0.79
   0 -18   1    3.96    1.02
   0 -18  -1    3.20    0.94
   0 -18   1    6.42    1.13
   0 -18  -1    4.14    1.01
   0 -18  -1    3.92    0.96
   0 -18   1    4.27    1.00
   0 -18  -2   19.65    1.55
   0 -18   2   17.64    1.50
   0 -18   2   18.81    1.60
   0 -18  -2   16.77    1.58
   0 -18  -2   16.74    1.37
   0 -18   2   21.44    1.56
   0 -18  -2   20.22    1.57
   0 -18  -3    0.71    0.91
   0 -18   3   -0.02    0.97
   0 -18  -3    0.40    0.67
   0 -18   3    0.57    0.91
   0 -18  -3    0.33    0.93
   0 -18   3    2.16    0.84
   0 -18  -3    0.64    0.87
   0 -18   4   40.93    2.08
   0 -18  -4   40.64    2.06
   0 -18   4   40.66    2.11
   0 -18  -4   38.00    2.17
   0 -18  -4   37.57    1.84
   0 -18   4   41.31    2.03
   0 -18  -4   41.13    2.08
   0 -18  -5   36.25    1.81
   0 -18  -5   33.72    2.00
   0 -18   5   32.91    1.92
   0 -18  -5   37.91    1.98
   0 -18   5   34.86    1.87
   0 -18  -5   34.39    1.72
   0 -18   6   -0.98    0.84
   0 -18  -6    1.15    0.96
   0 -18  -6   -0.31    0.66
   0 -18  -6    0.86    0.76
   0 -18  -6   -1.11    0.76
   0 -18  -6    0.07    0.71
   0 -18   6    0.60    0.78
   0 -18  -7   -0.72    0.97
   0 -18   7    2.07    0.93
   0 -18  -7    0.75    0.77
   0 -18  -7    1.40    0.74
   0 -18   7   -0.19    0.72
   0 -18  -7    1.46    0.82
   0 -18   8   30.67    1.79
   0 -18  -8   28.10    1.88
   0 -18  -8   28.09    1.62
   0 -18   8   32.58    1.72
   0 -18  -8   31.95    1.62
   0 -18  -8   29.38    1.62
   0 -18   9   11.98    1.20
   0 -18  -9   11.32    1.17
   0 -18  -9   11.04    1.11
   0 -18   9   13.58    1.21
   0 -18  -9   10.73    0.96
   0 -18  10    1.36    0.76
   0 -18 -10    2.73    0.83
   0 -18 -10    0.57    0.75
   0 -18 -10    1.35    0.71
   0 -18  10    1.02    0.70
   0 -18  11    7.85    0.98
   0 -18 -11    5.42    0.89
   0 -18  11    7.63    0.94
   0 -18 -11    8.48    1.08
   0 -18 -11    7.75    0.90
   0 -18  12    5.93    0.93
   0 -18 -12    6.41    1.00
   0 -18  12    5.77    0.84
   0 -18 -12    7.30    0.92
   0 -18 -12    6.19    0.99
   0 -18  13   17.35    1.21
   0 -18 -13   18.10    1.35
   0 -18 -13   17.85    1.30
   0 -18 -13   20.19    1.30
   0 -18  13   19.62    1.25
   0 -18  14   13.65    1.06
   0 -18 -14   15.90    1.14
   0 -18  14   15.95    1.09
   0 -18 -14   13.22    1.21
   0 -18  15    0.00    0.51
   0 -18 -15    1.31    0.79
   0 -18  15   -0.19    0.53
   0 -18 -15   -0.25    0.65
   0 -18  16   15.43    0.97
   0 -18 -16   16.19    1.07
   0 -18  16   15.53    0.98
   0 -18 -16   16.53    1.29
   0 -18  17    6.22    0.67
   0 -18 -17    5.13    0.78
   0 -18 -17    4.14    0.82
   0 -18 -18    9.37    0.84
   0 -18  18    8.66    0.68
   0 -18 -19    0.04    0.47
   0 -18 -20   42.14    1.39
   0 -18 -21    0.19    0.33
   0 -19   0   10.05    1.17
   0 -19   0    8.34    1.02
   0 -19   1   50.16    2.17
   0 -19  -1   55.48    2.30
   0 -19   1   55.50    2.15
   0 -19  -1   57.09    2.17
   0 -19  -2    7.65    1.07
   0 -19   2    6.71    1.03
   0 -19  -2    9.53    1.06
   0 -19   2    8.65    1.03
   0 -19   3    1.10    0.76
   0 -19  -3    0.81    0.78
   0 -19   3    1.33    0.69
   0 -19  -3    0.99    0.71
   0 -19  -4   12.64    1.28
   0 -19   4   12.31    1.16
   0 -19  -4   12.18    1.16
   0 -19   4   11.84    1.11
   0 -19  -5    4.24    0.94
   0 -19   5    3.81    0.86
   0 -19  -5    1.88    0.78
   0 -19   5    2.90    0.78
   0 -19  -6    6.92    1.01
   0 -19   6    6.66    0.91
   0 -19   6    7.74    0.91
   0 -19   7   23.09    1.40
   0 -19   7   24.32    1.37
   0 -19   8   13.91    1.12
   0 -19   8   13.66    1.05
   0 -19   9   19.98    1.24
   0 -19   9   21.21    1.26
   0 -19  10    0.61    0.60
   0 -19  10    0.38    0.54
   0 -19  11    7.09    0.80
   0 -19  11    6.95    0.76
   0 -19 -11    5.30    0.60
   0 -19  12    2.69    0.70
   0 -19 -12    2.90    0.54
   0 -19  12    3.41    0.60
   0 -19  13   -0.48    0.50
   0 -19  13    0.03    0.43
   0 -19 -14   19.45    0.95
   0 -19  14   18.74    0.96
   0 -19  15   20.71    0.92
   0 -19 -15   18.81    0.86
   0 -20   0    0.56    0.60
   0 -20   0    0.15    0.51
   0 -20   1    1.87    0.69
   0 -20  -1    1.87    0.69
   0 -20  -1    1.64    0.61
   0 -20   1    1.95    0.61
   0 -20   2   -0.38    0.62
   0 -20   2   -1.05    0.55
   0 -20   3    4.87    0.74
   0 -20   3    4.65    0.70
   0 -20   4    0.33    0.57
   0 -20   4    0.43    0.50
   0 -20   5    6.74    0.77
   0 -20   5    6.21    0.71
   0 -20   6    8.96    0.82
   0 -20   6   12.35    0.89
   0 -20   7    2.76    0.62
   0 -20   7    3.18    0.58
   0 -20   8    5.19    0.65
   0 -20   8    6.51    0.66
   0 -20   9   -0.52    0.42
   0 -20   9    0.58    0.40
   0 -20  10    1.81    0.45
   0 -20  11    0.70    0.34
  -1   0  41   33.87    1.21
   1   0 -41   35.24    1.37
  -1   0  40   -0.20    0.44
   1   0 -40   -0.36    0.63
   1   0 -39    0.40    0.69
  -1   0  39    1.59    0.58
  -1   0  38    0.05    0.61
   1   0 -38    1.32    0.78
   1   0 -37    3.33    1.08
  -1   0  37    3.70    0.92
  -1   0  36   -0.19    0.78
   1   0 -36    1.49    1.04
   1   0 -35    5.40    1.33
  -1   0  35    4.82    1.01
   1   0 -34   -0.81    1.07
  -1   0  34    0.16    0.83
  -1   0  33   21.75    1.81
   1   0 -33   23.66    2.10
   1   0 -32    0.57    1.12
   1   0 -31  154.13    5.04
   1   0 -30   -0.01    1.18
  -1   0  29  123.16    7.94
   1   0 -29  111.42    4.24
  -1   0  28   -0.31    2.10
   1   0 -28   -0.15    1.64
   1   0 -28    1.23    1.17
   1   0 -27   51.84    4.74
  -1   0  27   56.57    5.46
   1   0 -27   50.43    2.99
  -1   0  26    2.41    1.74
   1   0 -26    2.59    1.82
   1   0 -26    0.41    1.09
   1   0 -25    1.81    1.59
  -1   0  25    0.36    1.70
   1   0 -25    2.42    1.08
   1   0 -24    1.95    1.94
  -1   0  24    2.35    1.56
  -1   0  23   58.04    4.78
   1   0 -23   59.30    4.64
  -1   0  22    5.06    1.70
   1   0 -22    0.20    1.18
  -1   0  21   66.50    4.88
   1   0 -21   65.89    4.59
  -1   0  20    0.69    1.21
  -1   0  19   21.06    2.65
  -1   0  18    1.95    1.34
  -1   0  17  104.14    5.24
  -1   0  16   -0.06    1.06
   1   0 -16   -0.55    0.78
  -1   0  15    1.57    1.12
   1   0 -15    0.55    0.68
  -1   0  14    0.41    1.01
   1   0 -14   -0.36    0.70
  -1   0  13   12.97    1.78
   1   0 -13    8.58    1.01
  -1   0  12    1.39    1.07
   1   0 -12    2.75    0.85
  -1   0  11    1.18    1.04
   1   0 -11    1.14    0.67
  -1   0  10   -0.16    1.06
   1   0 -10    0.25    0.63
  -1   0   9    2.45    0.91
   1   0  -9    3.86    0.74
  -1   0   8    4.07    0.35
   1   0  -8    4.95    0.73
   1   0  -7 4231.37   32.60
   1   0  -6    3.09    0.56
   1   0  -5  296.64    3.75
   1   0  -4    1.45    0.40
   1   0  -3 5807.79   42.51
  -1   0   2   13.18    0.64
  -1   0   1 5781.14   42.04
  -1   0   0   11.79    0.50
  -1   0  -1    6.75    0.42
  -1   0  -2    5.34    0.46
  -1   0  -3   91.03    1.98
  -1   0  -4    1.14    0.48
  -1   0  -5  336.57    5.00
  -1   0  -6    6.71    0.91
  -1   0  -7 3310.77   28.43
  -1   0  -7 3315.47   24.36
  -1   0  -8    0.73    0.67
  -1   0  -9   27.18    1.57
  -1   0 -10    0.54    0.80
  -1   0 -10    0.57    0.72
  -1   0 -11    0.95    0.93
  -1   0 -11   -0.28    0.83
  -1   0 -12    1.01    0.90
  -1   0 -12    2.00    0.86
  -1   0 -13  173.28    5.50
  -1   0 -13  179.71    4.50
  -1   0 -14    0.56    0.91
   1   0  14   -1.19    1.23
  -1   0 -14    0.07    0.83
   1   0  15  178.16    6.36
  -1   0 -15  163.04    5.81
  -1   0 -15  177.35    4.71
   1   0  16   -0.45    1.15
  -1   0 -16    0.37    1.00
  -1   0 -16   -1.02    0.90
  -1   0 -17  177.60    6.48
   1   0  17  169.72    6.72
  -1   0 -18   -0.27    1.08
   1   0  18    0.01    1.33
  -1   0 -19   18.39    2.48
   1   0  19   17.27    2.47
   1   0  20    0.31    1.15
  -1   0 -20   -0.10    1.05
   1   0  21   12.31    2.16
  -1   0 -21   11.36    2.02
   1   0  22   -0.20    1.18
  -1   0 -22    0.65    1.15
   1   0  23   17.28    2.89
  -1   0 -23   16.28    2.55
  -1   0 -24    4.28    1.82
  -1   0 -24    1.09    1.00
  -1   0 -25   68.68    5.20
   1   0  25   68.21    5.55
  -1   0 -25   64.64    3.17
   1   0  26    1.33    1.54
  -1   0 -26   -0.49    1.11
   1   0  27  184.30    9.40
  -1   0 -27  191.49    9.03
  -1   0 -27  181.59    5.35
   1   0  28   -3.60    2.44
  -1   0 -28   -2.07    1.28
   1   0  29  112.12    7.59
  -1   0 -29  109.93    4.24
  -1   0 -30    1.50    1.26
  -1   0 -31  522.00    9.52
  -1   0 -32   -1.06    1.16
  -1   0 -33   59.48    3.12
  -1   0 -34   -0.70    1.15
   1   0  35   -0.33    0.74
  -1   0 -35    1.18    1.00
  -1   0 -36   -0.36    0.95
   1   0  36    1.52    0.76
   1   0  37  108.32    3.15
  -1   0 -37  113.60    3.55
  -1   0 -38    0.72    0.82
   1   0  38    0.52    0.60
  -1   0 -39    2.53    0.80
   1   0  39    3.10    0.66
  -1   0 -40    0.82    0.65
   1   0  40    0.31    0.42
   1   0  41    3.68    0.44
  -1   0 -41    3.98    0.60
   1   1 -41   10.42    0.87
  -1  -1  41    8.74    0.64
  -1   1  41    9.00    0.71
  -1   1  40    7.43    0.76
  -1  -1  40    6.70    0.69
   1   1 -40    7.66    0.93
   1  -1 -40    5.17    0.82
   1  -1 -39   34.47    1.70
   1   1 -39   33.27    1.74
  -1  -1  39   32.53    1.48
  -1   1  39   35.02    1.61
  -1   1  38    5.22    0.86
   1  -1 -38    4.92    0.98
   1   1 -38    5.75    1.06
  -1  -1  38    4.02    0.76
  -1  -1  37   12.60    1.20
   1  -1 -37   13.07    1.42
  -1   1  37   11.41    1.21
   1   1 -37   13.30    1.48
   1  -1 -36   15.56    1.55
  -1   1  36   18.26    1.55
   1   1 -36   18.42    1.82
  -1  -1  36   17.38    1.43
  -1   1  35    1.57    0.88
  -1  -1  35    1.72    0.80
   1  -1 -35    3.39    1.13
   1   1 -35    3.39    1.10
  -1  -1  34   22.68    1.71
   1   1 -34   25.70    2.11
  -1   1  34   21.79    1.85
   1  -1 -34   25.54    2.09
   1  -1 -33    0.67    1.10
   1   1 -33    1.91    1.23
  -1  -1  33   -0.96    0.88
  -1  -1  32    9.83    1.37
   1  -1 -32   10.95    1.69
   1   1 -32   11.89    1.79
   1  -1 -31   54.41    3.07
  -1  -1  31   53.16    2.76
   1   1 -31   59.19    3.15
   1   1 -30   21.02    2.05
   1  -1 -30   22.01    2.12
  -1  -1  29  255.59   11.24
  -1   1  29  264.89   11.79
   1  -1 -29  234.40    6.13
   1   1 -29  239.76    6.28
   1   1 -28   51.39    4.96
  -1   1  28   58.90    5.64
  -1  -1  28   52.43    5.33
   1   1 -28   51.33    2.91
   1  -1 -28   47.00    2.83
   1   1 -27    8.00    2.20
  -1  -1  27    5.45    2.10
  -1   1  27    5.38    2.11
   1   1 -27    8.62    1.43
   1  -1 -27    6.39    1.41
  -1  -1  26    7.85    2.22
  -1   1  26    2.46    1.89
   1  -1 -26    7.03    2.11
   1   1 -26    4.52    1.81
   1  -1 -26    6.71    1.40
   1   1 -26    7.62    1.55
   1   1 -25    1.22    1.59
  -1  -1  25    3.69    1.82
   1  -1 -25   -0.11    1.57
   1  -1 -25    0.86    1.00
   1   1 -25    1.82    1.06
  -1   1  24   32.62    3.91
   1   1 -24   31.69    3.84
   1  -1 -24   30.79    3.43
  -1  -1  24   34.40    3.86
   1   1 -23    7.86    2.17
   1  -1 -23   10.44    2.19
  -1   1  23    7.57    1.93
  -1  -1  23   11.33    2.21
  -1   1  22   -0.19    1.27
   1  -1 -22    0.36    1.04
   1   1 -22    0.02    1.48
  -1  -1  22   -1.18    1.34
  -1  -1  21   52.89    4.24
  -1   1  21   49.93    4.24
   1  -1 -21   53.63    3.97
  -1  -1  20   24.08    2.81
  -1   1  20   22.87    3.04
  -1  -1  19    4.09    1.43
  -1   1  19    5.31    1.71
  -1   1  18   64.77    4.39
  -1  -1  18   61.70    4.10
   1  -1 -18   64.07    3.06
  -1  -1  17   18.39    2.32
  -1   1  17   18.33    2.38
   1  -1 -17   20.82    1.86
  -1   1  16  203.66    7.12
  -1  -1  16  210.38    7.05
   1  -1 -16  226.40    5.61
  -1  -1  15   26.38    2.51
  -1   1  15   24.25    2.47
   1  -1 -15   24.88    1.85
  -1   1  14   14.84    1.95
  -1  -1  14   14.91    1.87
   1  -1 -14   15.21    1.51
  -1  -1  13    8.92    1.56
  -1   1  13   10.37    1.63
   1  -1 -13    9.43    1.28
   1   1 -13   10.00    0.83
  -1   1  12   82.69    3.84
  -1  -1  12   87.18    3.86
   1   1 -12   86.74    2.01
  -1  -1  11 1165.50   15.12
  -1   1  11 1164.30   15.46
   1   1 -11 1131.73   10.30
   1  -1 -10   23.29    0.70
  -1  -1  10   25.12    0.75
  -1  -1  10   25.85    2.05
  -1   1  10   25.30    2.01
   1   1 -10   27.14    1.02
  -1  -1   9  150.11    2.26
   1  -1  -9  148.13    2.23
  -1  -1   9  153.34    4.34
   1   1  -9  158.05    2.38
  -1  -1   8  529.10    8.13
  -1  -1   8  519.30    5.37
   1  -1  -8  524.21    5.35
   1  -1  -7  473.51    5.03
  -1  -1   7  478.12    7.27
  -1  -1   7  459.80    5.03
  -1  -1   6  296.78    3.76
  -1  -1   6  309.25    5.26
  -1  -1   5  135.17    3.07
  -1   1   5  128.39    3.16
  -1  -1   4  223.06    3.18
  -1  -1   4  228.26    3.79
  -1   1   4  228.09    4.00
   1  -1  -4  224.12    3.69
  -1  -1   3  287.12    3.74
  -1   1   3  299.87    4.27
  -1  -1   3  303.42    4.10
   1  -1  -3  290.95    4.09
  -1   1   2   69.54    1.40
  -1  -1   2   71.96    1.67
  -1   1   2   70.87    1.68
  -1  -1   2   75.89    1.69
   1  -1  -2   74.97    1.79
  -1  -1   1 2731.92   20.41
  -1   1   1 2594.46   20.30
  -1  -1   1 2612.39   20.89
  -1   1   1 2644.78   20.01
  -1  -1   1 2709.63   20.55
  -1   1   0  824.21    7.16
  -1  -1   0  815.52    7.78
   1   1   1  882.15    7.34
  -1  -1  -1  866.71    8.24
  -1  -1  -1  888.88    7.33
  -1   1  -1  885.05    8.00
  -1  -1  -2  804.34    6.95
  -1  -1  -2  793.11    7.66
  -1   1  -2  809.24    7.89
  -1   1  -3   30.85    1.29
  -1  -1  -3   27.91    1.07
  -1  -1  -3   29.58    0.96
  -1  -1  -4   34.82    1.16
  -1   1  -4   38.01    1.57
  -1  -1  -4   37.55    1.27
  -1  -1  -5  117.47    2.52
  -1   1  -5  110.00    2.92
  -1  -1  -5  113.98    2.11
  -1  -1  -5  114.26    2.86
   1  -1   6 2145.42   16.99
  -1  -1  -6 2135.91   17.07
  -1  -1  -6 2161.29   18.72
  -1  -1  -6 2103.75   19.32
  -1  -1  -7  786.78    7.24
  -1  -1  -7  761.84    9.10
   1  -1   7  772.28    7.16
  -1  -1  -7  767.09    9.47
  -1  -1  -8   82.50    1.60
   1  -1   8   82.20    1.57
  -1  -1  -8   77.86    2.64
  -1  -1  -8   79.61    2.77
  -1  -1  -9    1.05    0.75
  -1   1  -9    1.21    0.30
   1  -1   9    1.13    0.30
  -1  -1  -9    1.17    0.31
  -1  -1  -9    0.49    0.85
  -1  -1 -10    4.77    1.04
  -1   1 -10    5.25    0.85
  -1  -1 -10    5.91    1.11
  -1  -1 -11  235.98    5.53
  -1   1 -11  220.84    4.32
  -1  -1 -11  234.97    5.37
  -1  -1 -12    2.56    0.98
  -1   1 -12    1.99    1.14
   1  -1  12    3.28    1.17
  -1  -1 -12    1.54    0.88
  -1   1 -12    1.95    0.72
   1  -1  13   12.19    1.69
  -1  -1 -13   13.74    1.62
  -1   1 -13   14.01    1.86
  -1  -1 -13   14.66    1.59
  -1   1 -13   14.83    1.24
  -1  -1 -14    8.10    1.43
  -1   1 -14    8.12    1.55
   1  -1  14    9.35    1.57
  -1   1 -14   10.31    1.09
  -1  -1 -14    7.92    1.33
   1   1  15   40.51    3.21
   1  -1  15   44.34    3.16
  -1   1 -15   41.78    3.18
  -1  -1 -15   38.67    2.78
  -1   1 -15   43.10    2.00
  -1  -1 -15   41.19    2.62
   1  -1  16  133.55    5.62
   1   1  16  122.72    5.65
  -1   1 -16  128.02    5.51
  -1  -1 -16  122.76    5.00
  -1  -1 -16  128.11    4.53
  -1   1 -17   10.60    1.87
   1   1  17    8.45    1.90
  -1  -1 -17    9.03    1.57
   1  -1  17   10.87    1.92
  -1  -1 -17    8.45    1.47
  -1   1 -18   41.55    3.56
  -1  -1 -18   39.57    3.17
   1  -1  18   37.42    3.30
   1   1  18   40.57    3.56
  -1  -1 -18   43.55    2.82
  -1   1 -19   28.01    2.98
   1  -1  19   26.74    2.88
  -1  -1 -19   28.16    2.79
   1   1  19   25.91    3.04
  -1   1 -20   22.50    2.84
   1   1  20   21.33    2.94
  -1  -1 -20   20.51    2.47
   1  -1  20   21.04    2.68
  -1  -1 -21  117.37    5.76
   1  -1  21  115.93    6.22
  -1   1 -21  118.15    6.22
   1   1  21  107.37    6.23
   1  -1  22    7.61    1.80
  -1   1 -22   12.46    2.41
  -1  -1 -22    6.94    1.80
   1   1  22    8.60    2.05
   1  -1  23   21.37    3.05
  -1   1 -23   17.39    2.63
   1   1  23   20.43    3.01
  -1  -1 -23   20.25    2.69
  -1  -1 -24    4.66    1.61
  -1   1 -24    1.49    1.57
   1   1  24    1.52    1.47
   1  -1  24    1.38    1.71
  -1   1 -24    0.20    1.10
  -1  -1 -24    1.98    1.03
  -1   1 -25   77.25    5.71
   1  -1  25   76.68    5.73
  -1  -1 -25   71.82    5.14
   1   1  25   71.70    5.84
  -1  -1 -25   72.28    3.24
  -1   1 -25   70.05    3.25
   1   1  26  142.07    8.28
  -1   1 -26  148.73    7.95
  -1  -1 -26  141.56    7.20
   1  -1  26  134.96    7.88
  -1  -1 -26  132.90    4.53
  -1   1 -26  137.61    4.61
   1  -1  27   -2.59    2.83
   1   1  27   -1.60    2.04
  -1   1 -27    1.64    1.65
  -1  -1 -27    1.12    1.15
  -1   1 -27    3.12    1.14
   1   1  28  106.30    7.47
   1  -1  28   98.97    7.05
  -1   1 -28  105.50    7.00
  -1  -1 -28   93.77    3.93
  -1   1 -28  101.52    4.08
   1  -1  29    4.09    1.95
   1   1  29    4.45    1.78
  -1   1 -29    2.75    1.36
  -1  -1 -29    4.01    1.32
  -1  -1 -30   19.31    2.10
  -1   1 -30   20.65    2.10
  -1  -1 -31    3.11    1.22
  -1   1 -31    2.35    1.35
  -1  -1 -32   19.82    1.99
  -1   1 -32   23.09    2.12
  -1  -1 -33    0.83    1.14
  -1   1 -33    0.40    1.24
  -1   1 -34   21.39    1.97
   1  -1  34   16.75    1.57
  -1  -1 -34   18.92    1.85
  -1   1 -35   -0.31    1.15
  -1  -1 -35    0.09    1.05
   1  -1  35    1.46    0.76
  -1  -1 -36    9.53    1.34
   1  -1  36    9.53    1.16
  -1   1 -36   10.81    1.41
   1   1  36    8.41    1.14
  -1   1 -37    5.19    1.09
   1  -1  37    6.44    0.90
   1   1  37    6.22    0.97
  -1  -1 -37    8.44    1.22
   1  -1  38    0.49    0.56
   1   1  38   -0.13    0.64
  -1   1 -38   -0.16    0.85
  -1  -1 -38   -0.51    0.80
  -1  -1 -39    1.91    0.71
   1   1  39    2.26    0.61
  -1   1 -39    2.66    0.82
   1  -1  39    2.37    0.55
  -1  -1 -40    1.82    0.63
  -1   1 -40    3.31    0.77
   1  -1  40    2.08    0.51
   1   1  40    3.85    0.63
  -1   1 -41    6.28    0.75
   1   1  41    5.12    0.53
  -1   2  41    0.23    0.41
   1   2 -41    0.51    0.52
  -1   2  40    1.10    0.53
  -1  -2  40    1.73    0.48
   1  -2 -40    0.74    0.53
   1   2 -40    1.23    0.68
   1   2 -39    1.11    0.69
  -1   2  39    0.04    0.56
   1  -2 -39    1.40    0.68
  -1  -2  39   -0.01    0.47
   1  -2 -38   25.45    1.56
   1   2 -38   29.07    1.80
  -1   2  38   27.60    1.58
  -1  -2  38   27.52    1.42
   1  -2 -37    7.65    1.20
   1   2 -37    8.72    1.29
  -1  -2  37    6.00    0.91
  -1   2  37    7.76    1.07
   1  -2 -36    2.54    0.97
  -1  -2  36    0.67    0.70
   1   2 -36    0.96    0.94
  -1   2  36    0.67    0.82
  -1   2  35   14.97    1.51
   1   2 -35   14.81    1.80
  -1  -2  35   13.77    1.33
   1  -2 -35   13.07    1.45
  -1   2  34   -0.73    0.94
  -1  -2  34   -0.24    0.72
   1  -2 -34    1.04    1.06
   1   2 -34   -0.21    1.20
   1  -2 -33    4.11    1.17
   1   2 -33    2.68    1.21
  -1  -2  33    3.53    1.03
  -1  -2  32    0.80    0.85
   1   2 -32    3.53    1.41
   1  -2 -32    3.30    1.31
   1  -2 -31   54.18    2.97
  -1  -2  31   54.25    2.75
   1   2 -30   62.56    3.27
   1  -2 -30   58.34    3.08
  -1  -2  30   51.99    2.72
  -1  -2  29    7.87    2.86
  -1   2  29   14.74    3.08
   1   2 -29   11.51    1.66
   1  -2 -29   11.43    1.65
  -1  -2  28    8.53    2.39
  -1   2  28   11.23    2.67
   1   2 -28   10.11    3.01
   1   2 -28   11.59    1.66
   1  -2 -28   11.21    1.60
  -1   2  27   17.49    3.39
  -1  -2  27   17.29    3.13
   1   2 -27   19.39    3.22
   1   2 -27   17.52    1.88
   1  -2 -27   14.98    1.74
  -1  -2  26   65.87    5.43
   1   2 -26   75.83    5.84
   1   2 -26   70.69    3.33
   1  -2 -26   68.13    3.19
  -1   2  25    9.60    2.57
   1   2 -25   12.09    2.51
  -1  -2  25   11.13    2.59
   1  -2 -25    8.85    1.48
   1   2 -25    8.78    1.46
   1   2 -24    3.46    1.87
   1  -2 -24    1.81    1.20
  -1   2  24    1.51    1.61
  -1  -2  24    0.50    1.42
   1   2 -24    2.83    1.14
   1  -2 -23   37.33    3.65
  -1   2  23   45.96    4.44
   1   2 -23   44.07    4.37
  -1  -2  23   47.16    4.24
  -1  -2  22    7.51    2.16
   1  -2 -22    8.80    1.67
   1   2 -22    6.10    1.84
  -1   2  22    7.23    2.01
  -1   2  21   44.59    4.09
   1  -2 -21   41.42    3.44
  -1  -2  21   42.01    3.78
   1  -2 -20   50.01    3.68
  -1   2  20   46.83    4.05
  -1  -2  20   49.83    3.93
   1  -2 -19  118.85    5.33
  -1  -2  19  124.09    5.96
  -1   2  19  131.25    6.51
   1  -2 -19  133.40    5.04
  -1   2  18   81.62    4.98
  -1  -2  18   79.44    4.64
   1  -2 -18   87.04    4.02
  -1  -2  17    1.39    1.17
  -1   2  17    4.62    1.63
   1  -2 -17    3.21    1.15
  -1  -2  16   27.05    2.59
  -1   2  16   26.01    2.78
   1  -2 -16   24.99    2.21
  -1   2  15   23.24    2.54
  -1  -2  15   22.62    2.28
   1  -2 -15   18.85    2.00
  -1   2  14    2.10    1.22
  -1  -2  14    2.03    1.06
   1  -2 -14    1.09    0.94
  -1  -2  13  111.00    4.41
  -1   2  13  112.87    4.80
   1  -2 -12   24.95    1.00
  -1   2  12   31.38    2.58
  -1  -2  12   30.02    2.29
  -1  -2  12   27.57    1.06
   1  -2 -11    2.73    0.50
  -1  -2  11    3.45    0.59
  -1  -2  11    3.25    1.11
  -1   2  11    1.91    1.03
  -1  -2  10   74.69    2.01
  -1  -2  10   77.85    3.20
  -1   2  10   76.04    3.48
   1  -2 -10   71.18    1.98
   1  -2  -9  304.49    4.53
  -1   2   9  312.99    6.82
  -1  -2   9  307.93    4.54
  -1  -2   8   80.82    2.95
   1  -2  -8   79.88    2.18
  -1   2   8   80.29    3.21
  -1  -2   8   80.38    2.18
  -1  -2   7 2265.94   20.71
   1  -2  -7 2229.20   19.01
  -1  -2   7 2215.24   19.02
  -1  -2   6  146.51    3.02
  -1  -2   6  146.94    3.45
   1  -2  -6  142.46    2.96
  -1   2   6  139.65    3.79
  -1  -2   5  198.80    3.59
   1  -2  -5  199.21    3.57
  -1  -2   5  203.29    3.80
  -1  -2   5  208.98    3.64
  -1   2   5  203.34    4.27
  -1  -2   4  930.66    9.63
  -1   2   4  952.67   10.22
  -1  -2   4  952.63    9.50
  -1  -2   4  925.31    9.60
   1  -2  -4  911.03    9.54
  -1  -2   4  940.78    7.77
  -1   2   3  475.10    6.01
  -1  -2   3  485.68    6.13
   1  -2  -3  500.62    6.20
  -1  -2   3  502.68    6.16
   1  -2  -3  480.95    6.04
  -1  -2   3  491.18    4.96
  -1  -2   3  509.57    5.67
  -1  -2   2   74.32    2.06
   1  -2  -2   68.72    2.02
  -1  -2   2   71.65    2.08
  -1   2   2   67.73    1.33
   1  -2  -2   68.56    2.01
  -1   2   2   66.54    1.72
  -1  -2   2   74.18    1.70
  -1  -2   2   68.73    1.65
  -1   2   1   17.72    0.75
   1  -2  -1   18.35    1.11
  -1   2   1   18.96    0.71
  -1  -2   1   20.73    1.14
  -1  -2   1   19.64    0.99
  -1   2   0   63.19    1.44
  -1  -2   0   62.92    1.91
   1  -2   0   63.74    1.94
  -1  -2   0   62.85    1.82
   1  -2   0   65.04    1.90
   1   2   1   16.48    0.62
   1  -2   1   19.15    1.06
   1  -2   1   18.23    1.13
  -1   2  -1   18.66    0.91
  -1  -2  -1   18.94    1.14
  -1  -2  -1   16.97    1.08
  -1  -2  -1   16.97    0.62
   1  -2   1   20.05    1.07
  -1  -2  -1   18.17    1.13
   1   2   2  314.09    3.16
  -1  -2  -2  313.15    3.14
   1  -2   2  313.11    4.58
  -1   2  -2  315.70    4.47
  -1  -2  -2  302.76    4.64
   1  -2   2  308.61    4.71
  -1  -2  -2  321.07    4.66
  -1   2  -3  478.51    6.28
  -1  -2  -3  485.85    6.08
   1  -2   3  475.42    6.02
   1  -2   3  487.06    6.18
  -1  -2  -3  482.50    4.54
  -1  -2  -3  481.78    6.10
  -1  -2  -4  693.40    6.43
  -1   2  -4  692.64    8.35
   1  -2   4  675.68    7.65
  -1  -2  -4  675.28    7.68
  -1  -2  -4  675.43    7.68
  -1  -2  -4  673.70    8.60
  -1  -2  -5  161.80    3.19
  -1  -2  -5  172.89    2.78
   1  -2   5  170.78    3.24
  -1  -2  -5  168.35    3.26
  -1   2  -5  171.85    3.91
  -1  -2  -5  166.06    3.96
  -1  -2  -6  393.45    5.10
  -1  -2  -6  391.76    5.36
   1  -2   6  397.06    5.30
  -1  -2  -6  379.60    6.53
  -1  -2  -7 3782.05   29.76
  -1  -2  -7 3714.54   30.00
   1  -2   7 3733.50   29.59
  -1  -2  -7 3683.33   32.38
  -1  -2  -8  667.41    8.29
  -1  -2  -8  695.39    7.64
   1  -2   8  669.70    7.46
  -1  -2  -8  679.54    9.76
   1  -2   9  180.73    4.54
  -1  -2  -9  179.34    3.21
  -1  -2  -9  170.88    3.97
   1  -2   9  176.05    3.16
  -1  -2  -9  172.17    4.68
  -1  -2 -10  250.95    3.77
   1  -2  10  254.15    3.80
  -1  -2 -10  236.04    5.03
   1  -2  10  252.47    5.78
  -1  -2 -10  244.45    5.82
  -1  -2 -11    0.70    0.37
   1  -2  11    1.23    0.39
  -1  -2 -11    1.05    0.77
   1  -2  11    1.71    0.93
  -1   2 -11    0.61    0.52
  -1  -2 -11    1.08    1.08
  -1  -2 -12    3.07    0.96
  -1   2 -12    2.11    1.17
   1  -2  12    2.93    0.99
  -1   2 -12    2.18    0.61
  -1  -2 -12    2.94    1.08
  -1   2 -13   29.13    2.51
  -1  -2 -13   25.65    1.97
   1  -2  13   26.95    2.28
  -1  -2 -13   28.11    2.30
  -1   2 -13   29.56    1.35
  -1   2 -14   99.08    4.62
  -1  -2 -14   95.86    3.87
   1  -2  14  100.75    4.34
  -1  -2 -14   95.36    4.04
  -1   2 -15    0.26    1.11
   1  -2  15    1.47    1.00
  -1  -2 -15    0.18    0.85
  -1  -2 -15    1.09    1.01
  -1  -2 -16    7.79    1.49
   1   2  16    8.79    1.88
  -1   2 -16    7.71    1.72
   1  -2  16    8.80    1.71
  -1  -2 -16    7.59    1.50
   1   2  17   46.23    3.77
  -1   2 -17   46.98    3.72
   1  -2  17   48.90    3.53
  -1  -2 -17   47.12    3.08
  -1  -2 -17   51.24    3.19
   1   2  18   14.63    2.37
   1  -2  18   16.09    2.25
  -1  -2 -18   16.18    1.95
  -1   2 -18   14.41    2.24
  -1  -2 -18   13.96    1.90
  -1  -2 -19    1.89    1.13
  -1   2 -19    2.34    1.43
   1   2  19    2.21    1.44
   1  -2  19    1.51    1.16
  -1  -2 -20   80.49    4.47
   1  -2  20   73.48    4.75
   1   2  20   78.59    5.33
  -1   2 -20   83.44    5.28
  -1  -2 -21   12.83    1.95
  -1   2 -21   16.33    2.55
   1  -2  21   16.79    2.57
   1   2  21   15.64    2.53
   1   2  22    4.05    1.68
  -1   2 -22    2.19    1.60
   1  -2  22    2.72    1.38
  -1  -2 -22    5.54    1.56
   1  -2  23   -1.13    1.37
  -1   2 -23   -0.45    1.65
  -1  -2 -23   -0.07    1.12
   1   2  23   -1.57    1.62
   1  -2  24  133.53    7.21
  -1   2 -24  129.88    7.32
   1   2  24  137.78    7.83
  -1  -2 -24  122.83    4.16
  -1   2 -24  125.88    4.24
   1   2  25   71.29    5.88
  -1   2 -25   81.05    5.96
   1  -2  25   76.22    5.61
  -1  -2 -25   76.90    3.42
  -1   2 -25   75.22    3.45
  -1   2 -26  316.38   12.11
   1   2  26  313.51   12.46
   1  -2  26  309.38   11.57
  -1   2 -26  298.51    6.94
  -1  -2 -26  293.63    6.76
  -1   2 -27   47.37    4.76
   1   2  27   39.98    4.76
   1  -2  27   41.25    4.70
  -1  -2 -27   37.97    2.53
  -1   2 -27   47.00    2.81
   1   2  28    5.67    2.12
   1  -2  28    5.21    2.48
  -1   2 -28    7.51    1.45
  -1  -2 -28    7.75    1.54
   1  -2  29   16.07    3.50
  -1  -2 -29   12.62    1.74
  -1   2 -29   11.37    1.70
  -1  -2 -29   12.14    1.29
  -1  -2 -30   20.64    2.14
  -1   2 -30   21.89    2.12
  -1  -2 -30   25.98    1.65
  -1  -2 -31   35.83    2.58
  -1   2 -31   35.58    2.53
   1  -2  32    9.59    1.34
  -1   2 -32   10.57    1.64
  -1  -2 -32   12.52    1.66
   1  -2  33    0.50    0.84
  -1   2 -33    0.99    1.19
  -1  -2 -33    1.17    1.11
   1  -2  34    0.86    0.74
  -1   2 -34    3.08    1.23
  -1  -2 -34    2.69    1.11
   1  -2  35    0.09    0.68
  -1   2 -35    0.53    1.11
  -1  -2 -35    1.53    0.96
   1  -2  36    0.41    0.60
  -1   2 -36    0.68    1.14
   1   2  36    2.02    0.92
  -1  -2 -37    1.39    0.88
   1   2  37    1.14    0.74
   1  -2  37    1.73    0.65
  -1   2 -37   -0.72    0.95
   1   2  38    1.62    0.71
  -1  -2 -38    1.49    0.75
   1  -2  38    2.33    0.59
  -1   2 -38    0.63    0.81
   1  -2  39   -0.23    0.44
  -1  -2 -39   -0.63    0.65
  -1   2 -39   -0.29    0.76
  -1  -2 -40    3.90    0.71
  -1   2 -40    4.59    0.78
   1   2  40    2.12    0.55
   1  -2  40    2.25    0.43
   1   2  41    1.27    0.38
  -1   2 -41    0.68    0.50
  -1   3  41    0.24    0.37
  -1   3  40    0.55    0.46
  -1  -3  40    1.22    0.43
   1   3 -40    0.15    0.63
   1   3 -39   33.92    1.72
   1  -3 -39   29.98    1.37
  -1  -3  39   27.69    1.24
  -1   3  39   31.65    1.50
   1  -3 -39   27.77    1.11
   1   3 -38    5.29    0.96
  -1   3  38    4.77    0.87
   1  -3 -38    4.50    0.82
  -1  -3  38    3.94    0.68
   1  -3 -37   16.22    1.36
  -1   3  37   17.68    1.41
   1   3 -37   19.46    1.63
  -1  -3  37   19.48    1.27
   1   3 -36    6.39    1.34
  -1   3  36    4.33    1.00
  -1  -3  36    5.18    0.84
   1  -3 -36    3.43    0.99
   1  -3 -35   18.26    1.59
  -1  -3  35   21.05    1.50
  -1   3  35   16.77    1.56
   1   3 -35   21.56    1.88
   1   3 -34   -0.83    1.19
  -1  -3  34    2.16    0.85
   1  -3 -34    0.36    0.95
   1  -3 -33    6.16    1.27
  -1  -3  33    7.65    1.15
   1   3 -33    7.90    1.53
  -1  -3  32   13.15    1.40
   1   3 -32   11.74    1.58
   1  -3 -32   13.28    1.67
   1  -3 -31   65.66    3.14
   1   3 -31   67.55    3.37
  -1  -3  31   68.57    2.98
  -1  -3  30   11.79    1.39
   1  -3 -30   10.25    1.63
   1   3 -30    9.75    1.55
  -1  -3  29   20.65    1.79
   1  -3 -29   17.44    1.90
   1  -3 -28    6.75    1.45
   1   3 -28    6.89    1.52
  -1  -3  28    7.52    1.24
  -1   3  28    6.02    2.39
  -1  -3  28   10.01    2.86
  -1  -3  27   37.45    2.27
   1   3 -27   37.11    2.60
   1  -3 -27   40.47    2.60
  -1  -3  27   39.98    2.25
   1   3 -27   45.59    4.85
  -1  -3  27   41.32    4.54
  -1   3  27   33.53    4.42
   1   3 -26   37.82    2.54
   1  -3 -26   36.98    2.37
  -1  -3  26   41.96    2.35
  -1  -3  26   36.85    4.08
  -1   3  26   43.63    4.90
   1   3 -26   34.85    4.16
   1   3 -25    8.92    1.43
   1  -3 -25    6.69    1.27
  -1  -3  25   11.28    1.45
   1   3 -25   13.00    2.69
  -1   3  25    7.48    2.22
  -1  -3  25   12.60    2.74
   1   3 -24   88.51    6.33
  -1  -3  24   80.85    5.61
  -1   3  24   75.34    6.06
   1  -3 -24   69.00    3.12
   1   3 -24   78.69    3.35
  -1   3  23    4.15    1.66
   1   3 -23    8.66    2.37
  -1  -3  23    6.70    1.88
  -1   3  22    2.65    1.35
  -1  -3  22    0.75    1.16
   1   3 -22    2.41    1.85
   1   3 -21  272.53   10.06
  -1  -3  21  267.66    9.24
  -1   3  21  252.71    9.89
   1  -3 -21  258.98    8.04
  -1   3  20   39.46    3.89
   1  -3 -20   38.74    3.07
  -1  -3  20   40.96    3.65
   1  -3 -20   39.18    3.07
  -1   3  19    3.12    1.36
  -1  -3  19    1.67    1.09
   1  -3 -19    0.87    1.02
   1  -3 -19    1.85    1.30
  -1   3  18   13.89    2.37
   1  -3 -18   13.41    1.73
  -1  -3  18    9.05    1.74
   1  -3 -18   12.80    1.91
  -1   3  17   31.76    3.25
  -1  -3  17   34.57    2.99
   1  -3 -17   33.95    2.70
  -1   3  16  134.59    6.00
  -1  -3  16  133.85    5.44
   1  -3 -16  148.61    5.52
  -1   3  15  141.11    6.00
  -1  -3  15  139.36    5.32
   1  -3 -15  135.55    5.18
  -1  -3  14   42.01    2.81
  -1   3  14   46.27    3.37
  -1  -3  13   11.56    1.65
   1  -3 -13    9.50    0.91
  -1   3  13   10.75    1.79
  -1  -3  13   10.87    0.94
   1  -3 -12   78.91    2.47
  -1  -3  12   82.79    3.57
  -1   3  12   85.07    4.13
  -1  -3  12   83.71    2.52
  -1  -3  11    6.78    0.91
   1  -3 -11    6.76    0.93
  -1   3  11    6.88    1.46
  -1  -3  11    6.29    1.21
  -1  -3  10   82.37    2.63
  -1   3  10   81.03    3.73
   1  -3 -10   84.08    2.67
  -1  -3  10   83.28    3.27
  -1  -3   9  151.10    4.12
  -1   3   9  147.79    4.72
   1  -3  -9  140.18    3.50
  -1  -3   9  145.36    3.55
  -1  -3   8    8.14    0.95
  -1  -3   8   10.06    1.08
   1  -3  -8    9.31    1.04
  -1   3   8    9.42    1.44
  -1  -3   8    9.33    1.11
  -1  -3   7  351.00    5.87
  -1   3   7  336.61    6.66
  -1  -3   7  345.26    5.69
  -1  -3   7  344.92    5.75
   1  -3  -7  336.87    5.67
  -1  -3   6   30.82    1.64
  -1  -3   6   30.94    1.57
  -1  -3   6   32.44    1.73
   1  -3  -6   29.27    1.68
  -1   3   6   31.62    1.94
   1  -3  -5 7987.73   61.84
  -1  -3   5 8207.40   62.02
  -1   3   5 8082.89   62.43
  -1  -3   5 7949.73   61.98
   1  -3  -5 8042.97   62.01
  -1  -3   5 8205.35   60.70
   1  -3  -4   11.50    1.18
  -1   3   4   11.35    1.13
  -1  -3   4   12.83    1.22
   1  -3  -4   10.80    1.17
  -1  -3   4   11.28    1.16
  -1  -3   4   11.79    0.84
  -1  -3   4   12.35    0.90
  -1   3   3 1471.58   13.91
  -1  -3   3 1554.93   15.04
   1  -3  -3 1477.24   14.81
   1  -3  -3 1518.92   15.07
  -1  -3   3 1541.67   15.07
  -1  -3   3 1575.53   13.26
  -1  -3   3 1561.56   13.49
   1  -3  -2  111.67    3.12
  -1  -3   2  115.00    3.16
   1  -3  -2  116.04    3.10
  -1   3   2  109.04    2.36
  -1   3   2  112.34    1.81
  -1  -3   2  116.03    3.11
  -1  -3   2  118.63    2.71
  -1  -3   1 1677.62   16.27
  -1   3   1 1684.72   13.51
   1  -3  -1 1681.63   16.34
   1  -3  -1 1677.95   16.19
  -1  -3   1 1696.90   15.42
  -1  -3   0   10.20    1.17
   1  -3   0   10.37    1.14
  -1   3   0    9.88    0.70
  -1   3   0    9.02    0.42
  -1  -3   0    7.40    0.95
   1  -3   0    9.58    1.09
  -1  -3  -1 1067.05   11.66
  -1   3  -1 1055.98   10.31
  -1  -3  -1 1053.81   11.68
   1  -3   1 1083.64   11.85
   1  -3   1 1064.55   11.65
   1  -3   1 1085.88   11.24
  -1  -3  -1 1075.11   11.64
   1  -3   2 1135.40   12.09
  -1  -3  -2 1091.66   12.08
   1  -3   2 1131.04   12.23
  -1   3  -2 1121.06   11.20
  -1  -3  -2 1144.62   12.16
   1   3   2 1109.02    8.75
  -1  -3  -2 1123.59   12.34
   1  -3   2 1115.06   11.40
  -1  -3  -3  628.62    8.31
  -1  -3  -3  650.37    8.37
   1  -3   3  629.20    8.21
  -1   3  -3  634.52    8.01
   1  -3   3  634.41    8.37
   1  -3   4   76.18    2.53
   1  -3   4   71.82    1.55
  -1  -3  -4   70.05    1.15
  -1   3  -4   76.94    2.62
   1  -3   4   71.69    2.55
  -1  -3  -4   70.29    2.50
  -1  -3  -4   76.22    2.59
  -1  -3  -5 2441.39   21.78
   1  -3   5 2390.01   19.66
   1  -3   5 2411.13   21.82
   1  -3   5 2393.90   21.62
  -1  -3  -5 2412.03   21.77
  -1  -3  -5 2407.71   18.42
  -1   3  -5 2425.85   22.44
  -1   3  -6  299.18    5.99
  -1  -3  -6  293.36    5.23
   1  -3   6  301.09    5.35
   1  -3   6  296.76    5.20
  -1  -3  -6  303.10    3.78
  -1  -3  -6  296.77    5.29
   1  -3   6  305.53    4.65
  -1  -3  -6  302.31    6.22
   1  -3   7  233.16    4.47
   1  -3   7  232.26    4.32
  -1  -3  -7  226.50    4.52
  -1   3  -7  219.03    5.32
  -1  -3  -7  226.77    3.52
  -1  -3  -7  221.92    4.53
  -1  -3  -7  227.11    5.50
  -1  -3  -8  321.21    5.48
  -1  -3  -8  320.94    4.75
   1  -3   8  324.46    5.40
   1  -3   8  325.16    5.68
  -1  -3  -8  317.32    5.50
  -1  -3  -8  319.56    6.81
   1  -3   9  504.49    7.77
   1  -3   9  490.09    6.95
  -1  -3  -9  496.41    7.06
  -1  -3  -9  488.83    6.64
  -1  -3  -9  504.13    9.03
   1  -3  10   53.47    2.04
  -1  -3 -10   51.64    2.04
  -1   3 -10   50.57    2.98
   1  -3  10   54.03    2.55
  -1  -3 -10   47.43    2.00
  -1  -3 -10   50.98    2.91
  -1  -3 -11   88.15    2.60
  -1   3 -11   87.90    3.99
   1  -3  11   88.26    2.59
  -1  -3 -11   79.04    2.76
   1  -3  11   84.04    3.33
  -1  -3 -11   84.69    3.83
   1  -3  12  118.58    4.18
   1  -3  12  121.14    2.95
  -1  -3 -12  118.19    2.90
  -1   3 -12  112.97    4.72
  -1  -3 -12  112.52    3.49
  -1   3 -12  110.10    1.90
  -1  -3 -12  115.48    4.52
  -1  -3 -13  223.60    5.31
   1  -3  13  226.59    6.17
   1  -3  13  237.44    4.09
  -1   3 -13  228.76    7.04
  -1  -3 -13  230.24    6.59
  -1  -3 -14  189.05    5.11
  -1   3 -14  207.90    6.97
   1  -3  14  201.91    6.09
  -1  -3 -14  208.95    6.42
  -1  -3 -15   77.95    3.41
  -1   3 -15   80.16    4.50
   1  -3  15   79.74    3.96
  -1  -3 -15   81.15    4.16
   1  -3  16  104.63    4.78
  -1  -3 -16   97.64    3.98
   1   3  16  103.08    5.40
  -1   3 -16  110.44    5.39
  -1  -3 -16  103.30    4.77
  -1  -3 -17   30.40    2.39
  -1   3 -17   30.37    3.06
   1   3  17   32.91    3.25
   1  -3  17   30.60    2.73
  -1  -3 -17   33.86    2.93
  -1   3 -18   62.70    4.50
   1   3  18   63.86    4.64
   1  -3  18   66.44    4.16
  -1  -3 -18   66.09    3.54
  -1  -3 -18   68.04    4.10
   1  -3  19   -0.32    1.20
  -1   3 -19   -0.23    1.18
   1   3  19    1.09    1.42
  -1  -3 -19   -0.28    0.97
   1   3  20  114.31    6.48
  -1   3 -20  122.50    6.62
  -1  -3 -20  121.94    5.12
   1  -3  20  118.09    5.90
   1  -3  21    8.73    1.75
  -1   3 -21    9.95    2.16
   1   3  21    9.96    2.24
   1   3  22    2.50    1.75
   1  -3  22    0.47    1.13
  -1   3 -22   -0.86    1.55
   1  -3  23    8.61    1.99
   1   3  23   13.26    2.84
  -1   3 -23   12.99    2.67
   1  -3  24   11.19    2.09
  -1   3 -24   11.83    2.64
   1   3  24   11.23    2.64
  -1   3 -24    8.67    1.47
  -1  -3 -24    8.39    1.35
  -1   3 -25   74.50    5.89
   1   3  25   70.12    5.98
   1  -3  25   63.38    4.95
  -1  -3 -25   70.59    3.21
  -1   3 -25   64.00    3.15
  -1   3 -26   21.56    3.56
   1  -3  26   23.28    3.30
   1   3  26   18.13    3.32
  -1   3 -26   21.13    2.05
  -1  -3 -26   21.17    2.00
  -1   3 -27   69.53    5.94
   1  -3  27   80.68    6.14
   1   3  27   70.26    6.26
  -1  -3 -27   65.66    3.21
  -1   3 -27   72.01    3.47
   1   3  28    4.71    1.89
  -1   3 -28    9.77    1.64
  -1  -3 -28    9.50    1.59
  -1  -3 -28    8.63    1.19
  -1   3 -29   98.73    4.04
  -1  -3 -29  107.02    4.04
  -1  -3 -29  105.00    3.35
  -1   3 -30   19.32    1.97
   1  -3  30   21.34    1.81
  -1  -3 -30   21.42    2.06
  -1  -3 -30   23.95    1.71
   1  -3  31    7.40    1.18
  -1   3 -31    7.54    1.52
  -1  -3 -31    6.28    1.40
  -1   3 -32   13.85    1.70
  -1  -3 -32    9.96    1.50
   1  -3  32   11.78    1.36
  -1  -3 -32   14.50    1.33
  -1  -3 -33    5.53    1.26
  -1   3 -33    4.85    1.30
   1  -3  33    7.28    1.11
  -1   3 -34    7.70    1.50
   1  -3  34    4.62    0.92
  -1  -3 -34    6.39    1.25
  -1  -3 -35    0.49    0.93
   1  -3  35    1.21    0.73
  -1   3 -35   -0.82    1.09
  -1   3 -36   -0.23    0.93
   1  -3  36    0.85    0.57
   1  -3  37    0.15    0.51
  -1   3 -37    0.67    0.90
   1   3  37    0.90    0.72
  -1  -3 -37    0.21    0.74
  -1   3 -38    5.14    0.97
   1  -3  38    4.99    0.63
   1   3  38    6.33    0.93
  -1  -3 -38    6.11    0.92
   1  -3  39    6.35    0.61
  -1  -3 -39    7.49    0.84
   1   3  39    7.26    0.83
  -1   3 -39    8.09    0.98
  -1   3 -40   21.82    1.26
   1   3  40   19.16    1.06
   1   3  41    1.03    0.36
  -1   3 -41    0.93    0.46
  -1   4  41    1.30    0.37
  -1   4  40    5.73    0.67
   1   4 -40    4.42    0.73
   1   4 -39    9.87    1.05
  -1   4  39    8.22    0.86
  -1  -4  38    6.71    0.71
   1   4 -38    5.05    1.00
  -1   4  38    3.97    0.76
   1  -4 -38    4.15    0.59
  -1  -4  37    9.80    0.88
  -1   4  37   10.75    1.20
   1   4 -37    8.61    1.23
   1  -4 -37    8.40    0.99
   1  -4 -37   10.48    0.88
   1  -4 -36    6.62    1.00
   1   4 -36    8.97    1.29
  -1   4  36    6.96    1.09
  -1  -4  36   10.24    1.01
   1  -4 -35    5.11    1.08
  -1  -4  35    5.46    0.89
  -1   4  35    4.34    1.10
   1   4 -35    5.94    1.28
  -1  -4  34    8.06    1.01
   1  -4 -34    9.64    1.27
  -1  -4  33    0.38    0.66
   1   4 -33    0.09    1.17
   1  -4 -33    0.39    0.89
   1   4 -32   10.86    1.70
   1  -4 -32    9.74    1.45
  -1  -4  32   12.68    1.33
   1   4 -31   21.81    2.07
   1  -4 -31   18.64    1.73
  -1  -4  31   21.24    1.72
  -1  -4  31   22.14    1.74
   1   4 -30   -0.23    1.16
  -1  -4  30    0.10    0.72
   1  -4 -30   -0.24    1.00
  -1  -4  30    1.32    0.95
   1  -4 -30    0.17    0.74
   1  -4 -29   40.31    2.47
  -1  -4  29   37.99    2.22
   1   4 -29   43.02    2.76
  -1  -4  29   44.57    2.40
   1  -4 -29   42.93    2.13
   1   4 -28   19.32    2.03
   1  -4 -28   22.32    1.95
  -1  -4  28   20.79    1.73
  -1   4  28   23.37    3.68
  -1  -4  28   20.78    1.75
   1  -4 -28   24.08    1.68
   1  -4 -27   17.66    1.96
  -1  -4  27   16.20    1.57
   1   4 -27   16.40    1.87
   1   4 -27   15.72    3.24
  -1   4  27   20.29    3.58
  -1  -4  27   14.80    1.62
   1  -4 -27   16.13    1.40
   1   4 -26    5.35    1.38
   1  -4 -26    3.83    1.08
  -1  -4  26    4.05    1.02
  -1   4  26    6.30    2.38
   1   4 -26    4.71    2.09
  -1  -4  26    6.07    1.27
   1  -4 -26    7.95    1.21
  -1  -4  25   60.03    2.72
   1  -4 -25   56.84    2.80
   1   4 -25   61.63    3.12
   1   4 -25   64.28    5.58
  -1   4  25   69.49    5.96
  -1  -4  25   71.18    5.27
  -1  -4  25   59.35    2.70
   1  -4 -25   65.17    2.58
   1  -4 -24   32.95    2.17
   1   4 -24   39.24    2.44
  -1  -4  24   38.31    2.15
   1   4 -24   40.51    4.38
  -1   4  24   41.17    4.52
  -1  -4  24   37.18    2.17
   1  -4 -24   37.09    1.97
   1   4 -23   13.15    1.58
  -1   4  23   13.12    2.81
  -1  -4  23    9.24    1.99
   1   4 -22    0.89    1.46
  -1  -4  22   -0.89    1.09
  -1   4  22    0.01    1.39
   1  -4 -21    9.74    2.12
  -1   4  21    8.24    2.23
  -1  -4  21    7.25    1.90
   1   4 -21    6.45    2.01
   1  -4 -20  251.20    8.35
  -1  -4  20  252.05    8.60
  -1   4  20  255.42    9.77
   1  -4 -19  199.22    7.31
  -1  -4  19  212.09    7.59
   1  -4 -18  522.57   11.80
  -1  -4  18  527.89   11.86
  -1   4  18  517.89   13.12
   1  -4 -17    4.60    1.45
  -1  -4  17    6.28    1.52
  -1   4  17    3.71    1.48
   1  -4 -17    4.76    1.18
   1  -4 -16  323.13    8.80
  -1  -4  16  318.01    8.36
  -1   4  16  324.77    9.59
   1  -4 -16  302.56    6.87
   1  -4 -15    0.82    1.32
  -1  -4  15    0.17    0.98
  -1   4  15   -0.19    1.35
   1  -4 -15    0.37    0.76
  -1  -4  14    0.85    0.88
   1  -4 -14    0.23    0.58
  -1   4  14    0.35    1.12
   1  -4 -13  558.11    8.40
  -1  -4  13  558.21    8.42
  -1  -4  13  578.96   10.28
  -1   4  13  575.16   11.68
  -1   4  12  260.68    7.37
  -1  -4  12  264.80    6.37
  -1  -4  12  251.08    5.41
   1  -4 -12  264.10    5.53
   1  -4 -11  105.61    3.49
  -1  -4  11  115.10    3.94
  -1   4  11  109.62    4.57
  -1  -4  11  106.11    3.48
   1  -4 -10  117.93    3.66
  -1  -4  10  119.87    3.64
  -1  -4  10  122.58    3.86
  -1  -4  10  126.70    3.78
  -1   4  10  117.59    4.49
  -1  -4   9   38.56    2.11
  -1   4   9   37.14    2.61
  -1  -4   9   39.38    2.09
   1  -4  -9   37.75    2.12
  -1  -4   9   39.92    2.16
  -1   4   8    6.20    1.25
   1  -4  -8    7.02    1.11
  -1  -4   8    6.85    1.08
  -1  -4   8    5.81    1.03
  -1  -4   8    7.59    1.03
  -1  -4   7 2595.82   22.69
  -1  -4   7 2638.85   24.27
  -1  -4   7 2590.31   24.41
   1  -4  -7 2513.55   24.06
   1  -4  -7 2552.25   24.25
  -1  -4   6   41.01    1.72
  -1  -4   6   42.00    1.41
  -1  -4   6   38.70    2.12
  -1  -4   6   40.88    2.21
   1  -4  -6   41.34    2.25
   1  -4  -6   42.81    2.25
  -1   4   6   41.09    2.31
  -1  -4   5  132.85    2.90
  -1  -4   5  133.80    3.83
   1  -4  -5  132.88    3.89
   1  -4  -5  129.26    3.88
  -1   4   5  124.36    3.57
   1  -4  -5  126.21    1.71
  -1  -4   5  135.91    3.97
  -1  -4   4  186.21    3.66
  -1  -4   4  188.97    3.30
  -1  -4   4  185.44    4.55
  -1   4   4  177.45    3.97
   1  -4  -4  170.91    2.07
   1  -4  -4  181.83    4.65
   1  -4  -4  180.84    4.57
  -1  -4   4  188.44    4.65
  -1  -4   3  161.20    3.57
   1  -4  -3  159.81    4.22
  -1  -4   3  154.96    4.17
  -1   4   3  149.39    3.31
  -1  -4   3  157.48    4.25
   1  -4  -3  157.49    4.27
  -1  -4   2   46.40    2.03
   1  -4  -2   41.35    2.29
  -1  -4   2   44.88    2.27
  -1   4   2   42.48    1.13
  -1  -4   2   43.94    2.34
  -1   4   2   41.05    1.51
   1  -4  -2   45.77    2.39
  -1  -4   1  566.33    7.94
   1  -4  -1  582.95    8.55
  -1  -4   1  573.17    8.66
  -1   4   1  575.76    5.95
   1  -4  -1  579.28    8.82
   1  -4   0  269.21    5.33
  -1  -4   0  263.25    5.20
  -1   4   0  263.69    3.85
   1  -4   0  264.73    5.54
  -1  -4   0  268.54    5.59
  -1  -4  -1  397.52    6.83
   1  -4   1  405.97    6.59
  -1   4  -1  404.28    5.52
   1  -4   1  397.61    7.08
  -1  -4  -1  385.10    6.97
  -1  -4  -2  141.19    4.09
   1  -4   2  145.72    3.67
   1  -4   2  146.72    4.12
  -1  -4  -2  135.35    4.02
  -1  -4  -2  142.65    4.02
  -1   4  -2  146.02    3.33
   1   4   2  134.88    1.66
   1  -4   2  142.16    3.93
   1  -4   3 1734.34   16.69
   1  -4   3 1746.38   17.81
  -1   4  -3 1707.04   16.84
  -1  -4  -3 1768.84   18.09
  -1  -4  -3 1671.79   17.93
   1  -4   3 1723.19   18.06
  -1  -4  -4  323.84    6.29
   1  -4   4  321.84    6.21
  -1  -4  -4  330.25    6.35
   1  -4   4  324.18    6.30
  -1   4  -4  328.42    6.00
   1  -4   5   49.44    2.46
   1  -4   5   43.63    1.18
   1  -4   5   47.92    2.31
  -1  -4  -5   48.28    2.43
  -1   4  -5   46.77    2.35
  -1  -4  -5   46.22    2.35
  -1  -4  -6    1.88    0.95
  -1   4  -6    2.95    0.88
  -1  -4  -6    2.25    0.90
   1  -4   6    2.53    0.90
   1  -4   6    2.32    0.48
   1  -4   6    3.15    0.89
  -1  -4  -6    3.16    0.87
  -1  -4  -7  113.26    4.18
  -1  -4  -7  108.66    1.76
   1  -4   7  110.64    2.68
   1  -4   7  112.24    3.53
   1  -4   7  105.71    3.53
  -1  -4  -7  114.16    3.61
  -1  -4  -7  113.24    3.59
  -1   4  -7  112.19    3.94
  -1  -4  -8  194.72    5.71
  -1  -4  -8  196.77    4.77
  -1  -4  -8  190.53    4.73
   1  -4   8  196.85    4.68
  -1   4  -8  187.88    5.39
   1  -4   8  191.28    3.98
  -1  -4  -8  189.31    2.89
  -1  -4  -9   81.56    3.81
  -1   4  -9   80.70    3.69
   1  -4   9   81.31    2.96
  -1  -4  -9   81.60    3.04
  -1  -4  -9   83.08    2.07
  -1  -4  -9   81.73    3.04
   1  -4   9   79.84    2.75
  -1  -4 -10  354.77    8.20
  -1  -4 -10  354.84    6.57
  -1  -4 -10  358.60    5.20
  -1   4 -10  357.81    8.18
   1  -4  10  353.89    6.52
   1  -4  10  366.34    6.53
  -1  -4 -11   21.09    2.25
   1  -4  11   24.80    1.68
  -1   4 -11   23.41    2.37
  -1  -4 -11   24.71    1.38
  -1  -4 -11   21.71    1.58
   1  -4  11   24.03    1.80
  -1  -4 -12    1.43    1.23
  -1  -4 -12    1.90    0.76
  -1  -4 -12    1.86    0.64
  -1   4 -12    0.45    1.05
   1  -4  12    0.97    0.73
   1  -4  12    0.95    0.65
  -1  -4 -13  304.08    8.18
  -1  -4 -13  298.72    5.68
  -1  -4 -13  299.69    5.72
  -1   4 -13  301.32    8.41
   1  -4  13  306.99    7.08
   1  -4  13  321.94    5.89
  -1  -4 -14  149.23    5.84
  -1   4 -14  153.58    6.17
  -1  -4 -14  150.03    4.14
   1  -4  14  148.94    5.10
  -1  -4 -15   14.44    2.15
  -1  -4 -15   14.46    1.42
   1  -4  15   13.70    1.81
  -1   4 -15   11.99    2.18
  -1  -4 -16  126.89    5.56
  -1  -4 -16  126.01    4.17
   1   4  16  126.04    6.15
  -1   4 -16  119.62    5.83
   1  -4  16  129.38    5.20
  -1  -4 -17   90.29    4.85
  -1  -4 -17   89.59    3.68
   1   4  17   87.25    5.32
  -1   4 -17   85.27    5.09
   1  -4  17   87.21    4.42
  -1  -4 -18   92.81    4.98
  -1   4 -18   99.24    5.73
   1   4  18   96.66    5.71
   1  -4  18   90.84    4.70
   1   4  19   19.62    2.93
  -1   4 -19   21.08    2.96
   1  -4  19   21.07    2.59
   1  -4  20    5.05    1.57
  -1   4 -20    8.21    1.99
   1   4  20    8.84    2.24
   1   4  21    4.02    1.68
   1  -4  21    1.28    1.36
  -1  -4 -22   43.78    3.81
   1   4  22   43.26    4.45
   1  -4  22   48.21    4.00
  -1   4 -22   44.71    4.38
  -1   4 -23    2.13    1.02
  -1   4 -23    0.09    1.40
   1  -4  23    2.40    1.27
  -1   4 -24   43.56    2.57
  -1  -4 -24   41.04    2.41
   1  -4  24   44.95    2.28
   1  -4  24   48.23    4.12
  -1   4 -24   46.40    4.78
   1   4  24   44.40    4.77
  -1   4 -25   14.41    1.73
  -1  -4 -25   14.15    1.73
  -1   4 -25   14.47    3.05
   1   4  25   12.22    2.95
   1  -4  25   13.69    1.45
  -1  -4 -26    0.34    1.09
  -1   4 -26    0.43    1.13
  -1   4 -26    0.22    1.61
   1   4  26    3.61    2.19
   1  -4  26    1.46    1.02
  -1  -4 -26    0.44    0.81
  -1   4 -27    9.06    1.60
  -1  -4 -27    8.90    1.51
   1   4  27    7.70    2.63
   1  -4  27    9.28    1.29
  -1  -4 -27    8.99    1.23
  -1  -4 -28    2.76    1.12
   1  -4  28    0.10    0.78
  -1   4 -28    0.78    1.14
   1   4  28    0.52    1.83
   1  -4  28    0.46    0.90
  -1  -4 -28    0.50    0.86
  -1   4 -29    7.91    1.52
  -1  -4 -29    7.69    1.49
   1  -4  29    6.68    1.12
   1  -4  29    6.99    1.24
  -1  -4 -29    9.15    1.24
   1  -4  30   11.53    1.33
  -1  -4 -30   10.76    1.61
  -1   4 -30    8.67    1.59
  -1  -4 -30   11.63    1.38
   1  -4  31    9.43    1.20
  -1  -4 -31    9.88    1.52
  -1   4 -31   10.87    1.68
  -1  -4 -31   10.02    1.17
  -1   4 -32    5.24    1.45
  -1  -4 -32    3.65    1.13
   1  -4  32    2.18    0.78
  -1  -4 -32    3.67    0.84
  -1  -4 -33   -0.82    0.89
  -1   4 -33   -0.40    1.10
   1  -4  33    0.21    0.63
  -1  -4 -33   -0.88    0.78
  -1   4 -34    3.17    1.18
   1  -4  34    3.86    0.78
  -1  -4 -34    4.18    1.05
  -1  -4 -34    2.02    0.67
  -1   4 -35    2.25    1.12
   1  -4  35    2.59    0.70
  -1  -4 -35    2.25    0.92
   1  -4  36    3.16    0.66
  -1   4 -36    3.24    1.07
  -1  -4 -37   18.34    1.25
   1   4  37   17.97    1.39
   1  -4  37   16.64    1.06
  -1   4 -37   18.60    1.52
  -1  -4 -38    0.62    0.68
  -1   4 -38    1.80    0.81
   1   4  38    1.46    0.68
  -1   4 -39   61.80    2.11
   1   4  39   52.07    1.85
  -1   4 -40    0.50    0.56
   1   4  40   -0.22    0.42
  -1   5  40    1.78    0.45
   1   5 -39    0.34    0.61
  -1   5  39    2.92    0.58
   1   5 -38    0.72    0.77
  -1   5  38   -0.05    0.56
   1   5 -37   10.27    1.22
  -1   5  37    9.04    1.01
  -1  -5  37    8.54    0.77
   1  -5 -37    9.27    0.82
  -1   5  36    1.24    0.81
   1   5 -36    0.30    0.97
  -1  -5  36    0.98    0.51
   1  -5 -36    2.47    0.70
  -1  -5  35    3.59    0.68
   1  -5 -35    3.74    0.75
  -1  -5  34   10.86    1.07
   1   5 -34   11.69    1.52
  -1  -5  33   19.20    1.39
   1   5 -33   17.59    1.85
  -1  -5  33   19.40    1.53
  -1  -5  32    3.99    0.85
   1   5 -32    3.51    1.17
   1  -5 -32    4.10    1.13
  -1  -5  32    3.71    1.05
   1  -5 -32    6.14    0.98
  -1  -5  31   18.00    1.46
   1  -5 -31   17.19    1.71
   1   5 -31   18.97    1.96
  -1  -5  31   21.64    1.70
   1  -5 -31   23.64    1.59
   1  -5 -30    1.08    0.98
  -1  -5  30    0.97    0.70
   1   5 -30    1.24    1.13
  -1  -5  30    1.53    1.18
   1  -5 -30    0.90    0.86
  -1  -5  29   34.89    2.03
   1   5 -29   33.89    2.43
  -1  -5  29   37.04    2.30
   1  -5 -29   37.83    2.09
   1   5 -28   12.15    1.62
  -1  -5  28   14.83    1.48
  -1  -5  28   12.66    1.44
   1  -5 -28   13.06    1.29
  -1  -5  27    0.32    0.71
   1   5 -27    0.98    1.06
  -1   5  27    0.17    1.50
  -1  -5  27   -1.50    1.06
   1  -5 -27    0.35    0.78
   1   5 -26    6.99    1.52
  -1  -5  26    4.87    1.00
  -1   5  26    3.77    2.32
   1   5 -26    3.20    2.05
  -1  -5  26    4.57    1.02
   1  -5 -26    5.27    1.09
   1   5 -25   14.20    1.79
  -1  -5  25   14.14    1.40
   1   5 -25   14.27    2.99
  -1   5  25   20.00    3.60
  -1  -5  25   16.29    1.63
   1  -5 -25   15.84    1.50
   1   5 -24    2.18    1.15
  -1  -5  24    2.24    0.92
  -1   5  24    6.37    2.14
   1   5 -24    4.34    1.91
  -1  -5  24    4.34    1.14
   1  -5 -24    4.11    0.97
   1   5 -23   -0.90    1.04
  -1  -5  23   -0.79    0.74
   1   5 -23    1.24    1.81
  -1   5  23   -1.18    1.85
  -1  -5  23   -0.82    0.86
   1  -5 -23    0.17    0.68
   1  -5 -22  111.62    6.02
   1   5 -22  102.11    6.64
  -1   5  22  103.98    6.69
   1  -5 -21    9.18    2.20
  -1   5  21   15.09    2.69
  -1  -5  21   14.80    2.19
   1   5 -21    9.96    2.25
   1  -5 -20   34.72    3.37
  -1   5  20   32.27    3.70
   1   5 -20   35.03    3.76
  -1  -5  20   35.58    3.20
   1  -5 -19    4.78    1.64
  -1  -5  19    5.44    1.38
   1   5 -19    6.43    1.91
  -1   5  19    6.44    1.92
   1  -5 -18   -0.99    1.54
  -1   5  18    2.66    1.65
  -1  -5  18   -2.25    1.32
   1  -5 -17  237.05    8.16
  -1  -5  17  230.97    7.17
  -1   5  17  230.56    8.58
   1  -5 -16  135.94    6.07
  -1  -5  16  139.29    5.34
  -1   5  16  134.15    6.27
   1  -5 -15  265.24    8.29
  -1   5  15  262.57    8.56
  -1  -5  15  270.61    7.22
   1  -5 -14  227.30    7.52
   1  -5 -14  232.46    5.72
  -1   5  14  234.50    7.74
  -1  -5  14  229.17    6.32
  -1  -5  14  230.55    5.72
  -1  -5  13  788.95   11.63
   1  -5 -13  801.06   11.69
  -1   5  13  822.01   14.66
  -1  -5  13  823.14   12.37
   1  -5 -12 1062.67   10.94
  -1  -5  12 1044.58   13.83
  -1   5  12 1069.88   16.46
   1  -5 -12 1027.76   13.83
  -1  -5  12 1018.44   13.78
  -1  -5  11   36.83    2.22
  -1  -5  11   36.62    2.30
  -1  -5  11   33.38    2.28
  -1   5  11   34.83    2.77
   1  -5 -11   36.73    2.36
   1  -5 -11   35.86    1.40
  -1  -5  10  348.93    6.52
  -1   5  10  341.80    8.04
   1  -5 -10  349.31    7.30
  -1  -5  10  360.46    7.26
  -1  -5  10  342.70    7.27
   1  -5 -10  350.36    4.39
  -1  -5   9   16.10    1.32
  -1   5   9   17.51    2.00
   1  -5  -9   16.34    1.66
  -1  -5   9   16.10    1.70
   1  -5  -9   15.80    0.68
  -1  -5   9   18.22    1.72
  -1   5   8    6.07    1.29
  -1  -5   8    4.83    0.82
  -1  -5   8    5.12    1.10
  -1  -5   8    5.38    1.23
   1  -5  -8    3.87    1.04
   1  -5  -8    4.61    1.14
  -1  -5   7    8.55    0.86
  -1   5   7    8.02    1.27
  -1  -5   7    8.50    1.38
   1  -5  -7    9.12    1.34
  -1  -5   7    8.57    1.31
  -1  -5   7    8.59    0.94
   1  -5  -7    7.70    1.31
  -1  -5   6  294.85    4.84
  -1  -5   6  292.58    4.67
  -1   5   6  280.22    6.01
   1  -5  -6  287.95    6.55
  -1  -5   6  304.10    6.60
  -1  -5   6  284.16    6.52
   1  -5  -6  296.96    6.55
  -1  -5   5  822.51    8.70
  -1  -5   5  815.44    9.71
  -1  -5   5  818.81   11.74
   1  -5  -5  837.19   11.83
  -1  -5   5  807.97   11.81
  -1   5   5  811.26   10.59
   1  -5  -5  817.56   11.90
  -1  -5   4  276.79    6.38
   1  -5  -4  282.05    6.29
  -1   5   4  273.49    5.20
  -1  -5   4  289.58    6.38
   1  -5  -4  280.34    6.41
   1  -5  -3  322.90    6.94
  -1  -5   3  332.45    5.85
   1  -5  -3  324.00    6.82
  -1  -5   3  333.06    6.81
   1  -5  -3  314.41    6.72
  -1  -5   3  325.14    6.83
  -1   5   3  304.42    4.98
   1  -5  -2  344.17    7.13
  -1  -5   2  347.11    6.34
  -1  -5   2  358.11    7.15
  -1   5   2  334.49    3.91
   1  -5  -2  344.46    7.03
  -1   5   2  330.31    4.83
  -1  -5   2  353.18    7.20
   1  -5  -2  347.94    7.21
   1  -5  -1    8.24    1.40
  -1  -5   1    9.41    1.29
   1  -5  -1    9.85    1.49
  -1   5   1    9.66    0.70
  -1  -5   1    8.87    1.27
  -1   5   1    9.13    0.67
   1  -5  -1    7.97    1.34
  -1  -5   1    7.60    1.32
   1  -5   0   33.47    2.25
  -1  -5   0   33.51    2.14
  -1  -5   0   32.86    2.30
  -1  -5   0   36.31    2.30
   1  -5   0   31.03    2.21
  -1   5   0   31.90    1.36
   1  -5   0   34.70    2.36
   1  -5   1 1677.61   18.05
  -1  -5  -1 1675.17   18.47
  -1  -5  -1 1742.31   18.94
   1  -5   1 1709.26   19.09
   1  -5   1 1702.36   18.69
  -1   5  -1 1695.71   15.81
  -1  -5  -1 1659.87   18.86
  -1  -5  -2  339.84    7.03
   1  -5   2  332.32    6.40
  -1  -5  -2  337.94    7.05
   1  -5   2  343.84    7.16
  -1  -5  -2  333.96    7.04
   1  -5   2  346.86    6.98
  -1   5  -2  340.18    5.69
   1  -5   3   25.54    1.81
  -1  -5  -3   23.85    2.10
   1  -5   3   24.43    1.99
   1  -5   3   24.33    2.03
  -1  -5  -3   24.33    1.99
  -1  -5  -3   26.33    2.06
  -1   5  -3   24.18    1.59
  -1  -5  -4   12.99    1.77
  -1  -5  -4   12.68    1.60
   1  -5   4   11.42    1.48
  -1   5  -4   12.84    1.31
  -1  -5  -4   10.74    1.47
   1  -5   4   11.15    1.53
  -1  -5  -5 1928.50   21.86
   1  -5   5 1990.47   20.94
  -1  -5  -5 1948.91   21.10
  -1   5  -5 1958.33   20.32
  -1  -5  -5 2003.83   21.39
   1  -5   5 1956.50   21.18
  -1  -5  -6   60.87    3.26
   1  -5   6   58.72    2.96
  -1   5  -6   60.96    2.88
   1  -5   6   61.47    2.92
  -1  -5  -6   63.22    3.05
  -1  -5  -6   60.96    2.98
  -1  -5  -7   23.65    2.26
   1  -5   7   21.27    1.00
   1  -5   7   22.24    1.86
   1  -5   7   23.53    2.01
  -1   5  -7   22.18    1.90
  -1  -5  -7   22.60    1.91
  -1  -5  -7   23.68    2.01
  -1  -5  -8   94.43    4.28
  -1  -5  -8   95.02    3.74
   1  -5   8   92.12    2.39
   1  -5   8   94.69    3.57
  -1   5  -8   92.37    3.89
  -1  -5  -8   88.69    3.57
   1  -5   8   90.01    3.67
  -1  -5  -9   12.52    2.08
  -1  -5  -9   12.40    1.54
   1  -5   9   11.47    1.01
  -1   5  -9   12.52    1.73
   1  -5   9   12.70    1.46
  -1  -5  -9   14.21    1.60
  -1  -5 -10   14.89    2.18
   1  -5  10   16.30    1.60
  -1  -5 -10   14.18    1.57
  -1  -5 -10   14.61    1.54
  -1  -5 -10   12.88    0.61
  -1   5 -10   15.46    1.93
   1  -5  10   16.31    1.29
  -1  -5 -11   28.24    2.77
   1  -5  11   26.46    1.76
   1  -5  11   30.41    2.11
  -1   5 -11   29.33    2.60
  -1  -5 -11   24.44    1.92
  -1  -5 -12   55.88    3.76
   1  -5  12   55.87    2.66
  -1   5 -12   62.09    3.78
   1  -5  12   60.70    2.88
  -1  -5 -12   58.98    2.85
  -1  -5 -13  250.28    7.82
  -1  -5 -13  256.91    6.02
   1  -5  13  277.52    6.17
  -1   5 -13  265.94    8.08
   1  -5  13  254.51    6.16
  -1  -5 -14   89.06    4.78
   1  -5  14   97.24    3.52
  -1   5 -14   86.35    4.78
   1  -5  14   89.88    3.80
  -1  -5 -15  190.78    7.15
   1  -5  15  187.72    5.80
   1   5  15  187.00    7.45
  -1   5 -15  192.55    7.38
  -1  -5 -16   45.89    3.69
  -1   5 -16   50.82    4.10
   1   5  16   41.87    3.75
   1  -5  16   42.35    2.94
  -1  -5 -17    7.40    1.93
   1  -5  17    4.73    1.32
   1   5  17    7.42    1.94
  -1   5 -17    5.56    1.71
   1  -5  18   -0.11    0.89
   1   5  18    3.07    1.73
  -1   5 -18    0.17    1.27
  -1   5 -19    1.12    1.38
   1  -5  19    4.12    1.50
   1   5  19    0.01    1.30
  -1   5 -20    0.03    1.43
   1   5  20   -0.80    1.62
  -1  -5 -21    4.60    2.07
   1   5  21    5.73    2.07
  -1   5 -21    2.71    1.53
  -1  -5 -22    1.23    1.58
  -1   5 -22   -1.25    1.68
   1   5  22    0.11    1.44
  -1   5 -23   23.01    1.88
  -1   5 -23   24.96    3.51
   1   5  23   21.24    3.09
   1  -5  23   22.22    1.78
  -1   5 -24   89.36    3.64
  -1   5 -24   95.56    6.65
   1  -5  24   91.97    3.27
  -1  -5 -24   86.19    3.11
  -1   5 -25   13.02    1.80
  -1   5 -25   10.34    2.48
   1  -5  25   15.54    1.54
  -1  -5 -25   14.67    1.43
  -1   5 -26    5.26    1.32
  -1  -5 -26    7.80    1.36
   1   5  26    6.43    2.30
  -1   5 -26    6.83    3.00
   1  -5  26    6.83    1.28
  -1  -5 -26    4.72    1.08
  -1   5 -27   40.43    2.62
  -1  -5 -27   33.36    2.26
   1   5  27   43.53    5.06
   1  -5  27   36.84    2.23
  -1  -5 -27   38.73    2.14
   1  -5  28   15.17    1.41
  -1   5 -28   11.15    1.57
  -1  -5 -28   13.96    1.75
   1  -5  28   14.15    1.51
  -1  -5 -28   13.04    1.41
   1  -5  29   77.66    2.90
  -1   5 -29   78.76    3.57
  -1  -5 -29   74.39    3.21
   1  -5  29   78.92    3.11
  -1  -5 -29   82.18    3.03
   1  -5  30   21.50    1.58
  -1  -5 -30   20.50    1.81
  -1   5 -30   24.46    2.12
   1  -5  30   21.34    1.72
  -1  -5 -30   25.26    1.76
  -1   5 -31    9.46    1.58
  -1  -5 -31    9.65    1.44
   1  -5  31    5.14    0.94
   1  -5  31    7.34    1.21
  -1  -5 -31    9.32    1.20
  -1   5 -32    0.97    1.08
   1  -5  32    3.01    0.81
  -1  -5 -32    0.14    0.96
   1  -5  32    1.09    0.79
  -1  -5 -32    1.17    0.85
  -1  -5 -33   -0.43    0.84
  -1   5 -33   -0.25    1.08
   1  -5  33    1.22    0.65
  -1  -5 -33    0.97    0.75
  -1   5 -34   18.73    1.74
  -1  -5 -34   15.49    1.41
  -1  -5 -34   17.60    1.30
  -1   5 -35   -0.25    0.97
  -1  -5 -35    0.74    0.73
  -1  -5 -35   -0.50    0.61
  -1   5 -36    1.32    0.94
   1   5  37    2.45    0.79
  -1   5 -37    2.23    0.90
   1   5  38    0.26    0.56
  -1   5 -38   -0.32    0.67
   1   5  39    3.77    0.63
  -1   5 -39    2.77    0.71
   1   5  40    7.06    0.63
  -1   5 -40    6.81    0.68
  -1   6  39    6.23    0.67
  -1   6  38    6.41    0.78
   1   6 -38    6.68    0.90
  -1   6  37   15.65    1.20
   1   6 -37   14.68    1.24
   1   6 -36    0.76    0.90
  -1   6  36    0.98    0.62
   1  -6 -36    1.94    0.57
   1   6 -35    1.92    1.04
  -1   6  35    0.52    0.78
   1  -6 -35    2.36    0.67
  -1  -6  35    1.32    0.72
   1   6 -34   23.73    1.86
   1  -6 -34   21.43    1.32
  -1  -6  34   20.11    1.47
   1  -6 -34   22.25    1.32
   1   6 -33    4.53    1.26
  -1  -6  33    5.97    0.84
  -1  -6  33    4.34    0.98
   1  -6 -33    2.91    0.72
   1  -6 -33    4.79    0.92
  -1  -6  32    0.97    0.72
   1   6 -32   -0.02    1.07
  -1  -6  32   -0.58    0.84
   1  -6 -32    0.52    0.77
   1   6 -31    5.79    1.34
  -1  -6  31    7.00    0.98
  -1  -6  31    6.87    1.17
   1  -6 -31    6.70    1.07
  -1  -6  30   10.57    1.20
   1   6 -30   11.68    1.63
  -1  -6  30   10.71    1.41
   1  -6 -30   10.59    1.28
   1   6 -29   13.96    1.76
  -1  -6  29   12.17    1.29
  -1  -6  29   13.38    1.57
   1  -6 -29   15.87    1.52
  -1  -6  28    0.69    0.78
   1   6 -28    0.93    1.11
  -1  -6  28    1.41    0.96
   1  -6 -28    0.53    0.78
   1   6 -27   16.15    1.85
  -1  -6  27   16.53    1.49
  -1  -6  27   16.27    1.68
   1  -6 -27   16.39    1.52
   1   6 -26   -0.10    1.00
  -1  -6  26    0.54    0.67
  -1  -6  26   -1.07    1.01
   1  -6 -26    0.42    0.85
   1   6 -25    4.55    1.35
   1   6 -25    3.37    2.24
  -1   6  25    4.75    2.14
  -1  -6  25    3.57    0.93
   1  -6 -25    2.32    0.88
   1   6 -24    4.03    1.34
   1   6 -24    7.33    2.50
  -1   6  24    6.49    2.49
  -1  -6  24    3.03    1.02
   1  -6 -24    4.40    1.07
   1  -6 -24    3.66    1.01
   1  -6 -23  145.39    7.40
   1   6 -23  139.78    4.51
   1   6 -23  150.20    8.41
  -1   6  23  138.41    8.16
  -1  -6  23  135.60    4.09
   1  -6 -23  138.95    3.84
   1  -6 -23  138.29    3.90
   1   6 -22    7.13    1.35
   1  -6 -22    8.03    2.41
  -1   6  22    2.05    1.54
   1   6 -22    5.75    2.09
  -1  -6  22    6.63    1.16
   1  -6 -22    5.48    0.94
  -1   6  21    1.77    1.19
   1   6 -21    1.44    1.69
   1  -6 -21    4.54    1.95
  -1   6  20   60.55    5.11
   1   6 -20   59.74    4.94
   1  -6 -20   66.53    4.93
  -1   6  19   31.60    3.54
   1   6 -19   39.10    3.88
   1  -6 -19   40.16    3.78
  -1   6  18    5.19    1.82
   1   6 -18    5.90    1.83
   1  -6 -18    6.75    2.05
  -1   6  17   53.60    4.26
   1  -6 -17   50.20    4.07
  -1   6  16  130.12    6.34
   1  -6 -16  123.85    6.10
  -1   6  15  176.36    7.10
  -1  -6  15  183.49    5.64
   1  -6 -15  181.81    7.34
   1  -6 -14   49.35    2.92
  -1   6  14   53.32    3.82
  -1  -6  14   50.70    2.97
  -1  -6  14   53.22    2.91
   1  -6 -14   48.55    3.78
  -1   6  13  193.29    6.92
  -1  -6  13  197.20    5.97
   1  -6 -13  192.15    5.87
   1  -6 -13  190.82    7.15
  -1  -6  13  201.28    5.39
   1  -6 -12  182.64    5.68
  -1   6  12  186.35    6.54
  -1  -6  12  180.30    5.68
  -1  -6  12  191.04    4.98
   1  -6 -12  189.57    7.02
  -1   6  11  502.15   10.67
   1  -6 -11  537.14   10.19
  -1  -6  11  533.06   10.18
  -1  -6  11  545.44   10.03
  -1  -6  11  545.93    8.49
   1  -6 -11  536.23   11.79
  -1   6  10    6.05    1.44
  -1  -6  10    5.98    0.91
  -1  -6  10    7.77    1.39
  -1  -6  10    5.66    1.18
   1  -6 -10    8.47    1.58
   1  -6  -9    5.10    1.34
  -1  -6   9    3.97    1.22
  -1   6   9    4.16    1.21
  -1  -6   9    3.22    1.15
  -1  -6   9    3.46    0.72
  -1  -6   8   45.84    2.89
   1  -6  -8   46.23    2.92
  -1  -6   8   49.69    2.92
   1  -6  -8   45.69    2.85
  -1   6   8   44.95    2.75
  -1  -6   8   48.87    1.93
   1  -6  -7    7.10    1.45
  -1  -6   7    7.88    1.48
  -1  -6   7    8.15    1.51
   1  -6  -7    7.46    1.49
  -1   6   7    6.76    1.16
  -1  -6   7    6.88    0.95
  -1  -6   7    6.45    0.72
   1  -6  -6   67.71    3.50
  -1  -6   6   68.10    3.45
  -1   6   6   69.61    3.00
   1  -6  -6   64.71    3.38
  -1  -6   6   71.16    3.46
  -1  -6   6   65.84    2.54
   1  -6  -6   67.51    3.79
  -1  -6   5   18.94    2.08
  -1   6   5   17.36    1.47
   1  -6  -5   17.45    1.94
   1  -6  -5   15.62    1.81
  -1  -6   5   16.73    1.90
  -1  -6   5   18.69    1.57
   1  -6  -5   16.81    2.06
  -1  -6   4   54.17    3.15
  -1  -6   4   53.91    3.11
   1  -6  -4   54.48    3.13
   1  -6  -4   52.35    3.06
  -1   6   4   50.87    2.22
   1  -6  -4   56.75    3.30
  -1  -6   4   54.36    2.59
  -1  -6   3  762.77   11.99
  -1  -6   3  733.82   11.97
   1  -6  -3  742.51   12.08
   1  -6  -3  736.73   11.80
   1  -6  -3  745.38   12.09
  -1  -6   2   48.72    2.95
  -1   6   2   46.30    1.67
   1  -6  -2   44.82    2.88
  -1   6   2   46.59    1.24
  -1  -6   2   48.13    2.95
   1  -6  -2   47.92    2.86
   1  -6  -2   48.35    2.94
  -1   6   1  408.28    5.03
   1  -6  -1  408.61    8.61
  -1  -6   1  411.76    8.56
  -1  -6   1  413.01    8.45
   1  -6  -1  403.14    8.38
   1  -6  -1  413.41    8.29
  -1  -6   1  404.76    7.78
  -1   6   0   21.23    1.16
   1  -6   0   17.95    1.99
  -1  -6   0   17.57    1.88
   1   6   0   19.41    1.06
  -1  -6   0   18.53    1.98
   1  -6   0   20.64    2.02
  -1  -6   0   19.38    1.90
   1  -6   0   22.67    2.10
  -1   6  -1    9.88    0.94
   1  -6   1   10.10    1.70
  -1  -6  -1    9.69    1.59
  -1  -6  -1    8.47    1.41
   1   6   1    9.63    0.61
   1  -6   1    9.56    1.52
  -1  -6  -1    7.83    1.44
   1  -6   1   10.01    1.53
   1  -6   2  129.31    4.74
  -1  -6  -2  130.98    4.74
  -1  -6  -2  131.79    4.80
  -1   6  -2  130.56    3.51
   1  -6   2  128.74    4.70
   1  -6   2  131.04    4.31
  -1  -6  -2  124.69    4.57
  -1  -6  -3   81.19    3.78
   1  -6   3   84.33    3.72
   1  -6   3   80.56    3.77
  -1   6  -3   87.92    3.04
  -1  -6  -3   81.11    3.82
   1  -6   3   83.07    3.35
  -1  -6  -3   81.79    3.86
  -1  -6  -4  246.68    6.64
  -1   6  -4  250.52    5.63
  -1  -6  -4  253.25    6.67
   1  -6   4  248.75    6.50
   1  -6   4  252.35    6.71
  -1  -6  -4  249.77    6.80
   1  -6   4  243.61    5.64
   1  -6   5   31.53    2.49
  -1   6  -5   33.64    2.20
  -1  -6  -5   31.40    2.50
   1  -6   5   32.91    2.41
  -1  -6  -5   33.03    2.50
  -1  -6  -5   32.64    2.66
  -1  -6  -6   12.99    1.75
   1  -6   6   17.56    1.89
  -1  -6  -6   15.28    1.86
  -1   6  -6   13.89    1.54
   1  -6   6   15.28    1.83
  -1  -6  -6   13.90    1.90
   1  -6   7   61.18    3.22
  -1   6  -7   61.93    3.17
   1  -6   7   63.82    3.42
  -1  -6  -7   62.59    3.35
  -1  -6  -7   61.66    3.35
  -1  -6  -7   62.49    3.73
   1  -6   8  121.62    4.67
  -1  -6  -8  122.59    4.73
  -1  -6  -8  119.15    4.61
   1  -6   8  122.52    4.53
  -1   6  -8  120.99    4.67
  -1  -6  -8  118.69    5.16
  -1   6  -9   99.54    4.44
  -1  -6  -9   92.63    4.01
  -1  -6  -9   94.94    4.13
   1  -6   9   99.90    4.11
  -1  -6  -9   94.12    4.73
  -1  -6 -10  149.82    5.19
  -1   6 -10  157.43    5.73
   1  -6  10  151.35    5.04
  -1  -6 -10  147.34    5.09
  -1  -6 -10  152.91    6.11
  -1  -6 -11  132.42    4.85
  -1  -6 -11  134.50    4.86
  -1   6 -11  146.49    5.72
   1  -6  11  151.37    5.04
  -1  -6 -11  149.16    6.17
   1  -6  12   32.95    2.38
  -1   6 -12   29.23    2.85
  -1  -6 -12   28.27    2.30
  -1  -6 -12   29.43    2.98
  -1   6 -13  190.76    7.01
   1  -6  13  201.71    5.78
  -1  -6 -13  174.17    5.49
  -1  -6 -13  186.38    7.15
  -1   6 -14    2.51    1.32
   1  -6  14    4.08    1.24
  -1  -6 -14    4.09    1.69
  -1   6 -15   65.02    4.41
   1   6  15   59.11    4.29
  -1  -6 -15   62.80    4.45
   1   6  16   -0.94    1.45
  -1   6 -16    1.19    1.42
   1   6  17   11.12    2.23
  -1   6 -17   13.32    2.37
  -1   6 -18    7.70    2.03
   1   6  18    8.93    2.23
   1   6  19   20.90    3.08
  -1   6 -19   22.69    3.15
  -1   6 -20   20.88    3.20
   1   6  20   18.71    2.96
  -1  -6 -20   22.25    3.18
  -1  -6 -21   29.66    3.47
  -1   6 -21   29.21    3.78
   1   6  21   21.21    3.28
   1  -6  21   25.89    1.79
  -1  -6 -21   28.42    1.78
  -1  -6 -22   -1.85    1.95
  -1   6 -22   -0.17    0.91
  -1   6 -22    2.05    1.82
   1   6  22    0.06    1.53
   1  -6  22   -0.03    0.82
  -1  -6 -22    0.45    0.77
  -1  -6 -22    0.62    0.90
  -1   6 -23    8.61    1.36
  -1  -6 -23   13.86    2.60
  -1   6 -23   11.44    2.67
   1   6  23    8.62    2.26
   1  -6  23   12.25    1.37
  -1  -6 -23   10.34    1.28
  -1  -6 -23   10.11    1.45
  -1   6 -24    0.10    1.03
  -1   6 -24    1.57    2.06
   1  -6  24    0.24    0.96
  -1  -6 -24    0.80    0.90
  -1   6 -25    0.37    1.04
   1   6  25   -0.11    2.08
  -1   6 -25    3.31    2.19
   1  -6  25    2.41    1.05
  -1  -6 -25    0.82    0.96
  -1   6 -26    1.14    1.02
   1   6  26    0.08    1.93
   1  -6  26    4.42    1.22
  -1  -6 -26    1.78    0.93
  -1   6 -27   43.65    2.61
   1  -6  27   41.37    2.40
  -1  -6 -27   41.96    2.32
  -1   6 -28    8.87    1.51
   1  -6  28    8.40    1.30
  -1  -6 -28    8.46    1.26
  -1   6 -29   70.87    3.39
   1  -6  29   76.01    3.11
  -1  -6 -29   77.10    2.99
  -1   6 -30   27.71    2.15
   1  -6  30   25.09    1.92
  -1  -6 -30   23.34    1.73
  -1   6 -31    0.30    1.07
   1  -6  31    1.36    0.87
  -1  -6 -31    2.68    0.89
  -1   6 -32    3.81    1.27
   1  -6  32    2.02    0.83
  -1  -6 -32    2.71    0.79
  -1   6 -33   16.03    1.64
   1  -6  33   17.28    1.45
  -1  -6 -33   15.04    1.27
  -1   6 -34   17.61    1.62
   1  -6  34   18.92    1.37
  -1  -6 -34   17.58    1.28
  -1   6 -35    3.52    0.99
  -1  -6 -35    5.84    0.84
  -1   6 -36   10.38    1.24
  -1  -6 -36    9.66    0.89
   1   6  37   -0.52    0.63
  -1   6 -37   -0.42    0.65
   1   6  38   17.53    1.10
  -1   6 -38   19.61    1.22
  -1   6 -39    4.99    0.69
   1   6  39    4.75    0.61
  -1   7  39    0.71    0.36
  -1   7  38    6.90    0.71
   1   7 -37   -0.91    0.66
  -1   7  37    0.34    0.49
   1   7 -36   12.17    1.10
  -1   7  36   13.75    1.12
  -1  -7  36   13.55    1.05
  -1   7  35    0.53    0.65
   1   7 -35    1.44    0.81
  -1  -7  35    0.16    0.64
   1  -7 -35    0.68    0.58
   1   7 -34   -0.78    0.89
  -1   7  34    0.33    0.66
   1  -7 -34    0.57    0.56
  -1  -7  34   -0.22    0.76
   1  -7 -34    2.08    0.78
   1   7 -33    0.48    0.88
  -1  -7  33   -0.20    0.86
   1  -7 -33    0.11    0.62
   1  -7 -33    0.38    0.75
   1   7 -32    6.07    1.32
   1  -7 -32    4.42    0.84
  -1  -7  32    5.05    1.07
   1  -7 -32    3.70    0.83
   1   7 -31   11.09    1.50
  -1  -7  31   13.15    1.48
   1  -7 -31    9.87    1.12
   1  -7 -31   11.20    1.23
   1   7 -30    1.81    1.05
   1  -7 -30    1.54    0.81
  -1  -7  30    2.03    1.08
   1  -7 -30    1.23    0.85
   1   7 -29    1.43    1.20
  -1  -7  29    1.29    1.08
   1  -7 -29    1.56    0.81
   1   7 -28    7.49    1.39
  -1  -7  28    8.81    1.32
   1  -7 -28   10.15    1.30
   1   7 -27    2.89    1.24
  -1  -7  27    1.56    1.13
   1  -7 -27    1.52    0.96
   1  -7 -27    1.10    0.95
   1   7 -26    6.63    1.28
  -1  -7  26    6.00    1.28
   1  -7 -26    3.59    0.92
   1  -7 -26    7.03    1.21
   1   7 -25   23.13    1.97
  -1   7  25   27.22    4.19
  -1  -7  25   28.05    2.09
   1  -7 -25   28.52    1.95
   1  -7 -25   27.24    1.93
   1   7 -24   48.74    2.74
   1   7 -24   57.11    5.52
  -1   7  24   51.35    5.28
  -1  -7  24   50.54    2.63
   1  -7 -24   50.37    2.53
   1  -7 -24   48.58    2.44
   1  -7 -23   -1.81    2.60
   1   7 -23    1.56    1.09
  -1   7  23    1.81    1.82
   1   7 -23    0.57    1.89
  -1  -7  23    2.04    1.05
   1  -7 -23    2.77    0.99
   1  -7 -23    2.33    0.85
   1  -7 -22   34.70    4.02
   1   7 -22   28.97    2.19
   1   7 -22   29.66    4.13
  -1   7  22   26.64    3.75
  -1  -7  22   26.89    1.96
   1  -7 -22   26.73    1.81
   1  -7 -22   28.55    1.90
   1  -7 -22   28.10    2.02
   1  -7 -21   27.53    3.57
   1   7 -21   28.85    1.99
   1   7 -21   27.79    3.71
  -1   7  21   31.69    3.76
  -1  -7  21   29.94    1.98
   1  -7 -21   30.13    1.97
   1  -7 -21   28.43    1.86
   1  -7 -21   31.08    2.08
   1  -7 -20    3.84    2.19
   1   7 -20   -0.39    1.59
  -1   7  20    2.36    1.52
  -1  -7  20    2.61    0.98
   1  -7 -20    2.58    1.01
   1  -7 -20    1.14    0.79
  -1   7  19   -0.36    1.45
   1   7 -19   -1.04    1.63
   1   7 -18   43.06    4.18
  -1   7  18   35.57    3.82
   1  -7 -18   37.09    3.92
  -1   7  17    2.19    1.46
   1   7 -17   -0.69    1.36
   1  -7 -17    1.59    1.80
   1   7 -16    0.89    1.41
  -1   7  16    1.32    1.15
   1  -7 -16    1.12    1.72
   1   7 -15  314.71    9.97
  -1   7  15  286.49    9.33
   1  -7 -15  296.18    9.87
  -1   7  14  135.91    6.14
   1  -7 -14  124.20    5.13
  -1  -7  14  135.23    5.37
   1  -7 -14  127.64    6.41
   1  -7 -13   14.04    1.87
  -1  -7  13   19.12    2.17
  -1   7  13   17.34    2.35
   1  -7 -13   20.46    2.66
   1  -7 -12   22.78    2.36
  -1  -7  12   24.79    2.45
  -1   7  12   23.29    2.46
   1  -7 -12   27.97    3.06
  -1  -7  11  143.45    5.54
   1  -7 -11  134.59    5.33
  -1  -7  11  149.45    5.51
  -1   7  11  134.15    5.44
   1  -7 -11  137.12    6.20
   1  -7 -10   52.24    3.38
  -1   7  10   50.35    3.28
  -1  -7  10   55.71    3.46
  -1  -7  10   57.91    3.49
   1  -7 -10   55.29    4.00
  -1   7   9   -0.96    1.06
  -1  -7   9    1.56    1.05
  -1  -7   9    0.58    0.97
   1  -7  -9    1.44    1.05
   1  -7  -9   -1.08    1.52
   1  -7  -8    0.64    1.12
  -1  -7   8   -0.28    0.96
  -1  -7   8    0.24    0.97
   1  -7  -8    1.16    1.00
  -1   7   8    0.19    0.80
   1  -7  -8    0.69    1.47
  -1   7   7   31.40    2.28
  -1  -7   7   31.81    2.67
  -1  -7   7   32.56    2.64
   1  -7  -7   33.10    2.75
   1  -7  -7   32.37    2.70
  -1  -7   7   32.59    1.93
   1  -7  -7   32.65    3.00
   1  -7  -6   51.48    3.33
  -1  -7   6   55.71    3.43
  -1  -7   6   56.73    3.45
  -1   7   6   53.62    2.69
   1  -7  -6   56.32    3.46
   1  -7  -6   55.41    3.72
  -1  -7   6   55.40    2.61
  -1  -7   5   31.71    2.63
  -1  -7   5   33.71    2.70
   1  -7  -5   32.21    2.75
   1  -7  -5   30.46    2.73
  -1   7   5   30.28    1.97
   1  -7  -5   32.31    2.85
  -1  -7   5   32.52    2.18
  -1  -7   4   78.70    3.96
   1  -7  -4   78.92    4.07
  -1   7   4   76.39    2.75
  -1  -7   4   77.81    4.03
   1  -7  -4   78.42    3.99
   1  -7  -4   76.85    4.10
  -1  -7   4   79.63    3.37
  -1  -7   3   57.66    3.48
   1  -7  -3   56.34    3.47
  -1  -7   3   60.57    3.55
   1  -7  -3   56.84    3.53
  -1   7   3   57.38    2.12
  -1  -7   3   59.37    3.02
   1  -7  -3   56.40    3.56
  -1  -7   2   87.61    4.26
   1   7  -2   92.44    2.99
   1  -7  -2   85.72    4.14
  -1  -7   2   89.37    4.30
   1  -7  -2   86.21    4.23
  -1   7   2   80.63    2.11
   1  -7  -2   91.64    4.23
  -1  -7   1  206.21    6.37
   1  -7  -1  201.77    6.49
   1  -7  -1  202.53    6.29
  -1   7   1  193.16    3.26
  -1  -7   1  191.99    6.30
   1   7  -1  199.78    4.10
   1  -7  -1  199.48    6.13
   1   7   0    0.76    0.41
  -1  -7   0    1.91    1.13
   1  -7   0    0.05    1.17
   1  -7   0    0.26    1.07
  -1   7   0    2.03    0.52
  -1  -7   0   -0.52    1.35
   1  -7   0    1.80    1.31
   1  -7   1  358.64    8.77
  -1   7  -1  362.32    5.84
   1   7   1  350.17    3.99
  -1  -7  -1  353.87    8.60
  -1  -7  -1  364.37    8.61
   1  -7   1  353.27    8.54
   1  -7   1  355.63    8.00
  -1  -7  -1  351.79    8.18
  -1  -7  -2   17.21    2.14
   1  -7   2   16.42    2.02
  -1   7  -2   15.15    1.28
   1  -7   2   15.00    1.99
  -1  -7  -2   13.15    1.92
  -1  -7  -2   17.70    2.11
   1  -7   2   17.68    1.96
   1  -7   3   42.30    3.02
  -1  -7  -3   35.26    2.76
   1  -7   3   41.88    3.06
  -1   7  -3   42.88    2.22
  -1  -7  -3   38.95    3.01
  -1  -7  -3   43.86    3.10
   1  -7   3   40.25    2.61
  -1   7  -4  226.94    5.50
  -1  -7  -4  214.32    6.69
  -1  -7  -4  227.95    6.82
   1  -7   4  212.76    6.77
   1  -7   4  227.43    6.70
   1  -7   4  221.56    5.87
  -1  -7  -4  220.01    6.86
  -1  -7  -5  297.38    7.92
   1  -7   5  296.84    8.00
  -1  -7  -5  308.46    8.06
   1  -7   5  309.74    7.89
  -1   7  -5  312.07    6.89
  -1  -7  -5  292.11    8.11
   1  -7   6  177.68    6.22
  -1   7  -6  189.71    5.52
  -1  -7  -6  185.52    6.21
  -1  -7  -6  180.72    6.12
   1  -7   6  190.29    6.17
  -1  -7  -6  176.48    6.41
   1  -7   7  173.38    5.87
  -1  -7  -7  163.60    5.84
  -1  -7  -7  166.50    5.98
   1  -7   7  157.41    5.82
  -1   7  -7  171.60    5.48
  -1  -7  -7  158.24    6.15
  -1  -7  -8    2.28    1.17
  -1  -7  -8    2.66    1.24
   1  -7   8    2.31    1.09
   1  -7   8    3.35    1.30
  -1   7  -8    2.90    0.98
  -1  -7  -8    0.76    1.30
   1  -7   9   42.43    3.00
  -1  -7  -9   39.12    2.98
  -1  -7  -9   44.12    3.16
  -1   7  -9   41.71    3.09
  -1  -7  -9   40.43    3.39
   1  -7  10   47.82    3.14
  -1  -7 -10   45.09    3.17
  -1   7 -10   43.82    3.18
  -1  -7 -10   43.89    3.13
  -1  -7 -10   45.51    3.68
  -1  -7 -11  241.58    7.26
  -1  -7 -11  237.76    7.15
  -1   7 -11  264.31    8.02
   1  -7  11  261.66    7.32
  -1  -7 -11  242.15    8.33
  -1   7 -12  151.48    6.30
  -1  -7 -12  140.93    5.46
   1  -7  12  158.42    5.63
  -1  -7 -12  153.69    6.77
  -1  -7 -13   76.45    4.01
   1  -7  13   83.00    4.08
   1   7  13   75.92    4.66
  -1   7 -13   81.49    4.74
  -1  -7 -13   82.43    5.05
  -1   7 -14   -0.75    1.12
   1   7  14    0.34    1.26
   1  -7  14   -0.16    1.04
  -1   7 -15  118.60    6.11
   1   7  15  115.49    6.10
   1   7  16   -0.56    1.39
  -1   7 -16    1.49    1.50
  -1   7 -17    8.27    1.86
   1   7  17    5.72    1.89
  -1   7 -18   17.46    2.80
   1   7  18   18.38    2.90
  -1   7 -19   -0.06    1.24
   1   7  19    2.48    1.82
  -1  -7 -19   -1.29    1.53
  -1  -7 -20    3.15    2.21
   1   7  20    2.84    1.59
  -1   7 -20    2.29    1.74
   1  -7  20    1.69    0.75
  -1  -7 -20    2.05    0.92
  -1  -7 -21   23.03    3.19
  -1   7 -21   24.70    2.01
  -1   7 -21   19.46    3.14
   1   7  21   21.96    3.32
   1  -7  21   21.62    1.73
  -1  -7 -21   24.43    1.85
  -1  -7 -21   20.87    1.61
  -1  -7 -21   20.22    1.61
  -1   7 -22    0.97    1.04
  -1  -7 -22    0.16    1.74
  -1   7 -22   -0.43    1.88
   1   7  22    1.04    2.34
   1  -7  22   -0.22    0.91
  -1  -7 -22    0.73    0.85
  -1  -7 -22   -0.81    1.04
  -1  -7 -22    0.11    0.94
  -1   7 -23   55.61    2.84
  -1  -7 -23   62.03    5.40
  -1   7 -23   70.64    5.93
   1   7  23   66.44    6.02
   1  -7  23   60.25    2.84
  -1  -7 -23   63.39    2.83
  -1  -7 -23   59.66    2.63
  -1  -7 -23   63.59    2.75
  -1   7 -24   21.83    1.98
  -1   7 -24   23.20    3.60
   1   7  24   21.20    3.92
   1  -7  24   21.05    1.77
  -1  -7 -24   19.61    1.64
  -1  -7 -24   20.12    1.68
  -1   7 -25    1.48    1.00
   1   7  25    4.84    2.00
   1  -7  25    2.41    1.01
  -1  -7 -25    2.61    1.03
  -1  -7 -25    0.92    0.89
  -1   7 -26   26.05    2.18
   1  -7  26   23.22    1.90
  -1  -7 -26   24.31    1.81
  -1   7 -27   33.79    2.38
   1  -7  27   27.54    2.03
  -1  -7 -27   29.54    2.01
  -1   7 -28   34.04    2.41
   1  -7  28   33.60    2.17
  -1  -7 -28   32.70    2.04
  -1   7 -29    5.25    1.27
   1  -7  29    5.65    1.17
  -1  -7 -29    5.78    1.12
  -1   7 -30    8.95    1.36
   1  -7  30    9.03    1.33
  -1  -7 -30    8.44    1.14
  -1   7 -31    5.75    1.27
   1  -7  31    5.13    1.01
  -1  -7 -31    3.08    0.86
  -1   7 -32   14.50    1.57
   1  -7  32   16.28    1.48
  -1  -7 -32   18.94    1.44
  -1   7 -33    9.34    1.33
   1  -7  33    9.93    1.14
  -1  -7 -33   10.92    1.14
  -1   7 -34   -0.81    0.81
   1  -7  34    0.87    0.73
  -1  -7 -34   -0.85    0.64
  -1   7 -35    6.50    1.03
   1  -7  35    4.55    0.78
  -1  -7 -35    4.17    0.69
   1   7  36    3.87    0.78
  -1   7 -36    4.99    0.87
  -1  -7 -36    6.36    0.71
  -1   7 -37    3.35    0.73
   1   7  37    0.92    0.57
   1   7  38    0.01    0.42
  -1   7 -38    0.07    0.48
  -1   8  37   19.67    1.05
  -1   8  36    3.28    0.63
  -1  -8  36    3.98    0.73
   1   8 -35    0.50    0.64
  -1   8  35   -0.55    0.56
  -1  -8  35    0.44    0.64
   1  -8 -35    0.50    0.54
  -1   8  34    6.01    0.89
   1   8 -34    7.81    1.04
  -1  -8  34    8.39    1.04
   1  -8 -34    8.21    0.83
   1   8 -33    0.54    0.82
   1  -8 -33    0.44    0.51
  -1  -8  33    0.76    0.84
   1  -8 -33   -1.68    0.82
   1   8 -32   19.52    1.64
   1  -8 -32   19.96    1.32
  -1  -8  32   22.86    1.73
   1  -8 -32   20.60    1.47
   1   8 -31   24.09    1.82
  -1  -8  31   25.59    1.89
   1  -8 -31   26.96    1.60
   1  -8 -31   28.73    1.76
   1   8 -30   28.63    2.05
  -1  -8  30   26.28    1.99
   1  -8 -30   29.84    1.70
   1  -8 -30   27.74    1.78
   1   8 -29   60.72    2.87
   1  -8 -29   59.61    2.42
  -1  -8  29   61.39    2.87
   1  -8 -29   65.36    2.71
   1   8 -28    0.05    1.05
   1  -8 -28   -0.46    0.76
  -1  -8  28    0.75    1.02
   1  -8 -28    1.90    0.96
   1  -8 -28    0.41    0.85
   1   8 -27    0.65    1.09
  -1  -8  27    1.35    1.06
   1  -8 -27    3.47    0.93
   1  -8 -27    1.17    0.86
   1  -8 -27    2.20    1.03
   1   8 -26   17.02    1.77
   1  -8 -26   16.09    1.37
  -1  -8  26   13.53    1.62
   1  -8 -26   18.86    1.69
   1  -8 -26   16.61    1.56
   1   8 -25   28.38    2.11
   1  -8 -25   26.96    1.76
  -1  -8  25   25.99    2.04
   1  -8 -25   29.09    1.97
   1  -8 -25   29.47    1.98
   1   8 -24   -0.05    1.07
  -1   8  24    3.06    1.83
  -1  -8  24   -0.41    0.93
   1  -8 -24    0.08    0.71
   1  -8 -24   -1.16    1.10
   1  -8 -24    0.90    0.98
   1   8 -23   22.10    1.96
   1  -8 -23   27.50    4.25
  -1   8  23   21.02    4.08
   1   8 -23   17.85    2.82
   1  -8 -23   20.36    1.59
  -1  -8  23   19.65    1.74
   1  -8 -23   21.06    1.73
   1  -8 -23   21.97    1.80
   1  -8 -22   11.72    3.08
   1   8 -22    8.98    1.54
   1   8 -22   11.52    2.81
  -1   8  22    6.65    2.30
   1  -8 -22    9.13    1.13
  -1  -8  22    9.84    1.40
   1  -8 -22    7.65    1.27
   1  -8 -22    8.85    1.31
   1  -8 -22    9.36    1.38
   1  -8 -21   88.05    6.47
   1   8 -21   83.80    3.39
   1   8 -21   87.81    6.33
  -1   8  21   71.50    5.79
  -1  -8  21   83.86    3.28
   1  -8 -21   77.97    2.86
   1  -8 -21   83.26    3.20
   1  -8 -21   83.44    3.12
   1  -8 -21   80.92    3.13
   1  -8 -20   -0.05    1.84
  -1   8  20    1.04    1.40
   1   8 -20    1.17    1.52
  -1  -8  20    1.94    1.02
   1  -8 -20    0.44    0.80
   1  -8 -20    4.57    1.49
   1  -8 -20    1.73    0.86
   1  -8 -20    1.50    0.94
   1  -8 -19    7.37    2.21
  -1   8  19    7.62    2.16
   1   8 -19    8.00    2.17
  -1  -8  19    7.93    1.23
   1  -8 -19    9.70    1.09
   1  -8 -19    5.62    0.96
   1  -8 -19    7.91    1.26
   1  -8 -19    6.98    1.17
  -1   8  18   -0.79    1.36
   1   8 -18    0.82    1.35
   1  -8 -18   -0.93    1.75
   1   8 -17   18.05    2.71
  -1   8  17   14.97    2.44
   1  -8 -17   17.69    3.02
  -1   8  16   17.93    2.55
   1   8 -16   18.57    2.74
   1  -8 -16   22.13    2.96
   1   8 -15   -0.23    1.21
  -1   8  15    1.12    1.25
   1  -8 -15    0.80    1.53
   1   8 -14    9.83    2.12
   1  -8 -14    7.93    1.72
  -1   8  14   10.82    2.12
   1  -8 -14    7.46    2.25
   1   8 -13   86.08    5.08
  -1  -8  13   82.36    4.64
   1  -8 -13   79.66    4.51
  -1   8  13   78.58    4.69
   1  -8 -13   78.79    5.25
  -1   8  12  126.57    5.60
  -1  -8  12  133.99    5.84
   1  -8 -12  129.31    5.73
   1   8 -12  136.38    6.10
   1  -8 -12  134.01    6.68
  -1   8  11   26.34    2.59
  -1  -8  11   22.59    2.51
  -1  -8  11   25.13    2.60
   1  -8 -11   24.72    2.59
   1   8 -11   25.99    2.71
   1  -8 -11   23.94    3.11
   1   8 -10  113.59    5.18
  -1   8  10  108.35    4.81
  -1  -8  10  120.16    5.33
   1  -8 -10  109.92    5.19
  -1  -8  10  108.73    5.24
   1  -8 -10  111.83    5.90
  -1  -8   9    3.42    1.38
   1   8  -9    3.71    1.29
  -1   8   9    4.31    1.11
   1  -8  -9    5.45    1.57
  -1  -8   9    5.13    1.70
   1  -8  -9    4.28    1.42
  -1  -8   8   83.36    4.59
   1  -8  -8   87.05    4.61
  -1  -8   8   91.98    4.71
  -1   8   8   85.02    3.90
   1   8  -8   87.41    4.28
   1  -8  -8   81.21    4.82
   1  -8  -7  657.46   13.12
   1   8  -7  657.06   11.79
  -1   8   7  626.77   10.60
  -1  -8   7  683.32   13.20
   1  -8  -7  648.32   13.22
  -1  -8   7  649.88   13.07
  -1  -8   7  647.82   10.08
   1  -8  -7  644.19   13.61
  -1  -8   6  110.69    5.21
  -1  -8   6  119.84    5.32
   1   8  -6  111.11    4.33
  -1   8   6  108.52    3.84
   1  -8  -6  107.44    5.22
   1  -8  -6  108.74    5.14
  -1  -8   6  112.75    4.10
   1  -8  -6  111.89    5.46
   1  -8  -5  286.53    8.34
  -1  -8   5  282.65    8.32
   1  -8  -5  288.59    8.49
  -1  -8   5  304.63    8.54
   1   8  -5  285.48    6.80
  -1   8   5  275.16    5.84
   1  -8  -5  284.24    8.45
  -1  -8   5  281.11    6.81
   1  -8  -4    0.38    1.18
   1  -8  -4    2.16    1.29
  -1  -8   4    2.08    1.39
  -1  -8   4    1.03    1.47
   1   8  -4    1.44    0.90
  -1  -8   4   -0.11    1.04
   1  -8  -4   -0.73    1.38
   1  -8  -3  110.02    5.07
   1  -8  -3  112.30    5.27
  -1  -8   3  110.55    5.20
   1   8  -3  118.36    3.79
  -1  -8   3  115.44    5.23
   1  -8  -3  108.98    5.07
  -1  -8   3  113.21    4.48
  -1  -8   2    9.15    1.76
   1   8  -2   10.54    1.10
  -1  -8   2   10.66    2.00
   1  -8  -2    9.59    2.04
   1  -8  -2    9.91    1.92
   1  -8  -2   10.70    1.96
  -1  -8   2   10.16    1.69
   1   8  -1  126.57    3.16
   1  -8  -1  111.72    5.15
   1  -8  -1  117.12    5.37
  -1  -8   1  123.07    5.48
  -1  -8   1  118.70    5.30
   1  -8  -1  117.97    5.10
  -1  -8   1  123.02    4.92
  -1  -8   0  107.19    5.09
  -1  -8   0  116.10    5.29
   1  -8   0  110.91    5.12
   1  -8   0  109.96    5.23
   1  -8   0  113.67    4.88
  -1  -8  -1  109.37    5.20
  -1  -8  -1  108.94    5.13
   1  -8   1  111.89    5.07
   1  -8   1  111.45    5.29
  -1   8  -1  106.23    3.03
   1  -8   1  109.91    4.71
  -1  -8  -2   14.50    2.11
  -1  -8  -2   12.43    1.99
   1  -8   2    8.42    1.73
   1  -8   2   10.20    1.92
  -1   8  -2   14.18    1.29
   1  -8   2   10.70    1.76
   1  -8   3   47.95    3.55
  -1  -8  -3   51.74    3.64
  -1   8  -3   56.11    2.61
  -1  -8  -3   49.32    3.49
   1  -8   3   51.04    3.69
   1  -8   3   49.94    3.11
   1  -8   4   84.29    4.62
  -1   8  -4   96.43    3.65
   1  -8   4   94.42    4.70
  -1  -8  -4   90.10    4.74
  -1  -8  -4   94.30    4.84
   1  -8   5   72.88    4.38
  -1  -8  -5   73.11    4.21
  -1  -8  -5   72.88    4.33
   1  -8   5   73.63    4.20
  -1   8  -5   77.37    3.44
  -1  -8  -6   66.04    4.04
   1  -8   6   71.92    4.13
  -1  -8  -6   69.00    4.19
   1  -8   6   68.87    4.21
  -1   8  -6   70.82    3.54
  -1  -8  -6   67.45    4.27
  -1   8  -7    1.02    0.98
   1  -8   7    0.82    1.20
  -1  -8  -7    1.54    1.46
  -1  -8  -7    1.44    1.03
   1  -8   7    0.11    1.41
  -1  -8  -7    0.57    1.48
   1  -8   8   83.85    4.41
  -1  -8  -8   85.13    4.63
  -1   8  -8   88.30    4.29
  -1  -8  -8   80.91    4.52
  -1  -8  -8   82.41    4.93
  -1   8  -9   33.99    2.80
   1  -8   9   29.76    2.72
  -1  -8  -9   29.82    2.87
  -1  -8  -9   28.68    2.80
  -1  -8 -10   12.88    2.05
  -1   8 -10   13.96    2.01
   1  -8  10   13.88    2.09
  -1  -8 -10   12.83    2.03
  -1   8 -11    2.13    1.34
  -1  -8 -11    2.28    1.28
   1  -8  11    1.79    1.27
   1   8  11    1.68    1.07
  -1  -8 -11    2.60    1.22
   1   8  12    7.85    1.76
  -1  -8 -12    6.43    1.51
   1  -8  12    9.78    1.83
  -1   8 -12   10.01    1.93
  -1  -8 -13  101.33    5.02
   1  -8  13  107.24    5.02
  -1   8 -13  108.01    5.66
   1   8  13  100.48    5.45
   1   8  14   80.29    5.13
   1  -8  14   85.57    4.46
  -1   8 -14   81.15    5.05
  -1   8 -15    2.04    1.29
   1   8  15   -0.14    1.13
   1   8  16    1.21    1.11
  -1   8 -16    0.35    1.22
   1   8  17   12.78    2.61
  -1   8 -17   11.42    2.29
  -1  -8 -17   12.24    2.51
  -1  -8 -18    3.52    2.01
  -1   8 -18    3.06    1.48
   1   8  18    5.31    2.30
   1  -8  18    1.37    0.85
  -1  -8 -18    3.83    1.12
  -1  -8 -18    2.85    0.84
  -1  -8 -19   44.35    4.45
   1   8  19   40.54    4.21
  -1   8 -19   40.19    4.16
   1  -8  19   42.42    2.26
  -1  -8 -19   44.95    2.24
  -1  -8 -19   42.25    2.28
  -1  -8 -19   41.49    2.21
  -1  -8 -20    0.73    1.69
  -1   8 -20    0.60    1.61
   1   8  20    1.59    1.39
   1  -8  20    2.65    1.00
  -1  -8 -20    2.01    0.85
  -1  -8 -20    4.43    1.16
  -1  -8 -20    3.25    1.10
  -1  -8 -21    7.24    2.23
  -1   8 -21    6.83    2.22
   1   8  21   11.76    2.96
   1  -8  21    7.27    1.27
  -1  -8 -21    6.98    1.17
  -1  -8 -21    7.04    1.28
  -1  -8 -21    6.68    1.26
  -1  -8 -22    1.66    2.41
  -1   8 -22    0.45    1.05
  -1   8 -22   -2.45    2.24
   1  -8  22    2.66    1.09
  -1  -8 -22    1.67    1.05
  -1  -8 -22   -0.40    0.92
  -1  -8 -22   -1.31    1.19
  -1  -8 -23   10.67    3.04
  -1   8 -23   13.37    1.61
   1   8  23   13.01    3.18
  -1   8 -23   15.36    3.28
   1  -8  23   14.58    1.56
  -1  -8 -23   12.78    1.60
  -1  -8 -23   13.72    1.53
  -1  -8 -23   10.10    1.31
  -1   8 -24   10.71    1.51
  -1  -8 -24    5.20    2.49
   1   8  24    3.97    2.05
   1  -8  24    8.67    1.34
  -1  -8 -24    6.71    1.20
  -1  -8 -24    6.89    1.20
  -1  -8 -24    7.43    1.36
  -1   8 -25   20.00    1.91
   1  -8  25   20.58    1.83
  -1  -8 -25   24.08    1.80
  -1  -8 -25   23.53    1.88
  -1   8 -26    3.69    1.25
   1  -8  26    3.03    1.04
  -1  -8 -26    5.50    1.16
  -1  -8 -26    4.61    1.12
  -1   8 -27   31.40    2.14
   1  -8  27   31.97    2.17
  -1  -8 -27   31.37    1.94
  -1  -8 -27   30.86    2.03
  -1   8 -28   17.12    1.68
   1  -8  28   17.96    1.72
  -1  -8 -28   17.09    1.58
  -1   8 -29    2.39    1.11
   1  -8  29    1.66    0.97
   1  -8  29    3.42    0.83
  -1  -8 -29    1.83    0.96
  -1   8 -30   24.69    1.90
   1  -8  30   24.53    1.80
  -1  -8 -30   26.99    1.82
  -1   8 -31    2.01    1.01
   1  -8  31   -0.17    0.90
  -1  -8 -31    1.56    0.85
  -1   8 -32    0.86    0.90
   1  -8  32   -0.22    0.79
  -1  -8 -32    0.81    0.75
  -1   8 -33    4.17    0.97
   1  -8  33    2.78    0.85
  -1  -8 -33    2.31    0.69
  -1   8 -34   37.91    1.86
   1  -8  34   37.43    1.76
  -1  -8 -34   39.88    1.73
  -1   8 -35    1.29    0.70
   1   8  35    0.59    0.60
   1  -8  35    1.37    0.58
  -1  -8 -35    0.95    0.52
   1   8  36    0.59    0.54
  -1   8 -36    2.22    0.71
  -1  -8 -36    1.26    0.57
   1   8  37    0.29    0.44
  -1   9  36   -0.05    0.44
  -1  -9  36    0.93    0.58
  -1   9  35    1.26    0.58
  -1  -9  35    1.02    0.58
   1  -9 -35    2.75    0.60
  -1   9  34    1.80    0.61
  -1  -9  34    0.60    0.71
   1  -9 -34    2.37    0.65
   1   9 -33   12.99    1.16
  -1   9  33   11.90    1.07
  -1  -9  33   14.42    1.35
   1  -9 -33   11.15    1.03
   1   9 -32   -0.57    0.82
  -1  -9  32   -0.31    0.86
   1  -9 -32    1.58    0.79
   1   9 -31   38.36    1.97
  -1  -9  31   45.28    2.32
   1  -9 -31   41.72    1.80
   1  -9 -31   39.69    1.93
   1   9 -30   14.77    1.41
   1  -9 -30   16.38    1.26
  -1  -9  30   15.82    1.56
   1  -9 -30   16.96    1.49
   1   9 -29   -0.24    0.97
  -1  -9  29    0.49    1.01
   1  -9 -29    0.99    0.65
   1  -9 -29    1.61    0.81
  -1  -9  29    0.75    0.68
   1   9 -28    2.94    1.14
  -1  -9  28    0.65    0.92
   1  -9 -28    4.38    0.90
   1  -9 -28    1.21    0.85
   1  -9 -28    1.82    1.03
   1   9 -27   13.70    1.55
  -1  -9  27   12.06    1.54
   1  -9 -27   10.86    1.20
   1  -9 -27   12.17    1.39
   1  -9 -27   11.38    1.41
   1   9 -26    5.79    1.17
  -1  -9  26    5.50    1.29
   1  -9 -26    4.04    0.95
   1  -9 -26    5.62    1.21
   1  -9 -26    5.25    1.18
   1   9 -25   37.96    2.27
  -1  -9  25   36.41    2.33
   1  -9 -25   39.71    2.07
   1  -9 -25   37.62    2.24
   1  -9 -25   36.80    2.25
   1   9 -24   -0.27    1.03
   1  -9 -24    0.49    0.75
  -1  -9  24    1.17    1.04
   1  -9 -24    0.62    1.04
   1  -9 -24    1.32    1.04
   1   9 -23   70.16    3.02
   1  -9 -23   67.14    5.93
  -1   9  23   57.25    5.25
   1  -9 -23   67.26    2.66
  -1  -9  23   70.50    3.13
   1  -9 -23   70.55    2.98
   1  -9 -23   69.13    2.97
   1  -9 -22    3.57    2.42
   1  -9 -22    4.94    1.01
  -1  -9  22    5.15    1.22
   1  -9 -22    5.58    1.35
   1  -9 -22    7.11    1.35
   1  -9 -22    7.20    1.28
   1   9 -21   76.64    6.04
  -1   9  21   53.77    5.17
  -1  -9  21   67.54    3.03
   1  -9 -21   63.92    2.59
   1  -9 -21   69.02    2.93
   1  -9 -21   63.07    2.86
   1  -9 -21   63.46    2.94
   1  -9 -20    0.86    2.08
   1   9 -20   -2.89    2.49
  -1   9  20    3.94    2.04
  -1  -9  20    1.49    0.95
   1  -9 -20    2.17    0.78
   1  -9 -20    1.06    1.03
   1  -9 -20    1.84    1.09
  -1  -9  20    1.27    0.80
   1  -9 -20    3.46    1.12
   1  -9 -19    0.49    1.80
   1   9 -19    2.62    2.13
  -1   9  19    1.12    1.64
   1  -9 -19   -0.27    0.72
  -1  -9  19    0.72    0.90
   1  -9 -19    1.24    1.14
  -1  -9  19    1.09    0.77
   1  -9 -19   -0.03    0.96
   1  -9 -19   -0.59    0.94
   1  -9 -18    6.83    2.14
  -1   9  18    5.90    1.84
   1   9 -18    5.57    2.08
  -1  -9  18    7.69    1.25
   1  -9 -18    6.46    1.06
   1  -9 -18    4.32    1.05
  -1  -9  18    3.97    0.85
   1  -9 -18    4.18    1.10
   1  -9 -18    3.89    0.96
   1  -9 -17    5.53    2.15
   1   9 -17    4.20    1.72
  -1   9  17    6.58    1.76
  -1  -9  17    4.71    1.06
   1  -9 -17    7.21    1.31
   1  -9 -17    4.61    1.12
   1  -9 -17    4.10    0.94
   1   9 -16    1.80    1.73
  -1   9  16   -0.61    1.27
   1  -9 -16    3.17    1.79
   1   9 -15    2.38    1.22
  -1   9  15    1.24    1.07
   1  -9 -15    2.34    1.81
  -1   9  14   11.61    2.09
   1   9 -14   17.16    2.43
   1  -9 -14   10.08    1.79
   1  -9 -14   16.47    2.87
  -1   9  13   17.20    2.45
   1   9 -13   18.76    2.56
   1  -9 -13   13.11    2.34
  -1  -9  13   17.05    2.33
   1  -9 -13   15.64    2.76
   1  -9 -12   33.97    3.21
  -1   9  12   31.94    2.99
  -1  -9  12   34.20    3.30
   1   9 -12   36.13    3.33
   1  -9 -12   31.73    3.58
  -1  -9  11   50.69    3.80
   1  -9 -11   50.52    3.88
  -1   9  11   43.76    3.28
  -1  -9  11   46.95    3.83
   1   9 -11   49.04    3.74
   1  -9 -11   49.25    4.37
  -1   9  10    2.49    0.95
   1   9 -10    4.08    1.36
  -1  -9  10    2.86    1.13
  -1  -9  10    1.41    1.15
   1  -9 -10    1.16    1.32
   1  -9 -10    1.92    1.49
  -1  -9   9   62.42    4.33
  -1  -9   9   63.20    4.28
   1  -9  -9   60.51    4.18
   1   9  -9   67.36    3.97
   1  -9  -9   65.90    4.73
  -1  -9   8   17.92    2.44
   1   9  -8   18.87    2.13
  -1  -9   8   18.37    2.54
   1  -9  -8   14.91    2.20
   1  -9  -8   20.51    2.98
   1  -9  -7   10.70    2.03
  -1  -9   7   11.97    1.99
   1   9  -7   13.06    1.72
  -1  -9   7   12.67    2.21
   1  -9  -7   10.74    2.28
   1  -9  -6    5.57    1.64
   1   9  -6    5.26    1.18
  -1  -9   6    7.63    1.79
  -1  -9   6    4.56    1.62
   1  -9  -6    7.18    1.98
  -1  -9   6    5.68    1.39
   1   9  -5    3.77    0.92
   1  -9  -5    3.97    1.54
   1  -9  -5    4.47    1.72
  -1  -9   5    2.43    1.50
  -1  -9   5    2.05    1.24
  -1  -9   5    2.73    1.37
   1  -9  -5    2.83    1.70
   1  -9  -4   31.63    3.17
  -1  -9   4   33.31    3.28
  -1  -9   4   31.39    3.24
   1  -9  -4   29.83    2.93
   1   9  -4   32.11    2.16
   1  -9  -4   26.55    2.94
  -1  -9   4   27.10    2.41
  -1  -9   3   20.96    2.52
   1  -9  -3   17.59    2.44
   1  -9  -3   18.77    2.57
  -1  -9   3   16.00    2.37
   1  -9  -3   20.87    2.58
  -1  -9   3   20.34    2.28
   1  -9  -2   62.97    4.31
  -1  -9   2   63.99    4.32
  -1  -9   2   63.85    4.35
   1  -9  -2   65.82    4.31
  -1  -9   2   61.85    3.69
   1  -9  -2   62.45    4.07
  -1  -9   1   34.76    3.28
   1  -9  -1   37.42    3.26
   1  -9  -1   33.37    3.22
  -1  -9   1   35.53    3.25
   1  -9  -1   39.21    3.23
  -1  -9   1   32.90    2.93
  -1  -9   0  197.91    7.46
   1  -9   0  193.71    7.45
   1  -9   0  196.68    7.33
  -1  -9   0  205.00    7.54
  -1  -9   0  201.16    6.88
   1  -9   0  199.15    6.92
  -1  -9  -1  142.60    6.34
  -1  -9  -1  151.18    6.44
   1  -9   1  146.89    6.29
   1  -9   1  146.14    6.48
   1  -9   1  135.63    5.66
  -1  -9  -1  141.72    5.88
  -1  -9  -2  323.82    9.66
   1  -9   2  330.71    9.61
   1  -9   2  322.44    9.66
  -1  -9  -2  321.48    9.56
   1  -9   2  329.14    8.64
  -1  -9  -3  263.47    8.65
   1  -9   3  270.24    8.83
  -1  -9  -3  295.84    9.11
   1  -9   3  282.62    8.93
   1  -9   3  275.20    7.76
   1  -9   4   53.05    4.03
  -1  -9  -4   56.13    4.10
  -1   9  -4   58.69    2.89
   1  -9   4   53.42    3.92
  -1  -9  -4   53.47    4.02
   1  -9   5   37.79    3.44
   1  -9   5   37.48    3.35
  -1   9  -5   38.35    2.54
  -1  -9  -5   35.17    3.28
  -1  -9  -5   35.89    3.31
  -1  -9  -6   30.22    3.14
  -1   9  -6   29.85    2.39
   1  -9   6   34.10    3.21
  -1  -9  -6   29.75    3.07
  -1  -9  -7   23.91    2.79
   1  -9   7   26.31    2.82
   1   9   7   22.87    2.18
  -1   9  -7   23.35    2.22
  -1  -9  -7   26.28    2.94
   1   9   8    2.68    1.22
  -1  -9  -8    4.37    1.51
  -1  -9  -8    1.94    1.23
   1  -9   8    3.05    1.36
  -1   9  -8    5.12    1.37
   1  -9   9   97.18    5.19
  -1   9  -9  101.18    4.88
   1   9   9   89.67    4.56
  -1  -9  -9   95.31    5.25
  -1  -9  -9   94.17    5.24
   1   9  10   30.80    2.88
  -1  -9 -10   24.80    2.87
   1  -9  10   30.83    2.98
  -1   9 -10   30.42    2.87
  -1  -9 -10   28.45    3.02
  -1   9 -11  108.78    5.46
   1   9  11   96.25    5.10
  -1  -9 -11  107.38    5.64
   1  -9  11  107.10    5.42
  -1  -9 -11   99.11    5.42
   1   9  12   -1.10    1.55
  -1   9 -12    2.17    1.49
   1  -9  12    2.14    1.45
  -1  -9 -12    0.50    1.18
   1  -9  13   20.91    2.56
   1   9  13   16.34    2.39
  -1   9 -13   21.96    2.73
   1  -9  14   47.70    3.74
  -1   9 -14   48.66    4.08
   1   9  14   42.20    3.85
   1   9  15   34.28    3.55
  -1   9 -15   40.97    3.85
  -1  -9 -15   38.74    4.17
  -1  -9 -16    8.67    2.26
  -1   9 -16   10.15    2.12
   1   9  16    8.94    2.33
   1  -9  16   10.24    1.23
  -1  -9 -16    9.93    1.17
  -1  -9 -16   11.72    1.38
  -1  -9 -17    2.31    1.91
  -1   9 -17   -0.88    1.48
   1   9  17   -2.13    1.31
   1  -9  17   -0.77    0.98
  -1  -9 -17   -0.21    0.83
  -1  -9 -17   -0.10    0.79
  -1  -9 -17    0.21    0.90
  -1  -9 -18    0.84    1.80
  -1   9 -18    0.67    1.60
   1   9  18   -1.25    1.20
   1  -9  18    0.21    0.84
  -1  -9 -18    0.53    0.95
  -1  -9 -18   -1.45    1.07
  -1  -9 -18    0.00    0.75
  -1  -9 -19   19.75    3.67
   1   9  19   20.82    3.17
  -1   9 -19   17.01    2.75
   1  -9  19   18.06    1.65
  -1  -9 -19   18.72    1.62
  -1  -9 -19   20.77    1.81
  -1  -9 -19   18.48    1.75
  -1  -9 -20   18.40    3.58
   1   9  20   16.57    3.18
  -1   9 -20   17.95    3.26
   1  -9  20   16.40    1.61
  -1  -9 -20   18.92    1.74
  -1  -9 -20   18.60    1.77
  -1  -9 -20   15.74    1.60
  -1  -9 -21   24.71    4.09
   1   9  21   17.86    3.54
  -1   9 -21   17.94    3.26
   1  -9  21   19.58    1.74
  -1  -9 -21   20.23    1.83
  -1  -9 -21   19.81    1.77
  -1  -9 -21   18.09    1.72
  -1  -9 -22    5.48    2.40
   1  -9  22    7.46    1.32
  -1  -9 -22    6.55    1.35
  -1  -9 -22    5.80    1.23
  -1  -9 -22    6.36    1.17
   1   9  23    9.29    2.83
   1  -9  23   11.66    1.48
  -1  -9 -23   12.18    1.47
  -1  -9 -23   14.36    1.54
  -1  -9 -23   12.26    1.66
   1  -9  24    0.47    0.98
  -1  -9 -24    0.01    1.02
  -1  -9 -24    0.55    0.90
   1  -9  24    0.60    0.77
  -1  -9 -24    0.16    1.07
  -1   9 -25    5.50    1.22
   1  -9  25    2.84    1.10
  -1  -9 -25    4.03    1.21
   1  -9  25    2.94    0.83
  -1  -9 -25    1.57    0.94
  -1   9 -26   34.70    2.16
   1  -9  26   30.11    2.18
  -1  -9 -26   33.38    2.08
   1  -9  26   34.55    1.86
  -1  -9 -26   32.42    2.11
  -1   9 -27    4.88    1.20
   1  -9  27    2.89    1.05
   1  -9  27    2.66    0.80
  -1  -9 -27    1.46    0.96
  -1  -9 -27    3.52    0.98
  -1   9 -28    2.81    0.96
   1  -9  28    5.44    1.32
  -1  -9 -28    5.48    1.15
  -1  -9 -28    7.23    1.23
   1  -9  28    5.79    0.91
  -1   9 -29    2.43    0.95
   1  -9  29    2.04    1.04
   1  -9  29    3.17    0.81
  -1  -9 -29    1.09    0.87
  -1  -9 -29    2.54    0.98
  -1   9 -30   -0.52    0.77
   1  -9  30    0.54    1.02
  -1  -9 -30    0.20    0.81
  -1   9 -31    2.56    0.82
   1  -9  31    2.37    0.90
  -1  -9 -31    0.42    0.75
  -1   9 -32    7.90    1.03
   1  -9  32    6.01    0.99
  -1  -9 -32    8.75    1.09
  -1   9 -33    3.56    0.71
   1  -9  33    5.25    1.00
  -1  -9 -33    4.97    0.81
  -1   9 -34    0.35    0.53
   1  -9  34   -0.17    0.69
  -1  -9 -34   -0.82    0.61
   1  -9  35   10.51    0.95
  -1  -9 -35   11.85    0.88
  -1  -9 -36    0.36    0.44
  -1 -10  35   26.69    1.31
   1 -10 -35   26.87    1.09
  -1  10  34   -0.02    0.48
  -1 -10  34    0.26    0.65
   1 -10 -34   -0.27    0.57
  -1 -10  33    1.52    0.73
   1 -10 -33    0.42    0.59
  -1  10  32    1.74    0.62
  -1 -10  32    2.09    0.85
   1 -10 -32    1.75    0.74
  -1  10  31   27.63    1.58
  -1 -10  31   29.58    1.86
   1 -10 -31   29.92    1.68
  -1 -10  30    3.10    1.02
   1 -10 -30    3.19    0.84
  -1 -10  29    1.56    1.04
   1 -10 -29   -0.35    0.59
   1 -10 -29    0.24    0.77
   1 -10 -28   -0.21    0.62
  -1 -10  28    1.60    1.10
  -1 -10  28   -0.94    0.70
   1 -10 -28   -0.78    0.94
   1 -10 -28    0.51    0.89
  -1 -10  27   11.66    1.55
   1 -10 -27   10.72    1.15
  -1 -10  27   12.12    1.25
   1 -10 -27   10.89    1.30
   1 -10 -27   10.16    1.43
  -1 -10  26   29.86    2.20
   1 -10 -26   30.59    1.78
   1 -10 -26   30.24    2.00
  -1 -10  26   31.70    1.85
   1 -10 -26   29.01    2.00
   1 -10 -25   33.92    1.91
  -1 -10  25   31.31    2.17
   1 -10 -25   31.79    2.12
   1 -10 -25   33.59    2.16
  -1 -10  25   33.84    1.93
   1 -10 -24   59.35    2.44
  -1 -10  24   59.50    2.99
   1 -10 -24   58.68    2.74
  -1 -10  24   59.56    2.57
   1 -10 -24   59.22    2.80
   1 -10 -23   79.09    2.88
  -1 -10  23   73.87    3.22
  -1 -10  23   79.31    2.97
   1 -10 -23   76.69    3.18
   1 -10 -23   76.86    3.13
  -1 -10  22    1.15    1.01
   1 -10 -22    1.19    0.76
   1 -10 -22    0.10    1.09
  -1 -10  22    1.44    0.78
   1 -10 -22    0.89    1.16
   1 -10 -22    0.86    0.97
  -1 -10  22    0.07    0.91
   1 -10 -21   53.06    5.46
  -1 -10  21   49.07    2.67
   1 -10 -21   43.48    2.17
   1 -10 -21   45.12    2.54
  -1 -10  21   51.28    2.20
   1 -10 -21   44.20    2.41
   1 -10 -21   45.13    2.57
   1 -10 -20    0.70    2.03
   1  10 -20   -2.06    2.14
  -1 -10  20    1.00    0.96
   1 -10 -20    1.93    0.78
   1 -10 -20    2.85    1.05
   1 -10 -20    2.86    1.21
   1 -10 -20    1.41    1.08
  -1 -10  20    1.51    0.76
   1 -10 -19   14.90    3.08
   1  10 -19   19.94    3.46
   1 -10 -19   19.39    1.58
  -1 -10  19   19.72    1.78
   1 -10 -19   21.42    1.74
   1 -10 -19   17.89    1.80
  -1 -10  19   21.02    1.50
   1 -10 -19   17.70    1.84
   1 -10 -18  335.75   12.77
   1  10 -18  320.13   11.58
  -1 -10  18  316.73    6.55
   1 -10 -18  313.32    5.86
   1 -10 -18  318.96    6.35
   1 -10 -18  313.31    6.42
   1 -10 -18  316.01    6.52
  -1 -10  18  316.08    5.60
   1 -10 -17   16.51    3.03
   1  10 -17   22.12    3.28
  -1 -10  17   19.27    1.69
   1 -10 -17   19.85    1.49
   1 -10 -17   18.08    1.67
  -1 -10  17   20.37    1.46
   1 -10 -17   19.02    1.59
   1 -10 -17   19.96    1.73
   1 -10 -17   18.59    1.56
  -1 -10  17   23.25    1.70
   1 -10 -16   90.74    6.56
   1  10 -16   88.51    5.88
  -1 -10  16   88.03    3.24
   1 -10 -16   85.39    2.91
   1 -10 -16   78.61    2.78
  -1 -10  16   84.85    3.05
   1 -10 -16   93.85    3.37
   1 -10 -16   91.00    3.17
   1 -10 -16   86.91    3.27
  -1 -10  16   90.85    2.84
   1 -10 -15    8.29    2.33
   1  10 -15    1.67    1.41
   1 -10 -15    9.75    1.21
   1 -10 -15    5.10    1.05
  -1 -10  15    6.66    1.11
   1 -10 -15    2.90    0.88
   1 -10 -15    5.91    1.14
   1 -10 -15    5.09    0.92
   1 -10 -15    5.44    1.04
   1 -10 -15    4.00    0.89
  -1 -10  15    6.76    1.09
   1 -10 -14    3.69    2.25
   1  10 -14    0.73    1.53
   1 -10 -14   -1.10    1.08
  -1 -10  14    1.06    0.80
   1 -10 -14    0.81    0.91
   1 -10 -14    1.21    0.78
   1 -10 -14    1.21    0.84
   1 -10 -14    1.54    1.06
   1  10 -13   -0.06    1.17
   1 -10 -13    1.79    1.30
   1 -10 -13    2.57    1.62
   1 -10 -12   51.93    4.20
   1  10 -12   58.04    4.13
  -1 -10  12   51.39    4.26
   1 -10 -12   52.83    4.69
   1 -10 -11    2.19    1.45
  -1 -10  11    3.63    1.45
   1  10 -11    0.98    1.00
   1 -10 -11    2.24    1.63
  -1 -10  10    0.58    1.29
  -1 -10  10    1.93    1.19
   1 -10 -10    0.35    1.26
   1  10 -10   -0.25    1.26
   1 -10 -10    0.15    1.62
  -1 -10   9    1.19    1.20
   1  10  -9    1.51    1.13
  -1 -10   9   -0.25    1.24
   1 -10  -9    1.16    1.27
   1 -10  -9    0.99    1.57
  -1 -10   8  132.20    6.60
   1 -10  -8  134.70    6.61
  -1 -10   8  144.37    6.78
   1 -10  -8  142.40    7.16
  -1 -10   7  155.88    7.01
  -1 -10   7  151.32    7.06
   1 -10  -7  151.75    7.02
   1 -10  -7  154.86    7.30
  -1 -10   6   37.69    3.53
   1 -10  -6   32.75    3.49
  -1 -10   6   36.02    3.54
   1 -10  -6   35.47    3.67
  -1 -10   5    6.66    1.95
   1 -10  -5   10.38    2.25
  -1 -10   5    7.46    1.87
  -1 -10   5    7.92    1.69
   1 -10  -5    8.69    2.22
   1 -10  -4    2.54    1.41
  -1 -10   4    3.65    1.49
  -1 -10   4    3.85    1.56
   1 -10  -4    4.71    1.65
  -1 -10   4    4.14    1.54
  -1 -10   3   46.00    3.91
   1 -10  -3   45.18    3.88
  -1 -10   3   45.24    3.93
   1 -10  -3   46.92    3.84
  -1 -10   3   47.03    3.41
  -1 -10   2   -0.22    1.34
   1 -10  -2    0.44    1.49
   1 -10  -2    1.53    1.33
  -1 -10   2   -0.08    1.29
   1 -10  -2   -0.24    1.27
  -1 -10   2   -2.58    1.45
  -1 -10   1    0.18    1.34
   1 -10  -1   -1.14    1.19
   1 -10  -1    0.88    1.30
  -1 -10   1    1.95    1.41
   1 -10  -1    0.63    1.30
  -1 -10   1   -0.61    1.44
  -1 -10   0   54.22    4.28
   1 -10   0   59.89    4.45
   1 -10   0   50.57    4.17
  -1 -10   0   50.88    4.12
   1 -10   0   53.45    3.89
  -1 -10   0   58.30    4.02
   1 -10   1  238.25    8.61
  -1 -10  -1  225.65    8.52
   1 -10   1  212.11    8.36
  -1 -10  -1  223.55    8.54
  -1 -10  -1  229.53    8.03
   1 -10   1  217.69    7.62
   1 -10   2   31.91    3.36
   1 -10   2   30.65    3.26
  -1 -10  -2   29.31    3.31
  -1 -10  -2   30.45    3.26
   1 -10   2   32.92    3.06
  -1 -10  -2   30.81    3.17
  -1 -10  -3    6.80    1.80
  -1 -10  -3    5.81    1.85
   1 -10   3    6.64    2.01
  -1 -10  -3    9.90    2.24
  -1 -10  -4   37.58    3.66
   1 -10   4   37.53    3.74
  -1 -10  -4   39.20    3.71
  -1 -10  -4   40.40    3.68
  -1 -10  -5    8.16    2.03
  -1 -10  -5    5.90    1.87
   1 -10   5    8.58    2.06
  -1 -10  -5    8.14    2.03
  -1 -10  -6   30.73    3.28
  -1 -10  -6   30.81    3.36
   1 -10   6   31.14    3.28
  -1 -10  -6   34.01    3.56
   1 -10   7   10.47    2.19
  -1 -10  -7    5.37    1.75
  -1 -10  -7    9.00    2.12
  -1 -10  -7    7.14    1.84
   1 -10   8   63.53    4.53
  -1 -10  -8   57.26    4.48
  -1  10  -8   62.39    3.85
  -1 -10  -8   57.54    4.44
  -1 -10  -8   58.91    4.72
   1 -10   9    4.79    1.72
  -1  10  -9    1.46    1.28
  -1 -10  -9    2.67    1.33
  -1 -10  -9    2.36    1.70
  -1 -10  -9    0.47    1.67
   1 -10  10    0.78    1.22
  -1 -10 -10    0.52    1.34
  -1  10 -10    1.07    1.05
  -1 -10 -10   -0.26    1.42
  -1 -10 -10    1.67    2.02
  -1 -10 -11    7.22    2.01
   1 -10  11    1.94    1.16
  -1  10 -11    4.28    1.41
  -1 -10 -11    4.62    1.93
   1 -10  12    2.18    1.17
  -1  10 -12    0.73    1.45
  -1 -10 -12    1.95    1.50
  -1  10 -13    2.37    1.55
   1 -10  13    1.98    1.46
  -1 -10 -13    0.36    1.74
  -1 -10 -14    4.52    1.73
  -1  10 -14    2.44    1.68
   1 -10  14    0.40    1.32
  -1 -10 -14    2.53    0.86
   1 -10  14    4.20    1.03
  -1 -10 -14    3.30    0.96
  -1 -10 -14    3.05    1.01
  -1 -10 -14    3.23    0.93
  -1 -10 -14    3.62    0.97
   1 -10  14    3.57    0.84
  -1 -10 -15   13.45    3.11
  -1  10 -15   18.06    2.83
   1 -10  15   18.45    1.57
  -1 -10 -15   17.91    1.63
  -1 -10 -15   17.48    1.57
  -1 -10 -15   15.35    1.56
  -1 -10 -15   16.52    1.57
   1 -10  15   17.34    1.39
  -1 -10 -16   -3.23    2.80
  -1  10 -16   -3.81    2.12
  -1 -10 -16    0.19    0.92
   1 -10  16    0.71    0.81
   1 -10  16    0.04    0.74
  -1 -10 -16    0.47    1.07
   1 -10  16   -1.48    0.86
  -1 -10 -16    1.29    1.41
  -1 -10 -16    0.81    0.82
  -1 -10 -17    3.23    2.05
  -1  10 -17    2.20    1.63
   1 -10  17    6.36    1.14
  -1 -10 -17    7.74    1.20
  -1 -10 -17    7.44    1.28
  -1 -10 -17    6.60    1.27
   1 -10  17    6.91    1.04
   1 -10  17    6.63    1.09
  -1 -10 -18   -0.37    2.10
  -1  10 -18    0.27    1.97
   1 -10  18    1.77    0.95
  -1 -10 -18   -0.65    1.12
  -1 -10 -18    0.41    1.07
   1 -10  18    0.66    0.81
  -1 -10 -18    0.01    0.87
  -1 -10 -19   59.76    5.85
  -1  10 -19   57.15    5.16
   1 -10  19   66.70    2.97
  -1 -10 -19   53.48    2.61
  -1 -10 -19   51.93    2.73
   1 -10  19   51.73    2.33
  -1 -10 -19   55.49    2.74
  -1 -10 -20   -0.76    2.65
  -1  10 -20    4.55    2.32
   1 -10  20   -0.35    0.91
   1 -10  20    0.87    0.86
  -1 -10 -20    0.60    1.00
  -1 -10 -20    0.58    0.90
  -1 -10 -20   -0.64    1.23
  -1 -10 -21   -2.48    2.73
   1 -10  21    0.88    0.99
   1 -10  21    0.48    0.75
  -1 -10 -21    0.12    1.02
  -1 -10 -21    0.29    1.10
  -1 -10 -21   -0.52    0.88
   1 -10  22    2.53    1.07
  -1 -10 -22    3.64    1.13
  -1 -10 -22    2.62    1.16
  -1 -10 -22    3.48    1.25
   1 -10  22    3.15    0.91
   1 -10  23  200.88    5.28
  -1 -10 -23  207.34    5.19
  -1 -10 -23  195.41    4.99
  -1 -10 -23  197.75    5.22
   1 -10  23  210.71    4.58
   1 -10  24   37.44    2.39
   1 -10  24   36.42    1.95
  -1 -10 -24   34.31    2.33
  -1 -10 -24   39.81    2.34
  -1 -10 -24   34.52    2.16
   1 -10  25    5.76    1.29
  -1 -10 -25    9.02    1.36
  -1 -10 -25    7.42    1.24
   1 -10  25    6.68    1.03
   1 -10  26    2.16    1.16
  -1 -10 -26    1.05    0.93
   1 -10  26    0.31    0.73
  -1 -10 -26    1.16    1.02
   1 -10  27    3.89    1.12
  -1 -10 -27    4.22    1.13
   1 -10  27    4.10    0.89
  -1 -10 -27    4.44    1.12
   1 -10  28    0.39    0.97
  -1 -10 -28    0.71    0.84
   1 -10  28    1.44    0.63
  -1 -10 -28   -0.97    0.92
   1 -10  29    1.01    0.97
   1 -10  29    0.95    0.64
  -1 -10 -29    2.02    0.96
  -1 -10 -29    0.30    0.82
   1 -10  30   -0.74    0.89
  -1 -10 -30   -0.78    0.91
   1 -10  31    9.02    1.22
  -1 -10 -31   11.67    1.17
   1 -10  32    7.62    1.08
  -1 -10 -32    6.48    0.93
   1  10  33    2.20    0.63
   1 -10  33    4.14    0.82
  -1 -10 -33    2.88    0.70
   1  10  34   12.95    0.95
   1 -10  34   13.81    1.09
  -1 -10 -34   16.13    1.06
   1  10  35    1.19    0.42
   1 -10  35    1.87    0.57
  -1 -10 -35    2.64    0.63
  -1 -11  35    5.53    0.62
  -1 -11  34    2.92    0.66
   1 -11 -34    4.03    0.61
  -1 -11  33    0.48    0.61
   1 -11 -33   -1.06    0.57
  -1 -11  32    0.76    0.76
   1 -11 -32   -0.02    0.56
  -1 -11  31   34.00    1.85
   1 -11 -31   33.71    1.68
  -1 -11  30    1.66    0.88
   1 -11 -30    3.64    0.90
  -1 -11  29    2.45    1.03
   1 -11 -29    0.31    0.76
  -1 -11  28    0.91    1.03
  -1 -11  28   -0.86    0.72
   1 -11 -28    0.60    0.78
   1 -11 -28    1.14    0.97
   1 -11 -27    6.89    0.93
  -1 -11  27    7.23    1.36
   1 -11 -27    6.48    1.21
  -1 -11  27    7.97    1.06
   1 -11 -27    5.17    1.11
   1 -11 -26    6.63    0.91
  -1 -11  26    8.43    1.44
   1 -11 -26    4.86    1.12
   1 -11 -26    7.49    1.26
  -1 -11  26    5.46    0.90
   1 -11 -25   41.79    2.03
  -1 -11  25   40.59    2.45
   1 -11 -25   42.90    2.35
   1 -11 -25   37.63    2.27
  -1 -11  25   42.61    2.13
  -1 -11  24    3.48    1.23
   1 -11 -24    1.91    0.82
  -1 -11  24    2.30    0.88
   1 -11 -24    2.32    1.04
   1 -11 -24    2.64    1.18
  -1 -11  23   55.19    2.85
   1 -11 -23   57.00    2.44
  -1 -11  23   57.57    2.53
   1 -11 -23   60.01    2.86
   1 -11 -23   61.55    2.86
  -1 -11  22    1.06    1.10
   1 -11 -22   -0.01    0.73
  -1 -11  22   -0.60    0.85
   1 -11 -22    0.89    1.14
  -1 -11  22    0.42    0.72
   1 -11 -22    0.50    1.06
   1 -11 -22    0.74    0.91
  -1 -11  21    1.06    1.03
   1 -11 -21    0.54    0.78
   1 -11 -21    1.88    0.98
   1 -11 -21    1.50    1.23
   1 -11 -21    2.21    1.28
  -1 -11  21    2.40    0.80
  -1 -11  21    2.30    0.87
   1 -11 -20   40.78    2.13
  -1 -11  20   42.87    2.50
   1 -11 -20   40.34    2.52
  -1 -11  20   42.51    2.27
  -1 -11  20   45.58    2.09
   1 -11 -20   42.21    2.38
   1 -11 -20   44.30    2.57
   1 -11 -19    5.31    1.00
  -1 -11  19    4.80    1.22
   1 -11 -19    5.25    1.15
  -1 -11  19    6.20    0.96
  -1 -11  19    9.04    1.33
   1 -11 -19    8.13    1.44
   1 -11 -19    6.50    1.38
   1 -11 -18    8.49    2.39
   1 -11 -18    9.32    1.18
  -1 -11  18    8.17    1.32
   1 -11 -18    7.98    1.39
  -1 -11  18    7.96    1.18
   1 -11 -18    7.95    1.09
   1 -11 -18    5.57    1.08
  -1 -11  18    7.63    1.25
   1 -11 -18    8.45    1.46
   1 -11 -17   93.33    6.93
   1  11 -17  100.21    6.59
   1 -11 -17  102.16    3.32
  -1 -11  17   98.85    3.61
  -1 -11  17  100.05    3.10
   1 -11 -17  104.43    3.59
  -1 -11  17   99.82    3.39
   1 -11 -17   98.17    3.68
   1 -11 -17  103.67    3.71
   1 -11 -17   92.03    3.12
   1 -11 -16   44.52    2.21
  -1 -11  16   42.16    2.38
   1 -11 -16   39.65    2.09
  -1 -11  16   39.13    2.16
  -1 -11  16   42.16    2.02
   1 -11 -16   46.58    2.60
   1 -11 -16   43.19    2.33
   1 -11 -16   38.60    2.34
   1 -11 -15   38.04    4.75
   1 -11 -15   34.86    2.28
  -1 -11  15   37.67    2.25
   1 -11 -15   33.57    1.97
   1 -11 -15   36.42    2.29
   1 -11 -15   30.90    1.92
   1 -11 -15   31.28    1.85
  -1 -11  15   36.20    1.89
   1 -11 -15   35.62    2.30
   1 -11 -15   34.13    2.09
  -1 -11  15   34.16    2.06
   1 -11 -14   34.65    4.29
   1 -11 -14   27.42    2.02
  -1 -11  14   31.80    2.05
   1 -11 -14   26.55    1.69
   1 -11 -14   25.23    1.69
   1 -11 -14   30.00    2.07
   1 -11 -14   31.62    2.09
  -1 -11  14   29.02    1.71
   1 -11 -14   30.64    1.90
   1 -11 -14   27.89    1.88
  -1 -11  14   27.62    1.85
   1 -11 -13   24.97    3.80
   1 -11 -13   30.13    3.55
   1 -11 -13   26.73    1.69
   1 -11 -13   25.56    1.90
  -1 -11  13   26.38    1.81
   1 -11 -13   26.79    1.75
   1 -11 -13   27.29    1.94
   1 -11 -13   26.36    1.77
  -1 -11  13   27.34    1.87
   1 -11 -13   27.01    1.96
  -1 -11  13   26.55    1.64
   1 -11 -13   27.02    1.84
   1 -11 -12   -2.95    2.17
   1 -11 -12   -2.36    1.81
  -1 -11  12    0.50    0.77
   1 -11 -12    0.03    0.73
   1 -11 -12    0.51    0.86
  -1 -11  12    0.92    0.90
   1 -11 -12    0.62    0.74
  -1 -11  12   -0.01    0.67
   1 -11 -12   -0.45    0.92
   1 -11 -12    1.20    0.73
   1 -11 -12    1.16    0.97
   1 -11 -12    0.11    0.91
   1 -11 -11   22.75    3.29
   1 -11 -11   25.27    3.19
   1 -11 -11   22.01    1.74
   1 -11 -11   24.29    1.78
  -1 -11  11   31.36    1.87
   1 -11 -11   28.34    1.82
   1 -11 -11   24.14    1.78
   1 -11 -11   23.07    1.81
  -1 -11  10  130.31    7.19
   1 -11 -10  138.32    7.23
   1 -11 -10  141.60    7.72
   1 -11  -9   10.20    2.23
  -1 -11   9    6.26    1.94
  -1 -11   9    7.97    2.07
   1 -11  -9    6.02    2.12
   1 -11  -8    3.62    1.49
  -1 -11   8    1.30    1.30
  -1 -11   8    4.01    1.61
   1 -11  -8    3.90    1.86
   1 -11  -7    7.45    2.05
  -1 -11   7    2.54    1.72
  -1 -11   7    5.23    1.66
   1 -11  -7    4.57    2.32
   1 -11  -6   18.30    2.72
  -1 -11   6   12.63    2.57
  -1 -11   6   13.80    2.48
   1 -11  -6   16.99    2.87
  -1 -11   5  167.51    7.94
   1 -11  -5  166.71    7.75
  -1 -11   5  172.40    7.88
   1 -11  -5  165.72    7.71
   1 -11  -4    1.21    1.32
  -1 -11   4    1.81    1.48
  -1 -11   4   -0.64    1.21
  -1 -11   4    1.22    1.37
   1 -11  -4    0.52    1.48
   1 -11  -3   28.38    3.36
  -1 -11   3   30.07    3.46
  -1 -11   3   31.77    3.47
   1 -11  -3   27.58    3.24
  -1 -11   3   32.97    3.18
  -1 -11   2    3.58    1.86
   1 -11  -2    1.23    1.33
  -1 -11   2   -0.60    1.34
   1 -11  -2    0.15    1.48
  -1 -11   2    1.00    1.24
  -1 -11   1   16.93    2.76
  -1 -11   1   21.14    3.00
   1 -11  -1   16.61    2.59
   1 -11  -1   21.98    2.84
  -1 -11   1   19.14    2.69
   1 -11   0    2.52    1.49
  -1 -11   0    1.52    1.47
  -1 -11   0    2.21    1.36
  -1 -11   0    5.27    1.85
   1 -11   0    1.87    1.60
  -1 -11  -1   93.90    5.81
  -1 -11  -1   86.11    5.76
   1 -11   1   91.25    5.77
   1 -11   1   92.64    5.34
  -1 -11  -1   87.75    5.37
  -1 -11  -2   14.73    2.64
  -1 -11  -2   15.00    2.81
   1 -11   2   14.40    2.69
  -1 -11  -2   11.62    2.45
   1 -11   3    7.78    2.29
  -1 -11  -3    5.49    1.89
  -1 -11  -3    5.11    2.14
  -1 -11  -3    5.04    1.75
  -1 -11  -4   33.83    3.70
   1 -11   4   49.94    4.32
  -1 -11  -4   44.09    4.12
  -1 -11  -4   43.67    3.96
   1 -11   5   79.90    5.43
  -1 -11  -5   67.91    5.15
  -1 -11  -5   77.68    5.39
  -1 -11  -5   78.20    5.35
   1 -11   6   98.83    6.09
  -1 -11  -6   81.30    5.62
  -1 -11  -6   81.74    5.62
  -1 -11  -6   83.19    5.58
  -1 -11  -7    2.61    1.45
   1 -11   7    2.01    1.61
  -1 -11  -7    3.80    1.76
  -1 -11  -7    3.85    1.93
   1 -11   8    0.85    1.34
  -1 -11  -8    2.94    1.42
  -1 -11  -8    0.60    1.33
  -1 -11  -8    2.80    1.59
  -1 -11  -9   37.76    3.89
  -1 -11  -9   38.61    4.03
   1 -11   9   47.14    4.20
  -1 -11  -9   51.85    4.80
  -1 -11 -10    2.67    2.00
  -1 -11 -10    0.93    0.94
   1 -11  10    1.42    1.24
   1 -11  10    1.50    0.79
  -1 -11 -10    2.25    0.93
  -1 -11 -10    2.25    0.79
  -1 -11 -10    2.16    1.03
  -1 -11 -11    0.65    1.65
  -1 -11 -11    0.87    0.86
   1 -11  11    2.90    1.27
   1 -11  11    0.96    0.84
  -1 -11 -11    0.68    0.84
   1 -11  11    0.78    0.81
   1 -11  11   -0.32    0.83
  -1 -11 -11    1.07    0.69
  -1 -11 -11    0.73    0.89
  -1 -11 -11    1.00    0.73
  -1 -11 -11   -1.25    0.79
  -1 -11 -12    2.54    1.92
  -1 -11 -12    6.83    1.22
   1 -11  12    8.29    2.19
   1 -11  12    8.07    1.10
  -1 -11 -12    5.82    1.20
   1 -11  12    5.82    1.09
   1 -11  12    5.89    0.93
  -1 -11 -12    5.44    1.02
  -1 -11 -12    8.52    1.31
  -1 -11 -12    6.81    1.13
  -1 -11 -12    4.99    0.87
  -1 -11 -13   -2.83    2.38
   1 -11  13   -3.47    1.95
   1 -11  13   -0.42    0.83
  -1 -11 -13    0.70    1.05
  -1 -11 -13   -1.37    0.81
   1 -11  13   -1.30    0.88
  -1 -11 -13    0.25    0.93
  -1 -11 -13    1.33    0.98
   1 -11  13    1.10    0.81
  -1 -11 -13    1.84    0.90
  -1 -11 -13    0.63    0.76
  -1 -11 -14    0.56    2.00
   1 -11  14    1.61    1.12
  -1 -11 -14    0.07    0.90
   1 -11  14    0.74    0.77
  -1 -11 -14    2.41    0.93
  -1 -11 -14    0.17    0.92
   1 -11  14    0.20    0.75
  -1 -11 -14    1.19    1.02
  -1 -11 -15   43.63    4.96
  -1  11 -15   43.11    4.00
  -1 -11 -15   34.29    2.23
   1 -11  15   36.28    2.16
  -1 -11 -15   37.65    2.18
   1 -11  15   37.92    1.99
   1 -11  15   37.25    2.05
  -1 -11 -15   35.75    2.28
  -1 -11 -15   40.10    2.34
  -1  11 -16    6.37    2.31
   1 -11  16    9.59    1.38
  -1 -11 -16    8.68    1.33
   1 -11  16    8.23    1.13
  -1 -11 -16    4.96    1.16
  -1 -11 -16    8.56    1.21
  -1 -11 -16    8.08    1.57
   1 -11  16    8.43    1.24
  -1 -11 -17   40.67    4.97
  -1  11 -17   40.68    4.49
   1 -11  17   43.86    2.42
   1 -11  17   38.89    2.04
  -1 -11 -17   42.32    2.33
   1 -11  17   37.29    2.11
  -1 -11 -17   38.76    2.40
  -1 -11 -17   38.20    2.43
   1 -11  18    0.30    0.90
  -1 -11 -18    0.81    0.92
   1 -11  18    1.53    0.99
  -1 -11 -18    1.23    1.06
  -1 -11 -18   -0.73    1.06
   1 -11  18    0.70    0.79
   1 -11  19   15.61    1.60
  -1 -11 -19   13.71    1.60
   1 -11  19   15.47    1.40
  -1 -11 -19   17.49    1.82
  -1 -11 -19   15.06    1.53
   1 -11  20    4.83    1.30
  -1 -11 -20    3.95    1.23
  -1 -11 -20    1.93    1.03
   1 -11  20    2.27    0.87
  -1 -11 -20    3.38    1.26
   1 -11  21   20.48    1.88
  -1 -11 -21   17.35    1.66
   1 -11  21   18.35    1.50
  -1 -11 -21   18.44    1.86
  -1 -11 -21   19.33    1.85
   1 -11  22    6.06    1.32
  -1 -11 -22    6.88    1.38
   1 -11  22    6.95    1.04
  -1 -11 -22    6.83    1.51
  -1 -11 -22    8.98    1.46
   1 -11  23    3.29    1.10
  -1 -11 -23    4.46    1.30
  -1 -11 -23    3.21    1.19
  -1 -11 -23    5.36    1.20
   1 -11  23    2.82    0.80
   1 -11  24    0.15    1.03
   1 -11  24    0.11    0.77
  -1 -11 -24    1.66    1.08
  -1 -11 -24    2.86    1.27
  -1 -11 -24    1.78    1.02
   1 -11  25    0.87    0.99
  -1 -11 -25   -0.07    1.07
   1 -11  25   -0.03    0.71
  -1 -11 -25   -0.04    0.95
   1 -11  26    4.61    1.20
   1 -11  26    6.21    0.93
  -1 -11 -26    5.57    1.18
  -1 -11 -26    6.41    1.24
   1 -11  27    3.53    1.13
   1 -11  27    3.23    0.67
  -1 -11 -27    2.90    1.00
  -1 -11 -27    2.37    0.99
   1 -11  28    3.56    1.04
  -1 -11 -28    4.18    0.95
  -1 -11 -28    4.16    0.96
   1 -11  28    3.73    0.80
  -1 -11 -29   15.16    1.28
  -1 -11 -29   14.44    1.34
   1 -11  30    7.52    1.12
  -1 -11 -30    6.59    0.98
   1 -11  31    5.34    0.98
  -1 -11 -31    4.86    0.84
   1  11  32   -0.82    0.53
  -1 -11 -32   -0.63    0.60
   1 -11  33    0.58    0.64
  -1 -11 -33    1.29    0.58
   1 -11  34    6.47    0.78
  -1 -11 -34    7.22    0.66
  -1 -12  34   10.57    0.77
  -1 -12  33   25.31    1.28
   1 -12 -33   27.52    1.17
  -1 -12  32    2.14    0.69
   1 -12 -32    2.16    0.61
  -1 -12  31    5.54    0.94
   1 -12 -31    5.89    0.81
  -1 -12  30   -0.32    0.82
   1 -12 -30    1.25    0.68
  -1 -12  29   -0.02    0.83
   1 -12 -29   -0.67    0.71
  -1 -12  28    6.86    1.24
   1 -12 -28    5.57    1.03
  -1 -12  27    7.89    1.27
   1 -12 -27    8.98    1.22
   1 -12 -27    7.80    1.22
  -1 -12  27    6.94    0.88
  -1 -12  26    4.22    1.18
   1 -12 -26    3.98    0.99
  -1 -12  26    4.42    0.86
   1 -12 -26    6.64    1.25
   1 -12 -25    4.89    0.89
  -1 -12  25    6.19    1.24
   1 -12 -25    7.03    1.29
  -1 -12  25    5.65    0.99
   1 -12 -25    5.46    1.16
  -1 -12  24   13.36    1.59
   1 -12 -24   15.01    1.27
   1 -12 -24   13.87    1.47
   1 -12 -24   12.71    1.57
  -1 -12  24   12.13    1.23
  -1 -12  23   42.36    2.49
   1 -12 -23   43.03    2.08
  -1 -12  23   43.73    2.16
   1 -12 -23   39.61    2.39
  -1 -12  23   48.49    1.99
   1 -12 -23   44.53    2.41
   1 -12 -22   -0.23    0.68
  -1 -12  22   -0.09    1.05
   1 -12 -22    0.22    1.07
   1 -12 -22    0.23    1.15
  -1 -12  22   -1.23    0.79
   1 -12 -22   -0.10    0.95
  -1 -12  21   -0.11    1.11
   1 -12 -21   -1.00    0.78
   1 -12 -21    0.77    1.22
   1 -12 -21   -1.85    1.18
  -1 -12  21    0.24    0.70
   1 -12 -21    0.23    0.95
  -1 -12  21    1.65    0.95
   1 -12 -20   24.33    1.70
  -1 -12  20   26.03    2.09
   1 -12 -20   24.18    1.87
  -1 -12  20   26.97    1.67
  -1 -12  20   27.21    1.89
   1 -12 -20   23.01    1.99
   1 -12 -20   25.09    2.10
   1 -12 -19    5.49    1.01
  -1 -12  19    7.22    1.37
   1 -12 -19    6.46    1.23
   1 -12 -19    6.80    1.36
   1 -12 -19    7.73    1.15
  -1 -12  19    5.62    1.21
  -1 -12  19    6.82    1.02
   1 -12 -19    7.88    1.41
  -1 -12  18   36.13    2.26
   1 -12 -18   40.61    2.16
   1 -12 -18   40.56    2.48
  -1 -12  18   37.21    2.17
   1 -12 -18   39.98    2.44
  -1 -12  18   39.24    1.99
   1 -12 -18   37.65    2.30
   1 -12 -18   37.98    2.05
   1 -12 -17   -0.85    2.37
   1 -12 -17    0.17    0.78
  -1 -12  17    1.25    0.98
  -1 -12  17    0.89    1.09
  -1 -12  17    1.25    0.79
   1 -12 -17    0.60    0.82
   1 -12 -17    0.76    1.08
   1 -12 -17   -0.93    1.13
   1 -12 -17    1.76    1.03
   1 -12 -16    2.42    2.68
   1 -12 -16   -0.56    0.71
  -1 -12  16    0.87    0.99
  -1 -12  16    0.30    0.72
   1 -12 -16    0.64    1.08
   1 -12 -16    0.27    0.92
   1 -12 -16   -0.20    1.14
  -1 -12  16    0.26    0.91
   1 -12 -16   -0.48    0.81
   1 -12 -15   -1.91    2.39
  -1 -12  15   -0.02    0.88
   1 -12 -15    0.89    0.81
   1 -12 -15    0.67    1.06
   1 -12 -15    1.26    1.09
  -1 -12  15    2.36    1.11
   1 -12 -15    0.30    0.98
   1 -12 -15    0.45    0.78
   1 -12 -15    1.72    1.04
   1 -12 -15    0.79    1.05
  -1 -12  15    0.77    0.78
   1 -12 -14   44.51    5.31
  -1 -12  14   41.55    2.40
   1 -12 -14   42.52    2.50
   1 -12 -14   39.83    2.17
   1 -12 -14   39.21    2.46
  -1 -12  14   39.29    2.01
   1 -12 -14   45.64    2.38
   1 -12 -14   39.75    2.14
   1 -12 -14   38.74    2.15
   1 -12 -14   46.40    2.54
  -1 -12  14   39.74    2.24
   1 -12 -13  215.07   10.52
   1 -12 -13  205.35    9.18
  -1 -12  13  223.77    4.75
   1 -12 -13  207.16    5.27
   1 -12 -13  206.38    4.84
  -1 -12  13  203.73    4.97
   1 -12 -13  217.54    5.27
   1 -12 -13  195.76    4.76
  -1 -12  13  199.60    4.51
   1 -12 -13  212.49    5.07
   1 -12 -13  204.98    4.91
   1 -12 -13  205.66    5.21
  -1 -12  13  203.47    5.00
   1 -12 -12    1.79    2.52
  -1 -12  12    1.82    0.95
   1 -12 -12   -0.71    2.16
   1 -12 -12    1.01    0.77
   1 -12 -12    0.73    0.80
   1 -12 -12    1.37    1.02
  -1 -12  12    1.59    0.98
   1 -12 -12    0.15    1.09
  -1 -12  12    0.98    0.75
  -1 -12  12    0.87    0.88
   1 -12 -12    0.87    1.00
   1 -12 -12    0.43    0.93
   1 -12 -12    0.99    0.87
   1 -12 -12    2.51    0.95
   1 -12 -11  130.20    7.99
   1 -12 -11  127.24    7.24
  -1 -12  11  131.39    3.62
   1 -12 -11  116.29    3.39
   1 -12 -11  130.74    3.78
  -1 -12  11  120.87    3.72
   1 -12 -11  128.29    4.09
  -1 -12  11  128.56    3.87
   1 -12 -11  127.31    4.05
   1 -12 -11  128.79    3.76
   1 -12 -11  132.36    4.03
   1 -12 -11  124.86    3.72
  -1 -12  11  119.47    3.41
   1 -12 -11  132.71    3.90
   1 -12 -10   53.21    5.21
   1 -12 -10   46.67    2.18
  -1 -12  10   52.26    2.30
   1 -12 -10   46.93    4.45
  -1 -12  10   51.33    2.35
   1 -12 -10   51.45    2.61
   1 -12 -10   53.96    2.41
   1 -12 -10   51.07    2.36
  -1 -12  10   49.87    2.22
   1 -12 -10   53.13    2.44
  -1 -12  10   52.63    2.48
   1 -12 -10   53.30    2.48
   1 -12 -10   51.46    2.55
   1 -12 -10   50.69    2.56
   1 -12  -9    4.07    2.51
   1 -12  -9    2.13    0.86
  -1 -12   9    1.46    0.81
   1 -12  -9    1.92    1.67
  -1 -12   9    2.40    0.92
   1 -12  -9    2.15    0.93
   1 -12  -9    1.44    0.73
  -1 -12   9    2.45    0.99
  -1 -12   9    1.91    0.83
   1 -12  -9    1.84    0.80
   1 -12  -9    3.00    0.94
   1 -12  -9    3.11    0.99
   1 -12  -9    1.78    0.89
   1 -12  -9    1.88    0.90
   1 -12  -8   69.31    5.65
   1 -12  -8   67.50    5.43
   1 -12  -8   63.70    2.52
  -1 -12   8   61.95    2.50
  -1 -12   8   66.38    2.83
   1 -12  -8   66.98    2.64
   1 -12  -8   65.33    2.87
   1 -12  -8   70.85    2.77
   1 -12  -8   68.95    2.72
   1 -12  -8   67.54    2.73
  -1 -12   8   64.81    2.76
   1 -12  -8   64.13    2.72
   1 -12  -8   64.71    2.73
   1 -12  -7   22.28    3.28
  -1 -12   7   26.30    1.71
  -1 -12   7   29.44    3.91
  -1 -12   7   23.70    3.20
   1 -12  -7   24.52    3.39
   1 -12  -7   22.45    1.56
  -1 -12   7   24.43    1.80
  -1 -12   7   26.60    1.82
   1 -12  -7   25.84    1.86
   1 -12  -7   29.25    1.84
   1 -12  -7   26.60    1.88
   1 -12  -7   25.86    1.79
   1 -12  -7   27.82    1.78
   1 -12  -7   27.96    1.78
   1 -12  -7   30.40    1.85
   1 -12  -6    7.70    2.36
  -1 -12   6    8.07    2.43
   1 -12  -6    6.30    1.02
   1 -12  -6    4.14    1.69
  -1 -12   6    7.17    1.06
  -1 -12   6   10.56    2.24
   1 -12  -6    8.22    1.18
  -1 -12   6    5.18    0.97
   1 -12  -6    7.00    1.13
   1 -12  -6    8.52    1.16
   1 -12  -6    8.02    1.13
   1 -12  -6    7.87    1.12
   1 -12  -6    7.60    1.10
  -1 -12   6    8.45    1.18
   1 -12  -5    1.28    1.53
  -1 -12   5   -0.23    0.92
   1 -12  -5    0.72    1.53
  -1 -12   5   -2.16    1.69
  -1 -12   5    0.08    1.36
   1 -12  -5    0.36    0.84
   1 -12  -5   -0.80    0.91
   1 -12  -5    1.41    0.77
   1 -12  -5   -0.42    0.72
  -1 -12   5   -0.23    0.82
   1 -12  -4    2.03    1.63
   1 -12  -4    5.99    2.11
  -1 -12   4    3.26    1.87
   1 -12  -4    3.62    0.85
  -1 -12   4    5.34    2.21
   1 -12  -4    3.81    0.97
   1 -12  -4    4.61    0.87
   1 -12  -4    3.46    0.87
  -1 -12   4    2.78    0.88
  -1 -12   3    1.33    1.76
  -1 -12   3    1.88    1.60
   1 -12  -3    2.07    1.87
   1 -12  -3   -1.21    1.48
  -1 -12   2    6.64    2.29
  -1 -12   2    7.34    2.26
   1 -12  -2    9.74    2.37
   1 -12  -2    7.85    2.21
  -1 -12   2    9.97    1.93
  -1 -12   1   18.77    2.93
  -1 -12   1   17.53    3.00
   1 -12  -1   18.30    2.94
   1 -12  -1   20.91    3.18
  -1 -12   1   24.27    3.02
   1 -12   0   21.41    3.15
  -1 -12   0   19.77    3.32
  -1 -12   0   20.42    3.09
  -1 -12   0   13.86    2.50
  -1 -12  -1   21.00    3.29
   1 -12   1   24.14    3.31
  -1 -12  -1   26.03    3.35
  -1 -12  -1   26.63    3.25
  -1 -12  -2    9.47    2.49
  -1 -12  -2    4.58    2.18
   1 -12   2    8.51    2.37
  -1 -12  -2    7.60    2.22
  -1 -12  -3   18.15    3.06
  -1 -12  -3   15.52    2.80
   1 -12   3   15.87    2.80
  -1 -12  -3   15.18    2.76
  -1 -12  -3   22.21    1.61
  -1 -12  -3   16.61    1.52
  -1 -12  -4    3.60    1.88
   1 -12   4    3.01    1.64
  -1 -12  -4    1.95    1.44
  -1 -12  -4    0.95    0.75
   1 -12   4    3.22    0.96
  -1 -12  -4    2.77    1.65
   1 -12   4    2.95    0.91
  -1 -12  -4    1.56    0.74
  -1 -12  -4    2.82    0.91
  -1 -12  -5    8.30    1.17
  -1 -12  -5    7.99    2.35
  -1 -12  -5    6.03    0.97
   1 -12   5    8.14    2.18
   1 -12   5    6.89    1.01
  -1 -12  -5    8.84    2.56
  -1 -12  -5    5.46    1.98
  -1 -12  -5    8.21    1.10
   1 -12   5    6.62    1.05
  -1 -12  -5    6.41    0.98
   1 -12   5    7.24    1.20
   1 -12   5    6.37    0.93
  -1 -12  -6    4.00    1.00
  -1 -12  -6    3.10    2.04
  -1 -12  -6    3.59    1.45
  -1 -12  -6    6.98    1.10
  -1 -12  -6    7.66    2.48
   1 -12   6    7.92    2.04
   1 -12   6    6.55    1.04
   1 -12   6    4.77    1.00
  -1 -12  -6    4.72    0.99
  -1 -12  -6    7.44    1.11
   1 -12   6    6.16    1.13
  -1 -12  -6    5.19    1.11
   1 -12   6    6.07    0.92
  -1 -12  -6    4.94    1.02
  -1 -12  -7   61.88    5.25
  -1 -12  -7   61.83    5.27
  -1 -12  -7   61.34    5.10
  -1 -12  -7   59.62    2.44
   1 -12   7   60.79    2.47
   1 -12   7   67.02    5.27
   1 -12   7   65.26    2.68
  -1 -12  -7   66.35    2.85
   1 -12   7   64.51    2.82
  -1 -12  -7   65.59    2.82
  -1 -12  -7   70.30    2.75
  -1 -12  -7   57.54    2.41
   1 -12   7   64.03    2.47
  -1 -12  -7   62.03    2.72
  -1 -12  -8   16.02    3.10
  -1 -12  -8   17.18    1.58
   1 -12   8   21.99    3.34
  -1 -12  -8   16.74    1.43
   1 -12   8   15.82    1.57
  -1 -12  -8   18.69    1.68
   1 -12   8   15.59    1.42
  -1 -12  -8   15.56    1.48
  -1 -12  -8   17.68    1.50
   1 -12   8   17.61    1.44
  -1 -12  -8   16.63    1.45
   1 -12   8   16.51    1.46
  -1 -12  -9    1.23    1.82
  -1 -12  -9    1.95    0.85
   1 -12   9    1.96    1.30
  -1 -12  -9    4.54    1.07
   1 -12   9    4.14    0.84
   1 -12   9    4.80    1.05
   1 -12   9    3.76    1.00
  -1 -12  -9    4.41    1.51
   1 -12   9    5.47    1.08
  -1 -12  -9    5.78    1.08
  -1 -12  -9    5.15    1.06
   1 -12   9    5.71    1.05
  -1 -12  -9    4.60    1.02
  -1 -12 -10    6.25    2.20
  -1 -12 -10    5.28    1.11
   1 -12  10    6.06    1.01
  -1 -12 -10    8.44    1.13
   1 -12  10   12.07    2.73
   1 -12  10    5.70    1.11
   1 -12  10    6.23    1.04
  -1 -12 -10    6.26    1.22
  -1 -12 -10    8.30    1.19
   1 -12  10    6.57    1.03
  -1 -12 -10    6.92    1.06
  -1 -12 -10    9.13    1.45
   1 -12  10    6.32    1.11
  -1 -12 -11   21.87    3.58
   1 -12  11   25.16    1.68
   1 -12  11   32.65    3.86
  -1 -12 -11   25.32    1.71
   1 -12  11   32.53    2.04
   1 -12  11   23.48    1.76
  -1 -12 -11   26.15    1.98
  -1 -12 -11   25.49    1.91
  -1 -12 -11   24.59    1.95
   1 -12  11   26.91    1.77
  -1 -12 -11   24.58    1.82
  -1 -12 -11   24.77    1.79
  -1 -12 -12   36.99    4.46
  -1 -12 -12   39.68    2.03
   1 -12  12   36.75    4.07
   1 -12  12   40.37    2.03
   1 -12  12   42.17    2.23
  -1 -12 -12   37.11    2.34
   1 -12  12   38.48    2.16
  -1 -12 -12   42.55    2.43
  -1 -12 -12   43.20    2.27
   1 -12  12   40.63    2.09
  -1 -12 -12   38.69    2.36
  -1 -12 -12   39.13    2.22
  -1 -12 -13   33.80    4.56
  -1 -12 -13   28.24    2.13
   1 -12  13   29.01    1.98
  -1 -12 -13   31.33    2.00
  -1 -12 -13   28.49    2.07
  -1 -12 -13   28.55    1.92
  -1 -12 -13   29.82    2.08
   1 -12  13   28.78    1.82
   1 -12  13   28.45    1.88
  -1 -12 -14   21.87    3.82
   1 -12  14   26.56    1.91
  -1 -12 -14   26.31    2.05
   1 -12  14   24.38    1.71
  -1 -12 -14   27.17    2.05
   1 -12  14   27.59    1.87
  -1 -12 -14   28.49    1.95
  -1 -12 -14   31.26    2.35
  -1 -12 -15    3.63    2.38
  -1 -12 -15    2.67    1.07
   1 -12  15    3.89    1.10
  -1 -12 -15    4.52    1.05
   1 -12  15    4.34    1.27
  -1 -12 -15    3.37    1.19
  -1 -12 -15    1.68    1.11
   1 -12  15    3.50    0.92
   1 -12  16   17.72    1.72
  -1 -12 -16   15.70    1.71
   1 -12  16   17.79    1.51
  -1 -12 -16   17.34    1.78
  -1 -12 -16   16.52    1.59
   1 -12  16   18.49    1.48
   1 -12  17   19.30    1.73
   1 -12  17   18.54    1.58
  -1 -12 -17   17.67    1.62
  -1 -12 -17   18.14    1.90
  -1 -12 -17   21.22    1.95
   1 -12  17   19.71    1.62
   1 -12  18   12.57    1.56
  -1 -12 -18   11.73    1.52
   1 -12  18   12.07    1.31
  -1 -12 -18   11.29    1.60
   1 -12  18   12.52    1.27
  -1 -12 -18   11.17    1.60
   1 -12  19    8.22    1.37
  -1 -12 -19    8.99    1.45
   1 -12  19    9.58    1.27
  -1 -12 -19    9.74    1.47
   1 -12  19    9.29    1.21
  -1 -12 -19    8.81    1.37
   1 -12  20   15.76    1.64
  -1 -12 -20   15.63    1.79
  -1 -12 -20   14.18    1.83
  -1 -12 -20   12.27    1.45
   1 -12  20   13.82    1.33
   1 -12  21   60.25    2.89
   1 -12  21   63.65    2.52
  -1 -12 -21   63.07    2.86
  -1 -12 -21   63.88    2.97
  -1 -12 -21   61.83    3.02
   1 -12  22   13.49    1.60
  -1 -12 -22   13.67    1.70
  -1 -12 -22   13.31    1.62
   1 -12  22   13.15    1.33
  -1 -12 -22   11.57    1.45
   1 -12  23    0.24    0.97
  -1 -12 -23   -1.45    1.17
  -1 -12 -23   -0.21    1.09
   1 -12  23    0.56    0.78
  -1 -12 -23   -1.10    0.98
   1 -12  24   42.16    2.41
  -1 -12 -24   38.41    2.21
  -1 -12 -24   41.08    2.31
   1 -12  24   38.91    1.87
   1 -12  25    9.67    1.43
   1 -12  25    7.90    0.94
  -1 -12 -25    9.66    1.35
  -1 -12 -25    9.19    1.40
   1 -12  26    9.20    1.35
   1 -12  26   10.00    0.96
  -1 -12 -26    7.96    1.19
  -1 -12 -26   10.48    1.32
   1 -12  27    8.61    1.32
  -1 -12 -27    7.29    1.12
   1 -12  27    8.30    0.87
  -1 -12 -27    7.49    1.15
   1 -12  28    1.74    0.90
   1 -12  28    1.40    0.64
  -1 -12 -28    0.42    0.78
  -1 -12 -28   -0.09    0.78
   1 -12  29    1.47    0.90
  -1 -12 -29    0.80    0.70
   1 -12  30   15.14    1.27
  -1 -12 -30   16.02    1.23
   1 -12  31    4.63    0.87
  -1 -12 -31    3.18    0.71
   1 -12  32   26.69    1.38
  -1 -12 -32   26.32    1.25
   1 -12  33    6.14    0.69
  -1 -12 -33    6.13    0.68
  -1 -13  33    0.53    0.42
  -1 -13  32    4.94    0.72
   1 -13 -32    5.46    0.65
  -1 -13  31    0.12    0.59
   1 -13 -31    0.46    0.51
  -1 -13  30    2.40    0.77
   1 -13 -30   -0.04    0.61
  -1 -13  29    4.32    0.90
   1 -13 -29    6.48    0.93
  -1 -13  28    0.44    0.78
   1 -13 -28    1.14    0.72
  -1 -13  27   15.96    1.44
   1 -13 -27   16.46    1.37
  -1 -13  26   36.16    2.07
  -1 -13  26   34.22    1.61
   1 -13 -26   34.91    1.91
   1 -13 -26   36.59    2.01
  -1 -13  25   18.60    1.69
  -1 -13  25   17.64    1.31
   1 -13 -25   19.07    1.55
   1 -13 -25   15.67    1.50
  -1 -13  24    0.72    0.96
   1 -13 -24   -0.23    0.89
   1 -13 -24    1.27    1.17
  -1 -13  24   -1.32    0.75
   1 -13 -23    0.14    0.61
  -1 -13  23    1.77    1.10
   1 -13 -23   -0.75    1.10
   1 -13 -23    1.16    0.94
  -1 -13  23    0.65    0.74
   1 -13 -22   52.82    2.20
  -1 -13  22   52.04    2.65
  -1 -13  22   52.42    2.35
   1 -13 -22   52.61    2.65
   1 -13 -22   53.65    2.58
  -1 -13  21   33.21    2.18
   1 -13 -21   34.66    1.84
   1 -13 -21   33.32    2.22
   1 -13 -21   31.84    2.27
  -1 -13  21   30.66    1.89
   1 -13 -21   29.78    2.08
   1 -13 -20    4.53    0.97
  -1 -13  20    3.95    1.14
   1 -13 -20    6.95    1.21
   1 -13 -20    6.09    1.43
   1 -13 -20    5.97    1.27
  -1 -13  20    6.19    1.12
   1 -13 -19   10.07    1.18
  -1 -13  19    9.61    1.39
   1 -13 -19    9.28    1.43
   1 -13 -19    7.94    1.50
  -1 -13  19    8.19    1.21
   1 -13 -19   10.81    1.64
  -1 -13  18    0.04    0.88
   1 -13 -18    0.77    0.78
  -1 -13  18    0.75    0.90
   1 -13 -18    2.60    1.03
   1 -13 -18   -0.11    1.18
   1 -13 -18    1.15    1.12
   1 -13 -17   16.99    1.50
  -1 -13  17   17.46    1.66
  -1 -13  17   16.71    1.59
   1 -13 -17   17.13    1.66
   1 -13 -17   18.27    1.76
   1 -13 -17   18.13    1.86
   1 -13 -16  101.05    3.33
  -1 -13  16   98.54    3.60
   1 -13 -16  101.03    3.78
  -1 -13  16   97.38    3.44
   1 -13 -16   97.13    3.54
   1 -13 -16   99.92    3.73
   1 -13 -15    3.11    0.89
  -1 -13  15    2.85    1.02
   1 -13 -15    2.44    1.16
  -1 -13  15    3.29    1.06
   1 -13 -15    4.86    1.32
   1 -13 -15    3.43    1.02
  -1 -13  14    1.90    0.95
   1 -13 -14    0.56    0.77
   1 -13 -14    1.46    1.22
   1 -13 -14    1.33    1.23
   1 -13 -14   -1.34    0.95
   1 -13 -14   -0.95    0.94
   1 -13 -14    1.54    1.06
   1 -13 -14    0.82    1.22
  -1 -13  14    1.37    1.00
   1 -13 -13    1.19    1.94
   1 -13 -13    4.88    1.03
  -1 -13  13    5.92    1.09
   1 -13 -13    7.04    1.24
   1 -13 -13    6.40    1.34
  -1 -13  13    4.67    1.13
   1 -13 -13    4.37    1.00
   1 -13 -13    6.18    1.29
   1 -13 -13    5.60    1.37
   1 -13 -13    6.14    1.15
  -1 -13  13    4.89    1.19
   1 -13 -13    4.59    0.97
   1 -13 -12   10.34    2.95
  -1 -13  12   14.16    1.39
   1 -13 -12   12.75    1.32
   1 -13 -12   15.01    1.42
   1 -13 -12   14.21    1.66
  -1 -13  12   16.28    1.55
   1 -13 -12   16.01    1.57
   1 -13 -12   15.64    1.54
   1 -13 -12   13.14    1.40
   1 -13 -12   13.72    1.65
  -1 -13  12   15.13    1.57
   1 -13 -12   15.95    1.72
   1 -13 -11   -1.10    2.62
   1 -13 -11    0.63    2.30
  -1 -13  11    1.13    0.94
   1 -13 -11   -0.47    0.91
   1 -13 -11    1.19    0.98
  -1 -13  11   -0.04    0.82
   1 -13 -11    0.06    0.87
  -1 -13  11    0.94    0.83
   1 -13 -11    1.33    1.06
   1 -13 -11    0.91    0.88
   1 -13 -11    2.42    0.99
   1 -13 -11    1.54    1.04
   1 -13 -11    1.79    0.83
   1 -13 -10    6.82    2.18
  -1 -13  10    8.76    1.17
   1 -13 -10    7.68    1.11
   1 -13 -10   11.55    2.73
  -1 -13  10    9.40    1.25
   1 -13 -10    8.59    1.19
   1 -13 -10   10.06    1.56
   1 -13 -10    8.82    1.21
   1 -13 -10    9.51    1.22
   1 -13 -10    8.12    1.25
   1 -13 -10    8.14    1.31
   1 -13 -10    9.23    1.50
  -1 -13  10    9.14    1.30
   1 -13  -9   27.82    4.24
   1 -13  -9   24.32    1.68
   1 -13  -9   28.58    3.79
  -1 -13   9   27.38    1.82
   1 -13  -9   27.52    2.14
   1 -13  -9   29.46    1.90
  -1 -13   9   26.23    1.95
   1 -13  -9   28.10    1.95
   1 -13  -9   32.24    2.06
   1 -13  -9   26.67    1.87
   1 -13  -9   24.67    1.97
   1 -13  -9   26.21    1.93
   1 -13  -8   33.74    4.61
   1 -13  -8   28.28    4.04
   1 -13  -8   23.31    1.72
  -1 -13   8   28.92    1.90
  -1 -13   8   29.48    2.01
  -1 -13   8   27.90    1.94
   1 -13  -8   29.58    1.88
   1 -13  -8   28.21    2.11
   1 -13  -8   27.15    1.90
   1 -13  -8   29.24    1.91
   1 -13  -8   30.39    2.01
   1 -13  -8   31.54    2.01
   1 -13  -8   29.82    2.04
   1 -13  -7   18.15    3.46
   1 -13  -7   16.14    1.49
   1 -13  -7   15.64    3.16
  -1 -13   7   15.17    1.47
   1 -13  -7   16.97    1.68
   1 -13  -7   15.85    1.51
  -1 -13   7   17.57    1.60
   1 -13  -7   17.99    1.63
   1 -13  -7   16.59    1.50
   1 -13  -7   18.15    1.61
   1 -13  -7   16.06    1.61
   1 -13  -7   18.33    1.68
[truncated: 2,851,702 more chars]
