# Supplementary material for: A Chiral Saddle‐Shaped Nanographene With Two Heptagon‐Embedded [4]Helicenes
Source: Angew Chem Int Ed Engl. 2026 Jun 2;65(31):e3481279. doi: 10.1002/anie.3481279 (PMC13411393; doi:10.1002/anie.3481279)
Supplement: Supplementary file 2 — Supporting File 2: anie72921‐sup‐0002‐DataFile.zip. [file ANIE-65-e3481279-s002.zip › compound 1.cif]

data_feng100
_audit_creation_date               2025-08-01
_audit_creation_method
;
Olex2 1.3
(compiled 2019.09.11 svn.r3662 for OlexSys, GUI svn.r5938)
;
_shelx_SHELXL_version_number       '2018/3'
_audit_contact_author_address      ?
_audit_contact_author_email        ?
_audit_contact_author_name         ''
_audit_contact_author_phone        ?
_publ_contact_author_id_orcid      ?
_publ_section_references
;
Dolomanov, O.V., Bourhis, L.J., Gildea, R.J, Howard, J.A.K. & Puschmann, H.
 (2009), J. Appl. Cryst. 42, 339-341.

Sheldrick, G.M. (2015). Acta Cryst. A71, 3-8.

Sheldrick, G.M. (2015). Acta Cryst. C71, 3-8.
;
_chemical_name_common              ?
_chemical_name_systematic          ?
_chemical_formula_moiety           'C126 H114, 2.25(C H2 Cl2)'
_chemical_formula_sum              'C128.25 H118.50 Cl4.50'
_chemical_formula_weight           1819.25
_chemical_melting_point            ?
_chemical_oxdiff_formula           C136Cl19.75H133.75
loop_
  _atom_type_symbol
  _atom_type_description
  _atom_type_scat_dispersion_real
  _atom_type_scat_dispersion_imag
  _atom_type_scat_source
 'C' 'C' 0.0181 0.0091 'International Tables Vol C Tables 4.2.6.8 and 6.1.1.4'
 'H' 'H' 0.0000 0.0000 'International Tables Vol C Tables 4.2.6.8 and 6.1.1.4'
 'Cl' 'Cl' 0.3639 0.7018 'International Tables Vol C Tables 4.2.6.8 and 6.1.1.4'

_shelx_space_group_comment
;
The symmetry employed for this shelxl refinement is uniquely defined
by the following loop, which should always be used as a source of
symmetry information in preference to the above space-group names.
They are only intended as comments.
;
_space_group_crystal_system        'triclinic'
_space_group_IT_number             2
_space_group_name_H-M_alt          'P -1'
_space_group_name_Hall             '-P 1'
loop_
  _space_group_symop_operation_xyz
 'x, y, z'
 '-x, -y, -z'

_cell_length_a                     15.9254(2)
_cell_length_b                     21.2192(3)
_cell_length_c                     37.4457(4)
_cell_angle_alpha                  105.2480(10)
_cell_angle_beta                   90.3590(10)
_cell_angle_gamma                  99.5940(10)
_cell_volume                       12020.9(3)
_cell_formula_units_Z              4
_cell_measurement_reflns_used      28947
_cell_measurement_temperature      100.01(10)
_cell_measurement_theta_max        76.2850
_cell_measurement_theta_min        2.7750
_shelx_estimated_absorpt_T_max     ?
_shelx_estimated_absorpt_T_min     ?
_exptl_absorpt_coefficient_mu      1.321
_exptl_absorpt_correction_T_max    0.750
_exptl_absorpt_correction_T_min    0.390
_exptl_absorpt_correction_type     analytical
_exptl_absorpt_process_details
;
CrysAlisPro 1.171.38.43 (Rigaku Oxford Diffraction, 2015)
Analytical numeric absorption correction using a multifaceted crystal
			model based on expressions derived by R.C. Clark & J.S. Reid.
(Clark, R. C. & Reid, J. S. (1995). Acta Cryst. A51, 887-897)
Empirical absorption correction using spherical harmonics,
 implemented in SCALE3 ABSPACK scaling algorithm.
;
_exptl_absorpt_special_details     ?
_exptl_crystal_colour              red
_exptl_crystal_colour_lustre       .
_exptl_crystal_colour_modifier     .
_exptl_crystal_colour_primary      red
_exptl_crystal_density_diffrn      1.005
_exptl_crystal_density_meas        ?
_exptl_crystal_density_method      ?
_exptl_crystal_description         block
_exptl_crystal_F_000               3858
loop_
  _exptl_crystal_face_index_h
  _exptl_crystal_face_index_k
  _exptl_crystal_face_index_l
  _exptl_crystal_face_perp_dist
 9 2 -10 0.1029
 0 -13 10 0.0355
 -10 -1 9 0.1118
 0 13 -10 0.0432
 8 0 15 0.1369
 8 -10 9 0.1083
 1 -12 -5 0.0680
 -8 1 -15 0.1140
 -8 9 -10 0.1022
 0 12 7 0.0758
 0 -1 -5 0.0810
 0 0 1 0.0927
 0 4 -5 0.0466
 0 -4 5 0.0344
 0 1 -5 0.0664
 -1 -1 5 0.0891

_exptl_crystal_size_max            0.262
_exptl_crystal_size_mid            0.178
_exptl_crystal_size_min            0.079
loop_
  _exptl_oxdiff_crystal_face_indexfrac_h
  _exptl_oxdiff_crystal_face_indexfrac_k
  _exptl_oxdiff_crystal_face_indexfrac_l
  _exptl_oxdiff_crystal_face_x
  _exptl_oxdiff_crystal_face_y
  _exptl_oxdiff_crystal_face_z
 9.2257 2.1740 -9.8142 -0.2238 -0.9335 0.2800
 0.2329 -13.4341 10.3668 0.1363 0.5751 0.8066
 -9.5735 -0.6336 8.9075 0.2151 0.8967 -0.3868
 -0.2381 13.4354 -10.3633 -0.1362 -0.5747 -0.8070
 7.5623 -0.4104 15.0962 0.7489 -0.5743 0.3306
 7.7588 -10.1401 9.2890 0.2827 -0.2184 0.9340
 1.1435 -12.1232 -5.4106 -0.4894 0.3734 0.7881
 -7.7196 0.9754 -15.0553 -0.7367 0.5650 -0.3716
 -8.0048 9.4521 -10.2275 -0.3421 0.2639 -0.9018
 -0.2506 11.5749 6.8742 0.5528 -0.4221 -0.7185
 0.0003 -1.0030 -5.0001 -0.2352 0.0192 0.0673
 -0.0001 0.0005 1.0000 0.0425 0.0044 -0.0014
 0.0025 3.9989 -5.0001 -0.1207 -0.1858 -0.2344
 -0.0025 -3.9989 5.0001 0.1207 0.1858 0.2344
 0.0012 0.9977 -5.0001 -0.1894 -0.0628 -0.0534
 -1.0014 -0.9984 4.9995 0.1739 0.1497 0.0103

_exptl_transmission_factor_max     ?
_exptl_transmission_factor_min     ?
_diffrn_reflns_av_R_equivalents    0.0582
_diffrn_reflns_av_unetI/netI       0.0595
_diffrn_reflns_Laue_measured_fraction_full  0.995
_diffrn_reflns_Laue_measured_fraction_max  0.994
_diffrn_reflns_limit_h_max         19
_diffrn_reflns_limit_h_min         -18
_diffrn_reflns_limit_k_max         16
_diffrn_reflns_limit_k_min         -25
_diffrn_reflns_limit_l_max         45
_diffrn_reflns_limit_l_min         -45
_diffrn_reflns_number              123386
_diffrn_reflns_point_group_measured_fraction_full  0.995
_diffrn_reflns_point_group_measured_fraction_max  0.994
_diffrn_reflns_theta_full          67.684
_diffrn_reflns_theta_max           68.251
_diffrn_reflns_theta_min           2.206
_diffrn_ambient_environment        N~2~
_diffrn_ambient_temperature        100.01(10)
_diffrn_detector                   'CCD plate'
_diffrn_detector_area_resol_mean   10.5700
_diffrn_detector_type              AtlasS2
_diffrn_measured_fraction_theta_full  0.995
_diffrn_measured_fraction_theta_max  0.994
_diffrn_measurement_details
;
List of Runs (angles in degrees, time in seconds):

  # Type    Start    End  Width  t~exp~   \w     \q     \k     \f   Frames
--------------------------------------------------------------------------
  1  \w    -90.00 -36.00   0.50    6.50    --  -38.50 130.00  41.00  108
  2  \w    -80.00 -55.00   0.50    6.50    --  -38.50 139.00-143.00   50
  3  \w    -34.00  -9.00   0.50    6.50    --  -38.50 130.00  41.00   50
  4  \w     57.00  84.00   0.50   26.00    --  111.00-130.00 -29.00   54
  5  \w     78.00 123.00   0.50   26.00    --  111.00-139.00 156.00   90
  6  \w     87.00 115.00   0.50   26.00    --  111.00-130.00 -29.00   56
  7  \w    108.00 133.00   0.50   26.00    --  111.00 139.00-143.00   50
  8  \w     94.00 135.00   0.50   26.00    --  111.00 130.00  41.00   82
  9  \w   -109.00 -12.00   0.50    6.50    --  -38.50 -57.00 -90.00  194
 10  \w    -63.00  30.00   0.50    6.50    --  -38.50  57.00  60.00  186
 11  \w     80.00 107.00   0.50    6.50    --   42.50  38.00-150.00   54
 12  \w     55.00  87.00   0.50    6.50    --   42.50-130.00 -29.00   64
 13  \w     46.00  71.00   0.50    6.50    --   42.50-139.00 156.00   50
 14  \w    -30.00  63.00   0.50    6.50    --   42.50 -38.00 120.00  186
 15  \w     46.00  98.00   0.50   26.00    --  111.00 -30.00   0.00  104
 16  \w    106.00 133.00   0.50   26.00    --  111.00 -61.00 -90.00   54
 17  \w     89.00 161.00   0.50   26.00    --  111.00  30.00   0.00  144
 18  \w    115.00 172.00   0.50   26.00    --  111.00  15.00 -60.00  114
 19  \w     48.00  75.00   0.50   26.00    --  111.00-125.00-150.00   54
 20  \w     42.00 112.00   0.50   26.00    --  111.00-125.00  90.00  140
 21  \w     31.00 107.00   0.50   26.00    --  111.00 -94.00  30.00  152
 22  \w     42.00  69.00   0.50   26.00    --  111.00 -94.00-150.00   54
 23  \w     45.00 112.00   0.50   26.00    --  111.00-125.00 -60.00  134
 24  \w     43.00  68.00   0.50   26.00    --  111.00 -61.00 -90.00   50
 25  \w    106.00 166.00   0.50   26.00    --  111.00 125.00 -90.00  120
 26  \w     30.00  81.00   0.50   26.00    --  111.00 -94.00 -30.00  102
 27  \w    108.00 147.00   0.50   26.00    --  111.00  77.00   0.00   78
 28  \w     66.00  93.00   0.50   26.00    --  111.00  15.00-120.00   54
 29  \w    108.00 178.00   0.50   26.00    --  111.00  15.00-120.00  140
 30  \w    107.00 137.00   0.50   26.00    --  111.00 -61.00 -30.00   60
 31  \w    100.00 156.00   0.50   26.00    --  111.00 125.00-120.00  112
 32  \w     39.00 107.00   0.50   26.00    --  111.00 -94.00 -60.00  136
 33  \w     41.00  68.00   0.50   26.00    --  111.00-125.00-120.00   54
 34  \w     86.00 121.00   0.50   26.00    --  111.00 -30.00 120.00   70
 35  \w     81.00 107.00   0.50   26.00    --  111.00 -94.00 150.00   52
 36  \w     69.00 107.00   0.50   26.00    --  111.00 -94.00 120.00   76
 37  \w     45.00 112.00   0.50   26.00    --  111.00-125.00  30.00  134
 38  \w    125.00 155.00   0.50   26.00    --  111.00  77.00-180.00   60
 39  \w     75.00 107.00   0.50   26.00    --  111.00 -94.00-150.00   64
 40  \w    110.00 135.00   0.50   26.00    --  111.00 -30.00   0.00   50
 41  \w     48.00 135.00   0.50   26.00    --  111.00 -61.00 120.00  174
;
_diffrn_measurement_device         'four-circle diffractometer'
_diffrn_measurement_device_type    'SuperNova, Dual, Cu at zero, AtlasS2'
_diffrn_measurement_method         '\w scans'
_diffrn_orient_matrix_type        
 'CrysAlisPro convention (1999,Acta A55,543-557)'
_diffrn_orient_matrix_UB_11        0.0155168000
_diffrn_orient_matrix_UB_12        0.0228834000
_diffrn_orient_matrix_UB_13        0.0424561000
_diffrn_orient_matrix_UB_21        -0.0868924000
_diffrn_orient_matrix_UB_22        -0.0409428000
_diffrn_orient_matrix_UB_23        0.0043701000
_diffrn_orient_matrix_UB_31        0.0431382000
_diffrn_orient_matrix_UB_32        -0.0603371000
_diffrn_orient_matrix_UB_33        -0.0013479000
_diffrn_radiation_monochromator    mirror
_diffrn_radiation_probe            x-ray
_diffrn_radiation_type             'Cu K\a'
_diffrn_radiation_wavelength       1.54184
_diffrn_source                     'micro-focus sealed X-ray tube'
_diffrn_source_type                'SuperNova (Cu) X-ray Source'
_reflns_Friedel_coverage           0.000
_reflns_Friedel_fraction_full      .
_reflns_Friedel_fraction_max       .
_reflns_number_gt                  31134
_reflns_number_total               43792
_reflns_odcompleteness_completeness  98.67
_reflns_odcompleteness_iscentric   1
_reflns_odcompleteness_theta       74.33
_reflns_special_details
;
 Reflections were merged by SHELXL according to the crystal
 class for the calculation of statistics and refinement.
 
 Structure factors included contributions from the .fab file.
 
 _reflns_Friedel_fraction is defined as the number of unique
 Friedel pairs measured divided by the number that would be
 possible theoretically, ignoring centric projections and
 systematic absences.
;
_reflns_threshold_expression       'I > 2\s(I)'
_computing_cell_refinement         'CrysAlisPro 1.171.38.43 (Rigaku OD, 2015)'
_computing_data_collection         'CrysAlisPro 1.171.38.43 (Rigaku OD, 2015)'
_computing_data_reduction          'CrysAlisPro 1.171.38.43 (Rigaku OD, 2015)'
_computing_molecular_graphics      'Olex2 1.3 (Dolomanov et al., 2009)'
_computing_publication_material    'Olex2 1.3 (Dolomanov et al., 2009)'
_computing_structure_refinement    'ShelXL 2018/3 (Sheldrick, 2015)'
_computing_structure_solution      'SHELXT 2018/2 (Sheldrick, 2018)'
_refine_diff_density_max           0.623
_refine_diff_density_min           -0.602
_refine_diff_density_rms           0.059
_refine_ls_extinction_coef         .
_refine_ls_extinction_method       none
_refine_ls_goodness_of_fit_ref     1.031
_refine_ls_hydrogen_treatment      constr
_refine_ls_matrix_type             full
_refine_ls_number_parameters       2673
_refine_ls_number_reflns           43792
_refine_ls_number_restraints       465
_refine_ls_R_factor_all            0.1002
_refine_ls_R_factor_gt             0.0782
_refine_ls_restrained_S_all        1.031
_refine_ls_shift/su_max            0.001
_refine_ls_shift/su_mean           0.000
_refine_ls_structure_factor_coef   Fsqd
_refine_ls_weighting_details      
 'w=1/[\s^2^(Fo^2^)+(0.1287P)^2^+4.4720P] where P=(Fo^2^+2Fc^2^)/3'
_refine_ls_weighting_scheme        calc
_refine_ls_wR_factor_gt            0.2190
_refine_ls_wR_factor_ref           0.2384
_refine_special_details            ?
_olex2_refinement_description
;
1. Fixed Uiso
 At 1.2 times of:
  All C(H) groups, All C(H,H) groups
 At 1.5 times of:
  All C(H,H,H) groups
2. Restrained distances
 C1L-C1K \\sim C113-C111 \\sim C1K-C1N \\sim C112-C111 \\sim C1M-C1K \\sim
C114-C111
 with sigma of 0.02
3. Uiso/Uaniso restraints and constraints
C1A \\sim C1B \\sim C1C \\sim C241 \\sim C243 \\sim C242 \\sim C244: within 2A
with sigma of 0.01 and sigma for terminal atoms of 0.02 within 2A
C1D \\sim C1E \\sim C1F \\sim C1G \\sim C103 \\sim C104 \\sim C105 \\sim C106:
within 2A with sigma of 0.01 and sigma for terminal atoms of 0.02 within 2A
C249 \\sim C1H \\sim C1I \\sim C1J \\sim C251 \\sim C250 \\sim C252: within 2A
with sigma of 0.01 and sigma for terminal atoms of 0.02 within 2A
C91A \\sim C91B \\sim C92A \\sim C92B \\sim C93A \\sim C93B \\sim C94A \\sim
C94B: within 2A with sigma of 0.01 and sigma for terminal atoms of 0.02 within
2A
C1K \\sim C1K \\sim C1K \\sim C1N \\sim C111 \\sim C112 \\sim C113 \\sim C114:
within 2A with sigma of 0.01 and sigma for terminal atoms of 0.02 within 2A
C1K \\sim C1L \\sim C1M \\sim C1N \\sim C111 \\sim C112 \\sim C113 \\sim C114:
within 2A with sigma of 0.05 and sigma for terminal atoms of 0.02 within 2A
4. Others
 Sof(C1A)=Sof(H1AA)=Sof(H1AB)=Sof(H1AC)=Sof(C1B)=Sof(H1BA)=Sof(H1BB)=Sof(H1BC)=
 Sof(C1C)=Sof(H1CA)=Sof(H1CB)=Sof(H1CC)=1-FVAR(1)
 Sof(C243)=Sof(H24M)=Sof(H24N)=Sof(H24O)=Sof(C242)=Sof(H24P)=Sof(H24Q)=
 Sof(H24R)=Sof(C244)=Sof(H24S)=Sof(H24T)=Sof(H24U)=FVAR(1)
 Sof(C1D)=Sof(C1E)=Sof(H1EA)=Sof(H1EB)=Sof(H1EC)=Sof(C1F)=Sof(H1FA)=Sof(H1FB)=
 Sof(H1FC)=Sof(C1G)=Sof(H1GA)=Sof(H1GB)=Sof(H1GC)=1-FVAR(2)
 Sof(C103)=Sof(C104)=Sof(H10D)=Sof(H10E)=Sof(H10F)=Sof(C105)=Sof(H10V)=
 Sof(H10W)=Sof(H10X)=Sof(C106)=Sof(H10S)=Sof(H10T)=Sof(H10U)=FVAR(2)
 Sof(C1H)=Sof(H1HA)=Sof(H1HB)=Sof(H1HC)=Sof(C1I)=Sof(H1IA)=Sof(H1IB)=Sof(H1IC)=
 Sof(C1J)=Sof(H1JA)=Sof(H1JB)=Sof(H1JC)=1-FVAR(3)
 Sof(C251)=Sof(H25D)=Sof(H25E)=Sof(H25F)=Sof(C250)=Sof(H25G)=Sof(H25H)=
 Sof(H25I)=Sof(C252)=Sof(H25A)=Sof(H25B)=Sof(H25C)=FVAR(3)
 Sof(C91B)=Sof(C92B)=Sof(H92D)=Sof(H92E)=Sof(H92F)=Sof(C93B)=Sof(H93D)=
 Sof(H93E)=Sof(H93F)=Sof(C94B)=Sof(H94D)=Sof(H94E)=Sof(H94F)=1-FVAR(4)
 Sof(C91A)=Sof(C92A)=Sof(H92A)=Sof(H92B)=Sof(H92C)=Sof(C93A)=Sof(H93A)=
 Sof(H93B)=Sof(H93C)=Sof(C94A)=Sof(H94A)=Sof(H94B)=Sof(H94C)=FVAR(4)
 Sof(C1K)=Sof(C1L)=Sof(H1LA)=Sof(H1LB)=Sof(H1LC)=Sof(C1M)=Sof(H1MA)=Sof(H1MB)=
 Sof(H1MC)=Sof(C1N)=Sof(H1NA)=Sof(H1NB)=Sof(H1NC)=1-FVAR(5)
 Sof(C111)=Sof(C112)=Sof(H11S)=Sof(H11T)=Sof(H11U)=Sof(C113)=Sof(H11M)=
 Sof(H11N)=Sof(H11O)=Sof(C114)=Sof(H11P)=Sof(H11Q)=Sof(H11R)=FVAR(5)
 Fixed Sof: Cl1(0.75) Cl2(0.75) C254(0.75) H25J(0.75) H25K(0.75) Cl9(0.75)
 Cl10(0.75) C258(0.75) H25R(0.75) H25S(0.75) Cl7(0.75) Cl8(0.75) C257(0.75)
 H25T(0.75) H25U(0.75) Cl3(0.75) Cl4(0.75) C255(0.75) H25L(0.75) H25M(0.75)
 Cl5(0.75) Cl6(0.75) C256(0.75) H25N(0.75) H25O(0.75) Cl11(0.75) Cl12(0.75)
 C259(0.75) H25P(0.75) H25Q(0.75)
5.a Secondary CH2 refined with riding coordinates:
 C254(H25J,H25K), C258(H25R,H25S), C257(H25T,H25U), C255(H25L,H25M), C256(H25N,
 H25O), C259(H25P,H25Q)
5.b Aromatic/amide H refined with riding coordinates:
 C2(H2), C4(H4), C8(H8), C10(H10), C14(H14), C16(H16), C20(H20), C22(H22),
 C26(H26), C167(H167), C28(H28), C171(H171), C32(H32), C33(H33), C44(H44),
 C45(H45), C50(H50), C52(H52), C128(H128), C56(H56), C130(H130), C58(H58),
 C134(H134), C136(H136), C140(H140), C62(H62), C142(H142), C64(H64), C146(H146),
  C148(H148), C152(H152), C68(H68), C154(H154), C70(H70), C166(H166),
 C170(H170), C176(H176), C80(H80), C178(H178), C82(H82), C182(H182), C184(H184),
  C188(H188), C190(H190), C194(H194), C196(H196), C202(H202), C204(H204)
5.c Idealised Me refined as rotating group:
 C121(H12P,H12Q,H12R), C1A(H1AA,H1AB,H1AC), C1B(H1BA,H1BB,H1BC), C1C(H1CA,H1CB,
 H1CC), C1E(H1EA,H1EB,H1EC), C1F(H1FA,H1FB,H1FC), C1G(H1GA,H1GB,H1GC), C1H(H1HA,
 H1HB,H1HC), C1I(H1IA,H1IB,H1IC), C1J(H1JA,H1JB,H1JC), C117(H11A,H11B,H11C),
 C125(H12D,H12E,H12F), C1L(H1LA,H1LB,H1LC), C1M(H1MA,H1MB,H1MC), C1N(H1NA,H1NB,
 H1NC), C215(H21D,H21E,H21F), C219(H21M,H21N,H21O), C223(H22M,H22N,H22O),
 C227(H22G,H22H,H22I), C231(H23D,H23E,H23F), C235(H23J,H23K,H23L), C239(H23M,
 H23N,H23O), C243(H24M,H24N,H24O), C247(H24G,H24H,H24I), C251(H25D,H25E,H25F),
 C116(H11G,H11H,H11I), C118(H11D,H11E,H11F), C120(H12M,H12N,H12O), C122(H12J,
 H12K,H12L), C124(H12G,H12H,H12I), C126(H12A,H12B,H12C), C88(H88A,H88B,H88C),
 C89(H89A,H89B,H89C), C90(H90A,H90B,H90C), C92A(H92A,H92B,H92C), C92B(H92D,H92E,
 H92F), C93A(H93A,H93B,H93C), C93B(H93D,H93E,H93F), C94A(H94A,H94B,H94C),
 C94B(H94D,H94E,H94F), C214(H21A,H21B,H21C), C216(H21G,H21H,H21I), C96(H96A,
 H96B,H96C), C218(H21J,H21K,H21L), C97(H97A,H97B,H97C), C220(H22J,H22K,H22L),
 C98(H98A,H98B,H98C), C222(H22P,H22R,H22Q), C224(H22A,H22B,H22C), C100(H10J,
 H10K,H10L), C226(H22S,H22T,H22U), C101(H10A,H10B,H10C), C228(H22D,H22E,H22F),
 C102(H10G,H10H,H10I), C230(H23G,H23H,H23I), C232(H23B,H23A,H23C), C104(H10D,
 H10E,H10F), C234(H23P,H23Q,H23R), C105(H10V,H10W,H10X), C236(H23S,H23T,H23U),
 C106(H10S,H10T,H10U), C238(H23V,H23W,H23X), C240(H24J,H24K,H24L), C108(H10P,
 H10Q,H10R), C242(H24P,H24Q,H24R), C109(H10M,H10N,H10O), C244(H24S,H24T,H24U),
 C110(H11J,H11K,H11L), C246(H24A,H24B,H24C), C248(H24D,H24E,H24F), C112(H11S,
 H11T,H11U), C250(H25G,H25H,H25I), C113(H11M,H11N,H11O), C114(H11P,H11Q,H11R),
 C252(H25A,H25B,H25C)
;
_atom_sites_solution_hydrogens     geom
_atom_sites_solution_primary       dual
_atom_sites_solution_secondary     ?
loop_
  _atom_site_label
  _atom_site_type_symbol
  _atom_site_fract_x
  _atom_site_fract_y
  _atom_site_fract_z
  _atom_site_U_iso_or_equiv
  _atom_site_adp_type
  _atom_site_occupancy
  _atom_site_site_symmetry_order
  _atom_site_calc_flag
  _atom_site_refinement_flags_posn
  _atom_site_refinement_flags_adp
  _atom_site_refinement_flags_occupancy
  _atom_site_disorder_assembly
  _atom_site_disorder_group
 Cl1 Cl 0.37969(7) 0.23417(5) 0.88934(3) 0.0496(2) Uani 0.75 1 d . . P . .
 Cl2 Cl 0.22121(6) 0.24717(5) 0.85534(3) 0.0461(2) Uani 0.75 1 d . . P . .
 C254 C 0.2673(3) 0.2232(2) 0.89161(12) 0.0470(10) Uani 0.75 1 d . . P . .
 H25J H 0.244325 0.176006 0.889683 0.056 Uiso 0.75 1 calc R U P . .
 H25K H 0.252244 0.250147 0.915777 0.056 Uiso 0.75 1 calc R U P . .
 Cl9 Cl 0.2086(2) 0.5280(2) 0.57898(9) 0.1853(17) Uani 0.75 1 d . . P . .
 Cl10 Cl 0.08860(17) 0.58046(13) 0.63617(9) 0.1340(9) Uani 0.75 1 d . . P . .
 C258 C 0.1948(5) 0.5808(4) 0.6191(2) 0.114(3) Uani 0.75 1 d . . P . .
 H25R H 0.216858 0.626098 0.617139 0.137 Uiso 0.75 1 calc R U P . .
 H25S H 0.231415 0.572539 0.638309 0.137 Uiso 0.75 1 calc R U P . .
 Cl7 Cl 0.30253(15) 0.28267(10) 0.60123(6) 0.1029(6) Uani 0.75 1 d . . P . .
 Cl8 Cl 0.2000(2) 0.30295(15) 0.54252(8) 0.1387(10) Uani 0.75 1 d . . P . .
 C257 C 0.2748(5) 0.2616(3) 0.5536(2) 0.090(2) Uani 0.75 1 d . . P . .
 H25T H 0.326665 0.271171 0.540139 0.108 Uiso 0.75 1 calc R U P . .
 H25U H 0.252898 0.213367 0.544960 0.108 Uiso 0.75 1 calc R U P . .
 Cl3 Cl 0.05726(7) 0.31471(6) 0.92268(3) 0.0517(2) Uani 0.75 1 d . . P . .
 Cl4 Cl -0.05340(7) 0.36842(7) 0.88033(3) 0.0615(3) Uani 0.75 1 d . . P . .
 C255 C 0.0407(3) 0.3351(3) 0.88088(14) 0.0602(13) Uani 0.75 1 d . . P . .
 H25L H 0.037071 0.294746 0.859947 0.072 Uiso 0.75 1 calc R U P . .
 H25M H 0.089991 0.367752 0.877464 0.072 Uiso 0.75 1 calc R U P . .
 Cl5 Cl 0.87518(19) 0.34578(15) 0.67724(10) 0.1428(9) Uani 0.75 1 d . . P . .
 Cl6 Cl 0.69418(15) 0.29647(11) 0.67982(6) 0.1046(6) Uani 0.75 1 d . . P . .
 C256 C 0.7747(7) 0.3453(5) 0.6606(3) 0.120(3) Uani 0.75 1 d . . P . .
 H25N H 0.771277 0.327499 0.633257 0.144 Uiso 0.75 1 calc R U P . .
 H25O H 0.763884 0.391433 0.666356 0.144 Uiso 0.75 1 calc R U P . .
 Cl11 Cl 0.4429(2) 0.88929(12) 0.58638(7) 0.1297(9) Uani 0.75 1 d . . P . .
 Cl12 Cl 0.36377(11) 0.96230(10) 0.64976(7) 0.1051(7) Uani 0.75 1 d . . P . .
 C259 C 0.4109(7) 0.9624(4) 0.6098(3) 0.119(3) Uani 0.75 1 d . . P . .
 H25P H 0.461601 0.998131 0.615133 0.143 Uiso 0.75 1 calc R U P . .
 H25Q H 0.370911 0.973738 0.593114 0.143 Uiso 0.75 1 calc R U P . .
 C169 C 0.34641(17) 0.14390(15) 0.66527(9) 0.0390(6) Uani 1 1 d . . . . .
 C137 C 0.06153(18) 0.33159(15) 0.78763(9) 0.0394(6) Uani 1 1 d . . . . .
 C121 C 0.0280(3) 0.7150(3) 0.7705(3) 0.161(4) Uani 1 1 d . . . . .
 H12P H 0.030604 0.671082 0.754144 0.242 Uiso 1 1 calc R U . . .
 H12Q H -0.031707 0.720764 0.773015 0.242 Uiso 1 1 calc R U . . .
 H12R H 0.054054 0.719057 0.794978 0.242 Uiso 1 1 calc R U . . .
 C201 C 0.56359(17) 0.10354(15) 0.65972(8) 0.0369(6) Uani 1 1 d . . . . .
 C153 C 0.59987(18) 0.34991(17) 0.87589(9) 0.0419(7) Uani 1 1 d . . . . .
 C233 C 0.1921(3) 0.0575(2) 0.46568(12) 0.0678(11) Uani 1 1 d . . . . .
 C185 C 0.6301(2) 0.26364(16) 0.49842(9) 0.0437(7) Uani 1 1 d . . . . .
 C1 C 0.85883(17) 0.92555(15) 0.86054(8) 0.0361(6) Uani 1 1 d . . . . .
 C217 C -0.16222(18) 0.22485(18) 0.76208(11) 0.0499(8) Uani 1 1 d . . . . .
 C1A C 0.9034(9) 0.4266(7) 0.4947(5) 0.104(4) Uani 0.460(7) 1 d . U P A 2
 H1AA H 0.950726 0.460361 0.491646 0.156 Uiso 0.460(7) 1 calc R U P A 2
 H1AB H 0.853316 0.447228 0.502178 0.156 Uiso 0.460(7) 1 calc R U P A 2
 H1AC H 0.889659 0.392211 0.471258 0.156 Uiso 0.460(7) 1 calc R U P A 2
 C249 C 0.6576(2) -0.03131(18) 0.69032(10) 0.0505(8) Uani 1 1 d . U . . .
 C1B C 0.9452(10) 0.4503(6) 0.5613(4) 0.108(4) Uani 0.460(7) 1 d . U P A 2
 H1BA H 0.985958 0.488019 0.557877 0.162 Uiso 0.460(7) 1 calc R U P A 2
 H1BB H 0.968704 0.432778 0.580223 0.162 Uiso 0.460(7) 1 calc R U P A 2
 H1BC H 0.891473 0.464812 0.569291 0.162 Uiso 0.460(7) 1 calc R U P A 2
 C129 C 0.14257(18) 0.05320(16) 0.71707(9) 0.0418(7) Uani 1 1 d . . . . .
 C1C C 1.0106(7) 0.3659(7) 0.5126(5) 0.103(4) Uani 0.460(7) 1 d . U P A 2
 H1CA H 0.995294 0.324394 0.493000 0.154 Uiso 0.460(7) 1 calc R U P A 2
 H1CB H 1.037249 0.357058 0.534041 0.154 Uiso 0.460(7) 1 calc R U P A 2
 H1CC H 1.050720 0.397543 0.503395 0.154 Uiso 0.460(7) 1 calc R U P A 2
 C145 C 0.30931(18) 0.49590(15) 0.85091(9) 0.0383(6) Uani 1 1 d . . . . .
 C1D C 0.4836(9) 0.8804(9) 1.0394(5) 0.047(3) Uani 0.473(7) 1 d . U P B 2
 C161 C 0.37786(16) 0.33186(14) 0.80704(8) 0.0330(6) Uani 1 1 d . . . . .
 C1E C 0.4188(18) 0.9168(13) 1.0240(7) 0.053(4) Uani 0.473(7) 1 d . U P B 2
 H1EA H 0.449865 0.957054 1.018787 0.079 Uiso 0.473(7) 1 calc R U P B 2
 H1EB H 0.376993 0.928856 1.042587 0.079 Uiso 0.473(7) 1 calc R U P B 2
 H1EC H 0.389292 0.887244 1.001204 0.079 Uiso 0.473(7) 1 calc R U P B 2
 C177 C 0.2733(2) 0.09262(19) 0.49024(10) 0.0524(8) Uani 1 1 d . . . . .
 C1F C 0.5345(6) 0.9366(5) 1.0730(2) 0.070(3) Uani 0.473(7) 1 d . U P B 2
 H1FA H 0.574286 0.917315 1.085318 0.105 Uiso 0.473(7) 1 calc R U P B 2
 H1FB H 0.494139 0.954834 1.090848 0.105 Uiso 0.473(7) 1 calc R U P B 2
 H1FC H 0.566378 0.972006 1.063681 0.105 Uiso 0.473(7) 1 calc R U P B 2
 C193 C 0.82565(18) 0.21174(15) 0.58448(9) 0.0399(6) Uani 1 1 d . . . . .
 C1G C 0.4378(6) 0.8270(5) 1.0548(3) 0.071(2) Uani 0.473(7) 1 d . U P B 2
 H1GA H 0.418603 0.786925 1.034621 0.106 Uiso 0.473(7) 1 calc R U P B 2
 H1GB H 0.388383 0.841785 1.067762 0.106 Uiso 0.473(7) 1 calc R U P B 2
 H1GC H 0.476461 0.817052 1.072298 0.106 Uiso 0.473(7) 1 calc R U P B 2
 C209 C 0.66888(18) 0.17814(14) 0.58704(8) 0.0359(6) Uani 1 1 d . . . . .
 C1H C 0.5657(6) -0.0697(5) 0.6960(4) 0.073(3) Uani 0.501(10) 1 d . U P C 2
 H1HA H 0.572201 -0.106407 0.706538 0.110 Uiso 0.501(10) 1 calc R U P C 2
 H1HB H 0.533484 -0.087192 0.672087 0.110 Uiso 0.501(10) 1 calc R U P C 2
 H1HC H 0.534870 -0.038999 0.712998 0.110 Uiso 0.501(10) 1 calc R U P C 2
 C225 C 0.4658(2) 0.63856(17) 0.91604(11) 0.0500(8) Uani 1 1 d . . . . .
 C1I C 0.6935(9) -0.0848(5) 0.6631(3) 0.079(3) Uani 0.501(10) 1 d . U P C 2
 H1IA H 0.754356 -0.069716 0.660987 0.118 Uiso 0.501(10) 1 calc R U P C 2
 H1IB H 0.663522 -0.094574 0.638801 0.118 Uiso 0.501(10) 1 calc R U P C 2
 H1IC H 0.685823 -0.125034 0.671792 0.118 Uiso 0.501(10) 1 calc R U P C 2
 C241 C 0.9289(3) 0.3956(2) 0.52438(15) 0.0776(13) Uani 1 1 d . U . . .
 C1J C 0.7046(12) -0.0042(7) 0.7262(4) 0.099(4) Uani 0.501(10) 1 d . U P C 2
 H1JA H 0.686312 0.037276 0.739280 0.149 Uiso 0.501(10) 1 calc R U P C 2
 H1JB H 0.765817 0.004359 0.722459 0.149 Uiso 0.501(10) 1 calc R U P C 2
 H1JC H 0.693124 -0.036245 0.741062 0.149 Uiso 0.501(10) 1 calc R U P C 2
 C117 C 0.1405(4) 0.4041(2) 0.65016(15) 0.0931(17) Uani 1 1 d . . . . .
 H11A H 0.093159 0.367402 0.648867 0.140 Uiso 1 1 calc R U . . .
 H11B H 0.185427 0.387807 0.634405 0.140 Uiso 1 1 calc R U . . .
 H11C H 0.119904 0.438844 0.641514 0.140 Uiso 1 1 calc R U . . .
 C1K C 0.5616(18) 0.411(2) 0.5795(10) 0.105(4) Uani 0.257(9) 1 d D U P D 2
 C125 C 0.3532(2) 1.04979(18) 0.83064(12) 0.0572(9) Uani 1 1 d . . . . .
 H12D H 0.302031 1.020000 0.817758 0.086 Uiso 1 1 calc R U . . .
 H12E H 0.343085 1.095641 0.837102 0.086 Uiso 1 1 calc R U . . .
 H12F H 0.366664 1.037723 0.853282 0.086 Uiso 1 1 calc R U . . .
 C1L C 0.641(2) 0.4332(15) 0.5591(9) 0.114(6) Uani 0.257(9) 1 d D U P D 2
 H1LA H 0.691195 0.421393 0.568923 0.172 Uiso 0.257(9) 1 calc R U P D 2
 H1LB H 0.648680 0.481320 0.562926 0.172 Uiso 0.257(9) 1 calc R U P D 2
 H1LC H 0.631642 0.411041 0.532537 0.172 Uiso 0.257(9) 1 calc R U P D 2
 C133 C 0.07704(16) 0.21650(15) 0.76336(8) 0.0358(6) Uani 1 1 d . . . . .
 C1M C 0.555(2) 0.3592(11) 0.6023(7) 0.115(5) Uani 0.257(9) 1 d D U P D 2
 H1MA H 0.591564 0.377855 0.625131 0.173 Uiso 0.257(9) 1 calc R U P D 2
 H1MB H 0.573929 0.318975 0.587704 0.173 Uiso 0.257(9) 1 calc R U P D 2
 H1MC H 0.495885 0.348246 0.608694 0.173 Uiso 0.257(9) 1 calc R U P D 2
 C141 C 0.0847(2) 0.51636(17) 0.82746(10) 0.0478(8) Uani 1 1 d . . . . .
 C1N C 0.4857(18) 0.4051(12) 0.5524(7) 0.107(5) Uani 0.257(9) 1 d D U P D 2
 H1NA H 0.485446 0.448222 0.547563 0.161 Uiso 0.257(9) 1 calc R U P D 2
 H1NB H 0.432260 0.391476 0.563403 0.161 Uiso 0.257(9) 1 calc R U P D 2
 H1NC H 0.491073 0.372023 0.529117 0.161 Uiso 0.257(9) 1 calc R U P D 2
 C149 C 0.43937(17) 0.45591(15) 0.86227(8) 0.0374(6) Uani 1 1 d . . . . .
 C2 C 0.89573(18) 0.98100(16) 0.84925(9) 0.0432(7) Uani 1 1 d . . . . .
 H2 H 0.862294 0.997957 0.834096 0.052 Uiso 1 1 calc R U . . .
 C157 C 0.26058(16) 0.25624(14) 0.76735(8) 0.0319(6) Uani 1 1 d . . . . .
 C3 C 0.97978(19) 1.01255(16) 0.85931(10) 0.0448(7) Uani 1 1 d . . . . .
 C165 C 0.49313(17) 0.24369(15) 0.78594(9) 0.0379(6) Uani 1 1 d . . . . .
 C4 C 1.02759(19) 0.98110(17) 0.87762(10) 0.0469(8) Uani 1 1 d . . . . .
 H4 H 1.086570 0.998561 0.883004 0.056 Uiso 1 1 calc R U . . .
 C173 C 0.43324(18) 0.13017(16) 0.60883(9) 0.0399(6) Uani 1 1 d . . . . .
 C5 C 0.99312(18) 0.92485(16) 0.88857(9) 0.0417(7) Uani 1 1 d . . . . .
 C181 C 0.4824(2) 0.20701(17) 0.49040(9) 0.0457(7) Uani 1 1 d . . . . .
 C6 C 0.90413(16) 0.90116(14) 0.88493(8) 0.0345(6) Uani 1 1 d . . . . .
 C189 C 0.8599(2) 0.33981(19) 0.52993(11) 0.0563(9) Uani 1 1 d . . . . .
 C7 C 1.04879(18) 0.88415(17) 0.89972(10) 0.0454(8) Uani 1 1 d . . . . .
 C197 C 0.77177(18) 0.13178(15) 0.61841(8) 0.0377(6) Uani 1 1 d . . . . .
 C8 C 1.13544(19) 0.8925(2) 0.89246(12) 0.0618(11) Uani 1 1 d . . . . .
 H8 H 1.159120 0.928032 0.882523 0.074 Uiso 1 1 calc R U . . .
 C205 C 0.51343(17) 0.14955(14) 0.59120(8) 0.0357(6) Uani 1 1 d . . . . .
 C9 C 1.1878(2) 0.8504(2) 0.89940(14) 0.0706(13) Uani 1 1 d . . . . .
 C213 C 0.1099(2) -0.02106(17) 0.70336(10) 0.0480(7) Uani 1 1 d . . . . .
 C10 C 1.15194(19) 0.8010(2) 0.91525(12) 0.0585(10) Uani 1 1 d . . . . .
 H10 H 1.187579 0.773165 0.921274 0.070 Uiso 1 1 calc R U . . .
 C221 C 0.0280(2) 0.56933(18) 0.83215(12) 0.0569(9) Uani 1 1 d . . . . .
 C11 C 1.06540(18) 0.79005(17) 0.92286(10) 0.0462(8) Uani 1 1 d . . . . .
 C229 C 0.67239(19) 0.35376(18) 0.90399(10) 0.0481(8) Uani 1 1 d . . . . .
 C12 C 1.01212(17) 0.83163(16) 0.91383(9) 0.0409(7) Uani 1 1 d . . . . .
 C237 C 0.5166(3) 0.3097(2) 0.41999(13) 0.0758(13) Uani 1 1 d . . . . .
 C13 C 1.03062(17) 0.73808(16) 0.93991(9) 0.0402(7) Uani 1 1 d . . . . .
 C245 C 1.01660(19) 0.15678(17) 0.62421(10) 0.0476(8) Uani 1 1 d . . . . .
 C14 C 1.07959(18) 0.69365(17) 0.94725(9) 0.0443(7) Uani 1 1 d . . . . .
 H14 H 1.137008 0.697049 0.940180 0.053 Uiso 1 1 calc R U . . .
 C115 C 0.1762(4) 0.4325(2) 0.69024(14) 0.0762(13) Uani 1 1 d . . . . .
 C15 C 1.04808(18) 0.64505(16) 0.96432(9) 0.0415(7) Uani 1 1 d . . . . .
 C119 C 0.0760(2) 0.7681(2) 0.75417(16) 0.0730(13) Uani 1 1 d . . . . .
 C16 C 0.96400(18) 0.64202(15) 0.97505(9) 0.0381(6) Uani 1 1 d . . . . .
 H16 H 0.941287 0.608995 0.986959 0.046 Uiso 1 1 calc R U . . .
 C123 C 0.42841(18) 1.04355(14) 0.80521(8) 0.0371(6) Uani 1 1 d . . . . .
 C17 C 0.91205(17) 0.68528(15) 0.96906(8) 0.0360(6) Uani 1 1 d . . . . .
 C127 C 0.26071(16) 0.14546(15) 0.72050(8) 0.0366(6) Uani 1 1 d . . . . .
 C18 C 0.94496(17) 0.73349(15) 0.95010(8) 0.0359(6) Uani 1 1 d . . . . .
 C131 C 0.13133(16) 0.16729(15) 0.74947(8) 0.0366(6) Uani 1 1 d . . . . .
 C19 C 0.82658(17) 0.68486(14) 0.98269(8) 0.0335(6) Uani 1 1 d . . . . .
 C135 C -0.06487(17) 0.24615(16) 0.76874(9) 0.0428(7) Uani 1 1 d . . . . .
 C20 C 0.78997(17) 0.63870(15) 1.00153(8) 0.0374(6) Uani 1 1 d . . . . .
 H20 H 0.821003 0.605589 1.004329 0.045 Uiso 1 1 calc R U . . .
 C139 C 0.09889(18) 0.40039(16) 0.80407(9) 0.0418(7) Uani 1 1 d . . . . .
 C21 C 0.71024(17) 0.63962(15) 1.01620(9) 0.0384(6) Uani 1 1 d . . . . .
 C143 C 0.22169(19) 0.48136(16) 0.83473(9) 0.0410(7) Uani 1 1 d . . . . .
 C22 C 0.66807(18) 0.69089(15) 1.01371(8) 0.0372(6) Uani 1 1 d . . . . .
 H22 H 0.615225 0.694176 1.025076 0.045 Uiso 1 1 calc R U . . .
 C147 C 0.42687(19) 0.57148(16) 0.89076(9) 0.0427(7) Uani 1 1 d . . . . .
 C23 C 0.70118(16) 0.73743(14) 0.99505(8) 0.0325(6) Uani 1 1 d . . . . .
 C151 C 0.48521(17) 0.40057(15) 0.85724(9) 0.0379(6) Uani 1 1 d . . . . .
 C24 C 0.77875(16) 0.73304(13) 0.97758(8) 0.0308(5) Uani 1 1 d . . . . .
 C155 C 0.50885(17) 0.29272(15) 0.82093(8) 0.0366(6) Uani 1 1 d . . . . .
 C25 C 0.65585(17) 0.79090(14) 0.99172(8) 0.0330(6) Uani 1 1 d . . . . .
 C159 C 0.23992(16) 0.36608(15) 0.80462(8) 0.0348(6) Uani 1 1 d . . . . .
 C26 C 0.58928(19) 0.80769(15) 1.01428(8) 0.0379(6) Uani 1 1 d . . . . .
 H26 H 0.574986 0.785564 1.032987 0.045 Uiso 1 1 calc R U . . .
 C163 C 0.41634(17) 0.19168(15) 0.72674(8) 0.0368(6) Uani 1 1 d . . . . .
 C27 C 0.54310(19) 0.85582(15) 1.01026(8) 0.0384(6) Uani 1 1 d . . . . .
 C167 C 0.56505(18) 0.18122(16) 0.73541(9) 0.0413(7) Uani 1 1 d . . . . .
 H167 H 0.615176 0.165161 0.726302 0.050 Uiso 1 1 calc R U . . .
 C28 C 0.56291(18) 0.88534(14) 0.98171(8) 0.0351(6) Uani 1 1 d . . . . .
 H28 H 0.531243 0.917543 0.978085 0.042 Uiso 1 1 calc R U . . .
 C171 C 0.27655(19) 0.10552(19) 0.60452(10) 0.0489(8) Uani 1 1 d . . . . .
 H171 H 0.225678 0.087628 0.589315 0.059 Uiso 1 1 calc R U . . .
 C29 C 0.62819(17) 0.86892(13) 0.95815(8) 0.0315(5) Uani 1 1 d . . . . .
 C175 C 0.35275(19) 0.11285(17) 0.54879(9) 0.0437(7) Uani 1 1 d . . . . .
 C30 C 0.67956(16) 0.82470(13) 0.96456(7) 0.0298(5) Uani 1 1 d . . . . .
 C179 C 0.4139(2) 0.16219(17) 0.50157(9) 0.0449(7) Uani 1 1 d . . . . .
 C31 C 0.63935(16) 0.88915(13) 0.92419(8) 0.0314(5) Uani 1 1 d . . . . .
 C183 C 0.5358(3) 0.27674(19) 0.45047(10) 0.0559(9) Uani 1 1 d . . . . .
 C32 C 0.56708(17) 0.90828(15) 0.90922(8) 0.0359(6) Uani 1 1 d . . . . .
 H32 H 0.524703 0.923675 0.925364 0.043 Uiso 1 1 calc R U . . .
 C187 C 0.7143(2) 0.27877(16) 0.51789(9) 0.0423(7) Uani 1 1 d . . . . .
 C33 C 0.55781(16) 0.90498(15) 0.87292(8) 0.0356(6) Uani 1 1 d . . . . .
 H33 H 0.506957 0.914133 0.863506 0.043 Uiso 1 1 calc R U . . .
 C191 C 0.81037(19) 0.25493(16) 0.56145(9) 0.0429(7) Uani 1 1 d . . . . .
 C34 C 0.62351(16) 0.88793(14) 0.84866(8) 0.0325(6) Uani 1 1 d . . . . .
 C195 C 0.92511(19) 0.16223(17) 0.61384(9) 0.0446(7) Uani 1 1 d . . . . .
 C35 C 0.70426(16) 0.88567(14) 0.86549(8) 0.0319(6) Uani 1 1 d . . . . .
 C199 C 0.69963(17) 0.09778(15) 0.63373(8) 0.0362(6) Uani 1 1 d . . . . .
 C36 C 0.71014(15) 0.87994(13) 0.90305(8) 0.0311(6) Uani 1 1 d . . . . .
 C203 C 0.6474(2) 0.02407(16) 0.67203(9) 0.0417(7) Uani 1 1 d . . . . .
 C37 C 0.86543(16) 0.85539(14) 0.90577(8) 0.0332(6) Uani 1 1 d . . . . .
 C207 C 0.57390(18) 0.19836(14) 0.54192(8) 0.0365(6) Uani 1 1 d . . . . .
 C38 C 0.92162(16) 0.82104(14) 0.91996(8) 0.0355(6) Uani 1 1 d . . . . .
 C211 C 0.49474(17) 0.14089(15) 0.67261(9) 0.0382(6) Uani 1 1 d . . . . .
 C39 C 0.89165(16) 0.77657(14) 0.94125(8) 0.0335(6) Uani 1 1 d . . . . .
 C215 C 0.1052(3) -0.0433(2) 0.66121(12) 0.0624(9) Uani 1 1 d . . . . .
 H21D H 0.063468 -0.022036 0.651542 0.094 Uiso 1 1 calc R U . . .
 H21E H 0.087826 -0.091610 0.652850 0.094 Uiso 1 1 calc R U . . .
 H21F H 0.161369 -0.030642 0.652083 0.094 Uiso 1 1 calc R U . . .
 C40 C 0.80881(16) 0.77557(14) 0.95429(8) 0.0322(6) Uani 1 1 d . . . . .
 C219 C -0.2069(2) 0.2863(2) 0.77078(13) 0.0627(10) Uani 1 1 d . . . . .
 H21M H -0.182183 0.316835 0.756535 0.094 Uiso 1 1 calc R U . . .
 H21N H -0.198888 0.308748 0.797326 0.094 Uiso 1 1 calc R U . . .
 H21O H -0.268010 0.272052 0.764003 0.094 Uiso 1 1 calc R U . . .
 C41 C 0.75577(16) 0.81637(13) 0.94430(8) 0.0302(5) Uani 1 1 d . . . . .
 C223 C -0.0394(3) 0.5584(2) 0.86039(13) 0.0723(12) Uani 1 1 d . . . . .
 H22M H -0.077374 0.591104 0.862855 0.108 Uiso 1 1 calc R U . . .
 H22N H -0.010829 0.563697 0.884504 0.108 Uiso 1 1 calc R U . . .
 H22O H -0.072897 0.513619 0.851730 0.108 Uiso 1 1 calc R U . . .
 C42 C 0.77921(15) 0.85104(13) 0.91698(8) 0.0296(5) Uani 1 1 d . . . . .
 C227 C 0.4755(3) 0.63305(19) 0.95560(11) 0.0618(10) Uani 1 1 d . . . . .
 H22G H 0.419334 0.618210 0.964044 0.093 Uiso 1 1 calc R U . . .
 H22H H 0.500615 0.676475 0.971909 0.093 Uiso 1 1 calc R U . . .
 H22I H 0.512691 0.600913 0.956265 0.093 Uiso 1 1 calc R U . . .
 C43 C 0.76119(16) 0.87162(15) 0.80442(8) 0.0358(6) Uani 1 1 d . . . . .
 C231 C 0.7395(2) 0.4154(2) 0.90569(11) 0.0566(9) Uani 1 1 d . . . . .
 H23D H 0.760244 0.413410 0.880904 0.085 Uiso 1 1 calc R U . . .
 H23E H 0.787230 0.416979 0.922724 0.085 Uiso 1 1 calc R U . . .
 H23F H 0.713901 0.455272 0.914531 0.085 Uiso 1 1 calc R U . . .
 C44 C 0.83158(18) 0.86985(17) 0.78064(9) 0.0426(7) Uani 1 1 d . . . . .
 H44 H 0.887998 0.888151 0.790704 0.051 Uiso 1 1 calc R U . . .
 C235 C 0.2005(3) 0.0623(3) 0.42609(12) 0.0782(12) Uani 1 1 d . . . . .
 H23J H 0.213252 0.109104 0.426018 0.117 Uiso 1 1 calc R U . . .
 H23K H 0.146947 0.041138 0.411685 0.117 Uiso 1 1 calc R U . . .
 H23L H 0.246847 0.039862 0.415017 0.117 Uiso 1 1 calc R U . . .
 C45 C 0.81727(19) 0.84251(17) 0.74456(9) 0.0453(8) Uani 1 1 d . . . . .
 H45 H 0.863536 0.845484 0.728848 0.054 Uiso 1 1 calc R U . . .
 C239 C 0.4682(4) 0.2605(3) 0.38729(13) 0.0858(15) Uani 1 1 d . . . . .
 H23M H 0.414344 0.239852 0.395141 0.129 Uiso 1 1 calc R U . . .
 H23N H 0.502192 0.226301 0.376646 0.129 Uiso 1 1 calc R U . . .
 H23O H 0.456336 0.283168 0.368628 0.129 Uiso 1 1 calc R U . . .
 C46 C 0.73452(19) 0.80842(16) 0.72810(8) 0.0404(7) Uani 1 1 d . . . . .
 C243 C 0.9443(7) 0.3833(6) 0.4836(3) 0.102(3) Uani 0.540(7) 1 d . U P A 1
 H24M H 0.890484 0.379611 0.469733 0.153 Uiso 0.540(7) 1 calc R U P A 1
 H24N H 0.967070 0.342093 0.474919 0.153 Uiso 0.540(7) 1 calc R U P A 1
 H24O H 0.985444 0.420396 0.479605 0.153 Uiso 0.540(7) 1 calc R U P A 1
 C47 C 0.66221(18) 0.81316(15) 0.74915(8) 0.0376(6) Uani 1 1 d . . . . .
 C247 C 1.0280(2) 0.0845(2) 0.61158(19) 0.0947(19) Uani 1 1 d . . . . .
 H24G H 0.989183 0.058198 0.624562 0.142 Uiso 1 1 calc R U . . .
 H24H H 1.086974 0.081232 0.617256 0.142 Uiso 1 1 calc R U . . .
 H24I H 1.014999 0.067552 0.584801 0.142 Uiso 1 1 calc R U . . .
 C48 C 0.67631(17) 0.85187(14) 0.78725(8) 0.0342(6) Uani 1 1 d . . . . .
 C251 C 0.5943(10) -0.0882(6) 0.6762(5) 0.099(4) Uani 0.499(10) 1 d . U P C 1
 H25D H 0.601575 -0.122318 0.688646 0.148 Uiso 0.499(10) 1 calc R U P C 1
 H25E H 0.599701 -0.105327 0.649496 0.148 Uiso 0.499(10) 1 calc R U P C 1
 H25F H 0.537655 -0.076250 0.680704 0.148 Uiso 0.499(10) 1 calc R U P C 1
 C49 C 0.7312(2) 0.76180(17) 0.69221(9) 0.0452(7) Uani 1 1 d . . . . .
 C116 C 0.2185(4) 0.3810(2) 0.70263(17) 0.0979(18) Uani 1 1 d . . . . .
 H11G H 0.174984 0.342926 0.703391 0.147 Uiso 1 1 calc R U . . .
 H11H H 0.246407 0.401153 0.727354 0.147 Uiso 1 1 calc R U . . .
 H11I H 0.261079 0.366182 0.685027 0.147 Uiso 1 1 calc R U . . .
 C50 C 0.7964(2) 0.7655(2) 0.66712(9) 0.0517(8) Uani 1 1 d . . . . .
 H50 H 0.840130 0.803562 0.672458 0.062 Uiso 1 1 calc R U . . .
 C118 C 0.1015(4) 0.4478(2) 0.71467(16) 0.0968(18) Uani 1 1 d . . . . .
 H11D H 0.071314 0.477843 0.705734 0.145 Uiso 1 1 calc R U . . .
 H11E H 0.123075 0.468929 0.740330 0.145 Uiso 1 1 calc R U . . .
 H11F H 0.062194 0.406482 0.713572 0.145 Uiso 1 1 calc R U . . .
 C51 C 0.7986(3) 0.7162(2) 0.63537(10) 0.0581(9) Uani 1 1 d . . . . .
 C120 C 0.0348(3) 0.7584(3) 0.71519(18) 0.100(2) Uani 1 1 d . . . . .
 H12M H 0.064517 0.792090 0.703969 0.150 Uiso 1 1 calc R U . . .
 H12N H -0.025399 0.762734 0.717264 0.150 Uiso 1 1 calc R U . . .
 H12O H 0.039163 0.714127 0.699617 0.150 Uiso 1 1 calc R U . . .
 C52 C 0.7368(3) 0.6601(2) 0.63005(10) 0.0606(10) Uani 1 1 d . . . . .
 H52 H 0.740236 0.623679 0.609287 0.073 Uiso 1 1 calc R U . . .
 C122 C 0.0697(2) 0.8363(2) 0.77930(14) 0.0741(13) Uani 1 1 d . . . . .
 H12J H 0.102257 0.843441 0.802741 0.111 Uiso 1 1 calc R U . . .
 H12K H 0.009763 0.838684 0.784233 0.111 Uiso 1 1 calc R U . . .
 H12L H 0.092922 0.870472 0.767098 0.111 Uiso 1 1 calc R U . . .
 C53 C 0.6689(2) 0.65359(18) 0.65366(9) 0.0514(8) Uani 1 1 d . . . . .
 C124 C 0.4049(2) 1.06000(17) 0.76929(10) 0.0539(9) Uani 1 1 d . . . . .
 H12G H 0.451636 1.054552 0.752443 0.081 Uiso 1 1 calc R U . . .
 H12H H 0.395308 1.105954 0.775052 0.081 Uiso 1 1 calc R U . . .
 H12I H 0.352883 1.030010 0.757423 0.081 Uiso 1 1 calc R U . . .
 C54 C 0.6633(2) 0.70792(17) 0.68420(9) 0.0455(8) Uani 1 1 d . . . . .
 C126 C 0.50618(19) 1.09317(15) 0.82415(9) 0.0415(7) Uani 1 1 d . . . . .
 H12A H 0.521742 1.083591 0.847296 0.062 Uiso 1 1 calc R U . . .
 H12B H 0.493084 1.138148 0.829632 0.062 Uiso 1 1 calc R U . . .
 H12C H 0.553894 1.089785 0.807756 0.062 Uiso 1 1 calc R U . . .
 C55 C 0.6040(3) 0.59476(19) 0.64745(10) 0.0555(9) Uani 1 1 d . . . . .
 C128 C 0.22443(18) 0.07908(16) 0.70786(9) 0.0415(7) Uani 1 1 d . . . . .
 H128 H 0.256130 0.049645 0.692275 0.050 Uiso 1 1 calc R U . . .
 C56 C 0.6129(3) 0.5358(2) 0.62173(11) 0.0666(11) Uani 1 1 d . . . . .
 H56 H 0.664711 0.533486 0.609384 0.080 Uiso 1 1 calc R U . . .
 C130 C 0.09691(17) 0.09921(15) 0.73648(9) 0.0391(6) Uani 1 1 d . . . . .
 H130 H 0.039542 0.084563 0.741386 0.047 Uiso 1 1 calc R U . . .
 C57 C 0.5500(3) 0.4812(2) 0.61359(14) 0.0764(12) Uani 1 1 d . . . . .
 C132 C 0.21926(16) 0.19034(14) 0.74567(8) 0.0353(6) Uani 1 1 d . . . . .
 C58 C 0.4750(3) 0.4842(2) 0.63293(12) 0.0700(11) Uani 1 1 d . . . . .
 H58 H 0.431087 0.446278 0.627806 0.084 Uiso 1 1 calc R U . . .
 C134 C -0.01220(17) 0.19902(16) 0.75971(9) 0.0415(7) Uani 1 1 d . . . . .
 H134 H -0.037252 0.153541 0.750778 0.050 Uiso 1 1 calc R U . . .
 C59 C 0.4631(3) 0.54186(19) 0.65967(10) 0.0569(9) Uani 1 1 d . . . . .
 C136 C -0.02711(17) 0.31127(17) 0.78268(9) 0.0428(7) Uani 1 1 d . . . . .
 H136 H -0.062544 0.343953 0.789253 0.051 Uiso 1 1 calc R U . . .
 C60 C 0.5283(3) 0.59747(17) 0.66714(9) 0.0508(8) Uani 1 1 d . . . . .
 C138 C 0.11474(16) 0.28326(15) 0.77712(8) 0.0345(6) Uani 1 1 d . . . . .
 C61 C 0.3822(3) 0.54564(18) 0.67849(10) 0.0570(9) Uani 1 1 d . . . . .
 C140 C 0.05038(19) 0.45053(16) 0.81062(10) 0.0468(8) Uani 1 1 d . . . . .
 H140 H -0.008609 0.439316 0.803291 0.056 Uiso 1 1 calc R U . . .
 C62 C 0.3198(3) 0.49029(19) 0.67589(11) 0.0637(10) Uani 1 1 d . . . . .
 H62 H 0.330267 0.447946 0.662389 0.076 Uiso 1 1 calc R U . . .
 C142 C 0.1706(2) 0.53093(17) 0.83994(10) 0.0480(8) Uani 1 1 d . . . . .
 H142 H 0.195086 0.575434 0.852257 0.058 Uiso 1 1 calc R U . . .
 C63 C 0.2424(3) 0.4951(2) 0.69251(12) 0.0673(11) Uani 1 1 d . . . . .
 C144 C 0.18706(17) 0.41659(15) 0.81491(8) 0.0376(6) Uani 1 1 d . . . . .
 C64 C 0.2266(3) 0.55832(18) 0.71058(11) 0.0603(9) Uani 1 1 d . . . . .
 H64 H 0.173005 0.562578 0.721056 0.072 Uiso 1 1 calc R U . . .
 C146 C 0.34452(19) 0.55743(16) 0.87409(9) 0.0427(7) Uani 1 1 d . . . . .
 H146 H 0.311157 0.591635 0.878875 0.051 Uiso 1 1 calc R U . . .
 C65 C 0.2873(2) 0.61524(17) 0.71366(10) 0.0538(8) Uani 1 1 d . . . . .
 C148 C 0.47146(19) 0.51860(15) 0.88475(9) 0.0417(7) Uani 1 1 d . . . . .
 H148 H 0.526448 0.525970 0.896643 0.050 Uiso 1 1 calc R U . . .
 C66 C 0.3689(2) 0.60882(17) 0.69974(9) 0.0508(8) Uani 1 1 d . . . . .
 C150 C 0.35809(17) 0.44433(15) 0.84369(8) 0.0363(6) Uani 1 1 d . . . . .
 C67 C 0.2697(2) 0.68249(16) 0.72962(10) 0.0474(7) Uani 1 1 d . . . . .
 C152 C 0.55515(18) 0.40256(17) 0.88053(9) 0.0421(7) Uani 1 1 d . . . . .
 H152 H 0.572962 0.441275 0.900281 0.051 Uiso 1 1 calc R U . . .
 C68 C 0.1869(2) 0.69465(18) 0.73500(11) 0.0558(9) Uani 1 1 d . . . . .
 H68 H 0.140865 0.658273 0.728650 0.067 Uiso 1 1 calc R U . . .
 C154 C 0.57674(18) 0.29629(16) 0.84586(9) 0.0403(7) Uani 1 1 d . . . . .
 H154 H 0.607499 0.260549 0.841810 0.048 Uiso 1 1 calc R U . . .
 C69 C 0.1693(2) 0.75760(18) 0.74923(11) 0.0537(9) Uani 1 1 d . . . . .
 C156 C 0.45813(16) 0.34265(15) 0.82810(8) 0.0350(6) Uani 1 1 d . . . . .
 C70 C 0.23712(19) 0.81043(16) 0.75822(10) 0.0440(7) Uani 1 1 d . . . . .
 H70 H 0.226144 0.854142 0.768149 0.053 Uiso 1 1 calc R U . . .
 C158 C 0.20672(16) 0.30209(14) 0.78266(8) 0.0338(6) Uani 1 1 d . . . . .
 C71 C 0.32112(18) 0.80042(15) 0.75291(9) 0.0387(6) Uani 1 1 d . . . . .
 C160 C 0.32564(16) 0.38083(14) 0.81821(8) 0.0339(6) Uani 1 1 d . . . . .
 C72 C 0.3383(2) 0.73622(15) 0.73870(9) 0.0410(7) Uani 1 1 d . . . . .
 C162 C 0.35043(16) 0.27269(14) 0.77869(8) 0.0333(6) Uani 1 1 d . . . . .
 C73 C 0.58077(19) 0.76840(15) 0.73441(8) 0.0378(6) Uani 1 1 d . . . . .
 C164 C 0.41724(16) 0.23245(14) 0.76402(8) 0.0357(6) Uani 1 1 d . . . . .
 C74 C 0.5871(2) 0.71080(16) 0.70527(8) 0.0402(7) Uani 1 1 d . . . . .
 C166 C 0.56344(17) 0.21309(16) 0.77102(9) 0.0393(6) Uani 1 1 d . . . . .
 H166 H 0.610831 0.215635 0.787190 0.047 Uiso 1 1 calc R U . . .
 C75 C 0.5186(2) 0.65820(16) 0.69421(8) 0.0441(7) Uani 1 1 d . . . . .
 C168 C 0.49224(17) 0.17081(15) 0.71061(9) 0.0381(6) Uani 1 1 d . . . . .
 C76 C 0.4376(2) 0.66429(16) 0.70853(9) 0.0432(7) Uani 1 1 d . . . . .
 C170 C 0.27132(19) 0.12317(18) 0.64136(10) 0.0476(7) Uani 1 1 d . . . . .
 H170 H 0.216925 0.121864 0.651682 0.057 Uiso 1 1 calc R U . . .
 C77 C 0.42566(19) 0.72616(14) 0.73173(8) 0.0379(6) Uani 1 1 d . . . . .
 C172 C 0.35613(19) 0.11267(17) 0.58727(9) 0.0431(7) Uani 1 1 d . . . . .
 C78 C 0.49590(18) 0.77690(14) 0.74642(8) 0.0354(6) Uani 1 1 d . . . . .
 C174 C 0.42683(17) 0.13952(15) 0.64839(9) 0.0383(6) Uani 1 1 d . . . . .
 C79 C 0.39346(17) 0.85511(15) 0.76537(8) 0.0358(6) Uani 1 1 d . . . . .
 C176 C 0.2798(2) 0.08370(19) 0.52530(10) 0.0500(8) Uani 1 1 d . . . . .
 H176 H 0.234004 0.057315 0.533681 0.060 Uiso 1 1 calc R U . . .
 C80 C 0.38130(16) 0.92078(14) 0.77693(8) 0.0335(6) Uani 1 1 d . . . . .
 H80 H 0.327181 0.930758 0.771912 0.040 Uiso 1 1 calc R U . . .
 C178 C 0.3394(2) 0.13303(18) 0.47929(9) 0.0494(8) Uani 1 1 d . . . . .
 H178 H 0.334211 0.141380 0.455733 0.059 Uiso 1 1 calc R U . . .
 C81 C 0.44470(17) 0.97202(14) 0.79539(8) 0.0334(6) Uani 1 1 d . . . . .
 C180 C 0.42304(19) 0.14811(16) 0.53607(9) 0.0415(7) Uani 1 1 d . . . . .
 C82 C 0.52037(16) 0.95391(14) 0.80556(8) 0.0331(6) Uani 1 1 d . . . . .
 H82 H 0.562549 0.986751 0.821141 0.040 Uiso 1 1 calc R U . . .
 C182 C 0.4707(2) 0.23530(18) 0.46155(10) 0.0534(8) Uani 1 1 d . . . . .
 H182 H 0.416056 0.225836 0.449053 0.064 Uiso 1 1 calc R U . . .
 C83 C 0.53515(16) 0.88910(14) 0.79338(8) 0.0334(6) Uani 1 1 d . . . . .
 C184 C 0.6154(2) 0.28948(17) 0.46866(10) 0.0509(8) Uani 1 1 d . . . . .
 H184 H 0.661235 0.316484 0.460706 0.061 Uiso 1 1 calc R U . . .
 C84 C 0.47664(17) 0.84009(14) 0.76886(7) 0.0320(6) Uani 1 1 d . . . . .
 C186 C 0.5625(2) 0.22252(15) 0.51005(8) 0.0401(6) Uani 1 1 d . . . . .
 C85 C 0.61194(16) 0.87374(14) 0.80977(8) 0.0332(6) Uani 1 1 d . . . . .
 C188 C 0.7801(2) 0.32544(17) 0.51142(10) 0.0497(8) Uani 1 1 d . . . . .
 H188 H 0.770315 0.348542 0.493659 0.060 Uiso 1 1 calc R U . . .
 C86 C 0.77390(16) 0.89142(14) 0.84345(8) 0.0344(6) Uani 1 1 d . . . . .
 C190 C 0.8743(2) 0.30259(17) 0.55442(10) 0.0500(8) Uani 1 1 d . . . . .
 H190 H 0.929053 0.310091 0.566522 0.060 Uiso 1 1 calc R U . . .
 C87 C 1.0204(2) 1.07667(18) 0.85019(11) 0.0543(9) Uani 1 1 d . . . . .
 C192 C 0.72696(19) 0.24564(15) 0.54533(9) 0.0388(6) Uani 1 1 d . . . . .
 C88 C 1.0402(3) 1.1314(2) 0.88628(14) 0.0795(13) Uani 1 1 d . . . . .
 H88A H 1.079533 1.118849 0.902333 0.119 Uiso 1 1 calc R U . . .
 H88B H 0.987243 1.137800 0.898849 0.119 Uiso 1 1 calc R U . . .
 H88C H 1.066534 1.172801 0.880860 0.119 Uiso 1 1 calc R U . . .
 C194 C 0.90897(19) 0.20433(17) 0.59275(10) 0.0452(7) Uani 1 1 d . . . . .
 H194 H 0.955592 0.228750 0.583686 0.054 Uiso 1 1 calc R U . . .
 C89 C 1.1027(2) 1.06650(19) 0.82997(11) 0.0560(9) Uani 1 1 d . . . . .
 H89A H 1.090015 1.028752 0.807914 0.084 Uiso 1 1 calc R U . . .
 H89B H 1.144387 1.057685 0.846564 0.084 Uiso 1 1 calc R U . . .
 H89C H 1.126066 1.106582 0.822522 0.084 Uiso 1 1 calc R U . . .
 C196 C 0.85591(19) 0.12730(17) 0.62653(9) 0.0432(7) Uani 1 1 d . . . . .
 H196 H 0.866008 0.099045 0.641414 0.052 Uiso 1 1 calc R U . . .
 C90 C 0.9599(3) 1.0972(2) 0.82479(15) 0.0752(14) Uani 1 1 d . . . . .
 H90A H 0.989095 1.136240 0.817718 0.113 Uiso 1 1 calc R U . . .
 H90B H 0.909010 1.107946 0.838007 0.113 Uiso 1 1 calc R U . . .
 H90C H 0.943058 1.060580 0.802484 0.113 Uiso 1 1 calc R U . . .
 C198 C 0.75579(17) 0.17466(15) 0.59728(8) 0.0365(6) Uani 1 1 d . . . . .
 C91A C 1.2789(5) 0.8451(5) 0.8826(3) 0.0507(19) Uani 0.559(7) 1 d . U P E 1
 C200 C 0.61943(17) 0.11828(14) 0.63298(8) 0.0354(6) Uani 1 1 d . . . . .
 C91B C 1.2854(7) 0.8751(7) 0.8976(4) 0.057(2) Uani 0.441(7) 1 d . U P E 2
 C202 C 0.57620(19) 0.05609(16) 0.67757(9) 0.0414(7) Uani 1 1 d . . . . .
 H202 H 0.535171 0.044768 0.694170 0.050 Uiso 1 1 calc R U . . .
 C92A C 1.2857(4) 0.7789(4) 0.8533(2) 0.0580(18) Uani 0.559(7) 1 d . U P E 1
 H92A H 1.344668 0.779918 0.845743 0.087 Uiso 0.559(7) 1 calc R U P E 1
 H92B H 1.247821 0.773556 0.831577 0.087 Uiso 0.559(7) 1 calc R U P E 1
 H92C H 1.269045 0.741550 0.864062 0.087 Uiso 0.559(7) 1 calc R U P E 1
 C204 C 0.71020(18) 0.04944(16) 0.65201(8) 0.0397(7) Uani 1 1 d . . . . .
 H204 H 0.762827 0.033631 0.650486 0.048 Uiso 1 1 calc R U . . .
 C92B C 1.3309(10) 0.8223(7) 0.9063(5) 0.063(3) Uani 0.441(7) 1 d . U P E 2
 H92D H 1.329196 0.825390 0.932813 0.095 Uiso 0.441(7) 1 calc R U P E 2
 H92E H 1.390328 0.829496 0.899443 0.095 Uiso 0.441(7) 1 calc R U P E 2
 H92F H 1.302186 0.778142 0.892072 0.095 Uiso 0.441(7) 1 calc R U P E 2
 C206 C 0.50378(18) 0.16660(15) 0.55735(8) 0.0373(6) Uani 1 1 d . . . . .
 C93A C 1.3067(4) 0.9009(5) 0.8654(3) 0.0560(19) Uani 0.559(7) 1 d . U P E 1
 H93A H 1.302742 0.943154 0.883305 0.084 Uiso 0.559(7) 1 calc R U P E 1
 H93B H 1.269827 0.895140 0.843355 0.084 Uiso 0.559(7) 1 calc R U P E 1
 H93C H 1.365870 0.900851 0.858350 0.084 Uiso 0.559(7) 1 calc R U P E 1
 C208 C 0.65668(17) 0.20747(14) 0.55814(8) 0.0360(6) Uani 1 1 d . . . . .
 C93B C 1.3273(4) 0.9423(4) 0.9179(3) 0.062(2) Uani 0.441(7) 1 d . U P E 2
 H93D H 1.299753 0.975023 0.910251 0.092 Uiso 0.441(7) 1 calc R U P E 2
 H93E H 1.387662 0.948663 0.912307 0.092 Uiso 0.441(7) 1 calc R U P E 2
 H93F H 1.322311 0.947904 0.944545 0.092 Uiso 0.441(7) 1 calc R U P E 2
 C210 C 0.59900(17) 0.15169(14) 0.60510(8) 0.0344(6) Uani 1 1 d . . . . .
 C94A C 1.3384(8) 0.8518(6) 0.9162(4) 0.060(3) Uani 0.559(7) 1 d . U P E 1
 H94A H 1.396071 0.847809 0.908094 0.091 Uiso 0.559(7) 1 calc R U P E 1
 H94B H 1.317671 0.816645 0.928194 0.091 Uiso 0.559(7) 1 calc R U P E 1
 H94C H 1.339440 0.895172 0.933931 0.091 Uiso 0.559(7) 1 calc R U P E 1
 C212 C 0.34151(17) 0.16463(15) 0.70394(9) 0.0386(6) Uani 1 1 d . . . . .
 C94B C 1.2882(7) 0.8649(7) 0.8550(4) 0.062(2) Uani 0.441(7) 1 d . U P E 2
 H94D H 1.256791 0.820813 0.842223 0.093 Uiso 0.441(7) 1 calc R U P E 2
 H94E H 1.347592 0.868695 0.847954 0.093 Uiso 0.441(7) 1 calc R U P E 2
 H94F H 1.261919 0.898840 0.847996 0.093 Uiso 0.441(7) 1 calc R U P E 2
 C214 C 0.1737(2) -0.05704(18) 0.71841(12) 0.0580(9) Uani 1 1 d . . . . .
 H21A H 0.230447 -0.045154 0.709614 0.087 Uiso 1 1 calc R U . . .
 H21B H 0.154710 -0.105127 0.709555 0.087 Uiso 1 1 calc R U . . .
 H21C H 0.176192 -0.043562 0.745572 0.087 Uiso 1 1 calc R U . . .
 C95 C 1.10188(19) 0.59509(18) 0.97175(10) 0.0497(8) Uani 1 1 d . . . . .
 C216 C 0.0211(2) -0.04087(18) 0.71709(12) 0.0560(9) Uani 1 1 d . . . . .
 H21G H 0.022777 -0.025360 0.744193 0.084 Uiso 1 1 calc R U . . .
 H21H H 0.004425 -0.089251 0.709312 0.084 Uiso 1 1 calc R U . . .
 H21I H -0.020388 -0.020605 0.706497 0.084 Uiso 1 1 calc R U . . .
 C96 C 1.0580(3) 0.5240(2) 0.95281(15) 0.0717(12) Uani 1 1 d . . . . .
 H96A H 1.052791 0.517933 0.925984 0.108 Uiso 1 1 calc R U . . .
 H96B H 1.001193 0.515772 0.962302 0.108 Uiso 1 1 calc R U . . .
 H96C H 1.092130 0.492684 0.958039 0.108 Uiso 1 1 calc R U . . .
 C218 C -0.1820(2) 0.1874(2) 0.72177(13) 0.0699(11) Uani 1 1 d . . . . .
 H21J H -0.158167 0.146385 0.716439 0.105 Uiso 1 1 calc R U . . .
 H21K H -0.156611 0.215015 0.706009 0.105 Uiso 1 1 calc R U . . .
 H21L H -0.243892 0.176544 0.716737 0.105 Uiso 1 1 calc R U . . .
 C97 C 1.1111(3) 0.6041(2) 1.01325(12) 0.0700(12) Uani 1 1 d . . . . .
 H97A H 1.147758 0.574280 1.018250 0.105 Uiso 1 1 calc R U . . .
 H97B H 1.054781 0.593708 1.022792 0.105 Uiso 1 1 calc R U . . .
 H97C H 1.136727 0.650146 1.025497 0.105 Uiso 1 1 calc R U . . .
 C220 C -0.1954(2) 0.1808(2) 0.78692(14) 0.0671(11) Uani 1 1 d . . . . .
 H22J H -0.256938 0.165514 0.781753 0.101 Uiso 1 1 calc R U . . .
 H22K H -0.184482 0.206131 0.812952 0.101 Uiso 1 1 calc R U . . .
 H22L H -0.166312 0.142440 0.782052 0.101 Uiso 1 1 calc R U . . .
 C98 C 1.1905(2) 0.6047(2) 0.95670(14) 0.0724(13) Uani 1 1 d . . . . .
 H98A H 1.223114 0.573153 0.962654 0.109 Uiso 1 1 calc R U . . .
 H98B H 1.220138 0.650090 0.968026 0.109 Uiso 1 1 calc R U . . .
 H98C H 1.185328 0.597098 0.929743 0.109 Uiso 1 1 calc R U . . .
 C222 C 0.0794(3) 0.63904(19) 0.84563(13) 0.0683(11) Uani 1 1 d . . . . .
 H22P H 0.121245 0.646535 0.827454 0.102 Uiso 1 1 calc R U . . .
 H22R H 0.109068 0.644060 0.869482 0.102 Uiso 1 1 calc R U . . .
 H22Q H 0.040969 0.671458 0.848646 0.102 Uiso 1 1 calc R U . . .
 C99 C 0.6703(2) 0.58222(17) 1.03238(10) 0.0472(8) Uani 1 1 d . . . . .
 C224 C -0.0175(2) 0.56298(19) 0.79496(12) 0.0629(10) Uani 1 1 d . . . . .
 H22A H -0.051762 0.518504 0.785995 0.094 Uiso 1 1 calc R U . . .
 H22B H 0.024882 0.570139 0.776920 0.094 Uiso 1 1 calc R U . . .
 H22C H -0.054768 0.596227 0.798118 0.094 Uiso 1 1 calc R U . . .
 C100 C 0.6650(2) 0.51594(17) 1.00253(11) 0.0537(8) Uani 1 1 d . . . . .
 H10J H 0.629155 0.516124 0.981208 0.080 Uiso 1 1 calc R U . . .
 H10K H 0.640163 0.479413 1.012765 0.080 Uiso 1 1 calc R U . . .
 H10L H 0.722397 0.510059 0.994593 0.080 Uiso 1 1 calc R U . . .
 C226 C 0.5552(3) 0.6615(2) 0.90303(15) 0.0743(12) Uani 1 1 d . . . . .
 H22S H 0.592326 0.629719 0.904500 0.112 Uiso 1 1 calc R U . . .
 H22T H 0.579836 0.705377 0.919011 0.112 Uiso 1 1 calc R U . . .
 H22U H 0.549911 0.663985 0.877366 0.112 Uiso 1 1 calc R U . . .
 C101 C 0.5801(2) 0.58640(18) 1.04351(11) 0.0521(8) Uani 1 1 d . . . . .
 H10A H 0.579455 0.628241 1.062368 0.078 Uiso 1 1 calc R U . . .
 H10B H 0.557939 0.549121 1.053640 0.078 Uiso 1 1 calc R U . . .
 H10C H 0.544277 0.584539 1.021753 0.078 Uiso 1 1 calc R U . . .
 C228 C 0.4120(3) 0.69211(18) 0.91646(12) 0.0596(9) Uani 1 1 d . . . . .
 H22D H 0.404015 0.695981 0.891200 0.089 Uiso 1 1 calc R U . . .
 H22E H 0.441143 0.734680 0.932367 0.089 Uiso 1 1 calc R U . . .
 H22F H 0.356237 0.679955 0.926087 0.089 Uiso 1 1 calc R U . . .
 C102 C 0.7249(2) 0.58004(18) 1.06533(11) 0.0537(9) Uani 1 1 d . . . . .
 H10G H 0.782546 0.574596 1.057559 0.081 Uiso 1 1 calc R U . . .
 H10H H 0.699617 0.542623 1.074758 0.081 Uiso 1 1 calc R U . . .
 H10I H 0.727890 0.621508 1.084908 0.081 Uiso 1 1 calc R U . . .
 C230 C 0.7170(2) 0.2924(2) 0.89320(12) 0.0647(10) Uani 1 1 d . . . . .
 H23G H 0.676313 0.252612 0.893726 0.097 Uiso 1 1 calc R U . . .
 H23H H 0.765230 0.298330 0.910854 0.097 Uiso 1 1 calc R U . . .
 H23I H 0.737716 0.287505 0.868196 0.097 Uiso 1 1 calc R U . . .
 C103 C 0.4607(9) 0.8692(9) 1.0331(5) 0.051(3) Uani 0.527(7) 1 d . U P B 1
 C232 C 0.6360(2) 0.3565(2) 0.94146(10) 0.0549(8) Uani 1 1 d . . . . .
 H23B H 0.681569 0.357274 0.959353 0.082 Uiso 1 1 calc R U . . .
 H23A H 0.591955 0.317320 0.939474 0.082 Uiso 1 1 calc R U . . .
 H23C H 0.610790 0.396655 0.949845 0.082 Uiso 1 1 calc R U . . .
 C104 C 0.4305(17) 0.9288(11) 1.0289(7) 0.059(4) Uani 0.527(7) 1 d . U P B 1
 H10D H 0.404358 0.919868 1.003883 0.088 Uiso 0.527(7) 1 calc R U P B 1
 H10E H 0.478762 0.965608 1.032715 0.088 Uiso 0.527(7) 1 calc R U P B 1
 H10F H 0.388177 0.940756 1.047218 0.088 Uiso 0.527(7) 1 calc R U P B 1
 C234 C 0.1176(3) 0.0889(4) 0.48253(15) 0.107(2) Uani 1 1 d . . . . .
 H23P H 0.111297 0.084012 0.507739 0.161 Uiso 1 1 calc R U . . .
 H23Q H 0.065207 0.066746 0.467390 0.161 Uiso 1 1 calc R U . . .
 H23R H 0.127998 0.136077 0.483350 0.161 Uiso 1 1 calc R U . . .
 C105 C 0.4864(6) 0.8782(5) 1.0730(2) 0.069(2) Uani 0.527(7) 1 d . U P B 1
 H10V H 0.536232 0.913560 1.080419 0.104 Uiso 0.527(7) 1 calc R U P B 1
 H10W H 0.500563 0.836691 1.076125 0.104 Uiso 0.527(7) 1 calc R U P B 1
 H10X H 0.439058 0.890166 1.088481 0.104 Uiso 0.527(7) 1 calc R U P B 1
 C236 C 0.1756(4) -0.0166(3) 0.46502(15) 0.0976(18) Uani 1 1 d . . . . .
 H23S H 0.223262 -0.037254 0.453894 0.146 Uiso 1 1 calc R U . . .
 H23T H 0.122690 -0.038839 0.450349 0.146 Uiso 1 1 calc R U . . .
 H23U H 0.170433 -0.020706 0.490410 0.146 Uiso 1 1 calc R U . . .
 C106 C 0.3893(4) 0.8083(3) 1.0208(2) 0.0554(19) Uani 0.527(7) 1 d . U P B 1
 H10S H 0.339263 0.816387 1.035226 0.083 Uiso 0.527(7) 1 calc R U P B 1
 H10T H 0.409245 0.769360 1.024845 0.083 Uiso 0.527(7) 1 calc R U P B 1
 H10U H 0.374047 0.800442 0.994385 0.083 Uiso 0.527(7) 1 calc R U P B 1
 C238 C 0.4574(6) 0.3616(3) 0.43727(17) 0.131(3) Uani 1 1 d . . . . .
 H23V H 0.444543 0.384702 0.418970 0.197 Uiso 1 1 calc R U . . .
 H23W H 0.486730 0.393854 0.459317 0.197 Uiso 1 1 calc R U . . .
 H23X H 0.404144 0.338340 0.444214 0.197 Uiso 1 1 calc R U . . .
 C107 C 0.8667(3) 0.7211(3) 0.60641(12) 0.0706(11) Uani 1 1 d . . . . .
 C240 C 0.5953(5) 0.3473(5) 0.4086(2) 0.165(4) Uani 1 1 d . . . . .
 H24J H 0.631971 0.316143 0.396274 0.247 Uiso 1 1 calc R U . . .
 H24K H 0.626242 0.378651 0.430547 0.247 Uiso 1 1 calc R U . . .
 H24L H 0.579274 0.371593 0.391429 0.247 Uiso 1 1 calc R U . . .
 C108 C 0.9188(4) 0.6661(4) 0.6036(2) 0.115(2) Uani 1 1 d . . . . .
 H10P H 0.947797 0.671796 0.627732 0.173 Uiso 1 1 calc R U . . .
 H10Q H 0.961236 0.668177 0.584968 0.173 Uiso 1 1 calc R U . . .
 H10R H 0.880832 0.622926 0.596457 0.173 Uiso 1 1 calc R U . . .
 C242 C 0.8913(7) 0.4612(5) 0.5361(4) 0.098(3) Uani 0.540(7) 1 d . U P A 1
 H24P H 0.933939 0.498355 0.533239 0.147 Uiso 0.540(7) 1 calc R U P A 1
 H24Q H 0.876073 0.469329 0.562005 0.147 Uiso 0.540(7) 1 calc R U P A 1
 H24R H 0.840251 0.457061 0.520269 0.147 Uiso 0.540(7) 1 calc R U P A 1
 C109 C 0.9306(4) 0.7869(3) 0.61775(15) 0.0947(16) Uani 1 1 d . . . . .
 H10M H 0.899581 0.824203 0.622097 0.142 Uiso 1 1 calc R U . . .
 H10N H 0.969798 0.789175 0.597869 0.142 Uiso 1 1 calc R U . . .
 H10O H 0.963148 0.789234 0.640503 0.142 Uiso 1 1 calc R U . . .
 C244 C 1.0106(7) 0.4038(7) 0.5471(4) 0.110(3) Uani 0.540(7) 1 d . U P A 1
 H24S H 1.031838 0.361643 0.541358 0.166 Uiso 0.540(7) 1 calc R U P A 1
 H24T H 0.999704 0.417059 0.573559 0.166 Uiso 0.540(7) 1 calc R U P A 1
 H24U H 1.053377 0.437999 0.541248 0.166 Uiso 0.540(7) 1 calc R U P A 1
 C110 C 0.8229(4) 0.7170(4) 0.56990(15) 0.117(2) Uani 1 1 d . . . . .
 H11J H 0.788979 0.672592 0.560058 0.176 Uiso 1 1 calc R U . . .
 H11K H 0.865812 0.725551 0.552326 0.176 Uiso 1 1 calc R U . . .
 H11L H 0.785432 0.750152 0.573572 0.176 Uiso 1 1 calc R U . . .
 C246 C 1.0840(3) 0.1958(3) 0.60431(15) 0.0800(14) Uani 1 1 d . . . . .
 H24A H 1.073288 0.178728 0.577408 0.120 Uiso 1 1 calc R U . . .
 H24B H 1.141285 0.190313 0.611159 0.120 Uiso 1 1 calc R U . . .
 H24C H 1.079774 0.243015 0.611853 0.120 Uiso 1 1 calc R U . . .
 C111 C 0.5630(6) 0.4206(5) 0.5844(3) 0.095(2) Uani 0.743(9) 1 d D U P D 1
 C248 C 1.0354(3) 0.1865(4) 0.66451(14) 0.0995(19) Uani 1 1 d . . . . .
 H24D H 1.030276 0.233509 0.670786 0.149 Uiso 1 1 calc R U . . .
 H24E H 1.093492 0.182373 0.671069 0.149 Uiso 1 1 calc R U . . .
 H24F H 0.994757 0.163305 0.678324 0.149 Uiso 1 1 calc R U . . .
 C112 C 0.4831(6) 0.3671(4) 0.5738(3) 0.122(3) Uani 0.743(9) 1 d D U P D 1
 H11S H 0.437365 0.385423 0.564641 0.183 Uiso 0.743(9) 1 calc R U P D 1
 H11T H 0.464864 0.351992 0.595524 0.183 Uiso 0.743(9) 1 calc R U P D 1
 H11U H 0.495954 0.329495 0.554259 0.183 Uiso 0.743(9) 1 calc R U P D 1
 C250 C 0.7479(7) -0.0512(6) 0.6839(3) 0.073(3) Uani 0.499(10) 1 d . U P C 1
 H25G H 0.792002 -0.011940 0.693392 0.109 Uiso 0.499(10) 1 calc R U P C 1
 H25H H 0.753810 -0.069655 0.657378 0.109 Uiso 0.499(10) 1 calc R U P C 1
 H25I H 0.754334 -0.084596 0.697094 0.109 Uiso 0.499(10) 1 calc R U P C 1
 C113 C 0.5964(8) 0.4379(5) 0.5485(2) 0.107(3) Uani 0.743(9) 1 d D U P D 1
 H11M H 0.649774 0.469939 0.554550 0.160 Uiso 0.743(9) 1 calc R U P D 1
 H11N H 0.553804 0.457135 0.537849 0.160 Uiso 0.743(9) 1 calc R U P D 1
 H11O H 0.606590 0.397445 0.530503 0.160 Uiso 0.743(9) 1 calc R U P D 1
 C114 C 0.6330(7) 0.3889(4) 0.5988(2) 0.102(3) Uani 0.743(9) 1 d D U P D 1
 H11P H 0.649399 0.354430 0.578405 0.153 Uiso 0.743(9) 1 calc R U P D 1
 H11Q H 0.610689 0.369090 0.618503 0.153 Uiso 0.743(9) 1 calc R U P D 1
 H11R H 0.682963 0.423135 0.608707 0.153 Uiso 0.743(9) 1 calc R U P D 1
 C252 C 0.6605(8) -0.0016(6) 0.7331(3) 0.070(3) Uani 0.499(10) 1 d . U P C 1
 H25A H 0.608389 0.016522 0.740042 0.105 Uiso 0.499(10) 1 calc R U P C 1
 H25B H 0.710222 0.033761 0.740763 0.105 Uiso 0.499(10) 1 calc R U P C 1
 H25C H 0.664560 -0.036554 0.745394 0.105 Uiso 0.499(10) 1 calc R U P C 1

loop_
  _atom_site_aniso_label
  _atom_site_aniso_U_11
  _atom_site_aniso_U_22
  _atom_site_aniso_U_33
  _atom_site_aniso_U_23
  _atom_site_aniso_U_13
  _atom_site_aniso_U_12
 Cl1 0.0479(5) 0.0550(6) 0.0487(6) 0.0168(5) 0.0001(4) 0.0125(4)
 Cl2 0.0433(5) 0.0576(6) 0.0436(5) 0.0301(5) -0.0016(4) -0.0002(4)
 C254 0.047(2) 0.055(2) 0.043(2) 0.028(2) -0.0056(18) -0.0009(18)
 Cl9 0.161(3) 0.224(4) 0.112(2) 0.004(2) 0.0074(19) -0.066(3)
 Cl10 0.1051(16) 0.1235(16) 0.167(2) 0.0210(16) -0.0469(16) 0.0342(13)
 C258 0.099(6) 0.126(6) 0.120(7) 0.076(6) -0.038(5) -0.037(5)
 Cl7 0.1078(14) 0.0882(11) 0.1124(15) 0.0243(11) 0.0004(11) 0.0204(10)
 Cl8 0.149(2) 0.168(2) 0.141(2) 0.0731(18) 0.0256(17) 0.095(2)
 C257 0.075(4) 0.070(4) 0.119(6) 0.002(4) 0.005(4) 0.028(3)
 Cl3 0.0510(6) 0.0626(6) 0.0453(6) 0.0191(5) 0.0026(4) 0.0130(5)
 Cl4 0.0422(5) 0.0957(9) 0.0552(7) 0.0261(6) 0.0073(5) 0.0264(6)
 C255 0.044(2) 0.103(4) 0.047(3) 0.032(3) 0.009(2) 0.030(3)
 Cl5 0.1144(19) 0.144(2) 0.181(3) 0.066(2) 0.0152(18) 0.0167(15)
 Cl6 0.1128(15) 0.1063(13) 0.0970(13) 0.0211(11) -0.0220(11) 0.0365(11)
 C256 0.170(10) 0.108(6) 0.097(6) 0.031(5) -0.010(6) 0.066(6)
 Cl11 0.194(3) 0.1061(14) 0.1016(15) 0.0201(12) 0.0203(16) 0.0745(17)
 Cl12 0.0589(9) 0.0939(11) 0.1375(17) -0.0132(11) 0.0160(10) 0.0143(8)
 C259 0.145(8) 0.083(5) 0.117(7) -0.004(5) -0.051(6) 0.038(5)
 C169 0.0254(13) 0.0538(17) 0.0444(17) 0.0220(14) 0.0052(12) 0.0110(12)
 C137 0.0265(13) 0.0529(17) 0.0465(17) 0.0231(14) -0.0010(12) 0.0128(12)
 C121 0.049(3) 0.137(5) 0.365(13) 0.167(7) 0.074(5) 0.040(3)
 C201 0.0279(13) 0.0519(16) 0.0394(16) 0.0227(13) 0.0059(11) 0.0136(12)
 C153 0.0256(13) 0.0628(19) 0.0464(17) 0.0266(15) 0.0008(12) 0.0143(12)
 C233 0.048(2) 0.096(3) 0.052(2) 0.011(2) -0.0091(17) 0.008(2)
 C185 0.0511(18) 0.0499(17) 0.0411(17) 0.0229(14) 0.0062(14) 0.0218(14)
 C1 0.0241(12) 0.0562(17) 0.0419(16) 0.0313(14) 0.0065(11) 0.0164(11)
 C217 0.0196(13) 0.065(2) 0.070(2) 0.0250(18) 0.0016(13) 0.0088(13)
 C1A 0.096(7) 0.100(7) 0.127(8) 0.078(6) -0.014(7) -0.023(6)
 C249 0.0530(19) 0.0629(19) 0.054(2) 0.0389(17) 0.0171(15) 0.0249(15)
 C1B 0.100(8) 0.092(7) 0.134(8) 0.060(6) -0.017(7) -0.024(6)
 C129 0.0282(13) 0.0535(17) 0.0506(18) 0.0239(15) -0.0001(12) 0.0108(12)
 C1C 0.056(5) 0.119(8) 0.146(9) 0.074(7) 0.032(6) -0.010(5)
 C145 0.0315(14) 0.0448(15) 0.0460(17) 0.0251(14) 0.0001(12) 0.0072(11)
 C1D 0.052(6) 0.066(5) 0.049(5) 0.040(4) 0.027(4) 0.045(5)
 C161 0.0193(11) 0.0483(15) 0.0411(15) 0.0264(13) 0.0041(11) 0.0098(10)
 C1E 0.050(6) 0.083(10) 0.043(6) 0.035(6) 0.013(5) 0.031(7)
 C177 0.0431(18) 0.071(2) 0.0430(18) 0.0111(16) -0.0009(14) 0.0168(16)
 C1F 0.072(5) 0.091(6) 0.047(4) 0.001(4) 0.008(4) 0.045(5)
 C193 0.0315(14) 0.0528(17) 0.0444(17) 0.0257(14) 0.0048(12) 0.0116(12)
 C1G 0.073(5) 0.069(5) 0.087(6) 0.039(4) 0.045(5) 0.031(4)
 C209 0.0319(14) 0.0452(15) 0.0382(15) 0.0200(13) 0.0044(11) 0.0136(11)
 C1H 0.068(5) 0.065(5) 0.115(8) 0.070(5) 0.025(5) 0.014(4)
 C225 0.0406(17) 0.0516(18) 0.062(2) 0.0229(16) -0.0052(15) 0.0070(14)
 C1I 0.107(7) 0.072(5) 0.088(6) 0.056(5) 0.045(5) 0.044(5)
 C241 0.059(2) 0.085(3) 0.102(3) 0.061(3) 0.003(2) -0.009(2)
 C1J 0.129(9) 0.092(6) 0.094(8) 0.051(6) -0.021(7) 0.022(7)
 C117 0.125(5) 0.060(3) 0.082(3) 0.016(2) 0.004(3) -0.013(3)
 C1K 0.132(7) 0.079(7) 0.094(7) -0.006(6) 0.013(6) 0.040(6)
 C125 0.0442(18) 0.0516(19) 0.079(3) 0.0166(18) 0.0194(18) 0.0194(15)
 C1L 0.139(10) 0.096(9) 0.093(9) -0.013(8) 0.036(9) 0.039(9)
 C133 0.0206(12) 0.0504(16) 0.0450(16) 0.0250(13) 0.0025(11) 0.0101(11)
 C1M 0.133(10) 0.076(8) 0.118(9) -0.025(8) 0.013(9) 0.049(8)
 C141 0.0365(16) 0.0555(18) 0.059(2) 0.0216(16) -0.0058(14) 0.0186(14)
 C1N 0.143(10) 0.076(8) 0.086(9) -0.017(8) 0.006(9) 0.033(8)
 C149 0.0270(13) 0.0517(16) 0.0416(16) 0.0264(14) 0.0028(11) 0.0070(11)
 C2 0.0305(14) 0.0613(18) 0.0550(19) 0.0393(16) 0.0073(13) 0.0182(13)
 C157 0.0198(11) 0.0475(15) 0.0394(15) 0.0275(13) 0.0055(10) 0.0109(10)
 C3 0.0326(14) 0.0551(18) 0.060(2) 0.0363(16) 0.0085(13) 0.0099(13)
 C165 0.0235(12) 0.0541(16) 0.0474(17) 0.0304(14) 0.0081(12) 0.0114(11)
 C4 0.0283(14) 0.0608(19) 0.061(2) 0.0367(17) 0.0020(13) 0.0012(13)
 C173 0.0278(13) 0.0570(17) 0.0429(16) 0.0227(14) 0.0036(12) 0.0145(12)
 C5 0.0259(13) 0.0576(17) 0.0541(18) 0.0367(16) 0.0004(12) 0.0076(12)
 C181 0.0481(17) 0.0560(18) 0.0409(17) 0.0191(15) -0.0008(14) 0.0218(14)
 C6 0.0208(12) 0.0477(15) 0.0453(16) 0.0289(13) 0.0020(11) 0.0087(10)
 C189 0.0476(19) 0.063(2) 0.071(2) 0.0409(19) 0.0126(17) 0.0083(16)
 C7 0.0215(13) 0.0663(19) 0.064(2) 0.0455(17) 0.0007(13) 0.0059(12)
 C197 0.0304(14) 0.0519(16) 0.0403(16) 0.0243(14) 0.0052(12) 0.0140(12)
 C8 0.0207(14) 0.091(3) 0.102(3) 0.077(3) 0.0027(16) 0.0065(14)
 C205 0.0284(13) 0.0467(15) 0.0380(15) 0.0185(13) 0.0038(11) 0.0118(11)
 C9 0.0193(14) 0.114(3) 0.114(3) 0.089(3) 0.0076(17) 0.0148(17)
 C213 0.0346(15) 0.0513(17) 0.061(2) 0.0209(16) -0.0002(14) 0.0065(13)
 C10 0.0248(14) 0.089(2) 0.091(3) 0.070(2) 0.0085(15) 0.0180(15)
 C221 0.0436(18) 0.060(2) 0.074(3) 0.0214(19) -0.0059(17) 0.0256(16)
 C11 0.0223(13) 0.071(2) 0.064(2) 0.0473(18) 0.0053(13) 0.0128(13)
 C229 0.0310(14) 0.066(2) 0.056(2) 0.0254(17) -0.0060(14) 0.0163(14)
 C12 0.0220(13) 0.0614(18) 0.0538(18) 0.0399(16) 0.0004(12) 0.0086(12)
 C237 0.092(3) 0.079(3) 0.067(3) 0.045(2) -0.018(2) 0.008(2)
 C13 0.0233(12) 0.0600(18) 0.0517(18) 0.0361(15) 0.0058(12) 0.0134(12)
 C245 0.0261(14) 0.065(2) 0.059(2) 0.0295(17) -0.0005(13) 0.0086(13)
 C14 0.0239(13) 0.0654(19) 0.060(2) 0.0417(17) 0.0061(13) 0.0145(13)
 C115 0.104(4) 0.049(2) 0.074(3) 0.023(2) 0.009(3) -0.004(2)
 C15 0.0304(14) 0.0591(18) 0.0497(18) 0.0339(15) 0.0067(12) 0.0175(13)
 C119 0.0301(17) 0.070(2) 0.134(4) 0.055(3) -0.007(2) 0.0061(15)
 C16 0.0291(13) 0.0498(16) 0.0474(17) 0.0308(14) 0.0055(12) 0.0118(11)
 C123 0.0320(13) 0.0449(15) 0.0446(16) 0.0239(13) 0.0047(12) 0.0160(11)
 C17 0.0236(12) 0.0516(16) 0.0441(16) 0.0304(14) 0.0031(11) 0.0101(11)
 C127 0.0218(12) 0.0539(16) 0.0432(16) 0.0247(14) 0.0049(11) 0.0132(11)
 C18 0.0228(12) 0.0513(16) 0.0452(16) 0.0308(14) 0.0049(11) 0.0101(11)
 C131 0.0216(12) 0.0539(16) 0.0461(16) 0.0307(14) 0.0038(11) 0.0114(11)
 C19 0.0255(12) 0.0458(15) 0.0386(15) 0.0247(13) 0.0039(11) 0.0113(11)
 C135 0.0212(13) 0.0602(18) 0.0537(19) 0.0249(15) 0.0022(12) 0.0100(12)
 C20 0.0300(13) 0.0514(16) 0.0442(16) 0.0300(14) 0.0064(12) 0.0171(12)
 C139 0.0261(13) 0.0592(18) 0.0505(18) 0.0281(15) 0.0003(12) 0.0153(12)
 C21 0.0271(13) 0.0558(17) 0.0446(16) 0.0302(14) 0.0094(12) 0.0141(12)
 C143 0.0329(14) 0.0538(17) 0.0448(17) 0.0242(14) -0.0013(12) 0.0142(13)
 C22 0.0295(13) 0.0517(16) 0.0408(16) 0.0260(14) 0.0084(11) 0.0141(12)
 C147 0.0347(15) 0.0494(16) 0.0491(18) 0.0228(14) -0.0007(13) 0.0061(12)
 C23 0.0263(12) 0.0426(14) 0.0363(14) 0.0213(12) 0.0029(11) 0.0104(11)
 C151 0.0220(12) 0.0535(17) 0.0477(17) 0.0282(14) 0.0060(11) 0.0089(11)
 C24 0.0241(12) 0.0412(14) 0.0349(14) 0.0223(12) 0.0016(10) 0.0078(10)
 C155 0.0233(12) 0.0531(16) 0.0432(16) 0.0262(14) 0.0061(11) 0.0126(11)
 C25 0.0286(13) 0.0407(14) 0.0364(15) 0.0199(12) 0.0028(11) 0.0099(11)
 C159 0.0220(12) 0.0520(16) 0.0416(15) 0.0291(13) 0.0026(11) 0.0112(11)
 C26 0.0376(14) 0.0493(16) 0.0382(15) 0.0256(13) 0.0120(12) 0.0166(12)
 C163 0.0231(12) 0.0529(16) 0.0447(16) 0.0275(14) 0.0068(11) 0.0118(11)
 C27 0.0421(15) 0.0483(16) 0.0324(15) 0.0174(13) 0.0096(12) 0.0179(13)
 C167 0.0247(13) 0.0590(18) 0.0503(18) 0.0268(15) 0.0079(12) 0.0157(12)
 C28 0.0349(14) 0.0433(14) 0.0351(15) 0.0188(12) 0.0040(11) 0.0157(11)
 C171 0.0247(14) 0.076(2) 0.0480(19) 0.0207(17) -0.0002(13) 0.0085(13)
 C29 0.0288(12) 0.0388(14) 0.0317(14) 0.0153(11) 0.0016(10) 0.0103(10)
 C175 0.0311(14) 0.0625(19) 0.0413(17) 0.0150(15) 0.0007(12) 0.0174(13)
 C30 0.0240(12) 0.0390(13) 0.0310(13) 0.0165(11) 0.0004(10) 0.0076(10)
 C179 0.0393(16) 0.0619(19) 0.0407(17) 0.0191(15) -0.0021(13) 0.0202(14)
 C31 0.0251(12) 0.0402(14) 0.0359(14) 0.0189(12) 0.0020(10) 0.0113(10)
 C183 0.067(2) 0.061(2) 0.048(2) 0.0269(17) -0.0053(17) 0.0152(17)
 C32 0.0248(12) 0.0543(16) 0.0388(15) 0.0231(13) 0.0078(11) 0.0178(11)
 C187 0.0458(16) 0.0512(17) 0.0394(16) 0.0232(14) 0.0100(13) 0.0170(13)
 C33 0.0234(12) 0.0561(16) 0.0392(15) 0.0250(13) 0.0040(11) 0.0204(11)
 C191 0.0352(15) 0.0523(17) 0.0506(18) 0.0276(15) 0.0090(13) 0.0112(13)
 C34 0.0220(12) 0.0477(15) 0.0381(15) 0.0243(12) 0.0049(11) 0.0143(10)
 C195 0.0294(14) 0.0620(19) 0.0485(18) 0.0220(15) -0.0010(13) 0.0134(13)
 C35 0.0209(12) 0.0449(14) 0.0389(15) 0.0217(12) 0.0027(10) 0.0140(10)
 C199 0.0274(13) 0.0540(16) 0.0373(15) 0.0250(13) 0.0066(11) 0.0146(12)
 C36 0.0195(11) 0.0443(14) 0.0379(15) 0.0234(12) 0.0007(10) 0.0089(10)
 C203 0.0434(16) 0.0546(17) 0.0387(16) 0.0268(14) 0.0091(13) 0.0183(13)
 C37 0.0210(12) 0.0461(15) 0.0417(15) 0.0279(13) 0.0002(11) 0.0062(10)
 C207 0.0345(14) 0.0464(15) 0.0364(15) 0.0187(13) 0.0036(12) 0.0166(12)
 C38 0.0218(12) 0.0487(15) 0.0455(16) 0.0282(14) 0.0025(11) 0.0078(11)
 C211 0.0270(13) 0.0538(17) 0.0434(16) 0.0271(14) 0.0095(12) 0.0111(12)
 C39 0.0202(11) 0.0475(15) 0.0424(15) 0.0280(13) 0.0007(11) 0.0074(10)
 C215 0.050(2) 0.065(2) 0.068(3) 0.017(2) -0.0045(18) 0.0018(17)
 C40 0.0232(12) 0.0432(14) 0.0377(15) 0.0225(12) 0.0013(10) 0.0082(10)
 C219 0.0239(15) 0.080(2) 0.093(3) 0.037(2) 0.0029(16) 0.0123(15)
 C41 0.0226(12) 0.0392(13) 0.0362(14) 0.0214(12) 0.0009(10) 0.0082(10)
 C223 0.056(2) 0.084(3) 0.087(3) 0.025(2) 0.009(2) 0.039(2)
 C42 0.0205(11) 0.0381(13) 0.0375(14) 0.0215(12) 0.0008(10) 0.0076(10)
 C227 0.070(2) 0.057(2) 0.060(2) 0.0185(18) -0.0193(19) 0.0129(18)
 C43 0.0236(12) 0.0550(16) 0.0427(16) 0.0287(14) 0.0085(11) 0.0206(11)
 C231 0.0330(16) 0.080(2) 0.062(2) 0.0280(19) -0.0066(15) 0.0128(15)
 C44 0.0273(13) 0.0681(19) 0.0470(18) 0.0316(16) 0.0094(12) 0.0227(13)
 C235 0.065(3) 0.102(3) 0.058(3) 0.012(2) -0.018(2) 0.003(2)
 C45 0.0347(15) 0.073(2) 0.0467(18) 0.0353(16) 0.0153(13) 0.0288(14)
 C239 0.115(4) 0.097(3) 0.060(3) 0.044(3) -0.016(3) 0.022(3)
 C46 0.0352(14) 0.0614(18) 0.0392(16) 0.0283(14) 0.0113(12) 0.0248(13)
 C243 0.085(6) 0.110(7) 0.122(7) 0.069(6) 0.043(5) -0.014(5)
 C47 0.0322(14) 0.0554(17) 0.0393(15) 0.0267(14) 0.0069(12) 0.0243(12)
 C247 0.0311(18) 0.078(3) 0.182(6) 0.047(3) -0.012(3) 0.0120(18)
 C48 0.0278(13) 0.0500(15) 0.0374(15) 0.0251(13) 0.0065(11) 0.0199(11)
 C251 0.117(8) 0.075(6) 0.118(8) 0.057(6) -0.033(7) 0.007(6)
 C49 0.0446(17) 0.066(2) 0.0414(17) 0.0265(15) 0.0089(13) 0.0342(15)
 C116 0.130(5) 0.067(3) 0.100(4) 0.043(3) 0.002(3) -0.005(3)
 C50 0.0484(18) 0.079(2) 0.0425(18) 0.0282(17) 0.0113(14) 0.0333(17)
 C118 0.116(5) 0.064(3) 0.096(4) 0.020(3) 0.022(3) -0.021(3)
 C51 0.056(2) 0.086(3) 0.0436(19) 0.0216(19) 0.0134(16) 0.037(2)
 C120 0.058(3) 0.086(3) 0.149(5) 0.017(3) -0.048(3) 0.020(2)
 C52 0.068(2) 0.088(3) 0.0389(18) 0.0169(18) 0.0134(17) 0.050(2)
 C122 0.0305(17) 0.100(3) 0.108(4) 0.048(3) 0.0113(19) 0.0231(18)
 C53 0.061(2) 0.065(2) 0.0393(17) 0.0194(16) 0.0035(15) 0.0351(17)
 C124 0.059(2) 0.0495(18) 0.062(2) 0.0298(17) -0.0156(17) 0.0121(15)
 C54 0.0556(19) 0.0605(19) 0.0354(16) 0.0214(14) 0.0056(14) 0.0382(16)
 C126 0.0375(15) 0.0476(16) 0.0463(17) 0.0204(14) -0.0013(13) 0.0142(12)
 C55 0.068(2) 0.068(2) 0.0404(18) 0.0142(16) 0.0036(16) 0.0395(19)
 C128 0.0288(13) 0.0552(17) 0.0473(17) 0.0214(14) 0.0032(12) 0.0140(12)
 C56 0.086(3) 0.065(2) 0.054(2) 0.0106(19) 0.007(2) 0.036(2)
 C130 0.0230(12) 0.0503(16) 0.0518(18) 0.0280(14) 0.0013(12) 0.0052(11)
 C57 0.091(3) 0.071(3) 0.072(3) 0.012(2) 0.008(2) 0.037(3)
 C132 0.0228(12) 0.0511(16) 0.0436(16) 0.0300(13) 0.0045(11) 0.0109(11)
 C58 0.094(3) 0.056(2) 0.063(3) 0.0139(19) 0.002(2) 0.025(2)
 C134 0.0215(13) 0.0566(17) 0.0550(19) 0.0293(15) -0.0001(12) 0.0080(12)
 C59 0.075(2) 0.060(2) 0.0435(19) 0.0175(16) 0.0013(17) 0.0279(19)
 C136 0.0221(13) 0.0641(19) 0.0518(18) 0.0264(16) 0.0008(12) 0.0168(13)
 C60 0.071(2) 0.0527(18) 0.0381(17) 0.0165(15) 0.0007(15) 0.0292(17)
 C138 0.0214(12) 0.0520(16) 0.0408(15) 0.0273(13) 0.0019(11) 0.0122(11)
 C61 0.082(3) 0.0493(18) 0.0457(19) 0.0197(16) -0.0013(18) 0.0173(17)
 C140 0.0318(14) 0.0561(18) 0.060(2) 0.0223(16) -0.0059(14) 0.0192(13)
 C62 0.093(3) 0.051(2) 0.051(2) 0.0201(17) 0.004(2) 0.0110(19)
 C142 0.0387(16) 0.0496(17) 0.062(2) 0.0198(16) -0.0083(14) 0.0159(13)
 C63 0.090(3) 0.056(2) 0.057(2) 0.0238(19) -0.006(2) 0.003(2)
 C144 0.0270(13) 0.0491(16) 0.0446(16) 0.0235(14) -0.0024(11) 0.0116(11)
 C64 0.068(2) 0.052(2) 0.060(2) 0.0204(18) -0.0063(18) 0.0000(17)
 C146 0.0348(15) 0.0526(17) 0.0514(18) 0.0289(15) 0.0019(13) 0.0135(13)
 C65 0.062(2) 0.0518(18) 0.053(2) 0.0257(16) -0.0093(16) 0.0058(15)
 C148 0.0310(14) 0.0515(17) 0.0504(18) 0.0260(15) -0.0024(12) 0.0093(12)
 C66 0.063(2) 0.0546(19) 0.0415(18) 0.0208(15) -0.0014(15) 0.0169(16)
 C150 0.0242(12) 0.0524(16) 0.0418(16) 0.0280(14) 0.0024(11) 0.0087(11)
 C67 0.0450(17) 0.0516(17) 0.0508(19) 0.0223(15) -0.0067(14) 0.0096(14)
 C152 0.0279(13) 0.0590(18) 0.0439(17) 0.0205(15) -0.0015(12) 0.0091(12)
 C68 0.0418(17) 0.058(2) 0.073(2) 0.0318(18) -0.0125(16) 0.0001(14)
 C154 0.0264(13) 0.0582(18) 0.0461(17) 0.0271(15) 0.0044(12) 0.0134(12)
 C69 0.0343(16) 0.059(2) 0.078(3) 0.0366(19) -0.0064(16) 0.0075(14)
 C156 0.0219(12) 0.0521(16) 0.0402(15) 0.0270(13) 0.0049(11) 0.0087(11)
 C70 0.0312(14) 0.0517(17) 0.058(2) 0.0266(15) -0.0034(13) 0.0128(12)
 C158 0.0218(12) 0.0495(15) 0.0409(15) 0.0279(13) 0.0039(11) 0.0113(11)
 C71 0.0326(14) 0.0476(16) 0.0450(17) 0.0234(14) -0.0017(12) 0.0151(12)
 C160 0.0241(12) 0.0473(15) 0.0394(15) 0.0261(13) 0.0021(11) 0.0085(11)
 C72 0.0411(16) 0.0479(16) 0.0424(16) 0.0228(14) -0.0019(13) 0.0143(13)
 C162 0.0228(12) 0.0484(15) 0.0389(15) 0.0268(13) 0.0038(11) 0.0098(11)
 C73 0.0393(15) 0.0533(16) 0.0334(14) 0.0242(13) 0.0031(12) 0.0233(13)
 C164 0.0220(12) 0.0494(15) 0.0442(16) 0.0250(13) 0.0051(11) 0.0101(11)
 C74 0.0454(16) 0.0550(17) 0.0339(15) 0.0240(14) 0.0051(12) 0.0273(14)
 C166 0.0229(12) 0.0588(17) 0.0446(17) 0.0246(14) 0.0025(11) 0.0131(12)
 C75 0.0554(18) 0.0546(18) 0.0341(15) 0.0208(14) 0.0028(13) 0.0279(15)
 C168 0.0245(13) 0.0547(17) 0.0455(17) 0.0284(14) 0.0072(12) 0.0121(11)
 C76 0.0545(18) 0.0487(16) 0.0358(16) 0.0213(14) -0.0008(13) 0.0193(14)
 C170 0.0242(13) 0.075(2) 0.0500(19) 0.0256(17) 0.0021(13) 0.0116(13)
 C77 0.0419(15) 0.0459(15) 0.0358(15) 0.0221(13) 0.0003(12) 0.0175(12)
 C172 0.0311(14) 0.0594(18) 0.0436(17) 0.0193(15) 0.0025(12) 0.0125(13)
 C78 0.0366(14) 0.0478(15) 0.0329(14) 0.0220(12) 0.0042(11) 0.0202(12)
 C174 0.0248(13) 0.0544(17) 0.0434(16) 0.0226(14) 0.0055(12) 0.0132(12)
 C79 0.0290(13) 0.0496(16) 0.0386(15) 0.0228(13) 0.0034(11) 0.0166(12)
 C176 0.0342(15) 0.070(2) 0.0466(19) 0.0148(16) 0.0010(13) 0.0113(14)
 C80 0.0250(12) 0.0466(15) 0.0396(15) 0.0243(13) 0.0019(11) 0.0155(11)
 C178 0.0461(18) 0.067(2) 0.0405(17) 0.0186(16) -0.0036(14) 0.0186(15)
 C81 0.0274(13) 0.0504(16) 0.0354(14) 0.0268(13) 0.0078(11) 0.0182(11)
 C180 0.0334(14) 0.0548(17) 0.0421(17) 0.0163(14) 0.0008(12) 0.0192(13)
 C82 0.0244(12) 0.0492(15) 0.0352(14) 0.0234(12) 0.0051(10) 0.0134(11)
 C182 0.055(2) 0.066(2) 0.0483(19) 0.0250(17) -0.0076(16) 0.0184(16)
 C83 0.0263(12) 0.0514(16) 0.0341(14) 0.0261(13) 0.0084(11) 0.0156(11)
 C184 0.061(2) 0.0560(19) 0.0454(18) 0.0271(16) 0.0033(15) 0.0149(15)
 C84 0.0301(13) 0.0455(15) 0.0306(13) 0.0216(12) 0.0052(10) 0.0165(11)
 C186 0.0424(16) 0.0484(16) 0.0388(16) 0.0198(13) 0.0032(13) 0.0208(13)
 C85 0.0232(12) 0.0484(15) 0.0381(15) 0.0244(13) 0.0041(11) 0.0137(11)
 C188 0.0514(18) 0.0583(19) 0.0525(19) 0.0346(16) 0.0082(15) 0.0140(15)
 C86 0.0260(12) 0.0498(15) 0.0408(15) 0.0290(13) 0.0040(11) 0.0167(11)
 C190 0.0375(16) 0.0612(19) 0.063(2) 0.0374(18) 0.0066(15) 0.0068(14)
 C87 0.0435(17) 0.059(2) 0.075(2) 0.0420(19) 0.0127(17) 0.0102(15)
 C192 0.0350(14) 0.0477(16) 0.0425(16) 0.0228(14) 0.0072(12) 0.0144(12)
 C88 0.081(3) 0.063(2) 0.094(3) 0.029(2) 0.025(3) -0.002(2)
 C194 0.0269(14) 0.0630(19) 0.0542(19) 0.0286(16) 0.0045(13) 0.0103(13)
 C89 0.0409(17) 0.071(2) 0.071(2) 0.046(2) 0.0132(16) 0.0074(15)
 C196 0.0308(14) 0.0629(19) 0.0484(18) 0.0316(16) 0.0042(12) 0.0161(13)
 C90 0.050(2) 0.092(3) 0.117(4) 0.083(3) 0.018(2) 0.0196(19)
 C198 0.0243(13) 0.0510(16) 0.0418(16) 0.0236(13) 0.0043(11) 0.0100(11)
 C91A 0.017(2) 0.079(5) 0.071(5) 0.050(4) 0.000(3) 0.005(3)
 C200 0.0262(13) 0.0475(15) 0.0400(15) 0.0222(13) 0.0068(11) 0.0104(11)
 C91B 0.023(3) 0.081(6) 0.081(6) 0.051(5) 0.001(4) 0.005(4)
 C202 0.0317(14) 0.0575(18) 0.0455(17) 0.0290(15) 0.0107(12) 0.0120(12)
 C92A 0.036(3) 0.078(4) 0.077(4) 0.043(4) 0.016(3) 0.022(3)
 C204 0.0327(14) 0.0577(17) 0.0412(16) 0.0269(14) 0.0085(12) 0.0202(13)
 C92B 0.020(4) 0.092(8) 0.094(9) 0.056(7) 0.003(5) 0.005(6)
 C206 0.0298(13) 0.0493(16) 0.0401(16) 0.0186(13) 0.0031(12) 0.0166(12)
 C93A 0.019(3) 0.080(5) 0.085(5) 0.052(4) 0.004(3) 0.006(3)
 C208 0.0290(13) 0.0467(15) 0.0401(15) 0.0208(13) 0.0040(11) 0.0140(11)
 C93B 0.018(3) 0.077(5) 0.105(6) 0.055(5) -0.004(3) 0.003(3)
 C210 0.0253(13) 0.0465(15) 0.0391(15) 0.0210(13) 0.0058(11) 0.0125(11)
 C94A 0.021(3) 0.089(6) 0.084(7) 0.051(5) -0.009(4) 0.002(5)
 C212 0.0229(12) 0.0553(17) 0.0467(17) 0.0274(14) 0.0064(12) 0.0104(11)
 C94B 0.032(4) 0.094(7) 0.081(6) 0.056(6) 0.013(4) 0.012(5)
 C214 0.0430(18) 0.0556(19) 0.083(3) 0.0298(19) -0.0014(17) 0.0134(15)
 C95 0.0297(14) 0.072(2) 0.070(2) 0.0486(19) 0.0119(14) 0.0225(14)
 C216 0.0407(17) 0.0529(19) 0.079(3) 0.0268(18) -0.0006(17) 0.0055(14)
 C96 0.053(2) 0.069(2) 0.111(4) 0.045(2) 0.002(2) 0.0270(18)
 C218 0.0292(16) 0.090(3) 0.088(3) 0.017(2) -0.0025(17) 0.0159(17)
 C97 0.051(2) 0.108(3) 0.081(3) 0.063(3) 0.0042(19) 0.036(2)
 C220 0.0329(17) 0.076(2) 0.101(3) 0.036(2) 0.0130(19) 0.0145(16)
 C98 0.0428(19) 0.099(3) 0.114(4) 0.078(3) 0.028(2) 0.039(2)
 C222 0.058(2) 0.060(2) 0.090(3) 0.014(2) -0.016(2) 0.0281(18)
 C99 0.0372(15) 0.0615(19) 0.059(2) 0.0389(17) 0.0123(14) 0.0182(14)
 C224 0.054(2) 0.058(2) 0.085(3) 0.025(2) -0.0187(19) 0.0232(17)
 C100 0.0498(19) 0.0561(19) 0.063(2) 0.0299(17) 0.0114(16) 0.0086(15)
 C226 0.048(2) 0.062(2) 0.103(4) 0.013(2) 0.009(2) -0.0025(17)
 C101 0.0407(17) 0.0598(19) 0.071(2) 0.0440(18) 0.0089(16) 0.0092(14)
 C228 0.059(2) 0.0494(19) 0.073(3) 0.0194(18) -0.0119(18) 0.0105(16)
 C102 0.0461(18) 0.063(2) 0.068(2) 0.0454(19) 0.0036(16) 0.0106(15)
 C230 0.0464(19) 0.089(3) 0.067(2) 0.023(2) -0.0132(17) 0.0318(19)
 C103 0.050(6) 0.077(5) 0.049(5) 0.037(4) 0.023(4) 0.039(4)
 C232 0.0491(19) 0.072(2) 0.054(2) 0.0281(18) -0.0036(15) 0.0203(16)
 C104 0.060(8) 0.065(6) 0.067(8) 0.025(5) 0.031(7) 0.041(6)
 C234 0.044(2) 0.184(6) 0.074(3) -0.002(4) -0.016(2) 0.024(3)
 C105 0.063(4) 0.118(6) 0.039(4) 0.024(4) 0.015(3) 0.049(4)
 C236 0.102(4) 0.100(4) 0.072(3) 0.019(3) -0.028(3) -0.028(3)
 C106 0.040(3) 0.062(4) 0.076(5) 0.030(3) 0.034(3) 0.021(3)
 C238 0.237(9) 0.092(4) 0.086(4) 0.035(3) -0.044(5) 0.072(5)
 C107 0.066(3) 0.101(3) 0.051(2) 0.020(2) 0.0234(19) 0.031(2)
 C240 0.131(6) 0.242(9) 0.165(7) 0.177(7) -0.057(5) -0.042(6)
 C108 0.092(4) 0.143(5) 0.128(5) 0.043(4) 0.056(4) 0.055(4)
 C242 0.096(6) 0.069(5) 0.135(8) 0.053(5) 0.005(6) -0.011(4)
 C109 0.078(3) 0.133(5) 0.075(3) 0.031(3) 0.031(3) 0.020(3)
 C244 0.063(5) 0.121(7) 0.158(8) 0.084(7) -0.007(6) -0.028(5)
 C110 0.093(4) 0.202(7) 0.067(3) 0.063(4) 0.021(3) 0.014(4)
 C246 0.0377(19) 0.116(4) 0.107(4) 0.062(3) 0.013(2) 0.020(2)
 C111 0.123(5) 0.075(5) 0.083(4) -0.001(4) 0.019(4) 0.042(4)
 C248 0.038(2) 0.173(6) 0.077(3) 0.010(3) -0.011(2) 0.029(3)
 C112 0.133(7) 0.085(5) 0.118(6) -0.033(5) 0.001(5) 0.034(5)
 C250 0.074(5) 0.099(6) 0.089(6) 0.073(5) 0.037(4) 0.057(4)
 C113 0.165(8) 0.088(4) 0.069(5) 0.009(4) 0.010(5) 0.048(5)
 C114 0.143(7) 0.074(4) 0.096(5) 0.011(4) 0.018(5) 0.060(4)
 C252 0.096(7) 0.092(5) 0.054(5) 0.052(4) 0.020(5) 0.055(6)

_geom_special_details
;
 All esds (except the esd in the dihedral angle between two l.s. planes)
 are estimated using the full covariance matrix.  The cell esds are taken
 into account individually in the estimation of esds in distances, angles
 and torsion angles; correlations between esds in cell parameters are only
 used when they are defined by crystal symmetry.  An approximate (isotropic)
 treatment of cell esds is used for estimating esds involving l.s. planes.
;
loop_
  _geom_bond_atom_site_label_1
  _geom_bond_atom_site_label_2
  _geom_bond_distance
  _geom_bond_site_symmetry_2
  _geom_bond_publ_flag
 Cl1 C254 1.771(5) . ?
 Cl2 C254 1.766(4) . ?
 C254 H25J 0.9900 . ?
 C254 H25K 0.9900 . ?
 Cl9 C258 1.662(10) . ?
 Cl10 C258 1.811(10) . ?
 C258 H25R 0.9900 . ?
 C258 H25S 0.9900 . ?
 Cl7 C257 1.757(8) . ?
 Cl8 C257 1.700(7) . ?
 C257 H25T 0.9900 . ?
 C257 H25U 0.9900 . ?
 Cl3 C255 1.759(5) . ?
 Cl4 C255 1.763(4) . ?
 C255 H25L 0.9900 . ?
 C255 H25M 0.9900 . ?
 Cl5 C256 1.711(10) . ?
 Cl6 C256 1.790(11) . ?
 C256 H25N 0.9900 . ?
 C256 H25O 0.9900 . ?
 Cl11 C259 1.729(8) . ?
 Cl12 C259 1.678(11) . ?
 C259 H25P 0.9900 . ?
 C259 H25Q 0.9900 . ?
 C169 C170 1.425(4) . ?
 C169 C174 1.438(4) . ?
 C169 C212 1.405(4) . ?
 C137 C139 1.448(5) . ?
 C137 C136 1.402(4) . ?
 C137 C138 1.416(4) . ?
 C121 H12P 0.9800 . ?
 C121 H12Q 0.9800 . ?
 C121 H12R 0.9800 . ?
 C121 C119 1.519(6) . ?
 C201 C211 1.469(4) . ?
 C201 C200 1.405(4) . ?
 C201 C202 1.386(4) . ?
 C153 C229 1.535(4) . ?
 C153 C152 1.397(4) . ?
 C153 C154 1.370(5) . ?
 C233 C177 1.541(5) . ?
 C233 C235 1.518(6) . ?
 C233 C234 1.517(6) . ?
 C233 C236 1.544(7) . ?
 C185 C187 1.468(5) . ?
 C185 C184 1.399(4) . ?
 C185 C186 1.416(5) . ?
 C1 C2 1.394(4) . ?
 C1 C6 1.410(3) . ?
 C1 C86 1.477(4) . ?
 C217 C135 1.540(4) . ?
 C217 C219 1.549(5) . ?
 C217 C218 1.513(6) . ?
 C217 C220 1.522(5) . ?
 C1A H1AA 0.9800 . ?
 C1A H1AB 0.9800 . ?
 C1A H1AC 0.9800 . ?
 C1A C241 1.516(12) . ?
 C249 C1H 1.597(10) . ?
 C249 C1I 1.507(10) . ?
 C249 C1J 1.462(15) . ?
 C249 C203 1.537(4) . ?
 C249 C251 1.416(14) . ?
 C249 C250 1.568(8) . ?
 C249 C252 1.556(11) . ?
 C1B H1BA 0.9800 . ?
 C1B H1BB 0.9800 . ?
 C1B H1BC 0.9800 . ?
 C1B C241 1.542(16) . ?
 C129 C213 1.521(5) . ?
 C129 C128 1.410(4) . ?
 C129 C130 1.371(4) . ?
 C1C H1CA 0.9800 . ?
 C1C H1CB 0.9800 . ?
 C1C H1CC 0.9800 . ?
 C1C C241 1.555(14) . ?
 C145 C143 1.469(4) . ?
 C145 C146 1.388(5) . ?
 C145 C150 1.416(4) . ?
 C1D C1E 1.58(3) . ?
 C1D C1F 1.595(19) . ?
 C1D C1G 1.49(2) . ?
 C1D C27 1.496(18) . ?
 C161 C156 1.450(4) . ?
 C161 C160 1.418(4) . ?
 C161 C162 1.416(4) . ?
 C1E H1EA 0.9800 . ?
 C1E H1EB 0.9800 . ?
 C1E H1EC 0.9800 . ?
 C177 C176 1.381(5) . ?
 C177 C178 1.379(5) . ?
 C1F H1FA 0.9800 . ?
 C1F H1FB 0.9800 . ?
 C1F H1FC 0.9800 . ?
 C193 C191 1.459(4) . ?
 C193 C194 1.404(4) . ?
 C193 C198 1.414(4) . ?
 C1G H1GA 0.9800 . ?
 C1G H1GB 0.9800 . ?
 C1G H1GC 0.9800 . ?
 C209 C198 1.453(4) . ?
 C209 C208 1.410(4) . ?
 C209 C210 1.418(4) . ?
 C1H H1HA 0.9800 . ?
 C1H H1HB 0.9800 . ?
 C1H H1HC 0.9800 . ?
 C225 C147 1.515(5) . ?
 C225 C227 1.525(5) . ?
 C225 C226 1.551(5) . ?
 C225 C228 1.530(5) . ?
 C1I H1IA 0.9800 . ?
 C1I H1IB 0.9800 . ?
 C1I H1IC 0.9800 . ?
 C241 C189 1.532(5) . ?
 C241 C243 1.510(12) . ?
 C241 C242 1.566(12) . ?
 C241 C244 1.511(12) . ?
 C1J H1JA 0.9800 . ?
 C1J H1JB 0.9800 . ?
 C1J H1JC 0.9800 . ?
 C117 H11A 0.9800 . ?
 C117 H11B 0.9800 . ?
 C117 H11C 0.9800 . ?
 C117 C115 1.530(7) . ?
 C1K C1L 1.549(15) . ?
 C1K C1M 1.543(15) . ?
 C1K C1N 1.543(15) . ?
 C1K C57 1.73(5) . ?
 C125 H12D 0.9800 . ?
 C125 H12E 0.9800 . ?
 C125 H12F 0.9800 . ?
 C125 C123 1.535(4) . ?
 C1L H1LA 0.9800 . ?
 C1L H1LB 0.9800 . ?
 C1L H1LC 0.9800 . ?
 C133 C131 1.459(4) . ?
 C133 C134 1.404(4) . ?
 C133 C138 1.400(4) . ?
 C1M H1MA 0.9800 . ?
 C1M H1MB 0.9800 . ?
 C1M H1MC 0.9800 . ?
 C141 C221 1.532(4) . ?
 C141 C140 1.387(5) . ?
 C141 C142 1.400(4) . ?
 C1N H1NA 0.9800 . ?
 C1N H1NB 0.9800 . ?
 C1N H1NC 0.9800 . ?
 C149 C151 1.455(4) . ?
 C149 C148 1.385(5) . ?
 C149 C150 1.419(4) . ?
 C2 H2 0.9500 . ?
 C2 C3 1.394(4) . ?
 C157 C132 1.462(4) . ?
 C157 C158 1.415(4) . ?
 C157 C162 1.448(4) . ?
 C3 C4 1.378(4) . ?
 C3 C87 1.529(4) . ?
 C165 C155 1.433(5) . ?
 C165 C164 1.407(4) . ?
 C165 C166 1.431(4) . ?
 C4 H4 0.9500 . ?
 C4 C5 1.391(4) . ?
 C173 C205 1.488(4) . ?
 C173 C172 1.406(4) . ?
 C173 C174 1.448(4) . ?
 C5 C6 1.415(4) . ?
 C5 C7 1.465(4) . ?
 C181 C179 1.463(5) . ?
 C181 C182 1.392(4) . ?
 C181 C186 1.412(4) . ?
 C6 C37 1.462(4) . ?
 C189 C188 1.392(5) . ?
 C189 C190 1.398(5) . ?
 C7 C8 1.399(4) . ?
 C7 C12 1.400(4) . ?
 C197 C199 1.456(4) . ?
 C197 C196 1.396(4) . ?
 C197 C198 1.404(4) . ?
 C8 H8 0.9500 . ?
 C8 C9 1.389(4) . ?
 C205 C206 1.421(4) . ?
 C205 C210 1.445(4) . ?
 C9 C10 1.381(5) . ?
 C9 C91A 1.593(9) . ?
 C9 C91B 1.564(12) . ?
 C213 C215 1.521(5) . ?
 C213 C214 1.552(4) . ?
 C213 C216 1.538(5) . ?
 C10 H10 0.9500 . ?
 C10 C11 1.403(4) . ?
 C221 C223 1.544(6) . ?
 C221 C222 1.520(6) . ?
 C221 C224 1.529(5) . ?
 C11 C12 1.420(4) . ?
 C11 C13 1.450(4) . ?
 C229 C231 1.532(5) . ?
 C229 C230 1.548(5) . ?
 C229 C232 1.512(5) . ?
 C12 C38 1.450(4) . ?
 C237 C183 1.539(5) . ?
 C237 C239 1.493(7) . ?
 C237 C238 1.582(8) . ?
 C237 C240 1.498(8) . ?
 C13 C14 1.397(4) . ?
 C13 C18 1.413(4) . ?
 C245 C195 1.536(4) . ?
 C245 C247 1.523(6) . ?
 C245 C246 1.560(5) . ?
 C245 C248 1.482(6) . ?
 C14 H14 0.9500 . ?
 C14 C15 1.379(4) . ?
 C115 C116 1.540(7) . ?
 C115 C118 1.532(8) . ?
 C115 C63 1.533(6) . ?
 C15 C16 1.396(4) . ?
 C15 C95 1.546(4) . ?
 C119 C120 1.545(7) . ?
 C119 C122 1.524(7) . ?
 C119 C69 1.545(5) . ?
 C16 H16 0.9500 . ?
 C16 C17 1.392(4) . ?
 C123 C124 1.535(4) . ?
 C123 C126 1.519(4) . ?
 C123 C81 1.531(4) . ?
 C17 C18 1.426(4) . ?
 C17 C19 1.456(4) . ?
 C127 C128 1.384(5) . ?
 C127 C132 1.406(4) . ?
 C127 C212 1.474(4) . ?
 C18 C39 1.442(3) . ?
 C131 C130 1.410(4) . ?
 C131 C132 1.425(4) . ?
 C19 C20 1.406(4) . ?
 C19 C24 1.422(3) . ?
 C135 C134 1.387(4) . ?
 C135 C136 1.372(5) . ?
 C20 H20 0.9500 . ?
 C20 C21 1.388(4) . ?
 C139 C140 1.388(4) . ?
 C139 C144 1.419(4) . ?
 C21 C22 1.393(4) . ?
 C21 C99 1.546(4) . ?
 C143 C142 1.409(4) . ?
 C143 C144 1.396(5) . ?
 C22 H22 0.9500 . ?
 C22 C23 1.391(4) . ?
 C147 C146 1.400(4) . ?
 C147 C148 1.396(4) . ?
 C23 C24 1.407(4) . ?
 C23 C25 1.473(3) . ?
 C151 C152 1.398(4) . ?
 C151 C156 1.414(5) . ?
 C24 C40 1.442(3) . ?
 C155 C154 1.403(4) . ?
 C155 C156 1.409(4) . ?
 C25 C26 1.394(4) . ?
 C25 C30 1.410(4) . ?
 C159 C144 1.447(4) . ?
 C159 C158 1.403(4) . ?
 C159 C160 1.409(4) . ?
 C26 H26 0.9500 . ?
 C26 C27 1.392(4) . ?
 C163 C164 1.434(4) . ?
 C163 C168 1.438(4) . ?
 C163 C212 1.407(4) . ?
 C27 C28 1.388(4) . ?
 C27 C103 1.596(17) . ?
 C167 H167 0.9500 . ?
 C167 C166 1.330(5) . ?
 C167 C168 1.431(4) . ?
 C28 H28 0.9500 . ?
 C28 C29 1.397(4) . ?
 C171 H171 0.9500 . ?
 C171 C170 1.338(5) . ?
 C171 C172 1.430(4) . ?
 C29 C30 1.407(3) . ?
 C29 C31 1.448(4) . ?
 C175 C172 1.442(4) . ?
 C175 C176 1.403(5) . ?
 C175 C180 1.398(5) . ?
 C30 C41 1.447(4) . ?
 C179 C178 1.400(5) . ?
 C179 C180 1.412(4) . ?
 C31 C32 1.439(3) . ?
 C31 C36 1.392(4) . ?
 C183 C182 1.384(5) . ?
 C183 C184 1.387(5) . ?
 C32 H32 0.9500 . ?
 C32 C33 1.348(4) . ?
 C187 C188 1.386(5) . ?
 C187 C192 1.420(4) . ?
 C33 H33 0.9500 . ?
 C33 C34 1.420(4) . ?
 C191 C190 1.389(4) . ?
 C191 C192 1.417(4) . ?
 C34 C35 1.442(3) . ?
 C34 C85 1.412(4) . ?
 C195 C194 1.390(4) . ?
 C195 C196 1.382(4) . ?
 C35 C36 1.447(4) . ?
 C35 C86 1.395(4) . ?
 C199 C200 1.419(4) . ?
 C199 C204 1.405(4) . ?
 C36 C42 1.498(3) . ?
 C203 C202 1.406(4) . ?
 C203 C204 1.376(4) . ?
 C37 C38 1.425(3) . ?
 C37 C42 1.434(4) . ?
 C207 C186 1.439(4) . ?
 C207 C206 1.413(4) . ?
 C207 C208 1.410(4) . ?
 C38 C39 1.416(4) . ?
 C211 C168 1.401(4) . ?
 C211 C174 1.399(4) . ?
 C39 C40 1.408(4) . ?
 C215 H21D 0.9800 . ?
 C215 H21E 0.9800 . ?
 C215 H21F 0.9800 . ?
 C40 C41 1.419(3) . ?
 C219 H21M 0.9800 . ?
 C219 H21N 0.9800 . ?
 C219 H21O 0.9800 . ?
 C41 C42 1.427(3) . ?
 C223 H22M 0.9800 . ?
 C223 H22N 0.9800 . ?
 C223 H22O 0.9800 . ?
 C227 H22G 0.9800 . ?
 C227 H22H 0.9800 . ?
 C227 H22I 0.9800 . ?
 C43 C44 1.435(4) . ?
 C43 C48 1.440(4) . ?
 C43 C86 1.414(4) . ?
 C231 H23D 0.9800 . ?
 C231 H23E 0.9800 . ?
 C231 H23F 0.9800 . ?
 C44 H44 0.9500 . ?
 C44 C45 1.324(5) . ?
 C235 H23J 0.9800 . ?
 C235 H23K 0.9800 . ?
 C235 H23L 0.9800 . ?
 C45 H45 0.9500 . ?
 C45 C46 1.441(5) . ?
 C239 H23M 0.9800 . ?
 C239 H23N 0.9800 . ?
 C239 H23O 0.9800 . ?
 C46 C47 1.402(4) . ?
 C46 C49 1.439(5) . ?
 C243 H24M 0.9800 . ?
 C243 H24N 0.9800 . ?
 C243 H24O 0.9800 . ?
 C47 C48 1.442(4) . ?
 C47 C73 1.481(5) . ?
 C247 H24G 0.9800 . ?
 C247 H24H 0.9800 . ?
 C247 H24I 0.9800 . ?
 C48 C85 1.393(4) . ?
 C251 H25D 0.9800 . ?
 C251 H25E 0.9800 . ?
 C251 H25F 0.9800 . ?
 C49 C50 1.411(5) . ?
 C49 C54 1.403(5) . ?
 C116 H11G 0.9800 . ?
 C116 H11H 0.9800 . ?
 C116 H11I 0.9800 . ?
 C50 H50 0.9500 . ?
 C50 C51 1.368(5) . ?
 C118 H11D 0.9800 . ?
 C118 H11E 0.9800 . ?
 C118 H11F 0.9800 . ?
 C51 C52 1.380(6) . ?
 C51 C107 1.549(5) . ?
 C120 H12M 0.9800 . ?
 C120 H12N 0.9800 . ?
 C120 H12O 0.9800 . ?
 C52 H52 0.9500 . ?
 C52 C53 1.414(5) . ?
 C122 H12J 0.9800 . ?
 C122 H12K 0.9800 . ?
 C122 H12L 0.9800 . ?
 C53 C54 1.409(5) . ?
 C53 C55 1.447(6) . ?
 C124 H12G 0.9800 . ?
 C124 H12H 0.9800 . ?
 C124 H12I 0.9800 . ?
 C54 C74 1.453(4) . ?
 C126 H12A 0.9800 . ?
 C126 H12B 0.9800 . ?
 C126 H12C 0.9800 . ?
 C55 C56 1.393(5) . ?
 C55 C60 1.420(5) . ?
 C128 H128 0.9500 . ?
 C56 H56 0.9500 . ?
 C56 C57 1.365(7) . ?
 C130 H130 0.9500 . ?
 C57 C58 1.402(7) . ?
 C57 C111 1.497(13) . ?
 C58 H58 0.9500 . ?
 C58 C59 1.403(5) . ?
 C134 H134 0.9500 . ?
 C59 C60 1.401(6) . ?
 C59 C61 1.476(6) . ?
 C136 H136 0.9500 . ?
 C60 C75 1.447(5) . ?
 C138 C158 1.451(4) . ?
 C61 C62 1.388(6) . ?
 C61 C66 1.418(5) . ?
 C140 H140 0.9500 . ?
 C62 H62 0.9500 . ?
 C62 C63 1.392(7) . ?
 C142 H142 0.9500 . ?
 C63 C64 1.399(6) . ?
 C64 H64 0.9500 . ?
 C64 C65 1.394(5) . ?
 C146 H146 0.9500 . ?
 C65 C66 1.417(5) . ?
 C65 C67 1.469(5) . ?
 C148 H148 0.9500 . ?
 C66 C76 1.433(5) . ?
 C150 C160 1.441(4) . ?
 C67 C68 1.391(5) . ?
 C67 C72 1.409(5) . ?
 C152 H152 0.9500 . ?
 C68 H68 0.9500 . ?
 C68 C69 1.378(5) . ?
 C154 H154 0.9500 . ?
 C69 C70 1.389(5) . ?
 C70 H70 0.9500 . ?
 C70 C71 1.396(4) . ?
 C71 C72 1.400(4) . ?
 C71 C79 1.468(4) . ?
 C72 C77 1.457(4) . ?
 C162 C164 1.492(4) . ?
 C73 C74 1.427(4) . ?
 C73 C78 1.452(4) . ?
 C74 C75 1.398(5) . ?
 C166 H166 0.9500 . ?
 C75 C76 1.412(5) . ?
 C76 C77 1.414(4) . ?
 C170 H170 0.9500 . ?
 C77 C78 1.412(5) . ?
 C78 C84 1.465(4) . ?
 C79 C80 1.393(4) . ?
 C79 C84 1.426(3) . ?
 C176 H176 0.9500 . ?
 C80 H80 0.9500 . ?
 C80 C81 1.382(4) . ?
 C178 H178 0.9500 . ?
 C81 C82 1.404(3) . ?
 C180 C206 1.448(4) . ?
 C82 H82 0.9500 . ?
 C82 C83 1.391(4) . ?
 C182 H182 0.9500 . ?
 C83 C84 1.399(4) . ?
 C83 C85 1.485(3) . ?
 C184 H184 0.9500 . ?
 C188 H188 0.9500 . ?
 C190 H190 0.9500 . ?
 C87 C88 1.524(6) . ?
 C87 C89 1.535(5) . ?
 C87 C90 1.539(5) . ?
 C192 C208 1.431(4) . ?
 C88 H88A 0.9800 . ?
 C88 H88B 0.9800 . ?
 C88 H88C 0.9800 . ?
 C194 H194 0.9500 . ?
 C89 H89A 0.9800 . ?
 C89 H89B 0.9800 . ?
 C89 H89C 0.9800 . ?
 C196 H196 0.9500 . ?
 C90 H90A 0.9800 . ?
 C90 H90B 0.9800 . ?
 C90 H90C 0.9800 . ?
 C91A C92A 1.561(13) . ?
 C91A C93A 1.498(12) . ?
 C91A C94A 1.532(15) . ?
 C200 C210 1.470(4) . ?
 C91B C92B 1.53(2) . ?
 C91B C93B 1.470(16) . ?
 C91B C94B 1.553(19) . ?
 C202 H202 0.9500 . ?
 C92A H92A 0.9800 . ?
 C92A H92B 0.9800 . ?
 C92A H92C 0.9800 . ?
 C204 H204 0.9500 . ?
 C92B H92D 0.9800 . ?
 C92B H92E 0.9800 . ?
 C92B H92F 0.9800 . ?
 C93A H93A 0.9800 . ?
 C93A H93B 0.9800 . ?
 C93A H93C 0.9800 . ?
 C93B H93D 0.9800 . ?
 C93B H93E 0.9800 . ?
 C93B H93F 0.9800 . ?
 C94A H94A 0.9800 . ?
 C94A H94B 0.9800 . ?
 C94A H94C 0.9800 . ?
 C94B H94D 0.9800 . ?
 C94B H94E 0.9800 . ?
 C94B H94F 0.9800 . ?
 C214 H21A 0.9800 . ?
 C214 H21B 0.9800 . ?
 C214 H21C 0.9800 . ?
 C95 C96 1.532(6) . ?
 C95 C97 1.518(5) . ?
 C95 C98 1.526(4) . ?
 C216 H21G 0.9800 . ?
 C216 H21H 0.9800 . ?
 C216 H21I 0.9800 . ?
 C96 H96A 0.9800 . ?
 C96 H96B 0.9800 . ?
 C96 H96C 0.9800 . ?
 C218 H21J 0.9800 . ?
 C218 H21K 0.9800 . ?
 C218 H21L 0.9800 . ?
 C97 H97A 0.9800 . ?
 C97 H97B 0.9800 . ?
 C97 H97C 0.9800 . ?
 C220 H22J 0.9800 . ?
 C220 H22K 0.9800 . ?
 C220 H22L 0.9800 . ?
 C98 H98A 0.9800 . ?
 C98 H98B 0.9800 . ?
 C98 H98C 0.9800 . ?
 C222 H22P 0.9800 . ?
 C222 H22R 0.9800 . ?
 C222 H22Q 0.9800 . ?
 C99 C100 1.539(5) . ?
 C99 C101 1.509(4) . ?
 C99 C102 1.520(5) . ?
 C224 H22A 0.9800 . ?
 C224 H22B 0.9800 . ?
 C224 H22C 0.9800 . ?
 C100 H10J 0.9800 . ?
 C100 H10K 0.9800 . ?
 C100 H10L 0.9800 . ?
 C226 H22S 0.9800 . ?
 C226 H22T 0.9800 . ?
 C226 H22U 0.9800 . ?
 C101 H10A 0.9800 . ?
 C101 H10B 0.9800 . ?
 C101 H10C 0.9800 . ?
 C228 H22D 0.9800 . ?
 C228 H22E 0.9800 . ?
 C228 H22F 0.9800 . ?
 C102 H10G 0.9800 . ?
 C102 H10H 0.9800 . ?
 C102 H10I 0.9800 . ?
 C230 H23G 0.9800 . ?
 C230 H23H 0.9800 . ?
 C230 H23I 0.9800 . ?
 C103 C104 1.47(3) . ?
 C103 C105 1.499(18) . ?
 C103 C106 1.537(17) . ?
 C232 H23B 0.9800 . ?
 C232 H23A 0.9800 . ?
 C232 H23C 0.9800 . ?
 C104 H10D 0.9800 . ?
 C104 H10E 0.9800 . ?
 C104 H10F 0.9800 . ?
 C234 H23P 0.9800 . ?
 C234 H23Q 0.9800 . ?
 C234 H23R 0.9800 . ?
 C105 H10V 0.9800 . ?
 C105 H10W 0.9800 . ?
 C105 H10X 0.9800 . ?
 C236 H23S 0.9800 . ?
 C236 H23T 0.9800 . ?
 C236 H23U 0.9800 . ?
 C106 H10S 0.9800 . ?
 C106 H10T 0.9800 . ?
 C106 H10U 0.9800 . ?
 C238 H23V 0.9800 . ?
 C238 H23W 0.9800 . ?
 C238 H23X 0.9800 . ?
 C107 C108 1.524(7) . ?
 C107 C109 1.542(8) . ?
 C107 C110 1.506(7) . ?
 C240 H24J 0.9800 . ?
 C240 H24K 0.9800 . ?
 C240 H24L 0.9800 . ?
 C108 H10P 0.9800 . ?
 C108 H10Q 0.9800 . ?
 C108 H10R 0.9800 . ?
 C242 H24P 0.9800 . ?
 C242 H24Q 0.9800 . ?
 C242 H24R 0.9800 . ?
 C109 H10M 0.9800 . ?
 C109 H10N 0.9800 . ?
 C109 H10O 0.9800 . ?
 C244 H24S 0.9800 . ?
 C244 H24T 0.9800 . ?
 C244 H24U 0.9800 . ?
 C110 H11J 0.9800 . ?
 C110 H11K 0.9800 . ?
 C110 H11L 0.9800 . ?
 C246 H24A 0.9800 . ?
 C246 H24B 0.9800 . ?
 C246 H24C 0.9800 . ?
 C111 C112 1.530(11) . ?
 C111 C113 1.559(10) . ?
 C111 C114 1.556(10) . ?
 C248 H24D 0.9800 . ?
 C248 H24E 0.9800 . ?
 C248 H24F 0.9800 . ?
 C112 H11S 0.9800 . ?
 C112 H11T 0.9800 . ?
 C112 H11U 0.9800 . ?
 C250 H25G 0.9800 . ?
 C250 H25H 0.9800 . ?
 C250 H25I 0.9800 . ?
 C113 H11M 0.9800 . ?
 C113 H11N 0.9800 . ?
 C113 H11O 0.9800 . ?
 C114 H11P 0.9800 . ?
 C114 H11Q 0.9800 . ?
 C114 H11R 0.9800 . ?
 C252 H25A 0.9800 . ?
 C252 H25B 0.9800 . ?
 C252 H25C 0.9800 . ?

loop_
  _geom_angle_atom_site_label_1
  _geom_angle_atom_site_label_2
  _geom_angle_atom_site_label_3
  _geom_angle
  _geom_angle_site_symmetry_1
  _geom_angle_site_symmetry_3
  _geom_angle_publ_flag
 Cl1 C254 H25J 109.6 . . ?
 Cl1 C254 H25K 109.6 . . ?
 Cl2 C254 Cl1 110.5(2) . . ?
 Cl2 C254 H25J 109.6 . . ?
 Cl2 C254 H25K 109.6 . . ?
 H25J C254 H25K 108.1 . . ?
 Cl9 C258 Cl10 119.3(5) . . ?
 Cl9 C258 H25R 107.5 . . ?
 Cl9 C258 H25S 107.5 . . ?
 Cl10 C258 H25R 107.5 . . ?
 Cl10 C258 H25S 107.5 . . ?
 H25R C258 H25S 107.0 . . ?
 Cl7 C257 H25T 108.8 . . ?
 Cl7 C257 H25U 108.8 . . ?
 Cl8 C257 Cl7 113.7(4) . . ?
 Cl8 C257 H25T 108.8 . . ?
 Cl8 C257 H25U 108.8 . . ?
 H25T C257 H25U 107.7 . . ?
 Cl3 C255 Cl4 111.8(3) . . ?
 Cl3 C255 H25L 109.3 . . ?
 Cl3 C255 H25M 109.3 . . ?
 Cl4 C255 H25L 109.3 . . ?
 Cl4 C255 H25M 109.3 . . ?
 H25L C255 H25M 107.9 . . ?
 Cl5 C256 Cl6 112.4(5) . . ?
 Cl5 C256 H25N 109.1 . . ?
 Cl5 C256 H25O 109.1 . . ?
 Cl6 C256 H25N 109.1 . . ?
 Cl6 C256 H25O 109.1 . . ?
 H25N C256 H25O 107.9 . . ?
 Cl11 C259 H25P 108.2 . . ?
 Cl11 C259 H25Q 108.2 . . ?
 Cl12 C259 Cl11 116.3(5) . . ?
 Cl12 C259 H25P 108.2 . . ?
 Cl12 C259 H25Q 108.2 . . ?
 H25P C259 H25Q 107.4 . . ?
 C170 C169 C174 117.4(3) . . ?
 C212 C169 C170 121.1(3) . . ?
 C212 C169 C174 121.5(3) . . ?
 C136 C137 C139 121.2(3) . . ?
 C136 C137 C138 118.9(3) . . ?
 C138 C137 C139 120.0(3) . . ?
 H12P C121 H12Q 109.5 . . ?
 H12P C121 H12R 109.5 . . ?
 H12Q C121 H12R 109.5 . . ?
 C119 C121 H12P 109.5 . . ?
 C119 C121 H12Q 109.5 . . ?
 C119 C121 H12R 109.5 . . ?
 C200 C201 C211 122.6(2) . . ?
 C202 C201 C211 116.7(2) . . ?
 C202 C201 C200 120.5(3) . . ?
 C152 C153 C229 119.7(3) . . ?
 C154 C153 C229 122.5(3) . . ?
 C154 C153 C152 117.8(3) . . ?
 C177 C233 C236 109.0(4) . . ?
 C235 C233 C177 112.0(4) . . ?
 C235 C233 C236 108.3(4) . . ?
 C234 C233 C177 108.4(4) . . ?
 C234 C233 C235 110.1(4) . . ?
 C234 C233 C236 109.1(5) . . ?
 C184 C185 C187 121.1(3) . . ?
 C184 C185 C186 119.4(3) . . ?
 C186 C185 C187 119.5(3) . . ?
 C2 C1 C6 120.7(3) . . ?
 C2 C1 C86 116.7(2) . . ?
 C6 C1 C86 122.5(2) . . ?
 C135 C217 C219 110.7(3) . . ?
 C218 C217 C135 108.7(3) . . ?
 C218 C217 C219 108.7(3) . . ?
 C218 C217 C220 110.2(3) . . ?
 C220 C217 C135 109.6(3) . . ?
 C220 C217 C219 109.0(3) . . ?
 H1AA C1A H1AB 109.5 . . ?
 H1AA C1A H1AC 109.5 . . ?
 H1AB C1A H1AC 109.5 . . ?
 C241 C1A H1AA 109.5 . . ?
 C241 C1A H1AB 109.5 . . ?
 C241 C1A H1AC 109.5 . . ?
 C1I C249 C1H 101.8(7) . . ?
 C1I C249 C203 109.1(4) . . ?
 C1J C249 C1H 109.2(8) . . ?
 C1J C249 C1I 115.6(8) . . ?
 C1J C249 C203 111.0(6) . . ?
 C203 C249 C1H 109.6(4) . . ?
 C203 C249 C250 110.8(4) . . ?
 C203 C249 C252 107.9(4) . . ?
 C251 C249 C203 111.2(5) . . ?
 C251 C249 C250 109.1(8) . . ?
 C251 C249 C252 115.0(9) . . ?
 C252 C249 C250 102.5(6) . . ?
 H1BA C1B H1BB 109.5 . . ?
 H1BA C1B H1BC 109.5 . . ?
 H1BB C1B H1BC 109.5 . . ?
 C241 C1B H1BA 109.5 . . ?
 C241 C1B H1BB 109.5 . . ?
 C241 C1B H1BC 109.5 . . ?
 C128 C129 C213 119.1(3) . . ?
 C130 C129 C213 125.4(3) . . ?
 C130 C129 C128 115.5(3) . . ?
 H1CA C1C H1CB 109.5 . . ?
 H1CA C1C H1CC 109.5 . . ?
 H1CB C1C H1CC 109.5 . . ?
 C241 C1C H1CA 109.5 . . ?
 C241 C1C H1CB 109.5 . . ?
 C241 C1C H1CC 109.5 . . ?
 C146 C145 C143 122.3(3) . . ?
 C146 C145 C150 119.1(3) . . ?
 C150 C145 C143 118.5(3) . . ?
 C1E C1D C1F 103.9(16) . . ?
 C1G C1D C1E 111.1(16) . . ?
 C1G C1D C1F 107.5(13) . . ?
 C1G C1D C27 112.9(12) . . ?
 C27 C1D C1E 110.6(17) . . ?
 C27 C1D C1F 110.4(10) . . ?
 C160 C161 C156 116.7(3) . . ?
 C162 C161 C156 121.2(2) . . ?
 C162 C161 C160 121.9(2) . . ?
 C1D C1E H1EA 109.5 . . ?
 C1D C1E H1EB 109.5 . . ?
 C1D C1E H1EC 109.5 . . ?
 H1EA C1E H1EB 109.5 . . ?
 H1EA C1E H1EC 109.5 . . ?
 H1EB C1E H1EC 109.5 . . ?
 C176 C177 C233 118.2(4) . . ?
 C178 C177 C233 123.7(3) . . ?
 C178 C177 C176 118.1(3) . . ?
 C1D C1F H1FA 109.5 . . ?
 C1D C1F H1FB 109.5 . . ?
 C1D C1F H1FC 109.5 . . ?
 H1FA C1F H1FB 109.5 . . ?
 H1FA C1F H1FC 109.5 . . ?
 H1FB C1F H1FC 109.5 . . ?
 C194 C193 C191 120.7(3) . . ?
 C194 C193 C198 119.5(3) . . ?
 C198 C193 C191 119.8(3) . . ?
 C1D C1G H1GA 109.5 . . ?
 C1D C1G H1GB 109.5 . . ?
 C1D C1G H1GC 109.5 . . ?
 H1GA C1G H1GB 109.5 . . ?
 H1GA C1G H1GC 109.5 . . ?
 H1GB C1G H1GC 109.5 . . ?
 C208 C209 C198 117.6(2) . . ?
 C208 C209 C210 121.5(2) . . ?
 C210 C209 C198 120.9(2) . . ?
 C249 C1H H1HA 109.5 . . ?
 C249 C1H H1HB 109.5 . . ?
 C249 C1H H1HC 109.5 . . ?
 H1HA C1H H1HB 109.5 . . ?
 H1HA C1H H1HC 109.5 . . ?
 H1HB C1H H1HC 109.5 . . ?
 C147 C225 C227 109.6(3) . . ?
 C147 C225 C226 109.4(3) . . ?
 C147 C225 C228 112.9(3) . . ?
 C227 C225 C226 108.8(3) . . ?
 C227 C225 C228 108.0(3) . . ?
 C228 C225 C226 108.0(3) . . ?
 C249 C1I H1IA 109.5 . . ?
 C249 C1I H1IB 109.5 . . ?
 C249 C1I H1IC 109.5 . . ?
 H1IA C1I H1IB 109.5 . . ?
 H1IA C1I H1IC 109.5 . . ?
 H1IB C1I H1IC 109.5 . . ?
 C1A C241 C1B 108.0(9) . . ?
 C1A C241 C1C 108.2(9) . . ?
 C1A C241 C189 113.1(6) . . ?
 C1B C241 C1C 111.3(9) . . ?
 C189 C241 C1B 108.1(6) . . ?
 C189 C241 C1C 108.2(5) . . ?
 C189 C241 C242 106.9(5) . . ?
 C243 C241 C189 109.0(5) . . ?
 C243 C241 C242 106.6(7) . . ?
 C243 C241 C244 111.5(8) . . ?
 C244 C241 C189 113.2(5) . . ?
 C244 C241 C242 109.3(8) . . ?
 C249 C1J H1JA 109.5 . . ?
 C249 C1J H1JB 109.5 . . ?
 C249 C1J H1JC 109.5 . . ?
 H1JA C1J H1JB 109.5 . . ?
 H1JA C1J H1JC 109.5 . . ?
 H1JB C1J H1JC 109.5 . . ?
 H11A C117 H11B 109.5 . . ?
 H11A C117 H11C 109.5 . . ?
 H11B C117 H11C 109.5 . . ?
 C115 C117 H11A 109.5 . . ?
 C115 C117 H11B 109.5 . . ?
 C115 C117 H11C 109.5 . . ?
 C1L C1K C57 104(2) . . ?
 C1M C1K C1L 126(3) . . ?
 C1M C1K C57 101(2) . . ?
 C1N C1K C1L 104(2) . . ?
 C1N C1K C1M 117(3) . . ?
 C1N C1K C57 101(2) . . ?
 H12D C125 H12E 109.5 . . ?
 H12D C125 H12F 109.5 . . ?
 H12E C125 H12F 109.5 . . ?
 C123 C125 H12D 109.5 . . ?
 C123 C125 H12E 109.5 . . ?
 C123 C125 H12F 109.5 . . ?
 C1K C1L H1LA 109.5 . . ?
 C1K C1L H1LB 109.5 . . ?
 C1K C1L H1LC 109.5 . . ?
 H1LA C1L H1LB 109.5 . . ?
 H1LA C1L H1LC 109.5 . . ?
 H1LB C1L H1LC 109.5 . . ?
 C134 C133 C131 121.0(3) . . ?
 C138 C133 C131 119.1(2) . . ?
 C138 C133 C134 119.6(3) . . ?
 C1K C1M H1MA 109.5 . . ?
 C1K C1M H1MB 109.5 . . ?
 C1K C1M H1MC 109.5 . . ?
 H1MA C1M H1MB 109.5 . . ?
 H1MA C1M H1MC 109.5 . . ?
 H1MB C1M H1MC 109.5 . . ?
 C140 C141 C221 119.5(3) . . ?
 C140 C141 C142 117.5(3) . . ?
 C142 C141 C221 123.0(3) . . ?
 C1K C1N H1NA 109.5 . . ?
 C1K C1N H1NB 109.5 . . ?
 C1K C1N H1NC 109.5 . . ?
 H1NA C1N H1NB 109.5 . . ?
 H1NA C1N H1NC 109.5 . . ?
 H1NB C1N H1NC 109.5 . . ?
 C148 C149 C151 122.6(3) . . ?
 C148 C149 C150 119.2(3) . . ?
 C150 C149 C151 118.2(3) . . ?
 C1 C2 H2 118.7 . . ?
 C1 C2 C3 122.6(2) . . ?
 C3 C2 H2 118.7 . . ?
 C158 C157 C132 117.0(2) . . ?
 C158 C157 C162 118.9(3) . . ?
 C162 C157 C132 123.3(2) . . ?
 C2 C3 C87 124.2(3) . . ?
 C4 C3 C2 115.7(3) . . ?
 C4 C3 C87 120.1(3) . . ?
 C164 C165 C155 122.7(3) . . ?
 C164 C165 C166 119.8(3) . . ?
 C166 C165 C155 116.8(3) . . ?
 C3 C4 H4 118.6 . . ?
 C3 C4 C5 122.8(3) . . ?
 C5 C4 H4 118.6 . . ?
 C172 C173 C205 118.6(3) . . ?
 C172 C173 C174 116.6(3) . . ?
 C174 C173 C205 123.8(3) . . ?
 C4 C5 C6 120.8(2) . . ?
 C4 C5 C7 120.5(3) . . ?
 C6 C5 C7 118.2(3) . . ?
 C182 C181 C179 122.1(3) . . ?
 C182 C181 C186 119.5(3) . . ?
 C186 C181 C179 118.4(3) . . ?
 C1 C6 C5 114.8(2) . . ?
 C1 C6 C37 124.7(2) . . ?
 C5 C6 C37 120.5(2) . . ?
 C188 C189 C241 121.2(3) . . ?
 C188 C189 C190 117.7(3) . . ?
 C190 C189 C241 121.1(4) . . ?
 C8 C7 C5 120.7(3) . . ?
 C8 C7 C12 120.2(3) . . ?
 C12 C7 C5 118.8(3) . . ?
 C196 C197 C199 122.2(2) . . ?
 C196 C197 C198 119.3(3) . . ?
 C198 C197 C199 118.2(2) . . ?
 C7 C8 H8 119.1 . . ?
 C9 C8 C7 121.8(3) . . ?
 C9 C8 H8 119.1 . . ?
 C206 C205 C173 116.2(2) . . ?
 C206 C205 C210 117.8(2) . . ?
 C210 C205 C173 126.0(2) . . ?
 C8 C9 C91A 124.0(4) . . ?
 C8 C9 C91B 114.9(5) . . ?
 C10 C9 C8 117.5(3) . . ?
 C10 C9 C91A 117.1(4) . . ?
 C10 C9 C91B 125.8(5) . . ?
 C129 C213 C214 107.8(3) . . ?
 C129 C213 C216 112.1(3) . . ?
 C215 C213 C129 110.5(3) . . ?
 C215 C213 C214 109.1(3) . . ?
 C215 C213 C216 108.6(3) . . ?
 C216 C213 C214 108.7(3) . . ?
 C9 C10 H10 118.5 . . ?
 C9 C10 C11 123.1(3) . . ?
 C11 C10 H10 118.5 . . ?
 C141 C221 C223 108.9(3) . . ?
 C222 C221 C141 111.8(3) . . ?
 C222 C221 C223 109.2(4) . . ?
 C222 C221 C224 108.3(3) . . ?
 C224 C221 C141 109.5(3) . . ?
 C224 C221 C223 109.0(3) . . ?
 C10 C11 C12 118.5(3) . . ?
 C10 C11 C13 121.3(2) . . ?
 C12 C11 C13 120.3(3) . . ?
 C153 C229 C230 112.2(3) . . ?
 C231 C229 C153 109.1(3) . . ?
 C231 C229 C230 107.9(3) . . ?
 C232 C229 C153 109.0(3) . . ?
 C232 C229 C231 111.0(3) . . ?
 C232 C229 C230 107.6(3) . . ?
 C7 C12 C11 118.8(3) . . ?
 C7 C12 C38 120.4(2) . . ?
 C11 C12 C38 120.7(2) . . ?
 C183 C237 C238 106.5(4) . . ?
 C239 C237 C183 111.6(4) . . ?
 C239 C237 C238 107.4(5) . . ?
 C239 C237 C240 111.2(5) . . ?
 C240 C237 C183 112.5(4) . . ?
 C240 C237 C238 107.3(6) . . ?
 C14 C13 C11 122.1(3) . . ?
 C14 C13 C18 119.3(3) . . ?
 C18 C13 C11 118.6(2) . . ?
 C195 C245 C246 111.9(3) . . ?
 C247 C245 C195 109.5(3) . . ?
 C247 C245 C246 106.3(4) . . ?
 C248 C245 C195 109.7(3) . . ?
 C248 C245 C247 113.0(4) . . ?
 C248 C245 C246 106.3(4) . . ?
 C13 C14 H14 118.6 . . ?
 C15 C14 C13 122.8(3) . . ?
 C15 C14 H14 118.6 . . ?
 C117 C115 C116 110.0(4) . . ?
 C117 C115 C118 107.7(5) . . ?
 C117 C115 C63 108.6(4) . . ?
 C118 C115 C116 108.8(4) . . ?
 C118 C115 C63 111.8(4) . . ?
 C63 C115 C116 109.8(4) . . ?
 C14 C15 C16 117.4(2) . . ?
 C14 C15 C95 122.7(3) . . ?
 C16 C15 C95 119.9(2) . . ?
 C121 C119 C120 107.7(5) . . ?
 C121 C119 C122 109.1(5) . . ?
 C121 C119 C69 109.3(3) . . ?
 C122 C119 C120 110.9(3) . . ?
 C122 C119 C69 112.2(3) . . ?
 C69 C119 C120 107.4(4) . . ?
 C15 C16 H16 118.6 . . ?
 C17 C16 C15 122.8(3) . . ?
 C17 C16 H16 118.6 . . ?
 C124 C123 C125 108.8(3) . . ?
 C126 C123 C125 109.4(3) . . ?
 C126 C123 C124 108.4(2) . . ?
 C126 C123 C81 112.3(2) . . ?
 C81 C123 C125 109.4(2) . . ?
 C81 C123 C124 108.5(3) . . ?
 C16 C17 C18 118.7(2) . . ?
 C16 C17 C19 122.5(2) . . ?
 C18 C17 C19 118.7(2) . . ?
 C128 C127 C132 120.9(3) . . ?
 C128 C127 C212 114.9(3) . . ?
 C132 C127 C212 124.1(3) . . ?
 C13 C18 C17 118.9(2) . . ?
 C13 C18 C39 120.5(2) . . ?
 C17 C18 C39 120.6(2) . . ?
 C130 C131 C133 121.3(2) . . ?
 C130 C131 C132 120.2(3) . . ?
 C132 C131 C133 118.1(3) . . ?
 C20 C19 C17 121.9(2) . . ?
 C20 C19 C24 118.5(2) . . ?
 C24 C19 C17 119.6(2) . . ?
 C134 C135 C217 120.0(3) . . ?
 C136 C135 C217 122.2(3) . . ?
 C136 C135 C134 117.8(3) . . ?
 C19 C20 H20 118.7 . . ?
 C21 C20 C19 122.5(2) . . ?
 C21 C20 H20 118.7 . . ?
 C140 C139 C137 121.9(3) . . ?
 C140 C139 C144 119.2(3) . . ?
 C144 C139 C137 118.9(2) . . ?
 C20 C21 C22 117.8(2) . . ?
 C20 C21 C99 119.0(2) . . ?
 C22 C21 C99 123.1(2) . . ?
 C142 C143 C145 121.4(3) . . ?
 C144 C143 C145 119.4(3) . . ?
 C144 C143 C142 119.2(3) . . ?
 C21 C22 H22 119.1 . . ?
 C23 C22 C21 121.8(3) . . ?
 C23 C22 H22 119.1 . . ?
 C146 C147 C225 123.4(3) . . ?
 C148 C147 C225 120.2(3) . . ?
 C148 C147 C146 116.3(3) . . ?
 C22 C23 C24 120.1(2) . . ?
 C22 C23 C25 121.9(2) . . ?
 C24 C23 C25 117.9(2) . . ?
 C152 C151 C149 122.1(3) . . ?
 C152 C151 C156 118.7(3) . . ?
 C156 C151 C149 119.3(3) . . ?
 C19 C24 C40 120.3(2) . . ?
 C23 C24 C19 118.8(2) . . ?
 C23 C24 C40 120.9(2) . . ?
 C154 C155 C165 122.8(3) . . ?
 C154 C155 C156 119.9(3) . . ?
 C156 C155 C165 117.0(2) . . ?
 C26 C25 C23 121.4(2) . . ?
 C26 C25 C30 119.6(2) . . ?
 C30 C25 C23 118.9(2) . . ?
 C158 C159 C144 121.4(2) . . ?
 C158 C159 C160 119.4(2) . . ?
 C160 C159 C144 119.2(3) . . ?
 C25 C26 H26 119.0 . . ?
 C27 C26 C25 122.1(2) . . ?
 C27 C26 H26 119.0 . . ?
 C164 C163 C168 122.0(3) . . ?
 C212 C163 C164 123.6(2) . . ?
 C212 C163 C168 114.2(3) . . ?
 C26 C27 C1D 119.5(7) . . ?
 C26 C27 C103 121.7(8) . . ?
 C28 C27 C1D 122.2(7) . . ?
 C28 C27 C26 117.7(3) . . ?
 C28 C27 C103 119.8(7) . . ?
 C166 C167 H167 119.6 . . ?
 C166 C167 C168 120.9(3) . . ?
 C168 C167 H167 119.6 . . ?
 C27 C28 H28 119.1 . . ?
 C27 C28 C29 121.7(2) . . ?
 C29 C28 H28 119.1 . . ?
 C170 C171 H171 118.9 . . ?
 C170 C171 C172 122.2(3) . . ?
 C172 C171 H171 118.9 . . ?
 C28 C29 C30 120.0(2) . . ?
 C28 C29 C31 122.5(2) . . ?
 C30 C29 C31 117.1(2) . . ?
 C176 C175 C172 122.2(3) . . ?
 C180 C175 C172 117.4(3) . . ?
 C180 C175 C176 120.2(3) . . ?
 C25 C30 C41 121.8(2) . . ?
 C29 C30 C25 118.2(2) . . ?
 C29 C30 C41 120.0(2) . . ?
 C178 C179 C181 122.2(3) . . ?
 C178 C179 C180 118.9(3) . . ?
 C180 C179 C181 119.0(3) . . ?
 C32 C31 C29 116.9(2) . . ?
 C36 C31 C29 122.4(2) . . ?
 C36 C31 C32 119.7(2) . . ?
 C182 C183 C237 119.3(4) . . ?
 C182 C183 C184 118.3(3) . . ?
 C184 C183 C237 122.4(4) . . ?
 C31 C32 H32 119.1 . . ?
 C33 C32 C31 121.9(2) . . ?
 C33 C32 H32 119.1 . . ?
 C188 C187 C185 122.6(3) . . ?
 C188 C187 C192 119.3(3) . . ?
 C192 C187 C185 118.0(3) . . ?
 C32 C33 H33 119.8 . . ?
 C32 C33 C34 120.5(2) . . ?
 C34 C33 H33 119.8 . . ?
 C190 C191 C193 122.5(3) . . ?
 C190 C191 C192 120.1(3) . . ?
 C192 C191 C193 117.4(3) . . ?
 C33 C34 C35 117.0(2) . . ?
 C85 C34 C33 122.5(2) . . ?
 C85 C34 C35 120.5(2) . . ?
 C194 C195 C245 121.4(3) . . ?
 C196 C195 C245 120.8(3) . . ?
 C196 C195 C194 117.7(3) . . ?
 C34 C35 C36 120.7(2) . . ?
 C86 C35 C34 115.2(2) . . ?
 C86 C35 C36 124.1(2) . . ?
 C200 C199 C197 119.0(2) . . ?
 C204 C199 C197 121.0(2) . . ?
 C204 C199 C200 119.8(2) . . ?
 C31 C36 C35 117.2(2) . . ?
 C31 C36 C42 118.6(2) . . ?
 C35 C36 C42 122.9(2) . . ?
 C202 C203 C249 121.6(3) . . ?
 C204 C203 C249 122.5(3) . . ?
 C204 C203 C202 115.6(3) . . ?
 C38 C37 C6 116.3(2) . . ?
 C38 C37 C42 119.2(2) . . ?
 C42 C37 C6 123.8(2) . . ?
 C206 C207 C186 121.2(3) . . ?
 C208 C207 C186 119.0(3) . . ?
 C208 C207 C206 119.8(2) . . ?
 C37 C38 C12 121.1(2) . . ?
 C39 C38 C12 117.6(2) . . ?
 C39 C38 C37 121.3(2) . . ?
 C168 C211 C201 118.7(2) . . ?
 C174 C211 C201 120.8(3) . . ?
 C174 C211 C168 120.0(3) . . ?
 C38 C39 C18 121.0(2) . . ?
 C40 C39 C18 120.1(2) . . ?
 C40 C39 C38 118.9(2) . . ?
 C213 C215 H21D 109.5 . . ?
 C213 C215 H21E 109.5 . . ?
 C213 C215 H21F 109.5 . . ?
 H21D C215 H21E 109.5 . . ?
 H21D C215 H21F 109.5 . . ?
 H21E C215 H21F 109.5 . . ?
 C39 C40 C24 119.7(2) . . ?
 C39 C40 C41 119.6(2) . . ?
 C41 C40 C24 120.7(2) . . ?
 C217 C219 H21M 109.5 . . ?
 C217 C219 H21N 109.5 . . ?
 C217 C219 H21O 109.5 . . ?
 H21M C219 H21N 109.5 . . ?
 H21M C219 H21O 109.5 . . ?
 H21N C219 H21O 109.5 . . ?
 C40 C41 C30 117.3(2) . . ?
 C40 C41 C42 121.4(2) . . ?
 C42 C41 C30 121.2(2) . . ?
 C221 C223 H22M 109.5 . . ?
 C221 C223 H22N 109.5 . . ?
 C221 C223 H22O 109.5 . . ?
 H22M C223 H22N 109.5 . . ?
 H22M C223 H22O 109.5 . . ?
 H22N C223 H22O 109.5 . . ?
 C37 C42 C36 126.5(2) . . ?
 C41 C42 C36 115.8(2) . . ?
 C41 C42 C37 117.7(2) . . ?
 C225 C227 H22G 109.5 . . ?
 C225 C227 H22H 109.5 . . ?
 C225 C227 H22I 109.5 . . ?
 H22G C227 H22H 109.5 . . ?
 H22G C227 H22I 109.5 . . ?
 H22H C227 H22I 109.5 . . ?
 C44 C43 C48 117.8(3) . . ?
 C86 C43 C44 121.6(3) . . ?
 C86 C43 C48 120.6(2) . . ?
 C229 C231 H23D 109.5 . . ?
 C229 C231 H23E 109.5 . . ?
 C229 C231 H23F 109.5 . . ?
 H23D C231 H23E 109.5 . . ?
 H23D C231 H23F 109.5 . . ?
 H23E C231 H23F 109.5 . . ?
 C43 C44 H44 120.3 . . ?
 C45 C44 C43 119.5(3) . . ?
 C45 C44 H44 120.3 . . ?
 C233 C235 H23J 109.5 . . ?
 C233 C235 H23K 109.5 . . ?
 C233 C235 H23L 109.5 . . ?
 H23J C235 H23K 109.5 . . ?
 H23J C235 H23L 109.5 . . ?
 H23K C235 H23L 109.5 . . ?
 C44 C45 H45 118.6 . . ?
 C44 C45 C46 122.8(3) . . ?
 C46 C45 H45 118.6 . . ?
 C237 C239 H23M 109.5 . . ?
 C237 C239 H23N 109.5 . . ?
 C237 C239 H23O 109.5 . . ?
 H23M C239 H23N 109.5 . . ?
 H23M C239 H23O 109.5 . . ?
 H23N C239 H23O 109.5 . . ?
 C47 C46 C45 120.0(3) . . ?
 C47 C46 C49 121.5(3) . . ?
 C49 C46 C45 117.7(3) . . ?
 C241 C243 H24M 109.5 . . ?
 C241 C243 H24N 109.5 . . ?
 C241 C243 H24O 109.5 . . ?
 H24M C243 H24N 109.5 . . ?
 H24M C243 H24O 109.5 . . ?
 H24N C243 H24O 109.5 . . ?
 C46 C47 C48 116.6(3) . . ?
 C46 C47 C73 119.3(3) . . ?
 C48 C47 C73 122.8(3) . . ?
 C245 C247 H24G 109.5 . . ?
 C245 C247 H24H 109.5 . . ?
 C245 C247 H24I 109.5 . . ?
 H24G C247 H24H 109.5 . . ?
 H24G C247 H24I 109.5 . . ?
 H24H C247 H24I 109.5 . . ?
 C43 C48 C47 120.5(2) . . ?
 C85 C48 C43 115.3(3) . . ?
 C85 C48 C47 124.2(3) . . ?
 C249 C251 H25D 109.5 . . ?
 C249 C251 H25E 109.5 . . ?
 C249 C251 H25F 109.5 . . ?
 H25D C251 H25E 109.5 . . ?
 H25D C251 H25F 109.5 . . ?
 H25E C251 H25F 109.5 . . ?
 C50 C49 C46 122.6(3) . . ?
 C54 C49 C46 116.9(3) . . ?
 C54 C49 C50 120.3(3) . . ?
 C115 C116 H11G 109.5 . . ?
 C115 C116 H11H 109.5 . . ?
 C115 C116 H11I 109.5 . . ?
 H11G C116 H11H 109.5 . . ?
 H11G C116 H11I 109.5 . . ?
 H11H C116 H11I 109.5 . . ?
 C49 C50 H50 119.0 . . ?
 C51 C50 C49 122.1(4) . . ?
 C51 C50 H50 119.0 . . ?
 C115 C118 H11D 109.5 . . ?
 C115 C118 H11E 109.5 . . ?
 C115 C118 H11F 109.5 . . ?
 H11D C118 H11E 109.5 . . ?
 H11D C118 H11F 109.5 . . ?
 H11E C118 H11F 109.5 . . ?
 C50 C51 C52 116.8(3) . . ?
 C50 C51 C107 122.8(4) . . ?
 C52 C51 C107 120.4(4) . . ?
 C119 C120 H12M 109.5 . . ?
 C119 C120 H12N 109.5 . . ?
 C119 C120 H12O 109.5 . . ?
 H12M C120 H12N 109.5 . . ?
 H12M C120 H12O 109.5 . . ?
 H12N C120 H12O 109.5 . . ?
 C51 C52 H52 118.1 . . ?
 C51 C52 C53 123.9(4) . . ?
 C53 C52 H52 118.1 . . ?
 C119 C122 H12J 109.5 . . ?
 C119 C122 H12K 109.5 . . ?
 C119 C122 H12L 109.5 . . ?
 H12J C122 H12K 109.5 . . ?
 H12J C122 H12L 109.5 . . ?
 H12K C122 H12L 109.5 . . ?
 C52 C53 C55 123.2(4) . . ?
 C54 C53 C52 118.0(4) . . ?
 C54 C53 C55 118.7(3) . . ?
 C123 C124 H12G 109.5 . . ?
 C123 C124 H12H 109.5 . . ?
 C123 C124 H12I 109.5 . . ?
 H12G C124 H12H 109.5 . . ?
 H12G C124 H12I 109.5 . . ?
 H12H C124 H12I 109.5 . . ?
 C49 C54 C53 118.1(3) . . ?
 C49 C54 C74 120.3(3) . . ?
 C53 C54 C74 121.4(3) . . ?
 C123 C126 H12A 109.5 . . ?
 C123 C126 H12B 109.5 . . ?
 C123 C126 H12C 109.5 . . ?
 H12A C126 H12B 109.5 . . ?
 H12A C126 H12C 109.5 . . ?
 H12B C126 H12C 109.5 . . ?
 C56 C55 C53 121.6(4) . . ?
 C56 C55 C60 118.9(4) . . ?
 C60 C55 C53 119.5(3) . . ?
 C129 C128 H128 118.5 . . ?
 C127 C128 C129 122.9(3) . . ?
 C127 C128 H128 118.5 . . ?
 C55 C56 H56 118.8 . . ?
 C57 C56 C55 122.4(4) . . ?
 C57 C56 H56 118.8 . . ?
 C129 C130 C131 122.9(3) . . ?
 C129 C130 H130 118.5 . . ?
 C131 C130 H130 118.5 . . ?
 C56 C57 C1K 120.7(10) . . ?
 C56 C57 C58 118.4(4) . . ?
 C56 C57 C111 119.2(6) . . ?
 C58 C57 C1K 120.9(10) . . ?
 C58 C57 C111 122.4(6) . . ?
 C127 C132 C157 124.4(2) . . ?
 C127 C132 C131 115.3(3) . . ?
 C131 C132 C157 120.3(3) . . ?
 C57 C58 H58 119.2 . . ?
 C57 C58 C59 121.7(5) . . ?
 C59 C58 H58 119.2 . . ?
 C133 C134 H134 119.0 . . ?
 C135 C134 C133 122.0(3) . . ?
 C135 C134 H134 119.0 . . ?
 C58 C59 C61 121.2(4) . . ?
 C60 C59 C58 118.8(4) . . ?
 C60 C59 C61 120.0(3) . . ?
 C137 C136 H136 118.6 . . ?
 C135 C136 C137 122.8(3) . . ?
 C135 C136 H136 118.6 . . ?
 C55 C60 C75 119.5(4) . . ?
 C59 C60 C55 119.7(3) . . ?
 C59 C60 C75 120.7(3) . . ?
 C137 C138 C158 120.5(3) . . ?
 C133 C138 C137 118.9(2) . . ?
 C133 C138 C158 120.4(2) . . ?
 C62 C61 C59 122.5(4) . . ?
 C62 C61 C66 119.7(4) . . ?
 C66 C61 C59 117.7(4) . . ?
 C141 C140 C139 122.6(3) . . ?
 C141 C140 H140 118.7 . . ?
 C139 C140 H140 118.7 . . ?
 C61 C62 H62 119.1 . . ?
 C61 C62 C63 121.9(4) . . ?
 C63 C62 H62 119.1 . . ?
 C141 C142 C143 121.8(3) . . ?
 C141 C142 H142 119.1 . . ?
 C143 C142 H142 119.1 . . ?
 C62 C63 C115 120.4(4) . . ?
 C62 C63 C64 118.0(4) . . ?
 C64 C63 C115 121.6(4) . . ?
 C139 C144 C159 119.5(3) . . ?
 C143 C144 C139 119.4(3) . . ?
 C143 C144 C159 121.1(3) . . ?
 C63 C64 H64 119.0 . . ?
 C65 C64 C63 121.9(4) . . ?
 C65 C64 H64 119.0 . . ?
 C145 C146 C147 123.1(3) . . ?
 C145 C146 H146 118.4 . . ?
 C147 C146 H146 118.4 . . ?
 C64 C65 C66 119.2(4) . . ?
 C64 C65 C67 122.9(4) . . ?
 C66 C65 C67 117.9(3) . . ?
 C149 C148 C147 123.1(3) . . ?
 C149 C148 H148 118.4 . . ?
 C147 C148 H148 118.4 . . ?
 C61 C66 C76 120.7(3) . . ?
 C65 C66 C61 118.6(4) . . ?
 C65 C66 C76 120.6(3) . . ?
 C145 C150 C149 118.8(3) . . ?
 C145 C150 C160 120.8(3) . . ?
 C149 C150 C160 120.4(3) . . ?
 C68 C67 C65 121.7(3) . . ?
 C68 C67 C72 119.2(3) . . ?
 C72 C67 C65 119.1(3) . . ?
 C153 C152 C151 122.6(3) . . ?
 C153 C152 H152 118.7 . . ?
 C151 C152 H152 118.7 . . ?
 C67 C68 H68 118.8 . . ?
 C69 C68 C67 122.3(3) . . ?
 C69 C68 H68 118.8 . . ?
 C153 C154 C155 121.8(3) . . ?
 C153 C154 H154 119.1 . . ?
 C155 C154 H154 119.1 . . ?
 C68 C69 C119 119.9(3) . . ?
 C68 C69 C70 118.3(3) . . ?
 C70 C69 C119 121.7(3) . . ?
 C151 C156 C161 121.9(2) . . ?
 C155 C156 C161 119.5(3) . . ?
 C155 C156 C151 118.5(3) . . ?
 C69 C70 H70 119.4 . . ?
 C69 C70 C71 121.2(3) . . ?
 C71 C70 H70 119.4 . . ?
 C157 C158 C138 120.7(3) . . ?
 C159 C158 C157 121.4(2) . . ?
 C159 C158 C138 117.9(2) . . ?
 C70 C71 C72 120.0(3) . . ?
 C70 C71 C79 121.4(3) . . ?
 C72 C71 C79 118.3(3) . . ?
 C161 C160 C150 121.3(2) . . ?
 C159 C160 C161 118.9(3) . . ?
 C159 C160 C150 119.8(2) . . ?
 C67 C72 C77 121.0(3) . . ?
 C71 C72 C67 118.9(3) . . ?
 C71 C72 C77 119.9(3) . . ?
 C161 C162 C157 117.3(2) . . ?
 C161 C162 C164 116.3(2) . . ?
 C157 C162 C164 126.3(3) . . ?
 C74 C73 C47 116.0(3) . . ?
 C74 C73 C78 117.0(3) . . ?
 C78 C73 C47 127.1(3) . . ?
 C165 C164 C163 116.8(2) . . ?
 C165 C164 C162 117.8(3) . . ?
 C163 C164 C162 124.5(2) . . ?
 C73 C74 C54 120.2(3) . . ?
 C75 C74 C54 118.1(3) . . ?
 C75 C74 C73 121.5(3) . . ?
 C165 C166 H166 118.7 . . ?
 C167 C166 C165 122.6(3) . . ?
 C167 C166 H166 118.7 . . ?
 C74 C75 C60 120.9(3) . . ?
 C74 C75 C76 120.3(3) . . ?
 C76 C75 C60 118.7(3) . . ?
 C167 C168 C163 116.7(3) . . ?
 C211 C168 C163 121.9(3) . . ?
 C211 C168 C167 121.4(3) . . ?
 C75 C76 C66 120.6(3) . . ?
 C75 C76 C77 118.7(3) . . ?
 C77 C76 C66 120.6(3) . . ?
 C169 C170 H170 119.6 . . ?
 C171 C170 C169 120.7(3) . . ?
 C171 C170 H170 119.6 . . ?
 C76 C77 C72 117.5(3) . . ?
 C78 C77 C72 121.5(3) . . ?
 C78 C77 C76 120.9(3) . . ?
 C173 C172 C171 120.2(3) . . ?
 C173 C172 C175 122.0(3) . . ?
 C171 C172 C175 116.9(3) . . ?
 C73 C78 C84 122.9(3) . . ?
 C77 C78 C73 119.6(3) . . ?
 C77 C78 C84 116.8(2) . . ?
 C169 C174 C173 121.0(3) . . ?
 C211 C174 C169 114.8(3) . . ?
 C211 C174 C173 124.1(3) . . ?
 C80 C79 C71 121.2(2) . . ?
 C80 C79 C84 119.5(3) . . ?
 C84 C79 C71 119.1(2) . . ?
 C177 C176 C175 121.2(3) . . ?
 C177 C176 H176 119.4 . . ?
 C175 C176 H176 119.4 . . ?
 C79 C80 H80 118.6 . . ?
 C81 C80 C79 122.7(2) . . ?
 C81 C80 H80 118.6 . . ?
 C177 C178 C179 122.5(3) . . ?
 C177 C178 H178 118.8 . . ?
 C179 C178 H178 118.8 . . ?
 C80 C81 C123 119.8(2) . . ?
 C80 C81 C82 116.4(2) . . ?
 C82 C81 C123 123.7(3) . . ?
 C175 C180 C179 118.4(3) . . ?
 C175 C180 C206 119.9(3) . . ?
 C179 C180 C206 121.6(3) . . ?
 C81 C82 H82 119.2 . . ?
 C83 C82 C81 121.6(3) . . ?
 C83 C82 H82 119.2 . . ?
 C181 C182 H182 118.9 . . ?
 C183 C182 C181 122.2(3) . . ?
 C183 C182 H182 118.9 . . ?
 C82 C83 C84 120.9(2) . . ?
 C82 C83 C85 116.9(3) . . ?
 C84 C83 C85 122.1(2) . . ?
 C185 C184 H184 119.1 . . ?
 C183 C184 C185 121.8(3) . . ?
 C183 C184 H184 119.1 . . ?
 C79 C84 C78 119.2(3) . . ?
 C83 C84 C78 124.8(2) . . ?
 C83 C84 C79 116.0(2) . . ?
 C185 C186 C207 120.9(3) . . ?
 C181 C186 C185 118.8(3) . . ?
 C181 C186 C207 120.3(3) . . ?
 C34 C85 C83 119.5(2) . . ?
 C48 C85 C34 119.9(2) . . ?
 C48 C85 C83 120.3(2) . . ?
 C189 C188 H188 118.7 . . ?
 C187 C188 C189 122.6(3) . . ?
 C187 C188 H188 118.7 . . ?
 C35 C86 C1 120.3(3) . . ?
 C35 C86 C43 119.7(3) . . ?
 C43 C86 C1 119.6(2) . . ?
 C189 C190 H190 119.2 . . ?
 C191 C190 C189 121.5(3) . . ?
 C191 C190 H190 119.2 . . ?
 C3 C87 C89 109.8(3) . . ?
 C3 C87 C90 111.1(3) . . ?
 C88 C87 C3 108.6(3) . . ?
 C88 C87 C89 110.1(3) . . ?
 C88 C87 C90 109.3(4) . . ?
 C89 C87 C90 108.0(3) . . ?
 C187 C192 C208 121.0(3) . . ?
 C191 C192 C187 118.1(3) . . ?
 C191 C192 C208 120.8(3) . . ?
 C87 C88 H88A 109.5 . . ?
 C87 C88 H88B 109.5 . . ?
 C87 C88 H88C 109.5 . . ?
 H88A C88 H88B 109.5 . . ?
 H88A C88 H88C 109.5 . . ?
 H88B C88 H88C 109.5 . . ?
 C193 C194 H194 119.1 . . ?
 C195 C194 C193 121.8(3) . . ?
 C195 C194 H194 119.1 . . ?
 C87 C89 H89A 109.5 . . ?
 C87 C89 H89B 109.5 . . ?
 C87 C89 H89C 109.5 . . ?
 H89A C89 H89B 109.5 . . ?
 H89A C89 H89C 109.5 . . ?
 H89B C89 H89C 109.5 . . ?
 C197 C196 H196 118.6 . . ?
 C195 C196 C197 122.8(3) . . ?
 C195 C196 H196 118.6 . . ?
 C87 C90 H90A 109.5 . . ?
 C87 C90 H90B 109.5 . . ?
 C87 C90 H90C 109.5 . . ?
 H90A C90 H90B 109.5 . . ?
 H90A C90 H90C 109.5 . . ?
 H90B C90 H90C 109.5 . . ?
 C193 C198 C209 120.5(2) . . ?
 C197 C198 C193 118.9(2) . . ?
 C197 C198 C209 120.5(3) . . ?
 C92A C91A C9 116.1(6) . . ?
 C93A C91A C9 110.1(7) . . ?
 C93A C91A C92A 107.8(8) . . ?
 C93A C91A C94A 110.1(9) . . ?
 C94A C91A C9 104.4(8) . . ?
 C94A C91A C92A 108.2(8) . . ?
 C201 C200 C199 115.6(2) . . ?
 C201 C200 C210 124.4(2) . . ?
 C199 C200 C210 120.0(2) . . ?
 C92B C91B C9 106.4(9) . . ?
 C92B C91B C94B 106.0(13) . . ?
 C93B C91B C9 122.0(10) . . ?
 C93B C91B C92B 111.3(11) . . ?
 C93B C91B C94B 111.3(10) . . ?
 C94B C91B C9 98.3(9) . . ?
 C201 C202 C203 122.5(3) . . ?
 C201 C202 H202 118.8 . . ?
 C203 C202 H202 118.8 . . ?
 C91A C92A H92A 109.5 . . ?
 C91A C92A H92B 109.5 . . ?
 C91A C92A H92C 109.5 . . ?
 H92A C92A H92B 109.5 . . ?
 H92A C92A H92C 109.5 . . ?
 H92B C92A H92C 109.5 . . ?
 C199 C204 H204 118.7 . . ?
 C203 C204 C199 122.7(2) . . ?
 C203 C204 H204 118.7 . . ?
 C91B C92B H92D 109.5 . . ?
 C91B C92B H92E 109.5 . . ?
 C91B C92B H92F 109.5 . . ?
 H92D C92B H92E 109.5 . . ?
 H92D C92B H92F 109.5 . . ?
 H92E C92B H92F 109.5 . . ?
 C205 C206 C180 121.2(3) . . ?
 C207 C206 C205 121.3(3) . . ?
 C207 C206 C180 117.3(3) . . ?
 C91A C93A H93A 109.5 . . ?
 C91A C93A H93B 109.5 . . ?
 C91A C93A H93C 109.5 . . ?
 H93A C93A H93B 109.5 . . ?
 H93A C93A H93C 109.5 . . ?
 H93B C93A H93C 109.5 . . ?
 C209 C208 C192 120.8(3) . . ?
 C207 C208 C209 118.8(3) . . ?
 C207 C208 C192 120.4(2) . . ?
 C91B C93B H93D 109.5 . . ?
 C91B C93B H93E 109.5 . . ?
 C91B C93B H93F 109.5 . . ?
 H93D C93B H93E 109.5 . . ?
 H93D C93B H93F 109.5 . . ?
 H93E C93B H93F 109.5 . . ?
 C209 C210 C205 118.8(2) . . ?
 C209 C210 C200 116.4(2) . . ?
 C205 C210 C200 124.0(2) . . ?
 C91A C94A H94A 109.5 . . ?
 C91A C94A H94B 109.5 . . ?
 C91A C94A H94C 109.5 . . ?
 H94A C94A H94B 109.5 . . ?
 H94A C94A H94C 109.5 . . ?
 H94B C94A H94C 109.5 . . ?
 C169 C212 C127 119.0(3) . . ?
 C169 C212 C163 120.0(3) . . ?
 C163 C212 C127 119.9(3) . . ?
 C91B C94B H94D 109.5 . . ?
 C91B C94B H94E 109.5 . . ?
 C91B C94B H94F 109.5 . . ?
 H94D C94B H94E 109.5 . . ?
 H94D C94B H94F 109.5 . . ?
 H94E C94B H94F 109.5 . . ?
 C213 C214 H21A 109.5 . . ?
 C213 C214 H21B 109.5 . . ?
 C213 C214 H21C 109.5 . . ?
 H21A C214 H21B 109.5 . . ?
 H21A C214 H21C 109.5 . . ?
 H21B C214 H21C 109.5 . . ?
 C96 C95 C15 110.1(3) . . ?
 C97 C95 C15 109.0(3) . . ?
 C97 C95 C96 109.4(3) . . ?
 C97 C95 C98 108.8(3) . . ?
 C98 C95 C15 112.0(2) . . ?
 C98 C95 C96 107.4(3) . . ?
 C213 C216 H21G 109.5 . . ?
 C213 C216 H21H 109.5 . . ?
 C213 C216 H21I 109.5 . . ?
 H21G C216 H21H 109.5 . . ?
 H21G C216 H21I 109.5 . . ?
 H21H C216 H21I 109.5 . . ?
 C95 C96 H96A 109.5 . . ?
 C95 C96 H96B 109.5 . . ?
 C95 C96 H96C 109.5 . . ?
 H96A C96 H96B 109.5 . . ?
 H96A C96 H96C 109.5 . . ?
 H96B C96 H96C 109.5 . . ?
 C217 C218 H21J 109.5 . . ?
 C217 C218 H21K 109.5 . . ?
 C217 C218 H21L 109.5 . . ?
 H21J C218 H21K 109.5 . . ?
 H21J C218 H21L 109.5 . . ?
 H21K C218 H21L 109.5 . . ?
 C95 C97 H97A 109.5 . . ?
 C95 C97 H97B 109.5 . . ?
 C95 C97 H97C 109.5 . . ?
 H97A C97 H97B 109.5 . . ?
 H97A C97 H97C 109.5 . . ?
 H97B C97 H97C 109.5 . . ?
 C217 C220 H22J 109.5 . . ?
 C217 C220 H22K 109.5 . . ?
 C217 C220 H22L 109.5 . . ?
 H22J C220 H22K 109.5 . . ?
 H22J C220 H22L 109.5 . . ?
 H22K C220 H22L 109.5 . . ?
 C95 C98 H98A 109.5 . . ?
 C95 C98 H98B 109.5 . . ?
 C95 C98 H98C 109.5 . . ?
 H98A C98 H98B 109.5 . . ?
 H98A C98 H98C 109.5 . . ?
 H98B C98 H98C 109.5 . . ?
 C221 C222 H22P 109.5 . . ?
 C221 C222 H22R 109.5 . . ?
 C221 C222 H22Q 109.5 . . ?
 H22P C222 H22R 109.5 . . ?
 H22P C222 H22Q 109.5 . . ?
 H22R C222 H22Q 109.5 . . ?
 C100 C99 C21 109.3(3) . . ?
 C101 C99 C21 112.8(2) . . ?
 C101 C99 C100 105.9(3) . . ?
 C101 C99 C102 109.8(3) . . ?
 C102 C99 C21 110.6(3) . . ?
 C102 C99 C100 108.3(3) . . ?
 C221 C224 H22A 109.5 . . ?
 C221 C224 H22B 109.5 . . ?
 C221 C224 H22C 109.5 . . ?
 H22A C224 H22B 109.5 . . ?
 H22A C224 H22C 109.5 . . ?
 H22B C224 H22C 109.5 . . ?
 C99 C100 H10J 109.5 . . ?
 C99 C100 H10K 109.5 . . ?
 C99 C100 H10L 109.5 . . ?
 H10J C100 H10K 109.5 . . ?
 H10J C100 H10L 109.5 . . ?
 H10K C100 H10L 109.5 . . ?
 C225 C226 H22S 109.5 . . ?
 C225 C226 H22T 109.5 . . ?
 C225 C226 H22U 109.5 . . ?
 H22S C226 H22T 109.5 . . ?
 H22S C226 H22U 109.5 . . ?
 H22T C226 H22U 109.5 . . ?
 C99 C101 H10A 109.5 . . ?
 C99 C101 H10B 109.5 . . ?
 C99 C101 H10C 109.5 . . ?
 H10A C101 H10B 109.5 . . ?
 H10A C101 H10C 109.5 . . ?
 H10B C101 H10C 109.5 . . ?
 C225 C228 H22D 109.5 . . ?
 C225 C228 H22E 109.5 . . ?
 C225 C228 H22F 109.5 . . ?
 H22D C228 H22E 109.5 . . ?
 H22D C228 H22F 109.5 . . ?
 H22E C228 H22F 109.5 . . ?
 C99 C102 H10G 109.5 . . ?
 C99 C102 H10H 109.5 . . ?
 C99 C102 H10I 109.5 . . ?
 H10G C102 H10H 109.5 . . ?
 H10G C102 H10I 109.5 . . ?
 H10H C102 H10I 109.5 . . ?
 C229 C230 H23G 109.5 . . ?
 C229 C230 H23H 109.5 . . ?
 C229 C230 H23I 109.5 . . ?
 H23G C230 H23H 109.5 . . ?
 H23G C230 H23I 109.5 . . ?
 H23H C230 H23I 109.5 . . ?
 C104 C103 C27 112.1(18) . . ?
 C104 C103 C105 109.8(17) . . ?
 C104 C103 C106 110.2(14) . . ?
 C105 C103 C27 106.4(9) . . ?
 C105 C103 C106 108.6(13) . . ?
 C106 C103 C27 109.7(11) . . ?
 C229 C232 H23B 109.5 . . ?
 C229 C232 H23A 109.5 . . ?
 C229 C232 H23C 109.5 . . ?
 H23B C232 H23A 109.5 . . ?
 H23B C232 H23C 109.5 . . ?
 H23A C232 H23C 109.5 . . ?
 C103 C104 H10D 109.5 . . ?
 C103 C104 H10E 109.5 . . ?
 C103 C104 H10F 109.5 . . ?
 H10D C104 H10E 109.5 . . ?
 H10D C104 H10F 109.5 . . ?
 H10E C104 H10F 109.5 . . ?
 C233 C234 H23P 109.5 . . ?
 C233 C234 H23Q 109.5 . . ?
 C233 C234 H23R 109.5 . . ?
 H23P C234 H23Q 109.5 . . ?
 H23P C234 H23R 109.5 . . ?
 H23Q C234 H23R 109.5 . . ?
 C103 C105 H10V 109.5 . . ?
 C103 C105 H10W 109.5 . . ?
 C103 C105 H10X 109.5 . . ?
 H10V C105 H10W 109.5 . . ?
 H10V C105 H10X 109.5 . . ?
 H10W C105 H10X 109.5 . . ?
 C233 C236 H23S 109.5 . . ?
 C233 C236 H23T 109.5 . . ?
 C233 C236 H23U 109.5 . . ?
 H23S C236 H23T 109.5 . . ?
 H23S C236 H23U 109.5 . . ?
 H23T C236 H23U 109.5 . . ?
 C103 C106 H10S 109.5 . . ?
 C103 C106 H10T 109.5 . . ?
 C103 C106 H10U 109.5 . . ?
 H10S C106 H10T 109.5 . . ?
 H10S C106 H10U 109.5 . . ?
 H10T C106 H10U 109.5 . . ?
 C237 C238 H23V 109.5 . . ?
 C237 C238 H23W 109.5 . . ?
 C237 C238 H23X 109.5 . . ?
 H23V C238 H23W 109.5 . . ?
 H23V C238 H23X 109.5 . . ?
 H23W C238 H23X 109.5 . . ?
 C108 C107 C51 108.9(4) . . ?
 C108 C107 C109 106.2(5) . . ?
 C109 C107 C51 112.4(4) . . ?
 C110 C107 C51 109.1(4) . . ?
 C110 C107 C108 112.4(5) . . ?
 C110 C107 C109 107.9(5) . . ?
 C237 C240 H24J 109.5 . . ?
 C237 C240 H24K 109.5 . . ?
 C237 C240 H24L 109.5 . . ?
 H24J C240 H24K 109.5 . . ?
 H24J C240 H24L 109.5 . . ?
 H24K C240 H24L 109.5 . . ?
 C107 C108 H10P 109.5 . . ?
 C107 C108 H10Q 109.5 . . ?
 C107 C108 H10R 109.5 . . ?
 H10P C108 H10Q 109.5 . . ?
 H10P C108 H10R 109.5 . . ?
 H10Q C108 H10R 109.5 . . ?
 C241 C242 H24P 109.5 . . ?
 C241 C242 H24Q 109.5 . . ?
 C241 C242 H24R 109.5 . . ?
 H24P C242 H24Q 109.5 . . ?
 H24P C242 H24R 109.5 . . ?
 H24Q C242 H24R 109.5 . . ?
 C107 C109 H10M 109.5 . . ?
 C107 C109 H10N 109.5 . . ?
 C107 C109 H10O 109.5 . . ?
 H10M C109 H10N 109.5 . . ?
 H10M C109 H10O 109.5 . . ?
 H10N C109 H10O 109.5 . . ?
 C241 C244 H24S 109.5 . . ?
 C241 C244 H24T 109.5 . . ?
 C241 C244 H24U 109.5 . . ?
 H24S C244 H24T 109.5 . . ?
 H24S C244 H24U 109.5 . . ?
 H24T C244 H24U 109.5 . . ?
 C107 C110 H11J 109.5 . . ?
 C107 C110 H11K 109.5 . . ?
 C107 C110 H11L 109.5 . . ?
 H11J C110 H11K 109.5 . . ?
 H11J C110 H11L 109.5 . . ?
 H11K C110 H11L 109.5 . . ?
 C245 C246 H24A 109.5 . . ?
 C245 C246 H24B 109.5 . . ?
 C245 C246 H24C 109.5 . . ?
 H24A C246 H24B 109.5 . . ?
 H24A C246 H24C 109.5 . . ?
 H24B C246 H24C 109.5 . . ?
 C57 C111 C112 113.9(8) . . ?
 C57 C111 C113 111.8(7) . . ?
 C57 C111 C114 109.2(7) . . ?
 C112 C111 C113 108.3(9) . . ?
 C112 C111 C114 107.2(9) . . ?
 C114 C111 C113 106.1(8) . . ?
 C245 C248 H24D 109.5 . . ?
 C245 C248 H24E 109.5 . . ?
 C245 C248 H24F 109.5 . . ?
 H24D C248 H24E 109.5 . . ?
 H24D C248 H24F 109.5 . . ?
 H24E C248 H24F 109.5 . . ?
 C111 C112 H11S 109.5 . . ?
 C111 C112 H11T 109.5 . . ?
 C111 C112 H11U 109.5 . . ?
 H11S C112 H11T 109.5 . . ?
 H11S C112 H11U 109.5 . . ?
 H11T C112 H11U 109.5 . . ?
 C249 C250 H25G 109.5 . . ?
 C249 C250 H25H 109.5 . . ?
 C249 C250 H25I 109.5 . . ?
 H25G C250 H25H 109.5 . . ?
 H25G C250 H25I 109.5 . . ?
 H25H C250 H25I 109.5 . . ?
 C111 C113 H11M 109.5 . . ?
 C111 C113 H11N 109.5 . . ?
 C111 C113 H11O 109.5 . . ?
 H11M C113 H11N 109.5 . . ?
 H11M C113 H11O 109.5 . . ?
 H11N C113 H11O 109.5 . . ?
 C111 C114 H11P 109.5 . . ?
 C111 C114 H11Q 109.5 . . ?
 C111 C114 H11R 109.5 . . ?
 H11P C114 H11Q 109.5 . . ?
 H11P C114 H11R 109.5 . . ?
 H11Q C114 H11R 109.5 . . ?
 C249 C252 H25A 109.5 . . ?
 C249 C252 H25B 109.5 . . ?
 C249 C252 H25C 109.5 . . ?
 H25A C252 H25B 109.5 . . ?
 H25A C252 H25C 109.5 . . ?
 H25B C252 H25C 109.5 . . ?

loop_
  _geom_torsion_atom_site_label_1
  _geom_torsion_atom_site_label_2
  _geom_torsion_atom_site_label_3
  _geom_torsion_atom_site_label_4
  _geom_torsion
  _geom_torsion_site_symmetry_1
  _geom_torsion_site_symmetry_2
  _geom_torsion_site_symmetry_3
  _geom_torsion_site_symmetry_4
  _geom_torsion_publ_flag
 C137 C139 C140 C141 177.8(3) . . . . ?
 C137 C139 C144 C143 -172.4(3) . . . . ?
 C137 C139 C144 C159 8.8(4) . . . . ?
 C137 C138 C158 C157 -170.6(2) . . . . ?
 C137 C138 C158 C159 11.6(4) . . . . ?
 C121 C119 C69 C68 43.4(7) . . . . ?
 C121 C119 C69 C70 -137.7(6) . . . . ?
 C201 C211 C168 C163 -162.2(3) . . . . ?
 C201 C211 C168 C167 16.9(4) . . . . ?
 C201 C211 C174 C169 146.9(3) . . . . ?
 C201 C211 C174 C173 -29.2(5) . . . . ?
 C201 C200 C210 C209 163.8(3) . . . . ?
 C201 C200 C210 C205 -26.5(5) . . . . ?
 C233 C177 C176 C175 178.4(3) . . . . ?
 C233 C177 C178 C179 -177.4(3) . . . . ?
 C185 C187 C188 C189 179.9(3) . . . . ?
 C185 C187 C192 C191 173.6(3) . . . . ?
 C185 C187 C192 C208 -10.4(5) . . . . ?
 C1 C2 C3 C4 7.2(5) . . . . ?
 C1 C2 C3 C87 -174.8(3) . . . . ?
 C1 C6 C37 C38 161.8(3) . . . . ?
 C1 C6 C37 C42 -27.7(5) . . . . ?
 C217 C135 C134 C133 176.4(3) . . . . ?
 C217 C135 C136 C137 -177.6(3) . . . . ?
 C1A C241 C189 C188 -5.7(10) . . . . ?
 C1A C241 C189 C190 175.8(9) . . . . ?
 C249 C203 C202 C201 -176.4(3) . . . . ?
 C249 C203 C204 C199 176.8(3) . . . . ?
 C1B C241 C189 C188 113.8(7) . . . . ?
 C1B C241 C189 C190 -64.7(8) . . . . ?
 C1C C241 C189 C188 -125.5(8) . . . . ?
 C1C C241 C189 C190 55.9(9) . . . . ?
 C145 C143 C142 C141 -174.2(3) . . . . ?
 C145 C143 C144 C139 170.6(3) . . . . ?
 C145 C143 C144 C159 -10.7(4) . . . . ?
 C145 C150 C160 C161 171.7(2) . . . . ?
 C145 C150 C160 C159 -9.8(4) . . . . ?
 C1D C27 C28 C29 169.9(7) . . . . ?
 C161 C162 C164 C165 19.2(3) . . . . ?
 C161 C162 C164 C163 -149.5(3) . . . . ?
 C1E C1D C27 C26 -162.7(13) . . . . ?
 C1E C1D C27 C28 26.0(18) . . . . ?
 C1F C1D C27 C26 82.8(12) . . . . ?
 C1F C1D C27 C28 -88.5(12) . . . . ?
 C193 C191 C190 C189 174.8(3) . . . . ?
 C193 C191 C192 C187 -169.2(3) . . . . ?
 C193 C191 C192 C208 14.8(5) . . . . ?
 C1G C1D C27 C26 -37.6(13) . . . . ?
 C1G C1D C27 C28 151.2(9) . . . . ?
 C1H C249 C203 C202 29.5(7) . . . . ?
 C1H C249 C203 C204 -156.3(6) . . . . ?
 C225 C147 C146 C145 179.9(3) . . . . ?
 C225 C147 C148 C149 179.4(3) . . . . ?
 C1I C249 C203 C202 140.3(7) . . . . ?
 C1I C249 C203 C204 -45.6(8) . . . . ?
 C241 C189 C188 C187 -175.1(4) . . . . ?
 C241 C189 C190 C191 175.7(4) . . . . ?
 C1J C249 C203 C202 -91.1(9) . . . . ?
 C1J C249 C203 C204 83.0(9) . . . . ?
 C117 C115 C63 C62 -69.1(6) . . . . ?
 C117 C115 C63 C64 109.8(5) . . . . ?
 C1K C57 C58 C59 -177.6(10) . . . . ?
 C125 C123 C81 C80 60.3(4) . . . . ?
 C125 C123 C81 C82 -116.6(3) . . . . ?
 C1L C1K C57 C56 -12(2) . . . . ?
 C1L C1K C57 C58 166.6(17) . . . . ?
 C133 C131 C130 C129 167.6(3) . . . . ?
 C133 C131 C132 C157 22.9(4) . . . . ?
 C133 C131 C132 C127 -157.6(2) . . . . ?
 C133 C138 C158 C157 13.2(4) . . . . ?
 C133 C138 C158 C159 -164.6(2) . . . . ?
 C1M C1K C57 C56 119.6(17) . . . . ?
 C1M C1K C57 C58 -62(2) . . . . ?
 C1N C1K C57 C56 -119.5(17) . . . . ?
 C1N C1K C57 C58 59(2) . . . . ?
 C149 C151 C152 C153 -179.7(3) . . . . ?
 C149 C151 C156 C161 -10.8(4) . . . . ?
 C149 C151 C156 C155 172.8(2) . . . . ?
 C149 C150 C160 C161 -9.0(4) . . . . ?
 C149 C150 C160 C159 169.6(2) . . . . ?
 C2 C1 C6 C5 -16.1(4) . . . . ?
 C2 C1 C6 C37 163.4(3) . . . . ?
 C2 C1 C86 C35 -120.0(3) . . . . ?
 C2 C1 C86 C43 52.4(4) . . . . ?
 C2 C3 C4 C5 -5.7(5) . . . . ?
 C2 C3 C87 C88 113.7(4) . . . . ?
 C2 C3 C87 C89 -125.9(4) . . . . ?
 C2 C3 C87 C90 -6.5(5) . . . . ?
 C157 C162 C164 C165 -159.3(3) . . . . ?
 C157 C162 C164 C163 32.1(4) . . . . ?
 C3 C4 C5 C6 -7.0(6) . . . . ?
 C3 C4 C5 C7 165.2(4) . . . . ?
 C165 C155 C154 C153 168.2(3) . . . . ?
 C165 C155 C156 C161 19.6(4) . . . . ?
 C165 C155 C156 C151 -163.8(2) . . . . ?
 C4 C3 C87 C88 -68.4(5) . . . . ?
 C4 C3 C87 C89 52.1(5) . . . . ?
 C4 C3 C87 C90 171.5(4) . . . . ?
 C4 C5 C6 C1 17.6(5) . . . . ?
 C4 C5 C6 C37 -162.0(3) . . . . ?
 C4 C5 C7 C8 -13.2(6) . . . . ?
 C4 C5 C7 C12 174.1(3) . . . . ?
 C173 C205 C206 C207 167.1(3) . . . . ?
 C173 C205 C206 C180 -17.2(4) . . . . ?
 C173 C205 C210 C209 -173.3(3) . . . . ?
 C173 C205 C210 C200 17.3(5) . . . . ?
 C5 C6 C37 C38 -18.7(4) . . . . ?
 C5 C6 C37 C42 151.8(3) . . . . ?
 C5 C7 C8 C9 -173.5(4) . . . . ?
 C5 C7 C12 C11 176.8(3) . . . . ?
 C5 C7 C12 C38 -4.7(5) . . . . ?
 C181 C179 C178 C177 -177.6(3) . . . . ?
 C181 C179 C180 C175 171.2(3) . . . . ?
 C181 C179 C180 C206 -11.6(5) . . . . ?
 C6 C1 C2 C3 4.0(5) . . . . ?
 C6 C1 C86 C35 64.7(4) . . . . ?
 C6 C1 C86 C43 -122.8(3) . . . . ?
 C6 C5 C7 C8 159.2(4) . . . . ?
 C6 C5 C7 C12 -13.4(5) . . . . ?
 C6 C37 C38 C12 0.1(5) . . . . ?
 C6 C37 C38 C39 178.6(3) . . . . ?
 C6 C37 C42 C36 14.1(5) . . . . ?
 C6 C37 C42 C41 -165.4(3) . . . . ?
 C7 C5 C6 C1 -154.9(3) . . . . ?
 C7 C5 C6 C37 25.6(5) . . . . ?
 C7 C8 C9 C10 -2.6(8) . . . . ?
 C7 C8 C9 C91A 163.6(6) . . . . ?
 C7 C8 C9 C91B -167.9(7) . . . . ?
 C7 C12 C38 C37 11.5(5) . . . . ?
 C7 C12 C38 C39 -167.1(3) . . . . ?
 C197 C199 C200 C201 -156.0(3) . . . . ?
 C197 C199 C200 C210 24.8(4) . . . . ?
 C197 C199 C204 C203 169.1(3) . . . . ?
 C8 C7 C12 C11 4.1(6) . . . . ?
 C8 C7 C12 C38 -177.4(4) . . . . ?
 C8 C9 C10 C11 3.0(8) . . . . ?
 C8 C9 C91A C92A -111.2(7) . . . . ?
 C8 C9 C91A C93A 11.7(11) . . . . ?
 C8 C9 C91A C94A 129.8(7) . . . . ?
 C8 C9 C91B C92B 179.6(10) . . . . ?
 C8 C9 C91B C93B 50.5(12) . . . . ?
 C8 C9 C91B C94B -71.0(10) . . . . ?
 C205 C173 C172 C171 -168.6(3) . . . . ?
 C205 C173 C172 C175 0.1(5) . . . . ?
 C205 C173 C174 C169 156.4(3) . . . . ?
 C205 C173 C174 C211 -27.7(5) . . . . ?
 C9 C10 C11 C12 0.0(7) . . . . ?
 C9 C10 C11 C13 -179.3(4) . . . . ?
 C213 C129 C128 C127 -177.0(3) . . . . ?
 C213 C129 C130 C131 178.0(3) . . . . ?
 C10 C9 C91A C92A 55.0(8) . . . . ?
 C10 C9 C91A C93A 177.9(7) . . . . ?
 C10 C9 C91A C94A -64.0(9) . . . . ?
 C10 C9 C91B C92B 15.6(15) . . . . ?
 C10 C9 C91B C93B -113.4(9) . . . . ?
 C10 C9 C91B C94B 125.0(8) . . . . ?
 C10 C11 C12 C7 -3.6(6) . . . . ?
 C10 C11 C12 C38 177.9(3) . . . . ?
 C10 C11 C13 C14 -4.5(6) . . . . ?
 C10 C11 C13 C18 174.1(4) . . . . ?
 C221 C141 C140 C139 177.2(3) . . . . ?
 C221 C141 C142 C143 -179.0(3) . . . . ?
 C11 C12 C38 C37 -170.0(3) . . . . ?
 C11 C12 C38 C39 11.4(5) . . . . ?
 C11 C13 C14 C15 178.3(3) . . . . ?
 C11 C13 C18 C17 -175.9(3) . . . . ?
 C11 C13 C18 C39 4.4(5) . . . . ?
 C229 C153 C152 C151 -176.1(3) . . . . ?
 C229 C153 C154 C155 178.3(3) . . . . ?
 C12 C7 C8 C9 -1.0(7) . . . . ?
 C12 C11 C13 C14 176.2(3) . . . . ?
 C12 C11 C13 C18 -5.3(5) . . . . ?
 C12 C38 C39 C18 -12.3(5) . . . . ?
 C12 C38 C39 C40 166.8(3) . . . . ?
 C237 C183 C182 C181 -176.2(4) . . . . ?
 C237 C183 C184 C185 174.5(4) . . . . ?
 C13 C11 C12 C7 175.7(3) . . . . ?
 C13 C11 C12 C38 -2.7(5) . . . . ?
 C13 C14 C15 C16 -1.2(5) . . . . ?
 C13 C14 C15 C95 178.8(3) . . . . ?
 C13 C18 C39 C38 4.5(5) . . . . ?
 C13 C18 C39 C40 -174.5(3) . . . . ?
 C245 C195 C194 C193 -177.2(3) . . . . ?
 C245 C195 C196 C197 178.7(3) . . . . ?
 C14 C13 C18 C17 2.7(5) . . . . ?
 C14 C13 C18 C39 -177.0(3) . . . . ?
 C14 C15 C16 C17 0.3(5) . . . . ?
 C14 C15 C95 C96 -121.7(4) . . . . ?
 C14 C15 C95 C97 118.3(4) . . . . ?
 C14 C15 C95 C98 -2.3(5) . . . . ?
 C115 C63 C64 C65 178.2(4) . . . . ?
 C15 C16 C17 C18 2.1(5) . . . . ?
 C15 C16 C17 C19 -175.5(3) . . . . ?
 C119 C69 C70 C71 -178.7(3) . . . . ?
 C16 C15 C95 C96 58.4(4) . . . . ?
 C16 C15 C95 C97 -61.7(4) . . . . ?
 C16 C15 C95 C98 177.8(4) . . . . ?
 C16 C17 C18 C13 -3.5(5) . . . . ?
 C16 C17 C18 C39 176.1(3) . . . . ?
 C16 C17 C19 C20 -2.6(5) . . . . ?
 C16 C17 C19 C24 176.2(3) . . . . ?
 C123 C81 C82 C83 -174.5(2) . . . . ?
 C17 C18 C39 C38 -175.1(3) . . . . ?
 C17 C18 C39 C40 5.9(5) . . . . ?
 C17 C19 C20 C21 176.9(3) . . . . ?
 C17 C19 C24 C23 -171.8(3) . . . . ?
 C17 C19 C24 C40 9.4(4) . . . . ?
 C18 C13 C14 C15 -0.3(6) . . . . ?
 C18 C17 C19 C20 179.8(3) . . . . ?
 C18 C17 C19 C24 -1.4(4) . . . . ?
 C18 C39 C40 C24 2.2(4) . . . . ?
 C18 C39 C40 C41 -177.7(3) . . . . ?
 C131 C133 C134 C135 -172.4(3) . . . . ?
 C131 C133 C138 C137 174.7(3) . . . . ?
 C131 C133 C138 C158 -9.1(4) . . . . ?
 C19 C17 C18 C13 174.2(3) . . . . ?
 C19 C17 C18 C39 -6.2(5) . . . . ?
 C19 C20 C21 C22 -3.7(5) . . . . ?
 C19 C20 C21 C99 172.8(3) . . . . ?
 C19 C24 C40 C39 -9.8(4) . . . . ?
 C19 C24 C40 C41 170.0(3) . . . . ?
 C20 C19 C24 C23 7.0(4) . . . . ?
 C20 C19 C24 C40 -171.8(3) . . . . ?
 C20 C21 C22 C23 4.3(5) . . . . ?
 C20 C21 C99 C100 -56.5(4) . . . . ?
 C20 C21 C99 C101 -173.9(3) . . . . ?
 C20 C21 C99 C102 62.7(4) . . . . ?
 C139 C137 C136 C135 -177.0(3) . . . . ?
 C139 C137 C138 C133 176.2(3) . . . . ?
 C139 C137 C138 C158 -0.1(4) . . . . ?
 C21 C22 C23 C24 0.9(5) . . . . ?
 C21 C22 C23 C25 178.7(3) . . . . ?
 C143 C145 C146 C147 177.8(3) . . . . ?
 C143 C145 C150 C149 -173.5(3) . . . . ?
 C143 C145 C150 C160 5.8(4) . . . . ?
 C22 C21 C99 C100 119.9(3) . . . . ?
 C22 C21 C99 C101 2.5(5) . . . . ?
 C22 C21 C99 C102 -121.0(3) . . . . ?
 C22 C23 C24 C19 -6.6(4) . . . . ?
 C22 C23 C24 C40 172.2(3) . . . . ?
 C22 C23 C25 C26 16.0(5) . . . . ?
 C22 C23 C25 C30 -162.7(3) . . . . ?
 C23 C24 C40 C39 171.4(3) . . . . ?
 C23 C24 C40 C41 -8.7(4) . . . . ?
 C23 C25 C26 C27 -176.8(3) . . . . ?
 C23 C25 C30 C29 171.1(3) . . . . ?
 C23 C25 C30 C41 -10.7(4) . . . . ?
 C151 C149 C148 C147 -177.8(3) . . . . ?
 C151 C149 C150 C145 174.3(3) . . . . ?
 C151 C149 C150 C160 -5.1(4) . . . . ?
 C24 C19 C20 C21 -1.9(5) . . . . ?
 C24 C23 C25 C26 -166.1(3) . . . . ?
 C24 C23 C25 C30 15.2(4) . . . . ?
 C24 C40 C41 C30 13.3(4) . . . . ?
 C24 C40 C41 C42 -170.5(3) . . . . ?
 C155 C165 C164 C163 168.1(3) . . . . ?
 C155 C165 C164 C162 -1.4(4) . . . . ?
 C155 C165 C166 C167 -161.3(3) . . . . ?
 C25 C23 C24 C19 175.5(3) . . . . ?
 C25 C23 C24 C40 -5.7(4) . . . . ?
 C25 C26 C27 C1D -168.9(8) . . . . ?
 C25 C26 C27 C28 2.7(5) . . . . ?
 C25 C26 C27 C103 173.2(7) . . . . ?
 C25 C30 C41 C40 -3.5(4) . . . . ?
 C25 C30 C41 C42 -179.8(3) . . . . ?
 C26 C25 C30 C29 -7.6(4) . . . . ?
 C26 C25 C30 C41 170.6(3) . . . . ?
 C26 C27 C28 C29 -1.5(5) . . . . ?
 C26 C27 C103 C104 171.0(13) . . . . ?
 C26 C27 C103 C105 51.0(13) . . . . ?
 C26 C27 C103 C106 -66.3(12) . . . . ?
 C27 C28 C29 C30 -4.3(5) . . . . ?
 C27 C28 C29 C31 167.9(3) . . . . ?
 C28 C27 C103 C104 -18.7(18) . . . . ?
 C28 C27 C103 C105 -138.7(9) . . . . ?
 C28 C27 C103 C106 104.0(11) . . . . ?
 C28 C29 C30 C25 8.7(4) . . . . ?
 C28 C29 C30 C41 -169.5(3) . . . . ?
 C28 C29 C31 C32 -19.2(4) . . . . ?
 C28 C29 C31 C36 171.9(3) . . . . ?
 C29 C30 C41 C40 174.6(3) . . . . ?
 C29 C30 C41 C42 -1.6(4) . . . . ?
 C29 C31 C32 C33 -155.8(3) . . . . ?
 C29 C31 C36 C35 164.2(3) . . . . ?
 C29 C31 C36 C42 -3.0(4) . . . . ?
 C175 C180 C206 C205 0.1(4) . . . . ?
 C175 C180 C206 C207 176.0(3) . . . . ?
 C30 C25 C26 C27 1.9(5) . . . . ?
 C30 C29 C31 C32 153.2(3) . . . . ?
 C30 C29 C31 C36 -15.7(4) . . . . ?
 C30 C41 C42 C36 -16.8(4) . . . . ?
 C30 C41 C42 C37 162.7(3) . . . . ?
 C179 C181 C182 C183 -178.8(3) . . . . ?
 C179 C181 C186 C185 177.4(3) . . . . ?
 C179 C181 C186 C207 -4.4(4) . . . . ?
 C179 C180 C206 C205 -177.0(3) . . . . ?
 C179 C180 C206 C207 -1.1(4) . . . . ?
 C31 C29 C30 C25 -163.8(3) . . . . ?
 C31 C29 C30 C41 18.0(4) . . . . ?
 C31 C32 C33 C34 -5.7(5) . . . . ?
 C31 C36 C42 C37 -160.5(3) . . . . ?
 C31 C36 C42 C41 19.0(4) . . . . ?
 C32 C31 C36 C35 -4.4(4) . . . . ?
 C32 C31 C36 C42 -171.6(3) . . . . ?
 C32 C33 C34 C35 -10.2(4) . . . . ?
 C32 C33 C34 C85 169.9(3) . . . . ?
 C187 C185 C184 C183 -178.7(3) . . . . ?
 C187 C185 C186 C181 -178.3(3) . . . . ?
 C187 C185 C186 C207 3.4(4) . . . . ?
 C187 C192 C208 C209 -176.0(3) . . . . ?
 C187 C192 C208 C207 4.3(5) . . . . ?
 C33 C34 C35 C36 19.1(4) . . . . ?
 C33 C34 C35 C86 -159.1(3) . . . . ?
 C33 C34 C85 C48 -174.6(3) . . . . ?
 C33 C34 C85 C83 11.9(4) . . . . ?
 C191 C193 C194 C195 -178.4(3) . . . . ?
 C191 C193 C198 C209 1.3(5) . . . . ?
 C191 C193 C198 C197 178.0(3) . . . . ?
 C191 C192 C208 C209 -0.1(5) . . . . ?
 C191 C192 C208 C207 -179.9(3) . . . . ?
 C34 C35 C36 C31 -11.7(4) . . . . ?
 C34 C35 C36 C42 155.0(3) . . . . ?
 C34 C35 C86 C1 146.2(2) . . . . ?
 C34 C35 C86 C43 -26.2(4) . . . . ?
 C35 C34 C85 C48 5.5(4) . . . . ?
 C35 C34 C85 C83 -168.0(3) . . . . ?
 C35 C36 C42 C37 33.0(4) . . . . ?
 C35 C36 C42 C41 -147.5(3) . . . . ?
 C199 C197 C196 C195 -176.3(3) . . . . ?
 C199 C197 C198 C193 175.4(3) . . . . ?
 C199 C197 C198 C209 -7.9(5) . . . . ?
 C199 C200 C210 C209 -17.1(4) . . . . ?
 C199 C200 C210 C205 152.5(3) . . . . ?
 C36 C31 C32 C33 13.4(4) . . . . ?
 C36 C35 C86 C1 -31.8(4) . . . . ?
 C36 C35 C86 C43 155.8(3) . . . . ?
 C37 C38 C39 C18 169.2(3) . . . . ?
 C37 C38 C39 C40 -11.8(5) . . . . ?
 C38 C37 C42 C36 -175.7(3) . . . . ?
 C38 C37 C42 C41 4.8(4) . . . . ?
 C38 C39 C40 C24 -176.9(3) . . . . ?
 C38 C39 C40 C41 3.3(4) . . . . ?
 C211 C201 C200 C199 156.2(3) . . . . ?
 C211 C201 C200 C210 -24.7(5) . . . . ?
 C211 C201 C202 C203 -170.1(3) . . . . ?
 C39 C40 C41 C30 -166.8(3) . . . . ?
 C39 C40 C41 C42 9.4(4) . . . . ?
 C40 C41 C42 C36 167.1(3) . . . . ?
 C40 C41 C42 C37 -13.4(4) . . . . ?
 C219 C217 C135 C134 -174.8(3) . . . . ?
 C219 C217 C135 C136 3.6(5) . . . . ?
 C42 C37 C38 C12 -170.9(3) . . . . ?
 C42 C37 C38 C39 7.7(5) . . . . ?
 C227 C225 C147 C146 111.2(4) . . . . ?
 C227 C225 C147 C148 -65.0(4) . . . . ?
 C43 C44 C45 C46 -6.0(4) . . . . ?
 C43 C48 C85 C34 -25.5(4) . . . . ?
 C43 C48 C85 C83 147.9(3) . . . . ?
 C44 C43 C48 C47 18.5(4) . . . . ?
 C44 C43 C48 C85 -160.4(3) . . . . ?
 C44 C43 C86 C1 14.4(4) . . . . ?
 C44 C43 C86 C35 -173.1(3) . . . . ?
 C44 C45 C46 C47 11.4(4) . . . . ?
 C44 C45 C46 C49 -158.6(3) . . . . ?
 C235 C233 C177 C176 -170.3(4) . . . . ?
 C235 C233 C177 C178 10.4(6) . . . . ?
 C45 C46 C47 C48 -1.3(4) . . . . ?
 C45 C46 C47 C73 -168.6(2) . . . . ?
 C45 C46 C49 C50 -24.4(4) . . . . ?
 C45 C46 C49 C54 149.8(3) . . . . ?
 C239 C237 C183 C182 -48.4(6) . . . . ?
 C239 C237 C183 C184 134.7(5) . . . . ?
 C46 C47 C48 C43 -13.2(4) . . . . ?
 C46 C47 C48 C85 165.6(3) . . . . ?
 C46 C47 C73 C74 18.1(3) . . . . ?
 C46 C47 C73 C78 -161.9(2) . . . . ?
 C46 C49 C50 C51 170.8(3) . . . . ?
 C46 C49 C54 C53 -164.9(2) . . . . ?
 C46 C49 C54 C74 19.6(4) . . . . ?
 C243 C241 C189 C188 -55.8(8) . . . . ?
 C243 C241 C189 C190 125.7(7) . . . . ?
 C47 C46 C49 C50 165.7(3) . . . . ?
 C47 C46 C49 C54 -20.1(4) . . . . ?
 C47 C48 C85 C34 155.5(3) . . . . ?
 C47 C48 C85 C83 -31.0(4) . . . . ?
 C47 C73 C74 C54 -18.5(3) . . . . ?
 C47 C73 C74 C75 166.6(2) . . . . ?
 C47 C73 C78 C77 -174.1(2) . . . . ?
 C47 C73 C78 C84 15.9(4) . . . . ?
 C247 C245 C195 C194 -124.9(4) . . . . ?
 C247 C245 C195 C196 57.8(5) . . . . ?
 C48 C43 C44 C45 -8.6(4) . . . . ?
 C48 C43 C86 C1 -166.2(2) . . . . ?
 C48 C43 C86 C35 6.3(4) . . . . ?
 C48 C47 C73 C74 -148.4(2) . . . . ?
 C48 C47 C73 C78 31.6(4) . . . . ?
 C251 C249 C203 C202 66.3(10) . . . . ?
 C251 C249 C203 C204 -119.6(9) . . . . ?
 C49 C46 C47 C48 168.3(2) . . . . ?
 C49 C46 C47 C73 1.0(4) . . . . ?
 C49 C50 C51 C52 -4.1(5) . . . . ?
 C49 C50 C51 C107 176.5(3) . . . . ?
 C49 C54 C74 C73 -0.3(4) . . . . ?
 C49 C54 C74 C75 174.8(2) . . . . ?
 C116 C115 C63 C62 51.3(6) . . . . ?
 C116 C115 C63 C64 -129.9(5) . . . . ?
 C50 C49 C54 C53 9.4(4) . . . . ?
 C50 C49 C54 C74 -166.0(3) . . . . ?
 C50 C51 C52 C53 5.4(5) . . . . ?
 C50 C51 C107 C108 117.9(5) . . . . ?
 C50 C51 C107 C109 0.4(6) . . . . ?
 C50 C51 C107 C110 -119.2(5) . . . . ?
 C118 C115 C63 C62 172.2(4) . . . . ?
 C118 C115 C63 C64 -8.9(6) . . . . ?
 C51 C52 C53 C54 0.8(5) . . . . ?
 C51 C52 C53 C55 179.2(3) . . . . ?
 C120 C119 C69 C68 -73.2(5) . . . . ?
 C120 C119 C69 C70 105.7(5) . . . . ?
 C52 C51 C107 C108 -61.6(6) . . . . ?
 C52 C51 C107 C109 -179.0(4) . . . . ?
 C52 C51 C107 C110 61.4(6) . . . . ?
 C52 C53 C54 C49 -8.1(4) . . . . ?
 C52 C53 C54 C74 167.3(3) . . . . ?
 C52 C53 C55 C56 12.2(5) . . . . ?
 C52 C53 C55 C60 -165.8(3) . . . . ?
 C122 C119 C69 C68 164.6(4) . . . . ?
 C122 C119 C69 C70 -16.5(6) . . . . ?
 C53 C54 C74 C73 -175.6(2) . . . . ?
 C53 C54 C74 C75 -0.6(4) . . . . ?
 C53 C55 C56 C57 -175.3(4) . . . . ?
 C53 C55 C60 C59 176.2(3) . . . . ?
 C53 C55 C60 C75 -2.5(4) . . . . ?
 C124 C123 C81 C80 -58.2(3) . . . . ?
 C124 C123 C81 C82 124.9(3) . . . . ?
 C54 C49 C50 C51 -3.3(4) . . . . ?
 C54 C53 C55 C56 -169.3(3) . . . . ?
 C54 C53 C55 C60 12.7(4) . . . . ?
 C54 C74 C75 C60 11.0(4) . . . . ?
 C54 C74 C75 C76 -167.0(2) . . . . ?
 C126 C123 C81 C80 -177.9(2) . . . . ?
 C126 C123 C81 C82 5.1(4) . . . . ?
 C55 C53 C54 C49 173.4(3) . . . . ?
 C55 C53 C54 C74 -11.2(4) . . . . ?
 C55 C56 C57 C1K 176.3(10) . . . . ?
 C55 C56 C57 C58 -2.3(7) . . . . ?
 C55 C56 C57 C111 177.4(5) . . . . ?
 C55 C60 C75 C74 -9.6(4) . . . . ?
 C55 C60 C75 C76 168.5(3) . . . . ?
 C128 C129 C213 C215 -60.7(4) . . . . ?
 C128 C129 C213 C214 58.4(4) . . . . ?
 C128 C129 C213 C216 178.0(3) . . . . ?
 C128 C129 C130 C131 -5.6(4) . . . . ?
 C128 C127 C132 C157 164.1(3) . . . . ?
 C128 C127 C132 C131 -15.3(4) . . . . ?
 C128 C127 C212 C169 47.8(4) . . . . ?
 C128 C127 C212 C163 -119.9(3) . . . . ?
 C56 C55 C60 C59 -1.8(5) . . . . ?
 C56 C55 C60 C75 179.4(3) . . . . ?
 C56 C57 C58 C59 1.0(7) . . . . ?
 C56 C57 C111 C112 -171.1(7) . . . . ?
 C56 C57 C111 C113 -47.9(10) . . . . ?
 C56 C57 C111 C114 69.1(9) . . . . ?
 C130 C129 C213 C215 115.6(4) . . . . ?
 C130 C129 C213 C214 -125.3(3) . . . . ?
 C130 C129 C213 C216 -5.7(5) . . . . ?
 C130 C129 C128 C127 6.3(4) . . . . ?
 C130 C131 C132 C157 -163.5(2) . . . . ?
 C130 C131 C132 C127 15.9(4) . . . . ?
 C57 C58 C59 C60 -0.2(6) . . . . ?
 C57 C58 C59 C61 176.9(4) . . . . ?
 C132 C157 C158 C159 178.5(2) . . . . ?
 C132 C157 C158 C138 0.7(4) . . . . ?
 C132 C157 C162 C161 -164.2(2) . . . . ?
 C132 C157 C162 C164 14.2(4) . . . . ?
 C132 C127 C128 C129 4.5(4) . . . . ?
 C132 C127 C212 C169 -128.7(3) . . . . ?
 C132 C127 C212 C163 63.6(4) . . . . ?
 C132 C131 C130 C129 -5.8(4) . . . . ?
 C58 C57 C111 C112 8.7(11) . . . . ?
 C58 C57 C111 C113 131.8(7) . . . . ?
 C58 C57 C111 C114 -111.1(8) . . . . ?
 C58 C59 C60 C55 0.6(5) . . . . ?
 C58 C59 C60 C75 179.4(3) . . . . ?
 C58 C59 C61 C62 11.3(5) . . . . ?
 C58 C59 C61 C66 -168.3(3) . . . . ?
 C134 C133 C131 C130 -8.6(4) . . . . ?
 C134 C133 C131 C132 164.9(3) . . . . ?
 C134 C133 C138 C137 1.0(4) . . . . ?
 C134 C133 C138 C158 177.3(3) . . . . ?
 C134 C135 C136 C137 0.8(5) . . . . ?
 C59 C60 C75 C74 171.7(3) . . . . ?
 C59 C60 C75 C76 -10.3(4) . . . . ?
 C59 C61 C62 C63 -177.2(4) . . . . ?
 C59 C61 C66 C65 171.2(3) . . . . ?
 C59 C61 C66 C76 -11.9(5) . . . . ?
 C136 C137 C139 C140 -9.6(5) . . . . ?
 C136 C137 C139 C144 168.2(3) . . . . ?
 C136 C137 C138 C133 -2.2(4) . . . . ?
 C136 C137 C138 C158 -178.5(3) . . . . ?
 C136 C135 C134 C133 -2.0(5) . . . . ?
 C60 C55 C56 C57 2.7(6) . . . . ?
 C60 C59 C61 C62 -171.6(3) . . . . ?
 C60 C59 C61 C66 8.8(5) . . . . ?
 C60 C75 C76 C66 7.1(4) . . . . ?
 C60 C75 C76 C77 -172.9(2) . . . . ?
 C138 C137 C139 C140 172.0(3) . . . . ?
 C138 C137 C139 C144 -10.2(4) . . . . ?
 C138 C137 C136 C135 1.4(5) . . . . ?
 C138 C133 C131 C130 177.8(3) . . . . ?
 C138 C133 C131 C132 -8.7(4) . . . . ?
 C138 C133 C134 C135 1.1(5) . . . . ?
 C61 C59 C60 C55 -176.5(3) . . . . ?
 C61 C59 C60 C75 2.3(5) . . . . ?
 C61 C62 C63 C115 -177.8(4) . . . . ?
 C61 C62 C63 C64 3.3(6) . . . . ?
 C61 C66 C76 C75 4.1(4) . . . . ?
 C61 C66 C76 C77 -175.8(3) . . . . ?
 C140 C141 C221 C223 67.9(5) . . . . ?
 C140 C141 C221 C222 -171.3(4) . . . . ?
 C140 C141 C221 C224 -51.2(5) . . . . ?
 C140 C141 C142 C143 2.0(5) . . . . ?
 C140 C139 C144 C143 5.4(5) . . . . ?
 C140 C139 C144 C159 -173.3(3) . . . . ?
 C62 C61 C66 C65 -8.5(5) . . . . ?
 C62 C61 C66 C76 168.4(3) . . . . ?
 C62 C63 C64 C65 -2.9(6) . . . . ?
 C142 C141 C221 C223 -111.2(4) . . . . ?
 C142 C141 C221 C222 9.7(5) . . . . ?
 C142 C141 C221 C224 129.7(4) . . . . ?
 C142 C141 C140 C139 -3.7(5) . . . . ?
 C142 C143 C144 C139 -7.0(4) . . . . ?
 C142 C143 C144 C159 171.7(3) . . . . ?
 C63 C64 C65 C66 -3.2(5) . . . . ?
 C63 C64 C65 C67 174.5(3) . . . . ?
 C144 C139 C140 C141 0.0(5) . . . . ?
 C144 C143 C142 C141 3.4(5) . . . . ?
 C144 C159 C158 C157 169.1(2) . . . . ?
 C144 C159 C158 C138 -13.0(4) . . . . ?
 C144 C159 C160 C161 -177.9(2) . . . . ?
 C144 C159 C160 C150 3.5(4) . . . . ?
 C64 C65 C66 C61 8.8(5) . . . . ?
 C64 C65 C66 C76 -168.1(3) . . . . ?
 C64 C65 C67 C68 -14.8(5) . . . . ?
 C64 C65 C67 C72 167.1(3) . . . . ?
 C146 C145 C143 C142 4.4(5) . . . . ?
 C146 C145 C143 C144 -173.2(3) . . . . ?
 C146 C145 C150 C149 4.0(4) . . . . ?
 C146 C145 C150 C160 -176.6(3) . . . . ?
 C146 C147 C148 C149 3.0(5) . . . . ?
 C65 C66 C76 C75 -179.0(3) . . . . ?
 C65 C66 C76 C77 1.0(4) . . . . ?
 C65 C67 C68 C69 -178.6(3) . . . . ?
 C65 C67 C72 C71 178.2(3) . . . . ?
 C65 C67 C72 C77 1.4(5) . . . . ?
 C148 C149 C151 C152 14.2(4) . . . . ?
 C148 C149 C151 C156 -166.3(3) . . . . ?
 C148 C149 C150 C145 -4.8(4) . . . . ?
 C148 C149 C150 C160 175.8(3) . . . . ?
 C148 C147 C146 C145 -3.8(5) . . . . ?
 C66 C61 C62 C63 2.4(6) . . . . ?
 C66 C65 C67 C68 163.0(3) . . . . ?
 C66 C65 C67 C72 -15.1(5) . . . . ?
 C66 C76 C77 C72 -14.7(4) . . . . ?
 C66 C76 C77 C78 167.5(3) . . . . ?
 C150 C145 C143 C142 -178.1(3) . . . . ?
 C150 C145 C143 C144 4.3(4) . . . . ?
 C150 C145 C146 C147 0.3(5) . . . . ?
 C150 C149 C151 C152 -164.9(3) . . . . ?
 C150 C149 C151 C156 14.6(4) . . . . ?
 C150 C149 C148 C147 1.3(4) . . . . ?
 C67 C65 C66 C61 -169.0(3) . . . . ?
 C67 C65 C66 C76 14.1(5) . . . . ?
 C67 C68 C69 C119 179.3(4) . . . . ?
 C67 C68 C69 C70 0.4(6) . . . . ?
 C67 C72 C77 C76 13.5(4) . . . . ?
 C67 C72 C77 C78 -168.7(3) . . . . ?
 C152 C153 C229 C231 -57.7(4) . . . . ?
 C152 C153 C229 C230 -177.3(3) . . . . ?
 C152 C153 C229 C232 63.7(4) . . . . ?
 C152 C153 C154 C155 -1.9(4) . . . . ?
 C152 C151 C156 C161 168.8(3) . . . . ?
 C152 C151 C156 C155 -7.7(4) . . . . ?
 C68 C67 C72 C71 0.0(5) . . . . ?
 C68 C67 C72 C77 -176.8(3) . . . . ?
 C68 C69 C70 C71 0.3(5) . . . . ?
 C154 C153 C229 C231 122.1(3) . . . . ?
 C154 C153 C229 C230 2.5(5) . . . . ?
 C154 C153 C229 C232 -116.5(3) . . . . ?
 C154 C153 C152 C151 4.1(5) . . . . ?
 C154 C155 C156 C161 -166.6(3) . . . . ?
 C154 C155 C156 C151 9.9(4) . . . . ?
 C69 C70 C71 C72 -0.7(5) . . . . ?
 C69 C70 C71 C79 -174.5(3) . . . . ?
 C156 C161 C160 C159 -165.7(2) . . . . ?
 C156 C161 C160 C150 12.9(4) . . . . ?
 C156 C161 C162 C157 160.8(2) . . . . ?
 C156 C161 C162 C164 -17.8(3) . . . . ?
 C156 C151 C152 C153 0.7(4) . . . . ?
 C156 C155 C154 C153 -5.2(4) . . . . ?
 C70 C71 C72 C67 0.6(4) . . . . ?
 C70 C71 C72 C77 177.4(3) . . . . ?
 C70 C71 C79 C80 -11.5(4) . . . . ?
 C70 C71 C79 C84 162.7(3) . . . . ?
 C158 C157 C132 C127 161.8(2) . . . . ?
 C158 C157 C132 C131 -18.8(3) . . . . ?
 C158 C157 C162 C161 5.2(3) . . . . ?
 C158 C157 C162 C164 -176.4(2) . . . . ?
 C158 C159 C144 C139 3.0(4) . . . . ?
 C158 C159 C144 C143 -175.8(3) . . . . ?
 C158 C159 C160 C161 4.6(4) . . . . ?
 C158 C159 C160 C150 -174.0(2) . . . . ?
 C71 C72 C77 C76 -163.3(3) . . . . ?
 C71 C72 C77 C78 14.5(4) . . . . ?
 C71 C79 C80 C81 167.2(3) . . . . ?
 C71 C79 C84 C78 25.6(4) . . . . ?
 C71 C79 C84 C83 -156.1(3) . . . . ?
 C160 C161 C156 C151 -2.9(4) . . . . ?
 C160 C161 C156 C155 173.5(2) . . . . ?
 C160 C161 C162 C157 -14.1(4) . . . . ?
 C160 C161 C162 C164 167.3(2) . . . . ?
 C160 C159 C144 C139 -174.5(3) . . . . ?
 C160 C159 C144 C143 6.8(4) . . . . ?
 C160 C159 C158 C157 -13.5(4) . . . . ?
 C160 C159 C158 C138 164.4(2) . . . . ?
 C72 C67 C68 C69 -0.5(5) . . . . ?
 C72 C71 C79 C80 174.6(3) . . . . ?
 C72 C71 C79 C84 -11.1(4) . . . . ?
 C72 C77 C78 C73 -170.9(2) . . . . ?
 C72 C77 C78 C84 -0.2(4) . . . . ?
 C162 C161 C156 C151 -178.1(2) . . . . ?
 C162 C161 C156 C155 -1.6(4) . . . . ?
 C162 C161 C160 C159 9.4(4) . . . . ?
 C162 C161 C160 C150 -172.1(2) . . . . ?
 C162 C157 C132 C127 -28.6(4) . . . . ?
 C162 C157 C132 C131 150.8(2) . . . . ?
 C162 C157 C158 C159 8.4(4) . . . . ?
 C162 C157 C158 C138 -169.4(2) . . . . ?
 C73 C47 C48 C43 153.6(2) . . . . ?
 C73 C47 C48 C85 -27.6(4) . . . . ?
 C73 C74 C75 C60 -174.0(2) . . . . ?
 C73 C74 C75 C76 7.9(4) . . . . ?
 C73 C78 C84 C79 150.7(2) . . . . ?
 C73 C78 C84 C83 -27.5(4) . . . . ?
 C164 C165 C155 C154 168.3(3) . . . . ?
 C164 C165 C155 C156 -18.2(4) . . . . ?
 C164 C165 C166 C167 9.4(4) . . . . ?
 C164 C163 C168 C167 12.0(4) . . . . ?
 C164 C163 C168 C211 -168.8(3) . . . . ?
 C164 C163 C212 C169 159.6(3) . . . . ?
 C164 C163 C212 C127 -32.8(4) . . . . ?
 C74 C73 C78 C77 5.9(3) . . . . ?
 C74 C73 C78 C84 -164.2(2) . . . . ?
 C74 C75 C76 C66 -174.8(3) . . . . ?
 C74 C75 C76 C77 5.2(4) . . . . ?
 C166 C165 C155 C154 -21.3(4) . . . . ?
 C166 C165 C155 C156 152.2(3) . . . . ?
 C166 C165 C164 C163 -2.0(4) . . . . ?
 C166 C165 C164 C162 -171.5(2) . . . . ?
 C166 C167 C168 C163 -4.8(4) . . . . ?
 C166 C167 C168 C211 176.1(3) . . . . ?
 C75 C76 C77 C72 165.3(3) . . . . ?
 C75 C76 C77 C78 -12.5(4) . . . . ?
 C168 C163 C164 C165 -8.5(4) . . . . ?
 C168 C163 C164 C162 160.2(3) . . . . ?
 C168 C163 C212 C169 -25.0(4) . . . . ?
 C168 C163 C212 C127 142.5(3) . . . . ?
 C168 C167 C166 C165 -5.7(5) . . . . ?
 C168 C211 C174 C169 -24.7(4) . . . . ?
 C168 C211 C174 C173 159.2(3) . . . . ?
 C76 C77 C78 C73 6.8(4) . . . . ?
 C76 C77 C78 C84 177.5(2) . . . . ?
 C170 C169 C174 C173 14.7(4) . . . . ?
 C170 C169 C174 C211 -161.6(3) . . . . ?
 C170 C169 C212 C127 19.2(4) . . . . ?
 C170 C169 C212 C163 -173.1(3) . . . . ?
 C170 C171 C172 C173 8.9(5) . . . . ?
 C170 C171 C172 C175 -160.5(3) . . . . ?
 C77 C78 C84 C79 -19.7(3) . . . . ?
 C77 C78 C84 C83 162.2(2) . . . . ?
 C172 C173 C205 C206 16.9(4) . . . . ?
 C172 C173 C205 C210 -162.3(3) . . . . ?
 C172 C173 C174 C169 -12.2(4) . . . . ?
 C172 C173 C174 C211 163.7(3) . . . . ?
 C172 C171 C170 C169 -6.4(5) . . . . ?
 C172 C175 C176 C177 170.5(3) . . . . ?
 C172 C175 C180 C179 -165.5(3) . . . . ?
 C172 C175 C180 C206 17.4(4) . . . . ?
 C78 C73 C74 C54 161.5(2) . . . . ?
 C78 C73 C74 C75 -13.3(4) . . . . ?
 C174 C169 C170 C171 -5.3(5) . . . . ?
 C174 C169 C212 C127 -157.5(3) . . . . ?
 C174 C169 C212 C163 10.2(4) . . . . ?
 C174 C173 C205 C206 -151.5(3) . . . . ?
 C174 C173 C205 C210 29.4(5) . . . . ?
 C174 C173 C172 C171 0.6(5) . . . . ?
 C174 C173 C172 C175 169.3(3) . . . . ?
 C174 C211 C168 C163 9.6(4) . . . . ?
 C174 C211 C168 C167 -171.3(3) . . . . ?
 C79 C71 C72 C67 174.6(3) . . . . ?
 C79 C71 C72 C77 -8.6(4) . . . . ?
 C79 C80 C81 C123 176.4(3) . . . . ?
 C79 C80 C81 C82 -6.5(4) . . . . ?
 C176 C177 C178 C179 3.3(5) . . . . ?
 C176 C175 C172 C173 167.5(3) . . . . ?
 C176 C175 C172 C171 -23.4(5) . . . . ?
 C176 C175 C180 C179 9.6(5) . . . . ?
 C176 C175 C180 C206 -167.6(3) . . . . ?
 C80 C79 C84 C78 -160.0(2) . . . . ?
 C80 C79 C84 C83 18.3(4) . . . . ?
 C80 C81 C82 C83 8.4(4) . . . . ?
 C178 C177 C176 C175 -2.2(5) . . . . ?
 C178 C179 C180 C175 -8.4(5) . . . . ?
 C178 C179 C180 C206 168.7(3) . . . . ?
 C81 C82 C83 C84 3.4(4) . . . . ?
 C81 C82 C83 C85 -172.2(2) . . . . ?
 C180 C175 C172 C173 -17.5(5) . . . . ?
 C180 C175 C172 C171 151.6(3) . . . . ?
 C180 C175 C176 C177 -4.3(5) . . . . ?
 C180 C179 C178 C177 2.1(5) . . . . ?
 C82 C83 C84 C78 161.7(2) . . . . ?
 C82 C83 C84 C79 -16.5(4) . . . . ?
 C82 C83 C85 C34 54.7(3) . . . . ?
 C82 C83 C85 C48 -118.8(3) . . . . ?
 C182 C181 C179 C178 14.9(5) . . . . ?
 C182 C181 C179 C180 -164.8(3) . . . . ?
 C182 C181 C186 C185 -3.6(5) . . . . ?
 C182 C181 C186 C207 174.7(3) . . . . ?
 C182 C183 C184 C185 -2.4(6) . . . . ?
 C184 C185 C187 C188 8.6(5) . . . . ?
 C184 C185 C187 C192 -173.8(3) . . . . ?
 C184 C185 C186 C181 2.0(5) . . . . ?
 C184 C185 C186 C207 -176.2(3) . . . . ?
 C184 C183 C182 C181 0.8(6) . . . . ?
 C84 C79 C80 C81 -7.0(4) . . . . ?
 C84 C83 C85 C34 -120.8(3) . . . . ?
 C84 C83 C85 C48 65.7(4) . . . . ?
 C186 C185 C187 C188 -171.1(3) . . . . ?
 C186 C185 C187 C192 6.5(4) . . . . ?
 C186 C185 C184 C183 1.0(5) . . . . ?
 C186 C181 C179 C178 -166.1(3) . . . . ?
 C186 C181 C179 C180 14.3(4) . . . . ?
 C186 C181 C182 C183 2.2(5) . . . . ?
 C186 C207 C206 C205 -172.7(3) . . . . ?
 C186 C207 C206 C180 11.4(4) . . . . ?
 C186 C207 C208 C209 -173.9(3) . . . . ?
 C186 C207 C208 C192 5.9(4) . . . . ?
 C85 C34 C35 C36 -161.1(3) . . . . ?
 C85 C34 C35 C86 20.8(4) . . . . ?
 C85 C83 C84 C78 -23.0(4) . . . . ?
 C85 C83 C84 C79 158.8(2) . . . . ?
 C188 C189 C190 C191 -2.8(6) . . . . ?
 C188 C187 C192 C191 -8.7(5) . . . . ?
 C188 C187 C192 C208 167.3(3) . . . . ?
 C86 C1 C2 C3 -171.3(3) . . . . ?
 C86 C1 C6 C5 159.0(3) . . . . ?
 C86 C1 C6 C37 -21.5(5) . . . . ?
 C86 C35 C36 C31 166.3(3) . . . . ?
 C86 C35 C36 C42 -27.0(4) . . . . ?
 C86 C43 C44 C45 170.8(3) . . . . ?
 C86 C43 C48 C47 -160.9(3) . . . . ?
 C86 C43 C48 C85 20.1(4) . . . . ?
 C190 C189 C188 C187 3.5(6) . . . . ?
 C190 C191 C192 C187 9.3(5) . . . . ?
 C190 C191 C192 C208 -166.7(3) . . . . ?
 C87 C3 C4 C5 176.2(3) . . . . ?
 C192 C187 C188 C189 2.3(5) . . . . ?
 C192 C191 C190 C189 -3.6(6) . . . . ?
 C194 C193 C191 C190 -16.6(5) . . . . ?
 C194 C193 C191 C192 161.9(3) . . . . ?
 C194 C193 C198 C209 -175.9(3) . . . . ?
 C194 C193 C198 C197 0.7(5) . . . . ?
 C194 C195 C196 C197 1.3(5) . . . . ?
 C196 C197 C199 C200 162.7(3) . . . . ?
 C196 C197 C199 C204 -11.6(5) . . . . ?
 C196 C197 C198 C193 0.6(5) . . . . ?
 C196 C197 C198 C209 177.3(3) . . . . ?
 C196 C195 C194 C193 0.1(5) . . . . ?
 C198 C193 C191 C190 166.2(3) . . . . ?
 C198 C193 C191 C192 -15.3(5) . . . . ?
 C198 C193 C194 C195 -1.2(5) . . . . ?
 C198 C209 C208 C207 165.8(3) . . . . ?
 C198 C209 C208 C192 -14.0(4) . . . . ?
 C198 C209 C210 C205 -173.1(3) . . . . ?
 C198 C209 C210 C200 -2.9(4) . . . . ?
 C198 C197 C199 C200 -11.9(5) . . . . ?
 C198 C197 C199 C204 173.7(3) . . . . ?
 C198 C197 C196 C195 -1.7(5) . . . . ?
 C91A C9 C10 C11 -164.1(5) . . . . ?
 C200 C201 C211 C168 -123.5(3) . . . . ?
 C200 C201 C211 C174 64.8(4) . . . . ?
 C200 C201 C202 C203 4.6(5) . . . . ?
 C200 C199 C204 C203 -5.2(5) . . . . ?
 C91B C9 C10 C11 166.6(8) . . . . ?
 C202 C201 C211 C168 51.0(4) . . . . ?
 C202 C201 C211 C174 -120.7(3) . . . . ?
 C202 C201 C200 C199 -18.1(5) . . . . ?
 C202 C201 C200 C210 161.0(3) . . . . ?
 C202 C203 C204 C199 -8.7(5) . . . . ?
 C204 C199 C200 C201 18.4(5) . . . . ?
 C204 C199 C200 C210 -160.8(3) . . . . ?
 C204 C203 C202 C201 9.1(5) . . . . ?
 C206 C205 C210 C209 7.6(4) . . . . ?
 C206 C205 C210 C200 -161.9(3) . . . . ?
 C206 C207 C186 C185 169.5(3) . . . . ?
 C206 C207 C186 C181 -8.7(5) . . . . ?
 C206 C207 C208 C209 6.9(4) . . . . ?
 C206 C207 C208 C192 -173.3(3) . . . . ?
 C208 C209 C198 C193 13.3(5) . . . . ?
 C208 C209 C198 C197 -163.3(3) . . . . ?
 C208 C209 C210 C205 5.7(4) . . . . ?
 C208 C209 C210 C200 175.9(3) . . . . ?
 C208 C207 C186 C185 -9.7(4) . . . . ?
 C208 C207 C186 C181 172.1(3) . . . . ?
 C208 C207 C206 C205 6.5(4) . . . . ?
 C208 C207 C206 C180 -169.4(3) . . . . ?
 C210 C209 C198 C193 -167.9(3) . . . . ?
 C210 C209 C198 C197 15.5(5) . . . . ?
 C210 C209 C208 C207 -13.0(4) . . . . ?
 C210 C209 C208 C192 167.2(3) . . . . ?
 C210 C205 C206 C207 -13.7(4) . . . . ?
 C210 C205 C206 C180 162.1(3) . . . . ?
 C212 C169 C170 C171 177.9(3) . . . . ?
 C212 C169 C174 C173 -168.5(3) . . . . ?
 C212 C169 C174 C211 15.3(4) . . . . ?
 C212 C127 C128 C129 -172.2(3) . . . . ?
 C212 C127 C132 C157 -19.6(4) . . . . ?
 C212 C127 C132 C131 161.0(2) . . . . ?
 C212 C163 C164 C165 166.4(3) . . . . ?
 C212 C163 C164 C162 -24.8(4) . . . . ?
 C212 C163 C168 C167 -163.4(3) . . . . ?
 C212 C163 C168 C211 15.7(4) . . . . ?
 C95 C15 C16 C17 -179.7(3) . . . . ?
 C218 C217 C135 C134 -55.5(4) . . . . ?
 C218 C217 C135 C136 122.9(4) . . . . ?
 C220 C217 C135 C134 65.0(4) . . . . ?
 C220 C217 C135 C136 -116.6(4) . . . . ?
 C99 C21 C22 C23 -172.1(3) . . . . ?
 C226 C225 C147 C146 -129.7(4) . . . . ?
 C226 C225 C147 C148 54.2(4) . . . . ?
 C228 C225 C147 C146 -9.3(5) . . . . ?
 C228 C225 C147 C148 174.5(3) . . . . ?
 C103 C27 C28 C29 -172.2(7) . . . . ?
 C234 C233 C177 C176 68.1(5) . . . . ?
 C234 C233 C177 C178 -111.2(5) . . . . ?
 C236 C233 C177 C176 -50.5(5) . . . . ?
 C236 C233 C177 C178 130.2(4) . . . . ?
 C238 C237 C183 C182 68.5(6) . . . . ?
 C238 C237 C183 C184 -108.4(5) . . . . ?
 C107 C51 C52 C53 -175.1(3) . . . . ?
 C240 C237 C183 C182 -174.2(6) . . . . ?
 C240 C237 C183 C184 8.9(7) . . . . ?
 C242 C241 C189 C188 59.1(7) . . . . ?
 C242 C241 C189 C190 -119.4(6) . . . . ?
 C244 C241 C189 C188 179.5(8) . . . . ?
 C244 C241 C189 C190 1.0(10) . . . . ?
 C246 C245 C195 C194 -7.3(5) . . . . ?
 C246 C245 C195 C196 175.4(4) . . . . ?
 C111 C57 C58 C59 -178.7(5) . . . . ?
 C248 C245 C195 C194 110.5(5) . . . . ?
 C248 C245 C195 C196 -66.8(5) . . . . ?
 C250 C249 C203 C202 -172.2(6) . . . . ?
 C250 C249 C203 C204 2.0(7) . . . . ?
 C252 C249 C203 C202 -60.8(7) . . . . ?
 C252 C249 C203 C204 113.4(6) . . . . ?

_smtbx_masks_special_details
;
A solvent mask was calculated and 811 electrons were
found in a volume of 2937\%A^3 in 3 voids per unit cell.
This is consistent with the presence of 1.125[CH2Cl2], 1.25[CH2Cl2], 2.375[CH2Cl2] per Asymmetric Unit which account for 798 electrons per unit cell.
;
loop_
  _smtbx_masks_void_nr
  _smtbx_masks_void_average_x
  _smtbx_masks_void_average_y
  _smtbx_masks_void_average_z
  _smtbx_masks_void_volume
  _smtbx_masks_void_count_electrons
  _smtbx_masks_void_content
 1 0.000 0.000 0.000 686.5 189.6 '4.5 CH2Cl2'
 2 -0.500 0.000 0.500 737.1 203.0 '5 CH2Cl2'
 3 0.338 0.452 0.230 672.4 206.2 '4.75 CH2Cl2'
 4 -0.338 0.548 0.770 672.4 206.1 '4.75 CH2Cl2'
 5 0.500 0.500 0.500 168.6 5.9 ?

_smtbx_masks_void_probe_radius     1.2
_smtbx_masks_void_truncation_radius  1.2
_shelx_res_file
;
TITL feng100_a.res in P-1
    feng100.res
    created by SHELXL-2018/3 at 10:06:34 on 01-Aug-2025
REM Old TITL FENG100 in P-1
REM SHELXT solution in P-1: R1 0.294, Rweak 0.032, Alpha 0.076
REM <I/s> 0.000 for 0 systematic absences, Orientation as input
REM Formula found by SHELXT: C286 Cl10
CELL 1.54184 15.9254 21.2192 37.4457 105.248 90.359 99.594
ZERR 4 0.0002 0.0003 0.0004 0.001 0.001 0.001
LATT 1
SFAC C H Cl
UNIT 513 474 18
SADI C1l C1k C113 C111 C1k C1n C112 C111 C1m C1k C114 C111
SIMU 0.01 0.02 2 C1a C1b C1c C241 C243 C242 C244
SIMU 0.01 0.02 2 C1d C1e C1f C1g C103 C104 C105 C106
SIMU 0.01 0.02 2 C249 C1h C1i C1j C251 C250 C252
SIMU 0.01 0.02 2 C91A C91B C92A C92B C93A C93B C94A C94B
SIMU 0.01 0.02 2 C1k C1k C1k C1n C111 C112 C113 C114
SIMU 0.05 0.02 2 C1k C1l C1m C1n C111 C112 C113 C114

L.S. 10
PLAN  106
TEMP -173.15
CONF
BOND
list 4
MORE -1
BOND $H
ABIN
fmap 2 53
acta
SHEL 1000 0.83
OMIT -3 3 11
OMIT 0 1 2
OMIT -1 -1 1
OMIT -4 3 12
OMIT -2 1 10
OMIT -1 0 2
OMIT 2 -1 1
OMIT -2 -1 1
REM <olex2.extras>
REM <HklSrc "%.\\FENG100.hkl">
REM </olex2.extras>

WGHT    0.128700    4.472000
FVAR       0.16432   0.54041   0.52702   0.49911   0.55850   0.74315
CL1   3    0.379694    0.234166    0.889345    10.75000    0.04794    0.05497 =
         0.04871    0.01680    0.00006    0.01253
CL2   3    0.221210    0.247168    0.855344    10.75000    0.04332    0.05762 =
         0.04362    0.03006   -0.00161   -0.00017
C254  1    0.267309    0.223166    0.891613    10.75000    0.04731    0.05506 =
         0.04342    0.02768   -0.00565   -0.00090
AFIX  23
H25J  2    0.244325    0.176006    0.889683    10.75000   -1.20000
H25K  2    0.252244    0.250147    0.915777    10.75000   -1.20000
AFIX   0

CL9   3    0.208626    0.528037    0.578978    10.75000    0.16080    0.22371 =
         0.11234    0.00388    0.00738   -0.06563
CL10  3    0.088603    0.580460    0.636172    10.75000    0.10513    0.12348 =
         0.16747    0.02096   -0.04693    0.03416
C258  1    0.194821    0.580751    0.619132    10.75000    0.09914    0.12645 =
         0.12047    0.07612   -0.03763   -0.03730
AFIX  23
H25R  2    0.216858    0.626098    0.617139    10.75000   -1.20000
H25S  2    0.231415    0.572539    0.638309    10.75000   -1.20000
AFIX   0

CL7   3    0.302529    0.282672    0.601225    10.75000    0.10775    0.08816 =
         0.11239    0.02429    0.00039    0.02043
CL8   3    0.200010    0.302946    0.542516    10.75000    0.14912    0.16803 =
         0.14145    0.07308    0.02559    0.09500
C257  1    0.274750    0.261635    0.553563    10.75000    0.07475    0.06961 =
         0.11857    0.00233    0.00540    0.02849
AFIX  23
H25T  2    0.326665    0.271171    0.540139    10.75000   -1.20000
H25U  2    0.252898    0.213367    0.544960    10.75000   -1.20000
AFIX   0

CL3   3    0.057262    0.314715    0.922685    10.75000    0.05098    0.06264 =
         0.04525    0.01911    0.00257    0.01304
CL4   3   -0.053395    0.368421    0.880330    10.75000    0.04217    0.09566 =
         0.05522    0.02611    0.00731    0.02639
C255  1    0.040700    0.335067    0.880884    10.75000    0.04408    0.10304 =
         0.04686    0.03249    0.00885    0.03026
AFIX  23
H25L  2    0.037071    0.294746    0.859947    10.75000   -1.20000
H25M  2    0.089991    0.367752    0.877464    10.75000   -1.20000
AFIX   0

CL5   3    0.875184    0.345779    0.677243    10.75000    0.11440    0.14392 =
         0.18087    0.06565    0.01517    0.01665
CL6   3    0.694179    0.296468    0.679824    10.75000    0.11276    0.10630 =
         0.09704    0.02107   -0.02204    0.03648
C256  1    0.774747    0.345309    0.660558    10.75000    0.17017    0.10793 =
         0.09746    0.03055   -0.01003    0.06582
AFIX  23
H25N  2    0.771277    0.327499    0.633257    10.75000   -1.20000
H25O  2    0.763884    0.391433    0.666356    10.75000   -1.20000
AFIX   0

CL11  3    0.442928    0.889288    0.586375    10.75000    0.19438    0.10608 =
         0.10155    0.02014    0.02029    0.07454
CL12  3    0.363766    0.962298    0.649764    10.75000    0.05888    0.09395 =
         0.13753   -0.01319    0.01603    0.01434
C259  1    0.410928    0.962411    0.609815    10.75000    0.14543    0.08284 =
         0.11677   -0.00392   -0.05099    0.03799
AFIX  23
H25P  2    0.461601    0.998131    0.615133    10.75000   -1.20000
H25Q  2    0.370911    0.973738    0.593114    10.75000   -1.20000
AFIX   0

C169  1    0.346410    0.143901    0.665268    11.00000    0.02542    0.05382 =
         0.04436    0.02204    0.00522    0.01099
C137  1    0.061526    0.331590    0.787630    11.00000    0.02648    0.05291 =
         0.04651    0.02313   -0.00104    0.01277
C121  1    0.027973    0.715037    0.770527    11.00000    0.04914    0.13669 =
         0.36500    0.16717    0.07395    0.04005
AFIX 137
H12P  2    0.030604    0.671082    0.754144    11.00000   -1.50000
H12Q  2   -0.031707    0.720764    0.773015    11.00000   -1.50000
H12R  2    0.054054    0.719057    0.794978    11.00000   -1.50000
AFIX   0

C201  1    0.563593    0.103541    0.659719    11.00000    0.02790    0.05187 =
         0.03945    0.02272    0.00588    0.01357
C153  1    0.599874    0.349905    0.875893    11.00000    0.02563    0.06276 =
         0.04639    0.02660    0.00079    0.01432
C233  1    0.192114    0.057534    0.465679    11.00000    0.04840    0.09601 =
         0.05234    0.01122   -0.00912    0.00832
C185  1    0.630114    0.263639    0.498418    11.00000    0.05106    0.04990 =
         0.04108    0.02286    0.00616    0.02185
C1    1    0.858828    0.925552    0.860542    11.00000    0.02410    0.05622 =
         0.04187    0.03130    0.00651    0.01638
C217  1   -0.162219    0.224852    0.762075    11.00000    0.01961    0.06517 =
         0.06956    0.02502    0.00162    0.00877
PART 2
C1A   1    0.903389    0.426580    0.494748   -21.00000    0.09623    0.10017 =
         0.12748    0.07797   -0.01410   -0.02342
AFIX 137
H1AA  2    0.950726    0.460361    0.491646   -21.00000   -1.50000
H1AB  2    0.853316    0.447228    0.502178   -21.00000   -1.50000
H1AC  2    0.889659    0.392211    0.471258   -21.00000   -1.50000
AFIX   0
PART 0
C249  1    0.657576   -0.031310    0.690321    11.00000    0.05304    0.06292 =
         0.05431    0.03887    0.01713    0.02491
PART 2
C1B   1    0.945241    0.450278    0.561309   -21.00000    0.09988    0.09244 =
         0.13428    0.05962   -0.01672   -0.02421
AFIX 137
H1BA  2    0.985958    0.488019    0.557877   -21.00000   -1.50000
H1BB  2    0.968704    0.432778    0.580223   -21.00000   -1.50000
H1BC  2    0.891473    0.464812    0.569291   -21.00000   -1.50000
AFIX   0
PART 0
C129  1    0.142568    0.053200    0.717072    11.00000    0.02822    0.05347 =
         0.05057    0.02394   -0.00014    0.01076
PART 2
C1C   1    1.010587    0.365895    0.512617   -21.00000    0.05622    0.11889 =
         0.14642    0.07365    0.03197   -0.01016
AFIX 137
H1CA  2    0.995294    0.324394    0.493000   -21.00000   -1.50000
H1CB  2    1.037249    0.357058    0.534041   -21.00000   -1.50000
H1CC  2    1.050720    0.397543    0.503395   -21.00000   -1.50000
AFIX   0
PART 0
C145  1    0.309307    0.495895    0.850914    11.00000    0.03154    0.04478 =
         0.04604    0.02509    0.00015    0.00716

PART 2
C1D   1    0.483564    0.880415    1.039355   -31.00000    0.05183    0.06621 =
         0.04931    0.03996    0.02694    0.04475

PART 0
C161  1    0.377861    0.331863    0.807039    11.00000    0.01930    0.04831 =
         0.04108    0.02643    0.00411    0.00983

PART 2
C1E   1    0.418813    0.916832    1.024037   -31.00000    0.05025    0.08262 =
         0.04282    0.03527    0.01343    0.03099
AFIX 137
H1EA  2    0.449865    0.957054    1.018787   -31.00000   -1.50000
H1EB  2    0.376993    0.928856    1.042587   -31.00000   -1.50000
H1EC  2    0.389292    0.887244    1.001204   -31.00000   -1.50000
AFIX   0

PART 0
C177  1    0.273254    0.092623    0.490236    11.00000    0.04308    0.07102 =
         0.04302    0.01112   -0.00086    0.01680

PART 2
C1F   1    0.534501    0.936553    1.073048   -31.00000    0.07233    0.09058 =
         0.04716    0.00058    0.00799    0.04481
AFIX 137
H1FA  2    0.574286    0.917315    1.085318   -31.00000   -1.50000
H1FB  2    0.494139    0.954834    1.090848   -31.00000   -1.50000
H1FC  2    0.566378    0.972006    1.063681   -31.00000   -1.50000
AFIX   0

PART 0
C193  1    0.825654    0.211743    0.584477    11.00000    0.03151    0.05279 =
         0.04441    0.02574    0.00480    0.01163

PART 2
C1G   1    0.437822    0.826950    1.054840   -31.00000    0.07296    0.06910 =
         0.08742    0.03853    0.04520    0.03094
AFIX 137
H1GA  2    0.418603    0.786925    1.034621   -31.00000   -1.50000
H1GB  2    0.388383    0.841785    1.067762   -31.00000   -1.50000
H1GC  2    0.476461    0.817052    1.072298   -31.00000   -1.50000
AFIX   0

PART 0
C209  1    0.668878    0.178138    0.587038    11.00000    0.03187    0.04522 =
         0.03817    0.01999    0.00443    0.01358
PART 2
C1H   1    0.565655   -0.069683    0.696038   -41.00000    0.06765    0.06536 =
         0.11510    0.07038    0.02486    0.01445
AFIX 137
H1HA  2    0.572201   -0.106407    0.706538   -41.00000   -1.50000
H1HB  2    0.533484   -0.087192    0.672087   -41.00000   -1.50000
H1HC  2    0.534870   -0.038999    0.712998   -41.00000   -1.50000
AFIX   0
PART 0
C225  1    0.465775    0.638562    0.916041    11.00000    0.04058    0.05161 =
         0.06176    0.02288   -0.00520    0.00701
PART 2
C1I   1    0.693455   -0.084837    0.663096   -41.00000    0.10693    0.07221 =
         0.08768    0.05571    0.04461    0.04390
AFIX 137
H1IA  2    0.754356   -0.069716    0.660987   -41.00000   -1.50000
H1IB  2    0.663522   -0.094574    0.638801   -41.00000   -1.50000
H1IC  2    0.685823   -0.125034    0.671792   -41.00000   -1.50000
AFIX   0
PART 0
C241  1    0.928855    0.395553    0.524385    11.00000    0.05895    0.08487 =
         0.10182    0.06097    0.00273   -0.00930
PART 2
C1J   1    0.704581   -0.004250    0.726241   -41.00000    0.12875    0.09157 =
         0.09376    0.05136   -0.02086    0.02155
AFIX 137
H1JA  2    0.686312    0.037276    0.739280   -41.00000   -1.50000
H1JB  2    0.765817    0.004359    0.722459   -41.00000   -1.50000
H1JC  2    0.693124   -0.036245    0.741062   -41.00000   -1.50000
AFIX   0

PART 0
C117  1    0.140470    0.404093    0.650155    11.00000    0.12547    0.05984 =
         0.08203    0.01602    0.00377   -0.01294
AFIX 137
H11A  2    0.093159    0.367402    0.648867    11.00000   -1.50000
H11B  2    0.185427    0.387807    0.634405    11.00000   -1.50000
H11C  2    0.119904    0.438844    0.641514    11.00000   -1.50000
AFIX   0
PART 2
C1K   1    0.561593    0.410581    0.579526   -61.00000    0.13246    0.07868 =
         0.09370   -0.00631    0.01273    0.04009
PART 0
C125  1    0.353250    1.049792    0.830638    11.00000    0.04416    0.05159 =
         0.07946    0.01661    0.01940    0.01938
AFIX 137
H12D  2    0.302031    1.020000    0.817758    11.00000   -1.50000
H12E  2    0.343085    1.095641    0.837102    11.00000   -1.50000
H12F  2    0.366664    1.037723    0.853282    11.00000   -1.50000
AFIX   0
PART 2
C1L   1    0.640523    0.433156    0.559103   -61.00000    0.13924    0.09608 =
         0.09304   -0.01292    0.03602    0.03907
AFIX 137
H1LA  2    0.691195    0.421393    0.568923   -61.00000   -1.50000
H1LB  2    0.648680    0.481320    0.562926   -61.00000   -1.50000
H1LC  2    0.631642    0.411041    0.532537   -61.00000   -1.50000
AFIX   0

PART 0
C133  1    0.077043    0.216503    0.763364    11.00000    0.02056    0.05043 =
         0.04498    0.02505    0.00249    0.01013

PART 2
C1M   1    0.555155    0.359228    0.602346   -61.00000    0.13260    0.07635 =
         0.11807   -0.02469    0.01307    0.04911
AFIX 137
H1MA  2    0.591564    0.377855    0.625131   -61.00000   -1.50000
H1MB  2    0.573929    0.318975    0.587704   -61.00000   -1.50000
H1MC  2    0.495885    0.348246    0.608694   -61.00000   -1.50000
AFIX   0

PART 0
C141  1    0.084678    0.516357    0.827457    11.00000    0.03649    0.05553 =
         0.05861    0.02159   -0.00575    0.01863

PART 2
C1N   1    0.485669    0.405073    0.552431   -61.00000    0.14348    0.07562 =
         0.08575   -0.01694    0.00626    0.03305
AFIX 137
H1NA  2    0.485446    0.448222    0.547563   -61.00000   -1.50000
H1NB  2    0.432260    0.391476    0.563403   -61.00000   -1.50000
H1NC  2    0.491073    0.372023    0.529117   -61.00000   -1.50000
AFIX   0

PART 0
C149  1    0.439368    0.455906    0.862268    11.00000    0.02702    0.05168 =
         0.04158    0.02642    0.00277    0.00700

C2    1    0.895732    0.980995    0.849247    11.00000    0.03054    0.06126 =
         0.05500    0.03927    0.00728    0.01815
AFIX  43
H2    2    0.862294    0.997957    0.834096    11.00000   -1.20000
AFIX   0

C157  1    0.260583    0.256238    0.767348    11.00000    0.01980    0.04751 =
         0.03942    0.02754    0.00553    0.01086
C3    1    0.979780    1.012548    0.859305    11.00000    0.03263    0.05512 =
         0.05951    0.03632    0.00847    0.00991
C165  1    0.493128    0.243693    0.785941    11.00000    0.02345    0.05411 =
         0.04739    0.03040    0.00812    0.01139
C4    1    1.027589    0.981097    0.877623    11.00000    0.02832    0.06076 =
         0.06094    0.03673    0.00202    0.00121
AFIX  43
H4    2    1.086570    0.998561    0.883004    11.00000   -1.20000
AFIX   0

C173  1    0.433237    0.130168    0.608833    11.00000    0.02782    0.05697 =
         0.04290    0.02275    0.00365    0.01453
C5    1    0.993120    0.924846    0.888570    11.00000    0.02593    0.05763 =
         0.05407    0.03670    0.00037    0.00758
C181  1    0.482449    0.207010    0.490397    11.00000    0.04806    0.05603 =
         0.04086    0.01909   -0.00076    0.02177
C6    1    0.904134    0.901160    0.884930    11.00000    0.02077    0.04768 =
         0.04532    0.02890    0.00195    0.00866
C189  1    0.859896    0.339813    0.529933    11.00000    0.04761    0.06280 =
         0.07140    0.04088    0.01264    0.00829
C7    1    1.048794    0.884145    0.899719    11.00000    0.02153    0.06631 =
         0.06396    0.04549    0.00071    0.00588
C197  1    0.771771    0.131780    0.618407    11.00000    0.03040    0.05188 =
         0.04027    0.02433    0.00519    0.01399
C8    1    1.135437    0.892542    0.892465    11.00000    0.02074    0.09089 =
         0.10227    0.07728    0.00267    0.00654
AFIX  43
H8    2    1.159120    0.928032    0.882523    11.00000   -1.20000
AFIX   0

C205  1    0.513433    0.149548    0.591199    11.00000    0.02843    0.04667 =
         0.03797    0.01845    0.00378    0.01180
C9    1    1.187779    0.850399    0.899403    11.00000    0.01927    0.11369 =
         0.11391    0.08922    0.00762    0.01479
C213  1    0.109937   -0.021061    0.703360    11.00000    0.03463    0.05126 =
         0.06102    0.02090   -0.00024    0.00653
C10   1    1.151944    0.801014    0.915248    11.00000    0.02476    0.08907 =
         0.09064    0.06951    0.00849    0.01804
AFIX  43
H10   2    1.187579    0.773165    0.921274    11.00000   -1.20000
AFIX   0

C221  1    0.027963    0.569329    0.832154    11.00000    0.04357    0.06046 =
         0.07449    0.02142   -0.00593    0.02562
C11   1    1.065399    0.790047    0.922859    11.00000    0.02231    0.07107 =
         0.06380    0.04726    0.00529    0.01275
C229  1    0.672392    0.353761    0.903992    11.00000    0.03103    0.06561 =
         0.05567    0.02535   -0.00596    0.01634
C12   1    1.012119    0.831627    0.913831    11.00000    0.02199    0.06141 =
         0.05385    0.03990    0.00041    0.00862
C237  1    0.516635    0.309655    0.419988    11.00000    0.09241    0.07947 =
         0.06745    0.04504   -0.01772    0.00846
C13   1    1.030621    0.738081    0.939908    11.00000    0.02326    0.05999 =
         0.05167    0.03609    0.00575    0.01337
C245  1    1.016598    0.156778    0.624208    11.00000    0.02610    0.06498 =
         0.05922    0.02951   -0.00055    0.00857
C14   1    1.079588    0.693650    0.947246    11.00000    0.02394    0.06544 =
         0.06018    0.04166    0.00612    0.01449
AFIX  43
H14   2    1.137008    0.697049    0.940180    11.00000   -1.20000
AFIX   0
C115  1    0.176248    0.432543    0.690240    11.00000    0.10397    0.04860 =
         0.07389    0.02339    0.00867   -0.00447
C15   1    1.048078    0.645054    0.964319    11.00000    0.03039    0.05911 =
         0.04973    0.03393    0.00671    0.01749
C119  1    0.075969    0.768059    0.754166    11.00000    0.03010    0.06987 =
         0.13384    0.05475   -0.00694    0.00613
C16   1    0.964001    0.642020    0.975053    11.00000    0.02914    0.04978 =
         0.04737    0.03075    0.00550    0.01182
AFIX  43
H16   2    0.941287    0.608995    0.986959    11.00000   -1.20000
AFIX   0
C123  1    0.428408    1.043546    0.805210    11.00000    0.03196    0.04486 =
         0.04462    0.02393    0.00469    0.01599
C17   1    0.912052    0.685283    0.969064    11.00000    0.02362    0.05159 =
         0.04408    0.03039    0.00312    0.01005

C127  1    0.260710    0.145462    0.720496    11.00000    0.02177    0.05393 =
         0.04325    0.02468    0.00491    0.01321
C18   1    0.944964    0.733492    0.950099    11.00000    0.02279    0.05131 =
         0.04518    0.03076    0.00489    0.01014
C131  1    0.131329    0.167286    0.749469    11.00000    0.02159    0.05392 =
         0.04606    0.03069    0.00382    0.01144
C19   1    0.826579    0.684862    0.982687    11.00000    0.02553    0.04581 =
         0.03859    0.02467    0.00391    0.01130
C135  1   -0.064866    0.246151    0.768738    11.00000    0.02116    0.06024 =
         0.05372    0.02493    0.00223    0.01002
C20   1    0.789972    0.638695    1.001529    11.00000    0.02997    0.05144 =
         0.04422    0.03000    0.00645    0.01712
AFIX  43
H20   2    0.821003    0.605589    1.004329    11.00000   -1.20000
AFIX   0

C139  1    0.098889    0.400391    0.804070    11.00000    0.02614    0.05916 =
         0.05052    0.02806    0.00033    0.01528
C21   1    0.710240    0.639621    1.016199    11.00000    0.02712    0.05580 =
         0.04459    0.03022    0.00945    0.01407
C143  1    0.221692    0.481356    0.834727    11.00000    0.03295    0.05376 =
         0.04482    0.02424   -0.00132    0.01421
C22   1    0.668066    0.690887    1.013713    11.00000    0.02950    0.05168 =
         0.04080    0.02597    0.00839    0.01408
AFIX  43
H22   2    0.615225    0.694176    1.025076    11.00000   -1.20000
AFIX   0

C147  1    0.426870    0.571482    0.890759    11.00000    0.03475    0.04940 =
         0.04913    0.02282   -0.00074    0.00605
C23   1    0.701178    0.737425    0.995046    11.00000    0.02634    0.04263 =
         0.03634    0.02132    0.00291    0.01045
C151  1    0.485207    0.400575    0.857239    11.00000    0.02196    0.05348 =
         0.04765    0.02820    0.00605    0.00893
C24   1    0.778745    0.733038    0.977584    11.00000    0.02408    0.04119 =
         0.03492    0.02229    0.00156    0.00778
C155  1    0.508853    0.292719    0.820928    11.00000    0.02334    0.05310 =
         0.04321    0.02622    0.00605    0.01257
C25   1    0.655845    0.790904    0.991723    11.00000    0.02865    0.04070 =
         0.03643    0.01989    0.00284    0.00994
C159  1    0.239917    0.366081    0.804622    11.00000    0.02197    0.05203 =
         0.04156    0.02913    0.00262    0.01124
C26   1    0.589283    0.807689    1.014277    11.00000    0.03756    0.04930 =
         0.03816    0.02556    0.01203    0.01663
AFIX  43
H26   2    0.574986    0.785564    1.032987    11.00000   -1.20000
AFIX   0

C163  1    0.416341    0.191679    0.726744    11.00000    0.02306    0.05293 =
         0.04473    0.02745    0.00679    0.01184
C27   1    0.543100    0.855823    1.010262    11.00000    0.04209    0.04834 =
         0.03237    0.01742    0.00958    0.01794
C167  1    0.565052    0.181221    0.735405    11.00000    0.02467    0.05896 =
         0.05033    0.02682    0.00791    0.01571
AFIX  43
H167  2    0.615176    0.165161    0.726302    11.00000   -1.20000
AFIX   0

C28   1    0.562910    0.885335    0.981705    11.00000    0.03486    0.04334 =
         0.03505    0.01882    0.00397    0.01571
AFIX  43
H28   2    0.531243    0.917543    0.978085    11.00000   -1.20000
AFIX   0

C171  1    0.276546    0.105516    0.604519    11.00000    0.02473    0.07616 =
         0.04796    0.02068   -0.00024    0.00853
AFIX  43
H171  2    0.225678    0.087628    0.589315    11.00000   -1.20000
AFIX   0

C29   1    0.628191    0.868924    0.958146    11.00000    0.02883    0.03883 =
         0.03174    0.01533    0.00163    0.01031
C175  1    0.352748    0.112853    0.548793    11.00000    0.03112    0.06248 =
         0.04127    0.01500    0.00068    0.01737
C30   1    0.679564    0.824697    0.964561    11.00000    0.02401    0.03904 =
         0.03102    0.01648    0.00039    0.00762
C179  1    0.413946    0.162188    0.501572    11.00000    0.03931    0.06192 =
         0.04068    0.01907   -0.00214    0.02019
C31   1    0.639350    0.889152    0.924188    11.00000    0.02511    0.04015 =
         0.03588    0.01889    0.00196    0.01133
C183  1    0.535790    0.276742    0.450472    11.00000    0.06715    0.06081 =
         0.04809    0.02694   -0.00534    0.01523
C32   1    0.567080    0.908283    0.909215    11.00000    0.02479    0.05430 =
         0.03880    0.02312    0.00778    0.01777
AFIX  43
H32   2    0.524703    0.923675    0.925364    11.00000   -1.20000
AFIX   0

C187  1    0.714314    0.278768    0.517886    11.00000    0.04581    0.05115 =
         0.03938    0.02315    0.01001    0.01696
C33   1    0.557807    0.904983    0.872918    11.00000    0.02342    0.05612 =
         0.03920    0.02500    0.00402    0.02042
AFIX  43
H33   2    0.506957    0.914133    0.863506    11.00000   -1.20000
AFIX   0

C191  1    0.810375    0.254928    0.561449    11.00000    0.03518    0.05229 =
         0.05058    0.02758    0.00896    0.01125
C34   1    0.623512    0.887927    0.848664    11.00000    0.02198    0.04771 =
         0.03809    0.02427    0.00486    0.01430
C195  1    0.925113    0.162232    0.613836    11.00000    0.02941    0.06197 =
         0.04846    0.02197   -0.00100    0.01340
C35   1    0.704257    0.885669    0.865489    11.00000    0.02093    0.04487 =
         0.03891    0.02168    0.00268    0.01403
C199  1    0.699631    0.097782    0.633725    11.00000    0.02737    0.05403 =
         0.03726    0.02504    0.00658    0.01456
C36   1    0.710136    0.879940    0.903054    11.00000    0.01947    0.04434 =
         0.03791    0.02339    0.00072    0.00888
C203  1    0.647440    0.024067    0.672027    11.00000    0.04343    0.05456 =
         0.03874    0.02678    0.00908    0.01829
C37   1    0.865430    0.855387    0.905771    11.00000    0.02103    0.04613 =
         0.04169    0.02788    0.00018    0.00615
C207  1    0.573895    0.198355    0.541923    11.00000    0.03445    0.04644 =
         0.03644    0.01871    0.00358    0.01659
C38   1    0.921617    0.821037    0.919961    11.00000    0.02184    0.04867 =
         0.04551    0.02820    0.00249    0.00781
C211  1    0.494735    0.140891    0.672611    11.00000    0.02701    0.05380 =
         0.04338    0.02712    0.00952    0.01114
C39   1    0.891646    0.776566    0.941249    11.00000    0.02021    0.04755 =
         0.04239    0.02798    0.00067    0.00742
C215  1    0.105232   -0.043317    0.661209    11.00000    0.05022    0.06539 =
         0.06794    0.01690   -0.00451    0.00176
AFIX 137
H21D  2    0.063468   -0.022036    0.651542    11.00000   -1.50000
H21E  2    0.087826   -0.091610    0.652850    11.00000   -1.50000
H21F  2    0.161369   -0.030642    0.652083    11.00000   -1.50000
AFIX   0

C40   1    0.808813    0.775572    0.954292    11.00000    0.02319    0.04324 =
         0.03766    0.02245    0.00129    0.00817
C219  1   -0.206932    0.286263    0.770785    11.00000    0.02391    0.08016 =
         0.09330    0.03750    0.00293    0.01228
AFIX 137
H21M  2   -0.182183    0.316835    0.756535    11.00000   -1.50000
H21N  2   -0.198888    0.308748    0.797326    11.00000   -1.50000
H21O  2   -0.268010    0.272052    0.764003    11.00000   -1.50000
AFIX   0

C41   1    0.755775    0.816367    0.944300    11.00000    0.02261    0.03916 =
         0.03622    0.02137    0.00086    0.00818
C223  1   -0.039438    0.558443    0.860389    11.00000    0.05620    0.08417 =
         0.08737    0.02519    0.00937    0.03917
AFIX 137
H22M  2   -0.077374    0.591104    0.862855    11.00000   -1.50000
H22N  2   -0.010829    0.563697    0.884504    11.00000   -1.50000
H22O  2   -0.072897    0.513619    0.851730    11.00000   -1.50000
AFIX   0

C42   1    0.779208    0.851043    0.916984    11.00000    0.02051    0.03815 =
         0.03748    0.02152    0.00083    0.00761
C227  1    0.475470    0.633047    0.955600    11.00000    0.06981    0.05730 =
         0.06011    0.01847   -0.01933    0.01292
AFIX 137
H22G  2    0.419334    0.618210    0.964044    11.00000   -1.50000
H22H  2    0.500615    0.676475    0.971909    11.00000   -1.50000
H22I  2    0.512691    0.600913    0.956265    11.00000   -1.50000
AFIX   0

C43   1    0.761188    0.871620    0.804417    11.00000    0.02360    0.05496 =
         0.04269    0.02869    0.00849    0.02065
C231  1    0.739484    0.415407    0.905691    11.00000    0.03296    0.08032 =
         0.06248    0.02795   -0.00659    0.01276
AFIX 137
H23D  2    0.760244    0.413410    0.880904    11.00000   -1.50000
H23E  2    0.787230    0.416979    0.922724    11.00000   -1.50000
H23F  2    0.713901    0.455272    0.914531    11.00000   -1.50000
AFIX   0

C44   1    0.831582    0.869851    0.780639    11.00000    0.02728    0.06806 =
         0.04704    0.03161    0.00944    0.02268
AFIX  43
H44   2    0.887998    0.888151    0.790704    11.00000   -1.20000
AFIX   0

C235  1    0.200536    0.062335    0.426094    11.00000    0.06466    0.10203 =
         0.05848    0.01232   -0.01802    0.00339
AFIX 137
H23J  2    0.213252    0.109104    0.426018    11.00000   -1.50000
H23K  2    0.146947    0.041138    0.411685    11.00000   -1.50000
H23L  2    0.246847    0.039862    0.415017    11.00000   -1.50000
AFIX   0

C45   1    0.817268    0.842506    0.744559    11.00000    0.03470    0.07282 =
         0.04667    0.03531    0.01530    0.02877
AFIX  43
H45   2    0.863536    0.845484    0.728848    11.00000   -1.20000
AFIX   0

C239  1    0.468218    0.260523    0.387292    11.00000    0.11530    0.09716 =
         0.05959    0.04436   -0.01597    0.02246
AFIX 137
H23M  2    0.414344    0.239852    0.395141    11.00000   -1.50000
H23N  2    0.502192    0.226301    0.376646    11.00000   -1.50000
H23O  2    0.456336    0.283168    0.368628    11.00000   -1.50000
AFIX   0

C46   1    0.734517    0.808421    0.728100    11.00000    0.03519    0.06136 =
         0.03923    0.02827    0.01128    0.02482
PART 1
C243  1    0.944320    0.383342    0.483579    21.00000    0.08532    0.10997 =
         0.12152    0.06877    0.04289   -0.01431
AFIX 137
H24M  2    0.890484    0.379611    0.469733    21.00000   -1.50000
H24N  2    0.967070    0.342093    0.474919    21.00000   -1.50000
H24O  2    0.985444    0.420396    0.479605    21.00000   -1.50000
AFIX   0

PART 0
C47   1    0.662208    0.813160    0.749151    11.00000    0.03220    0.05539 =
         0.03929    0.02667    0.00688    0.02428

C247  1    1.027951    0.084493    0.611581    11.00000    0.03112    0.07818 =
         0.18241    0.04678   -0.01198    0.01204
AFIX 137
H24G  2    0.989183    0.058198    0.624562    11.00000   -1.50000
H24H  2    1.086974    0.081232    0.617256    11.00000   -1.50000
H24I  2    1.014999    0.067552    0.584801    11.00000   -1.50000
AFIX   0

C48   1    0.676308    0.851870    0.787252    11.00000    0.02775    0.04996 =
         0.03741    0.02508    0.00650    0.01991
PART 1
C251  1    0.594253   -0.088178    0.676205    41.00000    0.11724    0.07460 =
         0.11845    0.05658   -0.03299    0.00687
AFIX 137
H25D  2    0.601575   -0.122318    0.688646    41.00000   -1.50000
H25E  2    0.599701   -0.105327    0.649496    41.00000   -1.50000
H25F  2    0.537655   -0.076250    0.680704    41.00000   -1.50000
AFIX   0

PART 0
C49   1    0.731181    0.761799    0.692211    11.00000    0.04457    0.06551 =
         0.04142    0.02653    0.00891    0.03419
C116  1    0.218524    0.381016    0.702630    11.00000    0.13030    0.06749 =
         0.09992    0.04326    0.00247   -0.00494
AFIX 137
H11G  2    0.174984    0.342926    0.703391    11.00000   -1.50000
H11H  2    0.246407    0.401153    0.727354    11.00000   -1.50000
H11I  2    0.261079    0.366182    0.685027    11.00000   -1.50000
AFIX   0
C50   1    0.796376    0.765538    0.667124    11.00000    0.04840    0.07905 =
         0.04250    0.02819    0.01134    0.03325
AFIX  43
H50   2    0.840130    0.803562    0.672458    11.00000   -1.20000
AFIX   0
C118  1    0.101474    0.447826    0.714669    11.00000    0.11586    0.06446 =
         0.09634    0.02025    0.02196   -0.02110
AFIX 137
H11D  2    0.071314    0.477843    0.705734    11.00000   -1.50000
H11E  2    0.123075    0.468929    0.740330    11.00000   -1.50000
H11F  2    0.062194    0.406482    0.713572    11.00000   -1.50000
AFIX   0
C51   1    0.798572    0.716154    0.635371    11.00000    0.05619    0.08600 =
         0.04361    0.02157    0.01335    0.03726
C120  1    0.034798    0.758366    0.715190    11.00000    0.05832    0.08624 =
         0.14886    0.01670   -0.04817    0.01979
AFIX 137
H12M  2    0.064517    0.792090    0.703969    11.00000   -1.50000
H12N  2   -0.025399    0.762734    0.717264    11.00000   -1.50000
H12O  2    0.039163    0.714127    0.699617    11.00000   -1.50000
AFIX   0
C52   1    0.736850    0.660080    0.630049    11.00000    0.06818    0.08783 =
         0.03887    0.01690    0.01339    0.04995
AFIX  43
H52   2    0.740236    0.623679    0.609287    11.00000   -1.20000
AFIX   0
C122  1    0.069665    0.836250    0.779303    11.00000    0.03047    0.10023 =
         0.10762    0.04849    0.01126    0.02311
AFIX 137
H12J  2    0.102257    0.843441    0.802741    11.00000   -1.50000
H12K  2    0.009763    0.838684    0.784233    11.00000   -1.50000
H12L  2    0.092922    0.870472    0.767098    11.00000   -1.50000
AFIX   0
C53   1    0.668885    0.653595    0.653660    11.00000    0.06116    0.06545 =
         0.03928    0.01943    0.00347    0.03507
C124  1    0.404938    1.060003    0.769285    11.00000    0.05949    0.04954 =
         0.06185    0.02984   -0.01559    0.01215
AFIX 137
H12G  2    0.451636    1.054552    0.752443    11.00000   -1.50000
H12H  2    0.395308    1.105954    0.775052    11.00000   -1.50000
H12I  2    0.352883    1.030010    0.757423    11.00000   -1.50000
AFIX   0
C54   1    0.663329    0.707916    0.684198    11.00000    0.05561    0.06054 =
         0.03538    0.02138    0.00555    0.03816
C126  1    0.506181    1.093169    0.824154    11.00000    0.03751    0.04761 =
         0.04634    0.02041   -0.00133    0.01417
AFIX 137
H12A  2    0.521742    1.083591    0.847296    11.00000   -1.50000
H12B  2    0.493084    1.138148    0.829632    11.00000   -1.50000
H12C  2    0.553894    1.089785    0.807756    11.00000   -1.50000
AFIX   0
C55   1    0.604044    0.594758    0.647448    11.00000    0.06786    0.06793 =
         0.04038    0.01422    0.00357    0.03948

C128  1    0.224430    0.079078    0.707858    11.00000    0.02878    0.05519 =
         0.04726    0.02136    0.00322    0.01396
AFIX  43
H128  2    0.256130    0.049645    0.692275    11.00000   -1.20000
AFIX   0

C56   1    0.612924    0.535794    0.621726    11.00000    0.08591    0.06528 =
         0.05388    0.01064    0.00747    0.03606
AFIX  43
H56   2    0.664711    0.533486    0.609384    11.00000   -1.20000
AFIX   0

C130  1    0.096909    0.099212    0.736479    11.00000    0.02296    0.05035 =
         0.05182    0.02803    0.00127    0.00519
AFIX  43
H130  2    0.039542    0.084563    0.741386    11.00000   -1.20000
AFIX   0

C57   1    0.549958    0.481185    0.613593    11.00000    0.09081    0.07075 =
         0.07161    0.01189    0.00806    0.03679
C132  1    0.219255    0.190338    0.745667    11.00000    0.02283    0.05108 =
         0.04361    0.02999    0.00452    0.01091
C58   1    0.474963    0.484210    0.632932    11.00000    0.09433    0.05609 =
         0.06254    0.01386    0.00205    0.02484
AFIX  43
H58   2    0.431087    0.446278    0.627806    11.00000   -1.20000
AFIX   0

C134  1   -0.012197    0.199019    0.759706    11.00000    0.02146    0.05662 =
         0.05502    0.02933   -0.00015    0.00800
AFIX  43
H134  2   -0.037252    0.153541    0.750778    11.00000   -1.20000
AFIX   0

C59   1    0.463097    0.541864    0.659667    11.00000    0.07536    0.05980 =
         0.04349    0.01747    0.00132    0.02795
C136  1   -0.027111    0.311266    0.782679    11.00000    0.02214    0.06407 =
         0.05183    0.02638    0.00080    0.01685
AFIX  43
H136  2   -0.062544    0.343953    0.789253    11.00000   -1.20000
AFIX   0

C60   1    0.528252    0.597469    0.667137    11.00000    0.07054    0.05272 =
         0.03809    0.01652    0.00072    0.02922
C138  1    0.114738    0.283256    0.777123    11.00000    0.02137    0.05199 =
         0.04077    0.02729    0.00190    0.01222
C61   1    0.382227    0.545636    0.678487    11.00000    0.08194    0.04934 =
         0.04571    0.01969   -0.00135    0.01731
C140  1    0.050384    0.450526    0.810623    11.00000    0.03177    0.05614 =
         0.06042    0.02227   -0.00587    0.01924
AFIX  43
H140  2   -0.008609    0.439316    0.803291    11.00000   -1.20000
AFIX   0

C62   1    0.319824    0.490290    0.675890    11.00000    0.09291    0.05059 =
         0.05072    0.02014    0.00441    0.01102
AFIX  43
H62   2    0.330267    0.447946    0.662389    11.00000   -1.20000
AFIX   0

C142  1    0.170589    0.530931    0.839941    11.00000    0.03867    0.04956 =
         0.06150    0.01976   -0.00829    0.01589
AFIX  43
H142  2    0.195086    0.575434    0.852257    11.00000   -1.20000
AFIX   0

C63   1    0.242356    0.495073    0.692512    11.00000    0.08970    0.05644 =
         0.05707    0.02378   -0.00553    0.00322
C144  1    0.187060    0.416589    0.814913    11.00000    0.02703    0.04914 =
         0.04455    0.02351   -0.00245    0.01165
C64   1    0.226624    0.558317    0.710580    11.00000    0.06817    0.05161 =
         0.06043    0.02043   -0.00635    0.00001
AFIX  43
H64   2    0.173005    0.562578    0.721056    11.00000   -1.20000
AFIX   0

C146  1    0.344520    0.557431    0.874093    11.00000    0.03476    0.05261 =
         0.05142    0.02891    0.00191    0.01354
AFIX  43
H146  2    0.311157    0.591635    0.878875    11.00000   -1.20000
AFIX   0

C65   1    0.287299    0.615238    0.713656    11.00000    0.06178    0.05184 =
         0.05297    0.02569   -0.00931    0.00577
C148  1    0.471462    0.518603    0.884748    11.00000    0.03104    0.05148 =
         0.05038    0.02602   -0.00243    0.00930
AFIX  43
H148  2    0.526448    0.525970    0.896643    11.00000   -1.20000
AFIX   0

C66   1    0.368894    0.608816    0.699735    11.00000    0.06319    0.05462 =
         0.04155    0.02078   -0.00142    0.01691
C150  1    0.358085    0.444327    0.843686    11.00000    0.02420    0.05236 =
         0.04180    0.02797    0.00240    0.00874
C67   1    0.269665    0.682487    0.729617    11.00000    0.04499    0.05157 =
         0.05084    0.02233   -0.00671    0.00958
C152  1    0.555154    0.402564    0.880525    11.00000    0.02790    0.05895 =
         0.04393    0.02052   -0.00154    0.00908
AFIX  43
H152  2    0.572962    0.441275    0.900281    11.00000   -1.20000
AFIX   0

C68   1    0.186905    0.694647    0.735002    11.00000    0.04179    0.05771 =
         0.07288    0.03178   -0.01251    0.00006
AFIX  43
H68   2    0.140865    0.658273    0.728650    11.00000   -1.20000
AFIX   0

C154  1    0.576739    0.296294    0.845865    11.00000    0.02636    0.05817 =
         0.04607    0.02711    0.00444    0.01338
AFIX  43
H154  2    0.607499    0.260549    0.841810    11.00000   -1.20000
AFIX   0

C69   1    0.169323    0.757604    0.749227    11.00000    0.03431    0.05905 =
         0.07795    0.03663   -0.00644    0.00752
C156  1    0.458134    0.342645    0.828103    11.00000    0.02186    0.05215 =
         0.04016    0.02701    0.00494    0.00867
C70   1    0.237115    0.810432    0.758217    11.00000    0.03123    0.05167 =
         0.05799    0.02656   -0.00337    0.01283
AFIX  43
H70   2    0.226144    0.854142    0.768149    11.00000   -1.20000
AFIX   0

C158  1    0.206718    0.302085    0.782661    11.00000    0.02184    0.04950 =
         0.04090    0.02786    0.00394    0.01132
C71   1    0.321120    0.800424    0.752912    11.00000    0.03260    0.04755 =
         0.04496    0.02338   -0.00167    0.01510
C160  1    0.325638    0.380834    0.818212    11.00000    0.02414    0.04730 =
         0.03936    0.02608    0.00213    0.00847
C72   1    0.338303    0.736220    0.738698    11.00000    0.04105    0.04792 =
         0.04235    0.02277   -0.00190    0.01425
C162  1    0.350427    0.272694    0.778687    11.00000    0.02276    0.04841 =
         0.03888    0.02683    0.00379    0.00978
C73   1    0.580772    0.768399    0.734415    11.00000    0.03934    0.05333 =
         0.03342    0.02424    0.00306    0.02331
C164  1    0.417242    0.232451    0.764018    11.00000    0.02203    0.04945 =
         0.04424    0.02504    0.00509    0.01007
C74   1    0.587098    0.710796    0.705267    11.00000    0.04539    0.05502 =
         0.03386    0.02401    0.00514    0.02729
C166  1    0.563443    0.213089    0.771021    11.00000    0.02295    0.05878 =
         0.04463    0.02463    0.00250    0.01307
AFIX  43
H166  2    0.610831    0.215635    0.787190    11.00000   -1.20000
AFIX   0

C75   1    0.518553    0.658195    0.694211    11.00000    0.05535    0.05459 =
         0.03415    0.02081    0.00279    0.02790
C168  1    0.492240    0.170806    0.710610    11.00000    0.02454    0.05474 =
         0.04555    0.02842    0.00716    0.01215
C76   1    0.437629    0.664285    0.708527    11.00000    0.05453    0.04871 =
         0.03577    0.02129   -0.00082    0.01928
C170  1    0.271320    0.123169    0.641356    11.00000    0.02416    0.07481 =
         0.04997    0.02564    0.00209    0.01164
AFIX  43
H170  2    0.216925    0.121864    0.651682    11.00000   -1.20000
AFIX   0

C77   1    0.425657    0.726161    0.731727    11.00000    0.04185    0.04587 =
         0.03579    0.02212    0.00031    0.01755
C172  1    0.356135    0.112672    0.587270    11.00000    0.03114    0.05937 =
         0.04359    0.01935    0.00255    0.01246
C78   1    0.495899    0.776901    0.746419    11.00000    0.03657    0.04781 =
         0.03286    0.02201    0.00415    0.02020
C174  1    0.426834    0.139523    0.648393    11.00000    0.02481    0.05443 =
         0.04337    0.02257    0.00553    0.01323
C79   1    0.393456    0.855112    0.765370    11.00000    0.02902    0.04964 =
         0.03865    0.02277    0.00338    0.01665
C176  1    0.279784    0.083697    0.525304    11.00000    0.03422    0.06957 =
         0.04658    0.01484    0.00097    0.01129
AFIX  43
H176  2    0.234004    0.057315    0.533681    11.00000   -1.20000
AFIX   0

C80   1    0.381296    0.920784    0.776929    11.00000    0.02502    0.04661 =
         0.03956    0.02432    0.00193    0.01552
AFIX  43
H80   2    0.327181    0.930758    0.771912    11.00000   -1.20000
AFIX   0

C178  1    0.339421    0.133028    0.479288    11.00000    0.04610    0.06698 =
         0.04049    0.01857   -0.00365    0.01861
AFIX  43
H178  2    0.334211    0.141380    0.455733    11.00000   -1.20000
AFIX   0

C81   1    0.444695    0.972017    0.795391    11.00000    0.02744    0.05039 =
         0.03538    0.02679    0.00784    0.01821
C180  1    0.423042    0.148110    0.536075    11.00000    0.03344    0.05475 =
         0.04213    0.01626    0.00083    0.01918
C82   1    0.520373    0.953909    0.805556    11.00000    0.02444    0.04921 =
         0.03519    0.02344    0.00507    0.01341
AFIX  43
H82   2    0.562549    0.986751    0.821141    11.00000   -1.20000
AFIX   0

C182  1    0.470652    0.235302    0.461548    11.00000    0.05467    0.06566 =
         0.04830    0.02505   -0.00763    0.01842
AFIX  43
H182  2    0.416056    0.225836    0.449053    11.00000   -1.20000
AFIX   0

C83   1    0.535151    0.889101    0.793383    11.00000    0.02634    0.05142 =
         0.03410    0.02607    0.00843    0.01560
C184  1    0.615424    0.289482    0.468663    11.00000    0.06079    0.05597 =
         0.04542    0.02708    0.00330    0.01486
AFIX  43
H184  2    0.661235    0.316484    0.460706    11.00000   -1.20000
AFIX   0

C84   1    0.476643    0.840089    0.768861    11.00000    0.03013    0.04553 =
         0.03058    0.02161    0.00523    0.01645
C186  1    0.562455    0.222517    0.510046    11.00000    0.04242    0.04836 =
         0.03882    0.01981    0.00321    0.02081
C85   1    0.611939    0.873743    0.809766    11.00000    0.02318    0.04844 =
         0.03808    0.02437    0.00408    0.01370
C188  1    0.780080    0.325442    0.511422    11.00000    0.05142    0.05827 =
         0.05248    0.03459    0.00823    0.01401
AFIX  43
H188  2    0.770315    0.348542    0.493659    11.00000   -1.20000
AFIX   0

C86   1    0.773905    0.891421    0.843449    11.00000    0.02599    0.04980 =
         0.04078    0.02897    0.00401    0.01666
C190  1    0.874281    0.302594    0.554416    11.00000    0.03749    0.06123 =
         0.06279    0.03744    0.00656    0.00678
AFIX  43
H190  2    0.929053    0.310091    0.566522    11.00000   -1.20000
AFIX   0

C87   1    1.020368    1.076669    0.850190    11.00000    0.04353    0.05898 =
         0.07472    0.04198    0.01273    0.01018
C192  1    0.726961    0.245639    0.545333    11.00000    0.03499    0.04768 =
         0.04251    0.02278    0.00719    0.01440
C88   1    1.040188    1.131414    0.886278    11.00000    0.08086    0.06316 =
         0.09391    0.02851    0.02452   -0.00202
AFIX 137
H88A  2    1.079533    1.118849    0.902333    11.00000   -1.50000
H88B  2    0.987243    1.137800    0.898849    11.00000   -1.50000
H88C  2    1.066534    1.172801    0.880860    11.00000   -1.50000
AFIX   0

C194  1    0.908966    0.204327    0.592749    11.00000    0.02688    0.06295 =
         0.05422    0.02860    0.00452    0.01026
AFIX  43
H194  2    0.955592    0.228750    0.583686    11.00000   -1.20000
AFIX   0

C89   1    1.102651    1.066502    0.829969    11.00000    0.04094    0.07089 =
         0.07074    0.04570    0.01316    0.00742
AFIX 137
H89A  2    1.090015    1.028752    0.807914    11.00000   -1.50000
H89B  2    1.144387    1.057685    0.846564    11.00000   -1.50000
H89C  2    1.126066    1.106582    0.822522    11.00000   -1.50000
AFIX   0

C196  1    0.855911    0.127297    0.626532    11.00000    0.03077    0.06293 =
         0.04844    0.03158    0.00415    0.01608
AFIX  43
H196  2    0.866008    0.099045    0.641414    11.00000   -1.20000
AFIX   0

C90   1    0.959890    1.097226    0.824793    11.00000    0.05024    0.09211 =
         0.11747    0.08299    0.01806    0.01955
AFIX 137
H90A  2    0.989095    1.136240    0.817718    11.00000   -1.50000
H90B  2    0.909010    1.107946    0.838007    11.00000   -1.50000
H90C  2    0.943058    1.060580    0.802484    11.00000   -1.50000
AFIX   0

C198  1    0.755789    0.174659    0.597282    11.00000    0.02434    0.05097 =
         0.04181    0.02359    0.00433    0.01001
PART 1
C91A  1    1.278862    0.845115    0.882648    51.00000    0.01734    0.07936 =
         0.07115    0.05008   -0.00028    0.00473

PART 0
C200  1    0.619432    0.118282    0.632979    11.00000    0.02621    0.04751 =
         0.04000    0.02220    0.00683    0.01041

PART 2
C91B  1    1.285397    0.875071    0.897563   -51.00000    0.02264    0.08113 =
         0.08124    0.05068    0.00076    0.00539

PART 0
C202  1    0.576200    0.056091    0.677567    11.00000    0.03174    0.05750 =
         0.04546    0.02897    0.01074    0.01205
AFIX  43
H202  2    0.535171    0.044768    0.694170    11.00000   -1.20000
AFIX   0

PART 1
C92A  1    1.285739    0.778870    0.853274    51.00000    0.03567    0.07847 =
         0.07675    0.04268    0.01557    0.02155
AFIX 137
H92A  2    1.344668    0.779918    0.845743    51.00000   -1.50000
H92B  2    1.247821    0.773556    0.831577    51.00000   -1.50000
H92C  2    1.269045    0.741550    0.864062    51.00000   -1.50000
AFIX   0

PART 0
C204  1    0.710197    0.049439    0.652010    11.00000    0.03273    0.05765 =
         0.04119    0.02694    0.00853    0.02020
AFIX  43
H204  2    0.762827    0.033631    0.650486    11.00000   -1.20000
AFIX   0

PART 2
C92B  1    1.330869    0.822273    0.906255   -51.00000    0.01998    0.09169 =
         0.09447    0.05562    0.00308    0.00476
AFIX 137
H92D  2    1.329196    0.825390    0.932813   -51.00000   -1.50000
H92E  2    1.390328    0.829496    0.899443   -51.00000   -1.50000
H92F  2    1.302186    0.778142    0.892072   -51.00000   -1.50000
AFIX   0

PART 0
C206  1    0.503782    0.166600    0.557351    11.00000    0.02979    0.04933 =
         0.04014    0.01864    0.00310    0.01658

PART 1
C93A  1    1.306734    0.900885    0.865426    51.00000    0.01894    0.07968 =
         0.08530    0.05154    0.00407    0.00589
AFIX 137
H93A  2    1.302742    0.943154    0.883305    51.00000   -1.50000
H93B  2    1.269827    0.895140    0.843355    51.00000   -1.50000
H93C  2    1.365870    0.900851    0.858350    51.00000   -1.50000
AFIX   0

PART 0
C208  1    0.656680    0.207469    0.558144    11.00000    0.02902    0.04674 =
         0.04013    0.02082    0.00404    0.01404

PART 2
C93B  1    1.327272    0.942268    0.917859   -51.00000    0.01789    0.07726 =
         0.10500    0.05478   -0.00356    0.00317
AFIX 137
H93D  2    1.299753    0.975023    0.910251   -51.00000   -1.50000
H93E  2    1.387662    0.948663    0.912307   -51.00000   -1.50000
H93F  2    1.322311    0.947904    0.944545   -51.00000   -1.50000
AFIX   0

PART 0
C210  1    0.598995    0.151685    0.605098    11.00000    0.02534    0.04648 =
         0.03912    0.02098    0.00577    0.01253

PART 1
C94A  1    1.338372    0.851786    0.916243    51.00000    0.02087    0.08904 =
         0.08441    0.05127   -0.00925    0.00190
AFIX 137
H94A  2    1.396071    0.847809    0.908094    51.00000   -1.50000
H94B  2    1.317671    0.816645    0.928194    51.00000   -1.50000
H94C  2    1.339440    0.895172    0.933931    51.00000   -1.50000
AFIX   0

PART 0
C212  1    0.341514    0.164627    0.703940    11.00000    0.02293    0.05531 =
         0.04668    0.02739    0.00644    0.01042

PART 2
C94B  1    1.288181    0.864919    0.855010   -51.00000    0.03194    0.09384 =
         0.08068    0.05608    0.01349    0.01248
AFIX 137
H94D  2    1.256791    0.820813    0.842223   -51.00000   -1.50000
H94E  2    1.347592    0.868695    0.847954   -51.00000   -1.50000
H94F  2    1.261919    0.898840    0.847996   -51.00000   -1.50000
AFIX   0

PART 0
C214  1    0.173697   -0.057042    0.718413    11.00000    0.04301    0.05561 =
         0.08344    0.02978   -0.00142    0.01343
AFIX 137
H21A  2    0.230447   -0.045154    0.709614    11.00000   -1.50000
H21B  2    0.154710   -0.105127    0.709555    11.00000   -1.50000
H21C  2    0.176192   -0.043562    0.745572    11.00000   -1.50000
AFIX   0

C95   1    1.101881    0.595087    0.971748    11.00000    0.02968    0.07155 =
         0.06980    0.04856    0.01189    0.02255
C216  1    0.021133   -0.040866    0.717085    11.00000    0.04071    0.05294 =
         0.07858    0.02679   -0.00058    0.00554
AFIX 137
H21G  2    0.022777   -0.025360    0.744193    11.00000   -1.50000
H21H  2    0.004425   -0.089251    0.709312    11.00000   -1.50000
H21I  2   -0.020388   -0.020605    0.706497    11.00000   -1.50000
AFIX   0

C96   1    1.058050    0.523961    0.952812    11.00000    0.05309    0.06898 =
         0.11057    0.04464    0.00245    0.02699
AFIX 137
H96A  2    1.052791    0.517933    0.925984    11.00000   -1.50000
H96B  2    1.001193    0.515772    0.962302    11.00000   -1.50000
H96C  2    1.092130    0.492684    0.958039    11.00000   -1.50000
AFIX   0

C218  1   -0.181961    0.187402    0.721766    11.00000    0.02918    0.09032 =
         0.08778    0.01650   -0.00246    0.01590
AFIX 137
H21J  2   -0.158167    0.146385    0.716439    11.00000   -1.50000
H21K  2   -0.156611    0.215015    0.706009    11.00000   -1.50000
H21L  2   -0.243892    0.176544    0.716737    11.00000   -1.50000
AFIX   0

C97   1    1.111104    0.604104    1.013249    11.00000    0.05140    0.10776 =
         0.08062    0.06323    0.00422    0.03641
AFIX 137
H97A  2    1.147758    0.574280    1.018250    11.00000   -1.50000
H97B  2    1.054781    0.593708    1.022792    11.00000   -1.50000
H97C  2    1.136727    0.650146    1.025497    11.00000   -1.50000
AFIX   0

C220  1   -0.195447    0.180812    0.786921    11.00000    0.03294    0.07636 =
         0.10079    0.03592    0.01297    0.01452
AFIX 137
H22J  2   -0.256938    0.165514    0.781753    11.00000   -1.50000
H22K  2   -0.184482    0.206131    0.812952    11.00000   -1.50000
H22L  2   -0.166312    0.142440    0.782052    11.00000   -1.50000
AFIX   0

C98   1    1.190542    0.604718    0.956697    11.00000    0.04283    0.09890 =
         0.11369    0.07791    0.02805    0.03903
AFIX 137
H98A  2    1.223114    0.573153    0.962654    11.00000   -1.50000
H98B  2    1.220138    0.650090    0.968026    11.00000   -1.50000
H98C  2    1.185328    0.597098    0.929743    11.00000   -1.50000
AFIX   0

C222  1    0.079380    0.639040    0.845632    11.00000    0.05821    0.05970 =
         0.08976    0.01423   -0.01578    0.02806
AFIX 137
H22P  2    0.121245    0.646535    0.827454    11.00000   -1.50000
H22R  2    0.109068    0.644060    0.869482    11.00000   -1.50000
H22Q  2    0.040969    0.671458    0.848646    11.00000   -1.50000
AFIX   0

C99   1    0.670326    0.582221    1.032379    11.00000    0.03723    0.06149 =
         0.05943    0.03889    0.01231    0.01820
C224  1   -0.017504    0.562980    0.794957    11.00000    0.05425    0.05770 =
         0.08451    0.02476   -0.01872    0.02324
AFIX 137
H22A  2   -0.051762    0.518504    0.785995    11.00000   -1.50000
H22B  2    0.024882    0.570139    0.776920    11.00000   -1.50000
H22C  2   -0.054768    0.596227    0.798118    11.00000   -1.50000
AFIX   0

C100  1    0.665030    0.515938    1.002527    11.00000    0.04978    0.05613 =
         0.06295    0.02989    0.01144    0.00861
AFIX 137
H10J  2    0.629155    0.516124    0.981208    11.00000   -1.50000
H10K  2    0.640163    0.479413    1.012765    11.00000   -1.50000
H10L  2    0.722397    0.510059    0.994593    11.00000   -1.50000
AFIX   0

C226  1    0.555188    0.661523    0.903033    11.00000    0.04846    0.06211 =
         0.10305    0.01312    0.00895   -0.00248
AFIX 137
H22S  2    0.592326    0.629719    0.904500    11.00000   -1.50000
H22T  2    0.579836    0.705377    0.919011    11.00000   -1.50000
H22U  2    0.549911    0.663985    0.877366    11.00000   -1.50000
AFIX   0

C101  1    0.580091    0.586396    1.043510    11.00000    0.04065    0.05983 =
         0.07122    0.04403    0.00895    0.00918
AFIX 137
H10A  2    0.579455    0.628241    1.062368    11.00000   -1.50000
H10B  2    0.557939    0.549121    1.053640    11.00000   -1.50000
H10C  2    0.544277    0.584539    1.021753    11.00000   -1.50000
AFIX   0

C228  1    0.411955    0.692107    0.916462    11.00000    0.05873    0.04938 =
         0.07251    0.01935   -0.01187    0.01052
AFIX 137
H22D  2    0.404015    0.695981    0.891200    11.00000   -1.50000
H22E  2    0.441143    0.734680    0.932367    11.00000   -1.50000
H22F  2    0.356237    0.679955    0.926087    11.00000   -1.50000
AFIX   0

C102  1    0.724947    0.580044    1.065328    11.00000    0.04614    0.06292 =
         0.06848    0.04542    0.00357    0.01061
AFIX 137
H10G  2    0.782546    0.574596    1.057559    11.00000   -1.50000
H10H  2    0.699617    0.542623    1.074758    11.00000   -1.50000
H10I  2    0.727890    0.621508    1.084908    11.00000   -1.50000
AFIX   0

C230  1    0.717007    0.292423    0.893202    11.00000    0.04645    0.08868 =
         0.06702    0.02284   -0.01319    0.03183
AFIX 137
H23G  2    0.676313    0.252612    0.893726    11.00000   -1.50000
H23H  2    0.765230    0.298330    0.910854    11.00000   -1.50000
H23I  2    0.737716    0.287505    0.868196    11.00000   -1.50000
AFIX   0

PART 1
C103  1    0.460700    0.869190    1.033126    31.00000    0.05025    0.07681 =
         0.04852    0.03658    0.02271    0.03888

PART 0
C232  1    0.635971    0.356493    0.941463    11.00000    0.04906    0.07196 =
         0.05352    0.02807   -0.00359    0.02031
AFIX 137
H23B  2    0.681569    0.357274    0.959353    11.00000   -1.50000
H23A  2    0.591955    0.317320    0.939474    11.00000   -1.50000
H23C  2    0.610790    0.396655    0.949845    11.00000   -1.50000
AFIX   0

PART 1
C104  1    0.430473    0.928840    1.028881    31.00000    0.06011    0.06503 =
         0.06650    0.02542    0.03089    0.04064
AFIX 137
H10D  2    0.404358    0.919868    1.003883    31.00000   -1.50000
H10E  2    0.478762    0.965608    1.032715    31.00000   -1.50000
H10F  2    0.388177    0.940756    1.047218    31.00000   -1.50000
AFIX   0

PART 0
C234  1    0.117554    0.088866    0.482531    11.00000    0.04381    0.18449 =
         0.07417   -0.00158   -0.01625    0.02383
AFIX 137
H23P  2    0.111297    0.084012    0.507739    11.00000   -1.50000
H23Q  2    0.065207    0.066746    0.467390    11.00000   -1.50000
H23R  2    0.127998    0.136077    0.483350    11.00000   -1.50000
AFIX   0

PART 1
C105  1    0.486361    0.878180    1.072990    31.00000    0.06333    0.11811 =
         0.03949    0.02404    0.01480    0.04913
AFIX 137
H10V  2    0.536232    0.913560    1.080419    31.00000   -1.50000
H10W  2    0.500563    0.836691    1.076125    31.00000   -1.50000
H10X  2    0.439058    0.890166    1.088481    31.00000   -1.50000
AFIX   0

PART 0
C236  1    0.175617   -0.016589    0.465023    11.00000    0.10184    0.10000 =
         0.07224    0.01939   -0.02773   -0.02797
AFIX 137
H23S  2    0.223262   -0.037254    0.453894    11.00000   -1.50000
H23T  2    0.122690   -0.038839    0.450349    11.00000   -1.50000
H23U  2    0.170433   -0.020706    0.490410    11.00000   -1.50000
AFIX   0

PART 1
C106  1    0.389348    0.808330    1.020777    31.00000    0.04021    0.06160 =
         0.07613    0.03046    0.03363    0.02130
AFIX 137
H10S  2    0.339263    0.816387    1.035226    31.00000   -1.50000
H10T  2    0.409245    0.769360    1.024845    31.00000   -1.50000
H10U  2    0.374047    0.800442    0.994385    31.00000   -1.50000
AFIX   0

PART 0
C238  1    0.457376    0.361576    0.437266    11.00000    0.23691    0.09178 =
         0.08597    0.03491   -0.04363    0.07208
AFIX 137
H23V  2    0.444543    0.384702    0.418970    11.00000   -1.50000
H23W  2    0.486730    0.393854    0.459317    11.00000   -1.50000
H23X  2    0.404144    0.338340    0.444214    11.00000   -1.50000
AFIX   0

C107  1    0.866675    0.721081    0.606406    11.00000    0.06631    0.10082 =
         0.05087    0.02043    0.02337    0.03115
C240  1    0.595330    0.347260    0.408573    11.00000    0.13101    0.24178 =
         0.16487    0.17654   -0.05733   -0.04195
AFIX 137
H24J  2    0.631971    0.316143    0.396274    11.00000   -1.50000
H24K  2    0.626242    0.378651    0.430547    11.00000   -1.50000
H24L  2    0.579274    0.371593    0.391429    11.00000   -1.50000
AFIX   0

C108  1    0.918783    0.666090    0.603644    11.00000    0.09153    0.14315 =
         0.12752    0.04341    0.05562    0.05509
AFIX 137
H10P  2    0.947797    0.671796    0.627732    11.00000   -1.50000
H10Q  2    0.961236    0.668177    0.584968    11.00000   -1.50000
H10R  2    0.880832    0.622926    0.596457    11.00000   -1.50000
AFIX   0

PART 1
C242  1    0.891263    0.461216    0.536067    21.00000    0.09568    0.06933 =
         0.13535    0.05333    0.00455   -0.01055
AFIX 137
H24P  2    0.933939    0.498355    0.533239    21.00000   -1.50000
H24Q  2    0.876073    0.469329    0.562005    21.00000   -1.50000
H24R  2    0.840251    0.457061    0.520269    21.00000   -1.50000
AFIX   0

PART 0
C109  1    0.930628    0.786922    0.617753    11.00000    0.07794    0.13339 =
         0.07526    0.03068    0.03088    0.02003
AFIX 137
H10M  2    0.899581    0.824203    0.622097    11.00000   -1.50000
H10N  2    0.969798    0.789175    0.597869    11.00000   -1.50000
H10O  2    0.963148    0.789234    0.640503    11.00000   -1.50000
AFIX   0

PART 1
C244  1    1.010632    0.403787    0.547137    21.00000    0.06315    0.12072 =
         0.15815    0.08356   -0.00710   -0.02796
AFIX 137
H24S  2    1.031838    0.361643    0.541358    21.00000   -1.50000
H24T  2    0.999704    0.417059    0.573559    21.00000   -1.50000
H24U  2    1.053377    0.437999    0.541248    21.00000   -1.50000
AFIX   0

PART 0
C110  1    0.822904    0.716986    0.569905    11.00000    0.09337    0.20224 =
         0.06734    0.06332    0.02060    0.01442
AFIX 137
H11J  2    0.788979    0.672592    0.560058    11.00000   -1.50000
H11K  2    0.865812    0.725551    0.552326    11.00000   -1.50000
H11L  2    0.785432    0.750152    0.573572    11.00000   -1.50000
AFIX   0

C246  1    1.083999    0.195838    0.604308    11.00000    0.03768    0.11603 =
         0.10750    0.06240    0.01323    0.01997
AFIX 137
H24A  2    1.073288    0.178728    0.577408    11.00000   -1.50000
H24B  2    1.141285    0.190313    0.611159    11.00000   -1.50000
H24C  2    1.079774    0.243015    0.611853    11.00000   -1.50000
AFIX   0

PART 1
C111  1    0.562999    0.420606    0.584436    61.00000    0.12333    0.07466 =
         0.08346   -0.00075    0.01946    0.04177

PART 0
C248  1    1.035370    0.186508    0.664508    11.00000    0.03813    0.17280 =
         0.07747    0.00955   -0.01079    0.02885
AFIX 137
H24D  2    1.030276    0.233509    0.670786    11.00000   -1.50000
H24E  2    1.093492    0.182373    0.671069    11.00000   -1.50000
H24F  2    0.994757    0.163305    0.678324    11.00000   -1.50000
AFIX   0

PART 1
C112  1    0.483113    0.367065    0.573755    61.00000    0.13273    0.08533 =
         0.11835   -0.03265    0.00149    0.03420
AFIX 137
H11S  2    0.437365    0.385423    0.564641    61.00000   -1.50000
H11T  2    0.464864    0.351992    0.595524    61.00000   -1.50000
H11U  2    0.495954    0.329495    0.554259    61.00000   -1.50000
AFIX   0

C250  1    0.747900   -0.051244    0.683948    41.00000    0.07357    0.09900 =
         0.08932    0.07327    0.03688    0.05716
AFIX 137
H25G  2    0.792002   -0.011940    0.693392    41.00000   -1.50000
H25H  2    0.753810   -0.069655    0.657378    41.00000   -1.50000
H25I  2    0.754334   -0.084596    0.697094    41.00000   -1.50000
AFIX   0

C113  1    0.596394    0.437887    0.548496    61.00000    0.16549    0.08779 =
         0.06889    0.00904    0.01034    0.04761
AFIX 137
H11M  2    0.649774    0.469939    0.554550    61.00000   -1.50000
H11N  2    0.553804    0.457135    0.537849    61.00000   -1.50000
H11O  2    0.606590    0.397445    0.530503    61.00000   -1.50000
AFIX   0
C114  1    0.632988    0.388880    0.598846    61.00000    0.14328    0.07422 =
         0.09584    0.01115    0.01806    0.06000
AFIX 137
H11P  2    0.649399    0.354430    0.578405    61.00000   -1.50000
H11Q  2    0.610689    0.369090    0.618503    61.00000   -1.50000
H11R  2    0.682963    0.423135    0.608707    61.00000   -1.50000
AFIX   0

C252  1    0.660453   -0.001649    0.733090    41.00000    0.09647    0.09240 =
         0.05409    0.05228    0.01996    0.05525
AFIX 137
H25A  2    0.608389    0.016522    0.740042    41.00000   -1.50000
H25B  2    0.710222    0.033761    0.740763    41.00000   -1.50000
H25C  2    0.664560   -0.036554    0.745394    41.00000   -1.50000
AFIX   0
HKLF 4


REM  feng100_a.res in P-1
REM wR2 = 0.2384, GooF = S = 1.031, Restrained GooF = 1.031 for all data
REM R1 = 0.0782 for 31134 Fo > 4sig(Fo) and 0.1002 for all 43792 data
REM 2673 parameters refined using 465 restraints

END

WGHT      0.1287      4.4666

REM Highest difference peak  0.623,  deepest hole -0.602,  1-sigma level  0.059
Q1    1   0.5069  0.9492  0.5796  11.00000  0.05    0.62
Q2    1   0.1035  0.6322  0.6394  11.00000  0.05    0.60
Q3    1   0.6250  0.3012  0.6808  11.00000  0.05    0.56
Q4    1  -0.0629  0.3361  0.8783  11.00000  0.05    0.55
Q5    1   1.0065  0.0834  0.6434  11.00000  0.05    0.55
Q6    1   0.2877  0.4806  0.5765  11.00000  0.05    0.51
Q7    1   0.2402  0.2764  0.5050  11.00000  0.05    0.50
Q8    1   0.0255  0.3024  0.9209  11.00000  0.05    0.50
Q9    1   0.3736  0.8954  0.5784  11.00000  0.05    0.49
Q10   1   1.0606  0.1406  0.5928  11.00000  0.05    0.49
Q11   1   0.2369  0.3205  0.5829  11.00000  0.05    0.48
Q12   1   0.2506  0.3001  0.5177  11.00000  0.05    0.43
Q13   1   0.8958  0.3768  0.6560  11.00000  0.05    0.43
Q14   1   0.3473  0.2063  0.8974  11.00000  0.05    0.42
Q15   1   0.1515  0.5945  0.5828  11.00000  0.05    0.40
Q16   1   0.8526  0.6542  0.5775  11.00000  0.05    0.39
Q17   1   0.8445  0.7849  0.5975  11.00000  0.05    0.37
Q18   1   0.6057  0.2730  0.3839  11.00000  0.05    0.37
Q19   1   0.6765  0.6482  1.0767  11.00000  0.05    0.36
Q20   1   1.0555  0.2038  0.6393  11.00000  0.05    0.35
Q21   1   0.9493  0.7328  0.6222  11.00000  0.05    0.35
Q22   1   0.8828  0.3863  0.7046  11.00000  0.05    0.35
Q23   1   0.6920  0.6267  1.0601  11.00000  0.05    0.35
Q24   1   0.3492  0.8962  0.6385  11.00000  0.05    0.35
Q25   1   0.6923  0.6801  1.0984  11.00000  0.05    0.34
Q26   1   0.2425  0.4998  0.5418  11.00000  0.05    0.34
Q27   1   0.3738  0.9151  0.6175  11.00000  0.05    0.34
Q28   1   0.2233  0.2625  0.8762  11.00000  0.05    0.34
Q29   1   0.2354  0.2260  0.8594  11.00000  0.05    0.33
Q30   1   0.7122  0.3495  0.6811  11.00000  0.05    0.33
Q31   1   0.1749  0.6404  0.6214  11.00000  0.05    0.32
Q32   1   0.6921  0.3584  0.6952  11.00000  0.05    0.31
Q33   1   0.0714  0.8062  0.7979  11.00000  0.05    0.31
Q34   1   0.3802  0.2139  0.8652  11.00000  0.05    0.28
Q35   1  -0.1910  0.2397  0.8022  11.00000  0.05    0.28
Q36   1   0.8096  0.3989  0.6657  11.00000  0.05    0.27
Q37   1   0.4104  0.4587  0.6214  11.00000  0.05    0.27
Q38   1   1.3679  0.6377  0.7991  11.00000  0.05    0.26
Q39   1   0.7327  0.5420  1.0396  11.00000  0.05    0.26
Q40   1   1.1381  0.5774  0.9391  11.00000  0.05    0.26
Q41   1   0.0617  0.8386  0.7352  11.00000  0.05    0.25
Q42   1   0.0944  0.5602  0.6050  11.00000  0.05    0.25
Q43   1   0.4672  0.9280  0.5575  11.00000  0.05    0.25
Q44   1   0.2263  0.5751  0.5817  11.00000  0.05    0.25
Q45   1   0.0156  0.7387  0.7430  11.00000  0.05    0.25
Q46   1   0.4789  0.5218  0.6405  11.00000  0.05    0.25
Q47   1   0.4570  0.3405  0.5991  11.00000  0.05    0.24
Q48   1  -0.1893  0.1415  0.7414  11.00000  0.05    0.24
Q49   1   0.5325  0.3456  0.6236  11.00000  0.05    0.24
Q50   1   1.0638  0.5567  0.9974  11.00000  0.05    0.23
Q51   1   0.0333  0.5805  0.6611  11.00000  0.05    0.23
Q52   1   0.8209  0.2592  0.4173  11.00000  0.05    0.23
Q53   1   0.1945  0.5608  0.5937  11.00000  0.05    0.23
Q54   1   0.5030  0.4628  0.6167  11.00000  0.05    0.23
Q55   1   0.0738  0.7597  0.8165  11.00000  0.05    0.23
Q56   1   0.0601  0.7382  0.8055  11.00000  0.05    0.23
Q57   1   0.2185  0.5156  0.5768  11.00000  0.05    0.23
Q58   1   0.4818  0.9444  1.0599  11.00000  0.05    0.23
Q59   1   0.7608  0.8471  0.8244  11.00000  0.05    0.22
Q60   1   0.7332  0.6840  1.0415  11.00000  0.05    0.22
Q61   1   0.9797  1.0191  0.7809  11.00000  0.05    0.21
Q62   1   0.5135  0.3847  0.5942  11.00000  0.05    0.21
Q63   1   0.9397  0.7241  0.9595  11.00000  0.05    0.21
Q64   1   0.3705  0.2793  0.9155  11.00000  0.05    0.21
Q65   1   0.2205  0.6079  0.6219  11.00000  0.05    0.20
Q66   1   0.0079  0.5612  0.6628  11.00000  0.05    0.20
Q67   1   0.4857  0.3964  0.5612  11.00000  0.05    0.20
Q68   1   0.5460  0.5833  0.6401  11.00000  0.05    0.20
Q69   1   1.3291  0.9247  0.9434  11.00000  0.05    0.20
Q70   1   0.0222  0.6986  0.7031  11.00000  0.05    0.20
Q71   1   0.6148  0.5826  0.6237  11.00000  0.05    0.20
Q72   1   0.4455  0.7008  0.7196  11.00000  0.05    0.20
Q73   1   0.2785  0.1160  0.5212  11.00000  0.05    0.19
Q74   1   0.7620 -0.0189  0.6994  11.00000  0.05    0.19
Q75   1   0.1832  0.5188  0.5783  11.00000  0.05    0.19
Q76   1   1.0241  0.2378  0.6820  11.00000  0.05    0.19
Q77   1   1.1951  0.6611  0.9983  11.00000  0.05    0.19
Q78   1   0.6983  0.7339  1.0260  11.00000  0.05    0.19
Q79   1   0.7544  0.7608  1.0047  11.00000  0.05    0.18
Q80   1   0.5668  0.8752  1.0066  11.00000  0.05    0.18
Q81   1   0.4978  0.8200  0.7584  11.00000  0.05    0.18
Q82   1   0.5397  0.3820  0.4375  11.00000  0.05    0.18
Q83   1   0.8162  0.8228  0.7585  11.00000  0.05    0.18
Q84   1   0.4198  0.9570  0.7803  11.00000  0.05    0.18
Q85   1   0.6579  0.4139  0.5830  11.00000  0.05    0.18
Q86   1   0.5239  0.6061  0.7799  11.00000  0.05    0.18
Q87   1   0.6867  0.6259  0.6176  11.00000  0.05    0.18
Q88   1   0.6776  0.6886  0.6775  11.00000  0.05    0.18
Q89   1   0.7185  0.2704  0.6328  11.00000  0.05    0.18
Q90   1   1.2799  0.9366  0.9207  11.00000  0.05    0.17
Q91   1   0.0066  0.3038  0.8787  11.00000  0.05    0.17
Q92   1   0.9951  1.0443  0.8143  11.00000  0.05    0.17
Q93   1   0.6164  0.6331  0.6414  11.00000  0.05    0.17
Q94   1   0.7029  0.8005  0.7417  11.00000  0.05    0.17
Q95   1   0.7000  0.5392  0.8420  11.00000  0.05    0.17
Q96   1   0.4382  0.9810  0.6190  11.00000  0.05    0.17
Q97   1   0.1938  0.9219  0.5597  11.00000  0.05    0.17
Q98   1   0.6314  0.8674  0.9458  11.00000  0.05    0.17
Q99   1   0.6457  0.8161  0.7786  11.00000  0.05    0.17
Q100  1   0.4456  0.3210  0.6795  11.00000  0.05    0.17
Q101  1   0.6000 -0.0327  0.7189  11.00000  0.05    0.17
Q102  1   0.0853  0.4488  0.6727  11.00000  0.05    0.17
Q103  1   0.1021  0.3594  0.6377  11.00000  0.05    0.17
Q104  1   0.3381  0.1186  0.6767  11.00000  0.05    0.17
Q105  1   0.7414  0.6775  0.6204  11.00000  0.05    0.17
Q106  1   1.0166  0.9640  0.8611  11.00000  0.05    0.17
;
_shelx_res_checksum                75575
_shelx_hkl_file
;
   0   0  -2  490.26    4.41
   0   0   2  488.35    4.35
   0   0  -3   17.79    1.01
   0   0   3   18.11    1.01
   0   0   4   37.60    1.75
   0   0  -4   37.73    1.81
   0   0  -5    1.34    0.53
   0   0   5    0.98    0.33
   0   0   6    6.25    0.89
   0   0  -6    6.39    0.95
   0   0   7   -0.17    0.73
   0   0  -7    0.10    0.41
   0   0  -8   32.83    2.40
   0   0   8   30.48    2.21
   0   0  -9  175.61    5.92
   0   0   9  174.29    5.82
   0   0 -10  225.73    6.97
   0   0  10  219.23    6.81
   0   0  11   59.24    3.74
   0   0 -11   58.20    3.74
   0   0 -12    3.87    1.26
   0   0  12    3.35    1.06
   0   0 -13    7.47    1.56
   0   0  13    6.40    1.50
   0   0  14    4.03    1.24
   0   0 -14    4.34    1.43
   0   0  15    0.27    0.69
   0   0 -15    0.11    0.85
   0   0  16  442.99   12.96
   0   0 -16  442.71   13.18
   0   0  17   16.13    2.71
   0   0 -17   17.21    2.78
   0   0 -18   37.04    4.34
   0   0  18   36.14    4.15
   0   0  19   22.73    3.43
   0   0 -19   26.10    3.78
   0   0  20   -0.12    1.34
   0   0 -20    0.18    1.15
   0   0 -21    2.65    1.77
   0   0  21    2.32    1.20
   0   0 -22   -0.88    1.02
   0   0  22    0.38    1.34
   0   0 -23   35.14    5.09
   0   0  23   37.04    5.17
   0   0 -24    3.10    1.88
   0   0 -25    1.19    1.91
   0   0 -26   20.48    4.32
   0   0 -27   73.52    8.30
   0   0 -27   69.71    4.54
   0   0  28    8.56    3.55
   0   0 -28    5.73    2.45
   0   0 -28    9.50    1.84
   0   0  29   30.80    6.39
   0   0 -29   29.92    5.85
   0   0 -29   35.05    3.37
   0   0 -30   53.35    4.23
   0   0 -30   47.15    7.20
   0   0  30   41.89    4.62
   0   0  30   47.97    7.79
   0   0 -31    5.00    2.77
   0   0 -31    8.29    1.90
   0   0  31    4.11    2.60
   0   0  31    7.34    2.17
   0   0 -32   18.99    2.68
   0   0  32   19.88    3.44
   0   0  33    9.67    2.49
   0   0 -33    8.36    1.91
   0   0  34    4.55    1.86
   0   0 -34    2.83    1.33
   0   0  35    3.22    1.86
   0   0 -35    2.94    1.23
   0   0 -36    3.33    1.34
   0   0  36    4.37    1.82
   0   0  37    2.64    1.75
   0   0 -37    2.94    1.50
   0   0 -37    3.06    1.24
   0   0 -38   -0.74    1.11
   0   0  38    1.03    1.46
   0   0 -38    1.75    0.97
   0   0 -39    2.09    1.02
   0   0 -39    1.70    1.23
   0   0  39    0.25    1.15
   0   0  40    1.69    1.46
   0   0 -40    2.61    1.25
   0   0 -40    6.28    1.52
   0   0 -41   13.54    2.16
   0   0 -41   16.31    2.08
   0   0  41   13.11    2.51
   0   0  42    1.12    1.14
   0   0 -42    1.15    0.99
   0   0 -42    1.03    0.84
   0   0 -43    0.61    0.71
   0   0 -44    2.57    0.81
   0   0 -45    3.33    0.77
   0   1 -46    2.96    0.67
   0   1 -45    1.96    0.79
   0   1 -44    2.16    0.82
   0   1 -44    2.08    1.00
   0  -1  44    0.57    0.95
   0   1 -43    0.67    0.81
   0   1 -43    1.77    0.85
   0   1 -42    0.41    0.88
   0   1 -42    0.15    0.69
   0   1 -41    0.92    0.93
   0   1 -41    2.54    1.24
   0  -1  41    1.63    1.26
   0   1 -40    0.33    1.12
   0  -1  40    0.06    1.05
   0   1 -40    1.17    0.96
   0   1 -39   20.79    2.55
   0  -1  39   15.05    2.76
   0   1 -39   12.31    2.40
   0  -1  38    1.98    1.50
   0   1 -38    1.12    0.94
   0   1 -37    1.76    1.21
   0  -1  37    2.31    1.48
   0   1 -36    1.97    1.10
   0  -1  36    0.61    1.35
   0   1 -35    5.61    1.63
   0  -1  35    6.22    2.09
   0   1 -34    0.38    0.79
   0  -1  34    2.25    1.67
   0   1 -33    0.74    0.95
   0  -1  33    0.35    1.36
   0  -1  32    6.00    2.96
   0   1 -32    7.04    1.74
   0  -1  32    6.24    2.11
   0   1 -31   16.41    2.39
   0  -1  31   11.40    2.64
   0  -1  31   16.94    5.16
   0   1 -30   11.17    2.08
   0  -1  30    7.36    2.40
   0   1 -30    7.76    3.37
   0  -1  30    8.38    3.49
   0  -1  29    3.14    1.55
   0   1 -29    8.11    1.72
   0   1 -29    3.32    1.65
   0  -1  29    6.40    2.09
   0   1 -28   18.10    4.17
   0   1 -28   17.61    2.35
   0  -1  28   16.12    4.39
   0   1 -27   15.48    3.89
   0  -1  27   13.84    3.90
   0   1 -27   15.43    2.24
   0   1 -26    1.57    2.04
   0  -1  26   -0.96    1.48
   0  -1  25    1.85    1.45
   0   1 -25   -1.09    1.95
   0   1 -24   72.55    7.28
   0  -1  24   67.31    7.15
   0  -1  23   36.75    5.14
   0   1 -23   38.65    5.15
   0   1 -22    8.10    2.28
   0  -1  22    8.69    2.37
   0   1 -21   34.90    4.48
   0  -1  21   37.08    4.91
   0  -1  20    6.29    1.95
   0   1 -20    8.29    2.17
   0  -1  19  387.94   14.31
   0   1 -19  386.35   13.64
   0  -1  18  470.17   15.07
   0   1 -18  473.82   14.43
   0  -1  17   52.32    5.00
   0   1 -17   51.26    4.69
   0   1 -16  292.99   10.38
   0  -1  16  289.90   10.92
   0   1 -15  224.53    8.65
   0  -1  15  221.22    9.11
   0  -1  14   46.28    4.01
   0   1 -14   46.08    3.82
   0   1 -13    0.41    0.78
   0  -1  13    0.82    0.87
   0   1 -12  362.16    9.51
   0  -1  12  352.11   10.13
   0  -1  11   43.46    3.38
   0   1 -11   45.55    3.20
   0   1 -10  564.98   10.66
   0  -1  10  549.04   11.56
   0   1  -9    4.95    1.19
   0  -1   9    4.71    1.14
   0   1  -8 1215.57   13.44
   0  -1   8 1228.89   15.28
   0  -1   7  202.21    5.78
   0  -1   7  193.17    2.95
   0   1  -7  203.98    5.07
   0   1  -7  172.30    2.58
   0  -1   6  121.10    4.23
   0   1  -6   89.94    1.94
   0  -1   6  105.48    2.06
   0  -1   6  102.28    2.30
   0   1  -6  121.31    3.60
   0   1  -5   10.48    0.72
   0   1  -5   11.06    1.07
   0  -1   5    9.58    1.21
   0   1  -4 1032.78    8.32
   0  -1   4 1026.33   10.69
   0  -1   4 1042.15    8.20
   0  -1   3   46.31    2.16
   0   1  -3   41.83    1.46
   0  -1   3   40.93    1.83
   0  -1   3   50.84    1.92
   0   1  -3   51.74    1.88
   0  -1   2 2846.38   14.44
   0   1  -2 2881.59   13.81
   0  -1   1   35.66    1.58
   0  -1  -1   23.98    1.23
   0   1   1   24.36    1.26
   0   1   2  192.38    3.49
   0  -1  -2  198.03    3.46
   0   1   3    2.63    0.34
   0  -1  -3    3.68    0.39
   0  -1  -3    3.54    0.46
   0   1   4  180.07    3.29
   0  -1  -5  384.07    3.97
   0   1   5  390.93    5.52
   0   1   5  380.60    4.06
   0  -1  -5  374.31    6.79
   0  -1  -6  513.22    4.27
   0  -1  -6  501.40    4.34
   0   1   6  515.33    4.52
   0  -1  -7   87.76    3.89
   0   1   7   88.71    3.31
   0  -1  -8  281.81    7.40
   0   1   8  280.35    6.40
   0  -1 -10  329.85    8.90
   0   1  10  313.95    7.79
   0   1  11  306.07    8.07
   0  -1 -11  311.70    9.05
   0   1  12   78.91    4.29
   0  -1 -12   79.11    4.76
   0  -1 -13   10.67    2.31
   0   1  13    9.47    2.00
   0  -1 -14    2.53    1.07
   0   1  14    2.76    1.02
   0   1  15   11.66    2.06
   0  -1 -15   11.94    2.28
   0   1  16    5.94    1.64
   0  -1 -16    7.41    2.09
   0  -1 -17  161.35    8.69
   0   1  17  160.46    7.87
   0   1  18  227.72    9.84
   0  -1 -18  232.14   10.90
   0  -1 -19   14.92    2.91
   0   1  19   14.47    2.70
   0   1  20   55.01    5.31
   0  -1 -20   51.47    5.60
   0  -1 -21    0.38    1.19
   0   1  21    1.41    0.98
   0  -1 -22    1.81    1.31
   0  -1 -23   56.31    6.63
   0  -1 -24  166.05   11.82
   0  -1 -25    7.44    2.97
   0  -1 -26   27.05    2.81
   0  -1 -26   24.94    4.96
   0  -1 -27   30.14    5.60
   0  -1 -27   24.89    2.82
   0  -1 -28    5.67    2.61
   0  -1 -28    6.87    1.77
   0   1  29   59.38    8.80
   0  -1 -29   52.38    4.19
   0  -1 -29   53.55    7.89
   0  -1 -30   14.17    2.34
   0   1  30   16.34    4.85
   0  -1 -30   11.48    3.75
   0   1  31    5.37    1.91
   0   1  31    3.22    2.51
   0  -1 -31    1.37    2.16
   0  -1 -31    1.24    0.90
   0  -1 -32    2.31    1.12
   0   1  32    0.91    1.28
   0   1  33   24.97    3.86
   0  -1 -33   35.70    3.58
   0  -1 -34   -0.85    1.13
   0   1  34    1.29    1.80
   0  -1 -35    1.46    0.93
   0   1  35    2.45    1.63
   0   1  36   -1.50    1.38
   0  -1 -36    0.81    0.96
   0  -1 -36   -0.19    1.19
   0  -1 -37    1.23    1.21
   0  -1 -37    1.71    1.15
   0   1  37    2.70    1.61
   0  -1 -38    4.65    1.35
   0  -1 -38    2.57    1.20
   0   1  38    1.42    1.33
   0  -1 -39   -0.11    0.95
   0   1  39    1.05    1.24
   0  -1 -39   -0.82    1.05
   0  -1 -40    3.04    1.08
   0  -1 -40    0.31    1.04
   0   1  40    0.92    1.29
   0   1  41   -1.09    1.17
   0  -1 -41    0.43    0.77
   0   1  42    5.12    1.64
   0  -1 -42   11.24    1.57
   0  -1 -43    1.23    0.75
   0  -1 -44    3.55    0.88
   0   2 -46   -0.43    0.44
   0   2 -45    3.22    0.91
   0  -2  44    1.85    1.23
   0   2 -44    3.74    1.00
   0   2 -44    3.74    1.21
   0   2 -43    8.33    1.76
   0   2 -43   12.93    1.77
   0   2 -42    3.02    1.18
   0   2 -42    2.91    1.36
   0   2 -41    4.57    1.58
   0  -2  41    4.20    1.70
   0   2 -41    2.91    1.19
   0  -2  40    2.48    1.46
   0   2 -40    3.30    1.25
   0   2 -40    1.15    1.14
   0  -2  39    3.64    1.71
   0   2 -39    4.69    1.40
   0   2 -38    1.15    1.17
   0  -2  38    0.77    1.25
   0   2 -37    1.29    0.95
   0  -2  37   -0.26    1.35
   0  -2  36   -0.76    1.50
   0   2 -36    0.61    0.95
   0   2 -35   -0.88    1.03
   0  -2  35    2.38    1.83
   0   2 -34    3.30    1.33
   0  -2  34    3.30    1.61
   0   2 -33    5.66    1.80
   0  -2  33    3.41    1.72
   0  -2  32    1.02    1.72
   0   2 -32    5.24    1.58
   0  -2  32    4.38    1.95
   0  -2  31   -1.00    3.10
   0   2 -31    0.92    0.98
   0  -2  31    0.51    1.12
   0  -2  30    3.46    1.61
   0   2 -30    4.06    1.29
   0  -2  29   17.27    2.99
   0  -2  29   21.22    5.10
   0   2 -29   20.37    2.63
   0  -2  28    8.66    2.17
   0  -2  28    7.60    2.99
   0   2 -28    9.51    1.83
   0   2 -28    8.97    3.21
   0  -2  27    5.09    2.19
   0   2 -27    3.49    2.14
   0  -2  27    2.21    2.07
   0   2 -27    3.82    1.25
   0   2 -26   11.51    3.28
   0  -2  26    9.95    2.96
   0  -2  26    9.95    3.17
   0  -2  25   32.48    5.44
   0  -2  25   31.30    5.19
   0   2 -25   30.49    4.78
   0  -2  24   16.23    3.66
   0   2 -24   13.75    3.22
   0  -2  24   15.85    3.96
   0   2 -23   16.59    3.22
   0  -2  23   16.35    3.76
   0  -2  23   18.35    3.83
   0   2 -22   81.34    6.90
   0  -2  22   77.61    7.47
   0  -2  22   83.20    7.70
   0  -2  21   96.78    8.05
   0   2 -21   96.89    7.17
   0  -2  20   42.29    5.14
   0   2 -20   43.60    4.62
   0   2 -19   70.03    5.58
   0  -2  19   67.17    6.24
   0  -2  18  365.64   13.86
   0   2 -18  396.64   12.80
   0  -2  17  334.44   12.68
   0   2 -17  360.26   11.61
   0   2 -16   26.41    3.05
   0  -2  16   24.19    3.32
   0   2 -15    9.79    2.20
   0  -2  15   10.08    2.80
   0   2 -14    1.20    0.99
   0  -2  14    1.82    1.49
   0   2 -13  138.90    6.05
   0  -2  13  131.22    6.85
   0   2 -12  810.47   13.72
   0  -2  12  777.86   15.98
   0   2 -11  154.76    5.73
   0  -2  11  150.44    6.73
   0  -2  11  137.15    3.42
   0   2 -10  211.13    6.21
   0  -2  10  182.64    4.16
   0  -2  10  201.15    7.43
   0  -2  10  187.59    3.86
   0   2  -9  702.27   10.59
   0  -2   9  700.71    8.47
   0  -2   9  690.31   13.07
   0  -2   9  681.33    7.57
   0  -2   8 5749.14   22.71
   0  -2   8 5787.91   36.38
   0   2  -7  570.25    8.34
   0  -2   7  564.86   10.03
   0  -2   7  555.29   10.76
   0   2  -6  499.41    7.10
   0  -2   6  485.56    9.48
   0  -2   6  499.24    8.81
   0  -2   6  470.64    7.78
   0  -2   5    5.78    1.01
   0  -2   5    5.81    1.16
   0  -2   5    5.46    0.98
   0   2  -5    5.61    0.75
   0  -2   4 3011.59   20.12
   0  -2   4 3033.95   19.25
   0  -2   3   77.98    3.33
   0  -2   3   77.52    3.22
   0  -2   2 2473.38   15.88
   0  -2   2 2377.20   17.57
   0  -2   1   96.96    2.90
   0  -2   1  100.14    3.80
   0  -2   0 1439.46   13.81
   0   2   0 1407.63    7.65
   0  -2  -1  169.04    4.67
   0  -2  -1  147.42    3.45
   0  -2  -2 3106.57   19.65
   0  -2  -2 3048.72   17.13
   0  -2  -3    0.92    0.20
   0  -2  -3    2.00    0.68
   0  -2  -4  420.79    4.42
   0   2   4  427.51    4.71
   0  -2  -4  429.52    6.82
   0   2   5  566.82    6.22
   0  -2  -6 9910.59   30.10
   0   2   6 9999.00   29.74
   0   2   7  432.60    6.85
   0  -2  -7  418.86    5.92
   0  -2  -8 1240.06    9.81
   0  -2  -8 1201.15    9.60
   0  -2  -9   98.03    2.74
   0   2   9  105.16    4.15
   0   2  10   58.11    3.22
   0  -2 -10   66.08    4.24
   0  -2 -11   69.05    4.50
   0   2  11   72.69    3.77
   0  -2 -12   52.31    4.23
   0   2  12   51.23    3.35
   0   2  13  313.59    8.74
   0  -2 -13  318.48   10.65
   0  -2 -14  629.47   15.61
   0   2  14  641.98   13.27
   0   2  15   19.93    2.42
   0  -2 -15   21.85    3.13
   0   2  16   23.45    2.80
   0  -2 -16   26.09    3.55
   0  -2 -17   89.51    6.80
   0   2  17   93.11    5.83
   0   2  18   13.41    2.32
   0  -2 -18   14.90    3.02
   0  -2 -19    6.51    2.13
   0   2  19    6.83    1.77
   0  -2 -20    2.23    1.66
   0  -2 -21   12.91    3.01
   0  -2 -22   17.85    3.75
   0  -2 -23    5.07    2.23
   0  -2 -24    0.70    1.51
   0  -2 -25   19.80    4.27
   0  -2 -26    5.50    1.43
   0  -2 -27   71.95    8.91
   0  -2 -27   72.97    4.79
   0  -2 -28    0.98    0.96
   0  -2 -28   -0.25    1.52
   0  -2 -29    1.37    0.99
   0  -2 -29    0.97    1.99
   0  -2 -30    6.75    3.26
   0  -2 -30   12.17    2.45
   0   2  30    6.21    3.32
   0  -2 -31   80.75    5.24
   0   2  32   10.36    2.58
   0  -2 -32   10.18    2.06
   0   2  33   11.19    2.71
   0  -2 -33   14.65    2.41
   0  -2 -34    2.50    1.46
   0  -2 -34    5.05    1.45
   0   2  34    6.28    2.22
   0  -2 -35    2.17    1.26
   0   2  35   -0.65    1.40
   0  -2 -35    2.01    1.22
   0  -2 -36    0.00    1.14
   0  -2 -36    1.56    1.06
   0   2  36   -0.52    1.33
   0   2  37    3.97    1.66
   0  -2 -37    2.48    1.35
   0  -2 -37    4.59    1.37
   0   2  38    1.33    1.32
   0  -2 -38    2.14    1.08
   0   2  39    0.39    1.34
   0  -2 -39    0.53    0.68
   0  -2 -40   -0.38    0.83
   0   2  40    0.91    1.14
   0   2  41    0.48    1.07
   0  -2 -41    0.46    0.74
   0   2  42    0.18    0.92
   0  -2 -42    0.78    0.60
   0  -2 -43    1.70    0.73
   0  -2 -44   -0.10    0.40
   0   3 -46    1.78    0.71
   0   3 -45    2.84    1.00
   0   3 -45    2.88    0.89
   0   3 -44    3.09    1.12
   0   3 -44    6.27    1.25
   0  -3  44    4.76    1.36
   0   3 -43    4.06    1.16
   0   3 -43    0.96    0.94
   0   3 -42    1.63    1.25
   0   3 -42    0.76    0.80
   0   3 -41    8.54    1.72
   0   3 -41    8.81    1.97
   0   3 -40   46.06    3.76
   0  -3  40   34.29    3.91
   0   3 -39    7.70    1.74
   0  -3  39    3.21    1.62
   0  -3  38   -0.36    1.22
   0   3 -38   -0.12    0.89
   0   3 -37    0.16    1.03
   0  -3  37   -0.02    1.24
   0  -3  36   18.17    3.19
   0   3 -36   21.35    2.84
   0  -3  35    6.15    2.17
   0   3 -35    2.49    1.19
   0   3 -34   12.38    2.18
   0  -3  34    6.57    2.32
   0   3 -33   -0.22    0.89
   0  -3  33    0.91    1.30
   0  -3  32    1.58    1.83
   0   3 -32    4.33    1.41
   0  -3  32    5.21    1.95
   0  -3  31    3.67    1.60
   0  -3  31    6.70    3.30
   0   3 -31    8.54    1.87
   0   3 -30   11.41    1.95
   0  -3  30    9.90    2.54
   0  -3  30   17.00    4.92
   0  -3  29   11.06    2.32
   0  -3  29   19.37    4.76
   0   3 -29   18.36    2.40
   0  -3  28    8.59    2.88
   0   3 -28    3.85    1.15
   0  -3  28    3.07    1.52
   0  -3  28    4.49    2.22
   0  -3  27    4.97    2.38
   0  -3  27    5.15    2.25
   0   3 -27    4.52    2.29
   0  -3  26    1.19    1.29
   0  -3  26    3.50    2.38
   0   3 -26    1.79    1.50
   0   3 -25   19.36    4.52
   0  -3  25   13.12    3.67
   0  -3  25   12.66    3.52
   0  -3  24  330.88   17.02
   0   3 -24  326.67   14.46
   0  -3  24  336.20   16.42
   0  -3  23   85.30    8.04
   0  -3  23   78.29    7.99
   0   3 -23   81.61    6.91
   0  -3  22    0.50    1.05
   0   3 -22    0.04    0.96
   0  -3  22    2.09    1.63
   0  -3  21   54.87    6.00
   0  -3  21   58.30    6.47
   0   3 -21   55.28    5.34
   0  -3  20  258.89   12.55
   0   3 -20  241.72   10.61
   0  -3  20  245.16   12.72
   0  -3  19    7.30    2.55
   0  -3  19    7.05    2.49
   0   3 -19    7.74    1.98
   0  -3  18  193.01   10.37
   0   3 -18  198.90    8.74
   0  -3  18  199.06    9.98
   0  -3  17   43.51    5.12
   0  -3  17   51.32    5.22
   0   3 -17   42.56    4.06
   0   3 -16   81.66    5.19
   0  -3  16   78.67    6.21
   0  -3  16   83.66    6.13
   0  -3  15  652.17   17.21
   0   3 -15  674.08   14.07
   0  -3  15  687.75   16.51
   0   3 -14  192.13    7.15
   0  -3  14  194.35    8.41
   0  -3  14  183.15    8.84
   0  -3  13  456.25   12.37
   0  -3  13  451.24    7.95
   0  -3  13  443.87   13.21
   0   3 -13  449.15   10.39
   0  -3  12 1161.21   18.88
   0  -3  12 1120.38   20.14
   0  -3  12 1126.97   12.24
   0   3 -12 1167.66   15.98
   0   3 -11   86.42    4.11
   0  -3  11   81.49    5.27
   0  -3  11   84.73    3.40
   0  -3  11   87.83    5.04
   0  -3  11   71.76    3.40
   0   3 -10 2995.64   22.88
   0  -3  10 2984.71   27.75
   0  -3  10 2984.52   20.62
   0  -3   9    5.73    1.56
   0  -3   9    5.20    1.60
   0   3  -9    3.60    0.76
   0  -3   9    5.38    1.02
   0  -3   8 5703.50   38.74
   0  -3   8 5746.49   35.11
   0   3  -8 5705.12   28.07
   0   3  -7  237.34    5.76
   0  -3   6  197.80    6.39
   0  -3   6  180.70    5.86
   0  -3   6  202.39    6.87
   0  -3   5  139.61    5.18
   0  -3   5  162.54    5.48
   0  -3   4  541.76    9.54
   0  -3   4  553.03   10.12
   0  -3   3  112.20    4.59
   0  -3   3  108.98    4.01
   0  -3   2  500.71    8.15
   0  -3   2  492.74    9.64
   0  -3   1  108.46    3.45
   0  -3   1  107.45    4.55
   0  -3   0  206.49    6.38
   0  -3  -1   48.41    3.09
   0  -3  -1   53.79    2.56
   0   3   1   48.73    1.49
   0  -3  -2   89.22    3.41
   0  -3  -2   93.18    4.19
   0  -3  -3    5.73    1.09
   0  -3  -3    2.98    0.41
   0  -3  -3    4.89    1.19
   0  -3  -4 1190.85   13.90
   0  -3  -4 1236.81   14.57
   0  -3  -5   72.61    1.83
   0  -3  -6 3620.89   23.35
   0  -3  -7  516.60    8.55
   0   3   8   71.42    2.76
   0  -3  -8   76.57    4.46
   0  -3  -8   75.64    3.21
   0  -3  -8   72.03    3.06
   0  -3  -9  361.52    9.95
   0   3   9  365.41    6.72
   0  -3  -9  351.30    6.59
   0  -3 -10  734.07    9.41
   0  -3 -10  761.75   15.14
   0   3  10  744.00   10.36
   0   3  11   66.12    3.28
   0  -3 -11   65.84    4.69
   0  -3 -11   70.26    2.66
   0  -3 -12    0.62    0.73
   0  -3 -12    0.05    0.29
   0   3  12    1.11    0.44
   0  -3 -13   51.53    4.53
   0   3  13   48.52    3.17
   0   3  14   12.39    1.73
   0  -3 -14   14.14    2.63
   0  -3 -15  109.52    7.22
   0   3  15  104.21    5.16
   0   3  16  106.25    5.44
   0  -3 -16  111.39    7.62
   0  -3 -17   91.91    7.16
   0  -3 -18   13.37    2.98
   0  -3 -19   10.57    2.66
   0  -3 -20    0.42    1.27
   0  -3 -21   70.11    7.27
   0  -3 -22    0.70    1.46
   0  -3 -23    0.28    1.34
   0  -3 -24    6.09    2.49
   0  -3 -25   21.95    4.88
   0  -3 -25   21.32    2.55
   0  -3 -26   16.73    2.32
   0  -3 -26   17.76    4.45
   0  -3 -27   -0.08    2.10
   0  -3 -27    0.79    1.07
   0  -3 -28    0.92    2.25
   0  -3 -28   -0.04    0.92
   0  -3 -29   51.92    4.24
   0  -3 -29   51.91    8.20
   0  -3 -30    4.83    3.02
   0  -3 -30    3.77    1.47
   0  -3 -31    2.62    1.16
   0  -3 -32    0.10    0.90
   0   3  32   -0.54    1.33
   0   3  33   -0.38    1.26
   0  -3 -33    0.97    0.88
   0  -3 -34    9.61    1.99
   0   3  34    7.43    2.20
   0   3  35    4.26    1.77
   0  -3 -35    1.66    0.99
   0   3  36    0.27    1.37
   0  -3 -36    0.68    0.84
   0   3  37   -0.87    1.56
   0  -3 -37    0.24    0.77
   0  -3 -38    2.12    1.15
   0   3  38    1.29    1.40
   0  -3 -39    1.91    0.82
   0   3  39    2.17    1.29
   0  -3 -40    1.13    0.81
   0   3  40    3.59    1.51
   0   3  41    9.16    2.07
   0  -3 -41   11.15    1.50
   0  -3 -42    1.77    0.77
   0   3  42    0.59    0.91
   0  -3 -43    0.44    1.14
   0  -3 -43    0.45    0.41
   0  -4  46    1.43    0.58
   0   4 -46    2.30    0.73
   0   4 -46    0.54    0.65
   0  -4  45    0.85    1.00
   0   4 -45    2.92    0.91
   0   4 -44    0.47    0.94
   0  -4  44   -0.43    1.11
   0   4 -44    2.57    0.97
   0   4 -43    6.19    1.71
   0  -4  43    1.65    1.19
   0   4 -43    5.07    1.22
   0   4 -42    6.14    1.40
   0   4 -42    6.09    1.90
   0   4 -41    9.17    1.88
   0   4 -40    3.55    1.40
   0   4 -39   18.88    2.58
   0  -4  39   15.27    3.01
   0  -4  38    0.60    1.18
   0   4 -38    4.38    1.44
   0  -4  37    7.52    2.66
   0   4 -37   12.17    2.20
   0  -4  36    1.29    1.37
   0   4 -36    0.51    0.94
   0  -4  35   22.67    3.63
   0   4 -35   31.63    3.34
   0   4 -34    5.56    1.57
   0  -4  34    4.70    1.79
   0  -4  33    0.92    2.11
   0  -4  33    0.54    1.30
   0   4 -33   -0.62    1.03
   0  -4  32   29.61    3.91
   0   4 -32   34.98    3.45
   0  -4  32   36.68    6.72
   0  -4  31   13.10    3.84
   0   4 -31   17.50    2.45
   0  -4  31   14.04    2.63
   0  -4  30    5.01    4.19
   0   4 -30    4.48    1.43
   0  -4  30    0.77    1.80
   0  -4  30    1.00    0.98
   0  -4  29    6.76    3.35
   0  -4  29    6.26    3.10
   0  -4  29    5.66    1.83
   0   4 -29    5.09    1.42
   0  -4  28    2.61    1.49
   0   4 -28    5.24    1.55
   0  -4  28    0.79    1.73
   0  -4  28    4.55    2.90
   0  -4  27    0.25    1.29
   0  -4  27    1.42    2.27
   0  -4  26   20.96    4.72
   0  -4  26   16.56    3.97
   0   4 -25  147.88    9.67
   0  -4  25  157.42   11.55
   0  -4  25  158.47   12.30
   0  -4  24   17.46    3.90
   0   4 -24   18.54    3.66
   0  -4  24   13.14    3.73
   0  -4  23    7.18    2.56
   0  -4  23    6.80    2.54
   0   4 -23    8.50    2.30
   0  -4  22   52.82    6.06
   0   4 -22   57.58    5.42
   0  -4  22   53.60    6.53
   0  -4  21   31.89    4.95
   0   4 -21   30.00    3.82
   0  -4  21   33.17    4.63
   0   4 -20   36.82    4.03
   0  -4  20   35.16    4.61
   0  -4  20   33.17    4.86
   0  -4  19   23.29    3.79
   0  -4  19   21.90    4.01
   0   4 -19   24.73    3.38
   0   4 -18  400.47   12.16
   0  -4  18  404.10   15.50
   0  -4  18  415.59   14.50
   0   4 -17   26.89    3.08
   0  -4  17   25.01    3.85
   0  -4  17   20.38    1.81
   0  -4  17   27.07    3.67
   0  -4  16   76.55    5.90
   0  -4  16   76.24    6.35
   0   4 -16   80.12    4.96
   0  -4  15   16.83    1.59
   0  -4  15   23.67    2.15
   0   4 -15   20.14    2.22
   0  -4  15   18.71    2.85
   0  -4  15   19.75    3.14
   0  -4  14   64.23    5.00
   0  -4  14   62.06    3.40
   0   4 -14   61.61    3.96
   0  -4  14   57.68    3.48
   0  -4  14   62.78    5.43
   0  -4  13   60.86    3.39
   0   4 -13   61.12    3.78
   0  -4  13   57.59    5.05
   0  -4  13   60.22    4.65
   0  -4  13   46.48    3.20
   0  -4  12 1222.95   22.15
   0   4 -12 1251.46   16.40
   0  -4  12 1235.52   20.00
   0  -4  12 1279.64   15.86
   0  -4  12 1184.45   16.44
   0  -4  11    9.18    1.43
   0  -4  11    6.23    1.12
   0  -4  11    6.94    1.84
   0  -4  11    6.53    1.51
   0   4 -11    4.43    0.86
   0  -4  10  800.61   13.73
   0  -4  10  831.21   15.28
   0  -4  10  839.18   16.83
   0   4 -10  804.82   11.79
   0  -4   9  230.07    8.42
   0  -4   9  219.28    7.52
   0  -4   8 1279.02   19.17
   0  -4   8 1244.74   17.29
   0  -4   7   64.75    4.16
   0  -4   7   58.69    3.78
   0  -4   6  253.24    7.85
   0  -4   6  264.23    8.07
   0  -4   5  366.90    9.35
   0  -4   5  375.97    9.04
   0  -4   4   40.90    3.23
   0  -4   4   35.11    3.41
   0  -4   2 2519.73   24.42
   0  -4   2 2635.13   20.15
   0  -4   1  447.99    7.83
   0  -4   1  468.19   10.60
   0  -4   0 1817.79   20.97
   0  -4   0 1894.11   15.91
   0  -4  -1  879.49   11.63
   0  -4  -1  879.19   14.43
   0   4   2    7.53    0.67
   0  -4  -3   55.16    3.74
   0  -4  -3   67.44    3.60
   0  -4  -4 1531.21    9.27
   0  -4  -4 2037.03   20.21
   0  -4  -5  154.83    2.57
   0  -4  -5  230.55    7.27
   0  -4  -6  272.19    7.55
   0  -4  -6  279.28    8.20
   0  -4  -7  936.82   13.62
   0  -4  -7  826.17   14.73
   0  -4  -8  437.41    8.91
   0  -4  -8  447.02   11.51
   0  -4  -9    1.36    0.37
   0  -4  -9    0.90    0.56
   0  -4  -9    2.20    0.71
   0  -4  -9    0.13    0.73
   0  -4 -10  583.82   14.06
   0  -4 -10  555.82    9.80
   0  -4 -10  594.14   10.16
   0  -4 -11  275.69   10.12
   0  -4 -11  264.46    6.62
   0  -4 -11  279.89    6.71
   0  -4 -12    4.28    0.78
   0  -4 -12    3.33    1.35
   0  -4 -13  699.00   17.59
   0  -4 -14   13.55    2.53
   0  -4 -15    1.06    1.12
   0  -4 -16   52.09    5.41
   0  -4 -17    6.73    2.24
   0  -4 -18   62.42    6.39
   0  -4 -19  140.35   10.00
   0  -4 -20    9.20    2.81
   0  -4 -21   24.36    4.61
   0  -4 -22    2.30    1.79
   0  -4 -23   80.21    8.74
   0  -4 -24    8.39    1.67
   0  -4 -24    8.21    3.05
   0  -4 -25    1.64    0.98
   0  -4 -25    2.20    1.75
   0  -4 -26   32.44    6.15
   0  -4 -26   35.84    3.36
   0  -4 -27   13.20    2.12
   0  -4 -27   13.26    4.35
   0  -4 -28   27.53    5.94
   0  -4 -28   31.79    3.27
   0  -4 -29   55.06    4.26
   0  -4 -29   56.82    8.57
   0  -4 -30   -1.19    1.08
   0  -4 -31    0.94    0.99
   0  -4 -32    7.14    1.69
   0   4  33    3.47    1.82
   0  -4 -33    0.92    1.00
   0   4  34    1.45    1.60
   0  -4 -34   -0.07    0.82
   0  -4 -35    5.06    1.41
   0   4  35    4.77    2.20
   0   4  36    4.57    2.02
   0  -4 -36    4.02    1.30
   0   4  37    1.25    1.36
   0  -4 -37    0.26    0.65
   0   4  38    4.81    1.74
   0  -4 -38    8.79    1.55
   0   4  39    1.28    1.13
   0  -4 -39    2.53    0.97
   0  -4 -40   -0.17    0.63
   0   4  40   -1.25    1.42
   0   4  41    2.87    1.23
   0  -4 -41    2.34    0.79
   0  -4 -42    0.78    0.43
   0  -4 -42   -0.06    1.05
   0   5 -46    1.44    0.63
   0  -5  46    1.21    0.61
   0   5 -46    0.50    0.71
   0  -5  45    2.88    1.22
   0   5 -45    4.92    1.11
   0   5 -45    4.11    1.28
   0  -5  45    4.04    1.16
   0  -5  44    4.59    1.53
   0   5 -44    7.40    1.70
   0   5 -44    9.32    1.47
   0  -5  43    9.00    2.10
   0   5 -43    8.83    1.57
   0   5 -43    7.73    1.95
   0   5 -42    8.74    1.66
   0  -5  42    6.86    2.14
   0   5 -42   10.56    2.15
   0   5 -41    3.82    1.42
   0   5 -40    7.50    1.68
   0   5 -39    1.49    1.00
   0   5 -38   79.39    5.10
   0   5 -37   15.01    2.38
   0  -5  37    9.08    2.62
   0   5 -36    1.38    1.11
   0  -5  36    0.14    1.30
   0  -5  35    1.61    1.90
   0   5 -35    4.21    1.40
   0  -5  35    5.28    1.43
   0   5 -34   17.23    2.49
   0  -5  34   13.51    1.99
   0  -5  34   14.51    3.02
   0  -5  33   20.10    5.36
   0  -5  33   16.55    2.27
   0  -5  33   20.36    3.36
   0   5 -33   20.53    2.62
   0  -5  32    3.17    1.63
   0  -5  32    1.40    1.04
   0  -5  32    1.09    2.45
   0   5 -32   -0.29    0.73
   0  -5  31   17.68    3.05
   0  -5  31   17.18    5.16
   0  -5  31   16.90    4.69
   0   5 -31   16.65    2.35
   0  -5  30    2.90    1.81
   0  -5  30    2.91    2.83
   0   5 -30    3.61    1.28
   0  -5  30    2.33    2.33
   0   5 -29   41.10    3.40
   0  -5  29   45.91    7.01
   0  -5  29   46.78    7.94
   0  -5  29   30.99    3.50
   0  -5  28    6.74    1.78
   0  -5  28    7.50    2.80
   0  -5  28    9.99    3.80
   0   5 -28    8.21    1.60
   0  -5  27    0.88    1.33
   0  -5  27    0.52    1.82
   0  -5  26   55.84    7.83
   0  -5  26   58.93    7.19
   0  -5  25  145.51   11.00
   0  -5  25  150.16   12.34
   0  -5  24  155.88   12.17
   0  -5  24  158.84   11.09
   0  -5  23  216.41   12.46
   0   5 -23  208.12   10.33
   0  -5  23  225.42   14.14
   0  -5  22   65.98    6.68
   0  -5  22   65.02    7.30
   0   5 -22   67.18    5.62
   0   5 -21  156.23    8.35
   0  -5  21  159.39   10.05
   0  -5  21  160.82   11.13
   0  -5  20  846.36   24.64
   0   5 -20  848.38   18.72
   0  -5  20  822.26   22.00
   0  -5  19   31.89    4.25
   0  -5  19   32.91    4.85
   0   5 -19   29.50    3.33
   0   5 -18   20.82    2.75
   0  -5  18   20.04    3.28
   0  -5  18   21.62    3.81
   0  -5  17  119.69    8.43
   0   5 -17  122.10    6.29
   0  -5  17  123.18    7.73
   0  -5  17  122.91    5.61
   0  -5  16  189.51    7.18
   0   5 -16  205.59    7.79
   0  -5  16  207.71    9.69
   0  -5  16  207.27    7.10
   0  -5  16  214.42   10.91
   0  -5  15   10.69    1.85
   0  -5  15   11.27    2.37
   0  -5  15   10.54    1.61
   0  -5  15    8.83    2.17
   0   5 -15    8.74    1.60
   0  -5  14  515.29   15.71
   0  -5  14  508.80   11.29
   0  -5  14  508.74   14.20
   0  -5  14  478.78   11.68
   0  -5  13  393.30   13.48
   0  -5  13  386.64   12.07
   0  -5  13  385.21   10.54
   0  -5  13  403.35   10.15
   0  -5  11   21.81    3.12
   0  -5  11   28.70    3.00
   0  -5  10  190.49    8.36
   0  -5   9   74.49    5.55
   0  -5   8 1355.20   20.00
   0  -5   8 1363.36   20.39
   0  -5   7   33.36    3.18
   0  -5   7   24.12    2.71
   0  -5   6 1117.71   17.15
   0  -5   6 1090.05   17.90
   0  -5   5 1522.03   19.16
   0  -5   5 1635.74   21.82
   0  -5   4 3828.82   28.85
   0  -5   4 3823.37   33.49
   0  -5   3  961.22   16.89
   0  -5   3 1002.63   14.11
   0  -5   2 4268.26   35.32
   0  -5   2 4225.58   27.47
   0  -5   1  109.68    4.18
   0  -5   1  115.54    4.43
   0  -5   0  731.76   10.27
   0  -5   0  741.19   14.90
   0  -5   0  711.13   11.09
   0  -5  -1  404.81   10.93
   0  -5  -1  410.43    7.10
   0  -5  -1  400.24    8.70
   0  -5  -2 1700.18   13.33
   0  -5  -2 1744.34   18.90
   0  -5  -2 1703.21   22.52
   0  -5  -3   40.23    3.05
   0  -5  -3   35.28    1.74
   0  -5  -4   61.36    1.98
   0  -5  -4   76.45    4.33
   0  -5  -5  183.38    7.20
   0  -5  -5  176.53    6.81
   0  -5  -7   29.28    3.07
   0  -5  -7   48.90    3.59
   0  -5  -8    3.95    1.31
   0  -5  -8    3.16    1.08
   0  -5  -8    3.20    1.12
   0  -5  -9    0.40    0.62
   0  -5  -9    1.20    0.76
   0  -5  -9   -0.34    0.69
   0  -5 -10    1.49    0.99
   0  -5 -10    0.39    0.66
   0  -5 -10    1.33    0.48
   0  -5 -11    2.07    0.73
   0  -5 -11    2.78    1.40
   0  -5 -11    3.10    0.89
   0  -5 -12  119.09    4.96
   0  -5 -12  102.89    4.72
   0  -5 -12  104.83    7.01
   0  -5 -13  187.15    9.61
   0  -5 -14  253.39   11.64
   0  -5 -15  166.70    9.88
   0  -5 -16    1.47    1.48
   0  -5 -17   23.50    4.00
   0  -5 -18  105.06    8.64
   0  -5 -19  257.43   14.06
   0  -5 -20    0.93    1.39
   0  -5 -21    0.26    1.45
   0  -5 -22   14.24    3.65
   0  -5 -23   53.28    7.32
   0  -5 -23   47.61    3.58
   0  -5 -24    2.27    1.08
   0  -5 -24    1.97    1.90
   0  -5 -25   45.73    7.37
   0  -5 -25   51.76    3.93
   0  -5 -26    0.78    0.73
   0  -5 -26    0.40    1.70
   0  -5 -27   -0.46    1.60
   0  -5 -27    3.45    1.30
   0  -5 -28   -4.67    2.87
   0  -5 -28   -0.34    0.92
   0  -5 -29    1.44    0.94
   0  -5 -30    1.52    0.90
   0  -5 -31    2.90    1.30
   0  -5 -32   13.63    2.19
   0   5  33    1.03    1.24
   0  -5 -33   -0.68    0.96
   0   5  34    0.48    1.39
   0  -5 -34    2.15    1.18
   0  -5 -35   -0.16    0.78
   0   5  35   -0.76    1.49
   0  -5 -36    2.41    0.98
   0   5  36    1.16    1.25
   0   5  37   -0.02    1.16
   0  -5 -37    1.69    0.89
   0   5  38    3.50    1.56
   0  -5 -38    0.12    0.64
   0  -5 -39   -0.20    0.59
   0   5  39   -0.78    1.20
   0  -5 -40    0.14    0.53
   0   5  40    0.47    0.98
   0  -5 -40   -0.78    1.15
   0  -5 -41    6.02    0.86
   0   5  41    4.64    1.54
   0  -6  46   -0.10    0.49
   0   6 -46    0.06    0.59
   0   6 -45    2.53    0.84
   0  -6  45    4.98    1.57
   0   6 -45    2.57    1.22
   0  -6  45    2.97    0.93
   0  -6  44   14.74    2.33
   0   6 -44   19.66    2.54
   0   6 -44   20.03    2.05
   0  -6  43    2.54    1.54
   0   6 -43    2.87    0.94
   0   6 -43    2.91    1.46
   0   6 -42    0.24    0.81
   0  -6  42    1.02    1.41
   0   6 -41    6.58    1.47
   0  -6  41    3.06    1.94
   0   6 -40   32.35    3.18
   0   6 -39    1.42    1.02
   0  -6  38    2.57    1.06
   0   6 -38    1.17    1.03
   0  -6  37   40.13    3.27
   0   6 -37   41.11    3.73
   0   6 -36    1.36    1.05
   0  -6  36    0.17    1.39
   0  -6  36    0.45    0.79
   0   6 -35   47.34    3.91
   0  -6  35   45.35    3.62
   0  -6  34    1.46    1.01
   0  -6  34    0.20    1.10
   0   6 -34    1.35    1.18
   0  -6  33   62.89    5.31
   0  -6  33   72.00    4.70
   0   6 -33   77.37    4.92
   0  -6  32    7.63    1.97
   0  -6  32    5.85    4.01
   0  -6  32    2.60    0.91
   0   6 -32    4.84    1.33
   0   6 -31    1.03    1.11
   0  -6  31   -0.26    3.13
   0  -6  31   -0.20    0.98
   0  -6  30   -0.05    2.97
   0   6 -30    1.97    1.01
   0  -6  30    1.53    1.41
   0   6 -29   -0.10    0.89
   0  -6  29   -2.03    2.64
   0  -6  29    0.79    1.77
   0  -6  29    0.03    1.15
   0  -6  28    0.87    1.16
   0  -6  28    2.45    1.67
   0  -6  28   -0.65    2.16
   0   6 -28    0.77    0.79
   0  -6  27    7.33    2.89
   0  -6  27   10.50    3.37
   0  -6  26    2.47    1.86
   0  -6  26    5.02    2.47
   0  -6  25   61.96    8.03
   0  -6  25   59.63    7.03
   0  -6  24  112.47   10.44
   0  -6  24  112.18    9.41
   0  -6  23    3.72    1.95
   0  -6  23    5.17    2.51
   0  -6  22   82.45    8.42
   0  -6  22   78.25    7.34
   0  -6  21    1.54    1.68
   0  -6  21    1.94    1.41
   0  -6  20  211.13   11.25
   0  -6  20  221.38   12.81
   0  -6  19   19.86    3.77
   0  -6  19   19.20    3.37
   0  -6  18   37.20    4.93
   0  -6  18   31.83    4.19
   0  -6  18   34.50    3.17
   0  -6  18   23.64    2.80
   0  -6  17   40.84    3.68
   0  -6  17   42.65    3.64
   0  -6  17   41.89    5.16
   0  -6  17   40.56    4.60
   0  -6  16  147.94    9.27
   0  -6  16  138.12    6.59
   0  -6  16  159.11    7.36
   0  -6  15   82.53    5.08
   0  -6  15   81.11    6.65
   0  -6  15   77.84    5.21
   0  -6  14    2.58    1.14
   0  -6  14    2.10    1.39
   0  -6  14    5.23    1.47
   0  -6  13    5.70    1.51
   0  -6  13    3.50    1.25
   0  -6  13    5.83    2.02
   0  -6  12   52.47    5.03
   0  -6  12   54.03    4.09
   0  -6  12   57.16    4.50
   0  -6  11   10.48    2.26
   0  -6  11    9.93    2.29
   0  -6  10    3.78    1.76
   0  -6   9   25.81    3.36
   0  -6   8  248.46    9.13
   0  -6   7    6.89    1.72
   0  -6   7    4.78    1.29
   0  -6   6  175.60    7.11
   0  -6   6  185.20    8.02
   0  -6   5   49.21    3.91
   0  -6   5   67.96    5.18
   0  -6   4  490.92   10.98
   0  -6   4  517.86   13.44
   0  -6   3  176.27    8.17
   0  -6   3  193.40    6.74
   0  -6   2 1538.06   16.26
   0  -6   2 1585.49   23.76
   0  -6   2 1567.40   17.94
   0  -6   1  162.98    5.67
   0  -6   1  167.50    5.60
   0  -6   0   95.38    5.77
   0  -6   0   89.38    3.81
   0  -6   0   85.90    4.23
   0  -6  -1   34.79    2.31
   0  -6  -1   30.67    3.41
   0  -6  -1   36.88    2.97
   0  -6  -2  935.75   10.60
   0  -6  -2  962.33   15.42
   0  -6  -3  203.89    7.30
   0  -6  -3  190.53    4.29
   0  -6  -4    1.79    0.44
   0  -6  -4    3.98    1.49
   0  -6  -4    2.99    1.14
   0  -6  -5   27.71    3.15
   0  -6  -5   23.21    2.77
   0  -6  -6  136.30    6.74
   0  -6  -6  134.25    6.79
   0  -6  -7  156.53    7.14
   0  -6  -7  143.44    6.63
   0  -6  -7  145.35    7.19
   0  -6  -8   11.39    1.93
   0  -6  -8   16.66    2.33
   0  -6  -8   10.84    2.10
   0  -6  -9  116.62    6.95
   0  -6  -9  113.41    5.69
   0  -6  -9  116.83    5.94
   0  -6 -10  564.75   12.76
   0  -6 -10  573.48   15.86
   0  -6 -10  596.48   13.33
   0  -6 -11   56.97    5.26
   0  -6 -11   61.03    4.16
   0  -6 -11   61.53    4.17
   0  -6 -12   92.09    5.07
   0  -6 -12   92.08    6.88
   0  -6 -12   79.69    4.64
   0  -6 -13  116.53    8.04
   0  -6 -14   53.03    5.63
   0  -6 -15   39.75    5.01
   0  -6 -16   94.02    7.99
   0  -6 -17   16.48    3.73
   0  -6 -18    4.24    2.02
   0  -6 -19    4.68    2.31
   0  -6 -20    4.70    1.95
   0  -6 -21    2.81    2.20
   0  -6 -22   19.98    4.61
   0  -6 -22   17.34    2.15
   0  -6 -22   17.77    2.24
   0  -6 -23    1.73    0.93
   0  -6 -23    2.76    2.00
   0  -6 -24   26.74    5.52
   0  -6 -24   25.87    2.74
   0  -6 -24   26.99    2.95
   0  -6 -25   13.82    4.26
   0  -6 -25   11.58    1.90
   0  -6 -26    4.19    1.34
   0  -6 -26    4.98    3.00
   0  -6 -27   -2.14    1.44
   0  -6 -27    0.75    0.76
   0  -6 -28    4.81    1.41
   0  -6 -29   26.94    2.96
   0  -6 -30    1.08    0.83
   0  -6 -31   -1.04    0.87
   0   6  32    8.40    2.46
   0  -6 -32    7.81    1.63
   0   6  33   10.72    2.59
   0  -6 -33    7.08    1.44
   0  -6 -34   -0.35    0.75
   0   6  34   -0.41    1.23
   0   6  35    0.56    1.23
   0  -6 -35   -0.88    0.87
   0  -6 -36    0.82    0.82
   0   6  36   -1.10    1.30
   0  -6 -37    1.31    0.69
   0   6  37    1.36    1.33
   0   6  38    0.76    1.03
   0  -6 -38    1.89    0.79
   0   6  39    0.16    0.91
   0  -6 -39    0.21    0.60
   0  -6 -39    0.74    0.54
   0  -6 -39   -1.68    1.17
   0   6  40    0.90    0.99
   0  -6 -40    0.19    0.86
   0   7 -47    8.98    1.39
   0  -7  46    3.70    0.80
   0   7 -46    7.28    1.51
   0   7 -46    7.05    1.08
   0  -7  45    2.05    0.79
   0   7 -45    1.50    1.04
   0  -7  45    1.44    1.29
   0   7 -45    2.61    0.92
   0  -7  44   -0.50    1.15
   0   7 -44    0.15    0.61
   0   7 -44    0.01    1.00
   0   7 -43    5.07    1.57
   0  -7  43    4.31    1.74
   0   7 -43    5.48    1.30
   0  -7  42    0.04    1.27
   0   7 -42    0.00    0.79
   0   7 -41    7.98    1.63
   0  -7  41    6.62    2.23
   0   7 -40    0.88    0.89
   0  -7  40    4.01    1.32
   0  -7  39    2.59    1.04
   0   7 -39    0.29    0.84
   0   7 -38   25.04    2.84
   0  -7  38   24.12    2.57
   0   7 -37    0.78    0.79
   0  -7  37    0.35    0.69
   0   7 -36   50.91    4.07
   0  -7  36   47.78    3.84
   0  -7  35    9.05    1.76
   0   7 -35    9.95    1.97
   0  -7  34    1.91    1.48
   0   7 -34    0.87    0.74
   0  -7  34    2.23    1.21
   0   7 -33    6.87    1.61
   0  -7  33    7.67    1.81
   0  -7  33    7.14    2.06
   0   7 -32   41.75    3.64
   0  -7  32   36.89    3.98
   0  -7  31   13.51    4.34
   0   7 -31   13.19    1.91
   0  -7  31   12.69    2.36
   0   7 -30    3.18    1.19
   0  -7  30    2.87    1.41
   0  -7  30    4.59    2.88
   0  -7  29    8.29    1.96
   0   7 -29    5.65    1.41
   0  -7  29    8.54    4.20
   0  -7  28   30.44    6.23
   0  -7  28   26.43    3.15
   0   7 -28   27.93    2.78
   0  -7  27   26.71    5.67
   0  -7  26   11.89    3.73
   0  -7  25  152.01   12.69
   0  -7  24    4.88    2.47
   0  -7  23   19.27    4.23
   0  -7  22   66.91    7.60
   0  -7  21   55.70    6.80
   0  -7  20   59.93    6.80
   0  -7  19    9.16    2.57
   0  -7  19   14.04    2.54
   0  -7  18   17.11    2.59
   0  -7  18   15.36    3.42
   0  -7  18   12.44    2.17
   0  -7  17   92.98    6.11
   0  -7  17  100.07    8.08
   0  -7  17  104.61    6.20
   0  -7  16  763.55   21.26
   0  -7  16  753.11   16.52
   0  -7  16  757.48   17.33
   0  -7  15   47.51    4.52
   0  -7  15   42.99    5.16
   0  -7  15   41.66    4.22
   0  -7  14   91.71    6.99
   0  -7  14   89.97    5.60
   0  -7  14   96.24    6.20
   0  -7  13   73.44    5.40
   0  -7  13   61.74    4.62
   0  -7  13   57.80    5.40
   0  -7  12   81.74    5.71
   0  -7  12   80.92    6.07
   0  -7  12   82.99    5.36
   0  -7  11   11.34    2.33
   0  -7  11   11.77    2.25
   0  -7  10    8.97    2.23
   0  -7  10   10.07    2.39
   0  -7   9   40.64    4.00
   0  -7   8   14.95    2.51
   0  -7   7  587.03   14.12
   0  -7   6    1.28    1.24
   0  -7   5    6.37    1.56
   0  -7   4   26.85    3.45
   0  -7   4   24.29    2.66
   0  -7   3   11.69    1.75
   0  -7   3   12.70    2.39
   0  -7   3   11.97    1.53
   0  -7   2   10.70    1.70
   0  -7   2   11.93    1.68
   0  -7   1   55.98    3.52
   0  -7   1   54.75    3.67
   0  -7   0   10.01    1.84
   0  -7   0    7.76    1.45
   0  -7  -1  144.37    4.81
   0  -7  -1  144.15    6.15
   0  -7  -2   66.81    3.03
   0  -7  -2   65.96    4.38
   0  -7  -3   29.48    3.07
   0  -7  -3   35.40    3.83
   0  -7  -3   27.10    1.74
   0  -7  -4    6.32    1.82
   0  -7  -4    5.87    1.52
   0  -7  -4    2.95    0.52
   0  -7  -5  225.36    9.62
   0  -7  -5  230.23    9.05
   0  -7  -6   28.61    3.37
   0  -7  -6   29.18    3.42
   0  -7  -6   27.05    3.23
   0  -7  -7    4.06    1.31
   0  -7  -7    5.71    1.51
   0  -7  -7    4.11    1.34
   0  -7  -8    7.50    1.80
   0  -7  -8    4.75    1.50
   0  -7  -8    6.23    1.67
   0  -7  -9  127.49    7.70
   0  -7  -9  121.31    6.54
   0  -7  -9  138.11    7.20
   0  -7 -10   10.68    1.97
   0  -7 -10   12.64    2.16
   0  -7 -10   10.44    2.42
   0  -7 -11    0.79    1.10
   0  -7 -11    1.56    1.09
   0  -7 -11    1.11    0.79
   0  -7 -12   85.28    5.34
   0  -7 -12   88.58    7.19
   0  -7 -12   83.81    5.34
   0  -7 -13   58.73    6.03
   0  -7 -14   17.26    3.59
   0  -7 -15    5.19    2.16
   0  -7 -16    3.08    1.73
   0  -7 -17   39.41    5.60
   0  -7 -18    1.96    1.09
   0  -7 -19   14.63    3.84
   0  -7 -20    1.02    1.32
   0  -7 -21   32.86    5.83
   0  -7 -21   25.70    2.77
   0  -7 -22   26.27    2.91
   0  -7 -22   23.39    2.78
   0  -7 -23    2.51    2.42
   0  -7 -23    1.67    1.22
   0  -7 -23    0.93    0.78
   0  -7 -24    1.69    1.29
   0  -7 -24    4.38    1.35
   0  -7 -25   17.36    2.27
   0  -7 -25   15.18    2.39
   0  -7 -25   15.75    4.48
   0  -7 -26    1.39    1.07
   0  -7 -26    2.05    1.74
   0  -7 -26    2.29    1.02
   0  -7 -27    2.76    1.17
   0  -7 -28    8.22    1.53
   0  -7 -29   -0.83    0.97
   0  -7 -30    2.17    1.00
   0  -7 -31    7.37    1.50
   0  -7 -32    4.92    1.26
   0   7  32    5.09    2.09
   0   7  33    5.12    1.94
   0  -7 -33    7.64    1.54
   0  -7 -34    1.16    0.79
   0   7  34   -0.08    1.20
   0  -7 -35   14.37    1.77
   0   7  35   14.53    2.69
   0  -7 -36   25.90    2.18
   0   7  36   22.15    3.05
   0  -7 -37    2.36    0.81
   0   7  37    2.49    1.49
   0  -7 -37    2.36    1.34
   0  -7 -38   -0.49    0.53
   0   7  38    1.27    1.15
   0  -7 -39    0.37    0.94
   0  -7 -39    0.88    0.56
   0   7  39   -0.43    0.86
   0   7  40    0.71    0.76
   0   8 -47    0.57    0.69
   0   8 -46    0.21    0.75
   0  -8  45    2.35    0.89
   0   8 -45    2.18    0.67
   0   8 -45    2.78    1.18
   0  -8  45    1.61    1.14
   0   8 -44    1.89    1.16
   0  -8  44   -1.22    1.46
   0   8 -44    0.65    0.57
   0  -8  44    1.71    0.87
   0  -8  43   18.46    2.88
   0  -8  43   17.43    2.01
   0   8 -43   18.72    2.07
   0   8 -42   29.34    2.63
   0  -8  42   27.16    2.37
   0  -8  42   25.11    2.10
   0   8 -41    0.15    0.75
   0  -8  41    1.24    0.83
   0  -8  41    2.02    1.64
   0  -8  40    3.18    2.09
   0  -8  40    0.35    0.65
   0   8 -40    1.40    1.06
   0   8 -39   18.00    2.33
   0  -8  39   19.17    3.96
   0  -8  39   16.45    2.16
   0  -8  38   21.37    2.54
   0  -8  38   19.01    3.72
   0   8 -38   21.92    2.61
   0  -8  37   39.93    3.38
   0   8 -37   41.14    3.53
   0  -8  36    7.16    1.65
   0   8 -36    5.99    1.60
   0   8 -35    0.81    0.94
   0  -8  35   -0.50    0.98
   0  -8  34   22.68    2.78
   0   8 -34   29.65    3.05
   0  -8  33   21.22    2.68
   0   8 -33   21.03    2.62
   0   8 -32   27.35    2.91
   0   8 -31   17.45    2.33
   0  -8  31   25.73    6.42
   0  -8  30   11.74    4.18
   0   8 -30    5.39    1.32
   0   8 -29    2.88    1.13
   0  -8  29    3.34    1.71
   0  -8  28   26.00    5.86
   0   8 -28   22.74    2.45
   0  -8  27   17.82    4.76
   0  -8  26   61.43    8.36
   0  -8  25   18.59    4.49
   0  -8  24    5.04    2.33
   0  -8  23    4.66    2.82
   0  -8  22    3.03    1.41
   0  -8  21    0.28    1.20
   0  -8  20  282.60   14.89
   0  -8  19   92.17    8.32
   0  -8  19   88.39    6.36
   0  -8  19   93.20    6.36
   0  -8  18    0.86    1.52
   0  -8  18    2.17    1.21
   0  -8  18    0.15    0.94
   0  -8  17   78.62    5.78
   0  -8  17   85.53    6.25
   0  -8  17   83.00    7.47
   0  -8  16   90.54    6.25
   0  -8  16   86.79    7.37
   0  -8  16   80.95    6.06
   0  -8  15   13.96    2.95
   0  -8  15   13.01    2.65
   0  -8  15   18.08    2.94
   0  -8  14    6.40    1.91
   0  -8  14    6.68    2.16
   0  -8  14    9.56    1.99
   0  -8  13   30.00    3.90
   0  -8  13   27.39    4.10
   0  -8  13   27.79    3.66
   0  -8  12   33.99    4.12
   0  -8  12   35.83    4.07
   0  -8  12   36.68    3.90
   0  -8  11   23.99    3.45
   0  -8  11   22.74    3.43
   0  -8  10    3.77    1.59
   0  -8  10    2.45    1.20
   0  -8   9   54.75    5.04
   0  -8   9   47.11    4.45
   0  -8   8   25.53    3.27
   0  -8   7    2.53    1.28
   0  -8   6  117.81    6.31
   0  -8   5  146.76    6.84
   0  -8   5  143.31    5.21
   0  -8   4  265.55    7.40
   0  -8   4  267.04    8.87
   0  -8   3  189.83    7.22
   0  -8   3  185.76    6.43
   0  -8   2  187.42    6.73
   0  -8   2  191.79    6.98
   0  -8   1    7.43    1.39
   0  -8   1    7.32    1.54
   0  -8   0   84.68    4.18
   0  -8   0   86.40    4.94
   0  -8  -1   25.71    2.90
   0  -8  -1   31.26    3.98
   0  -8  -1   25.31    2.22
   0  -8  -2   32.31    2.22
   0  -8  -2   35.46    3.46
   0  -8  -2   30.04    3.91
   0  -8  -3   15.35    2.76
   0  -8  -3   12.28    1.25
   0  -8  -3   16.38    2.42
   0  -8  -4  180.95    9.15
   0  -8  -4  157.74    7.74
   0  -8  -5   39.63    4.28
   0  -8  -5   47.77    4.47
   0  -8  -5   47.89    4.37
   0  -8  -6    7.96    1.97
   0  -8  -6    9.80    2.22
   0  -8  -6   10.81    2.23
   0  -8  -7   34.26    3.85
   0  -8  -7   34.02    3.94
   0  -8  -7   32.04    3.90
   0  -8  -8  322.12   11.55
   0  -8  -8  313.41   12.38
   0  -8  -8  316.58   11.86
   0  -8  -9    2.25    1.52
   0  -8  -9    1.31    1.16
   0  -8  -9    1.69    1.16
   0  -8 -10   78.27    5.72
   0  -8 -10   96.89    6.42
   0  -8 -10   78.14    6.62
   0  -8 -11   34.31    4.56
   0  -8 -11   34.58    3.82
   0  -8 -11   39.22    4.09
   0  -8 -12   96.07    6.38
   0  -8 -12   99.56    8.13
   0  -8 -13    9.40    2.72
   0  -8 -14   41.32    5.63
   0  -8 -15    5.04    2.20
   0  -8 -16   53.64    6.74
   0  -8 -17    6.50    2.77
   0  -8 -18   10.70    3.46
   0  -8 -19    8.36    2.95
   0  -8 -19   10.04    1.75
   0  -8 -20    4.61    1.48
   0  -8 -20    4.04    1.35
   0  -8 -20    4.49    2.32
   0  -8 -21   22.68    2.91
   0  -8 -21   24.34    5.22
   0  -8 -21   24.76    2.77
   0  -8 -22   -0.44    0.87
   0  -8 -22   -0.51    1.72
   0  -8 -23    5.02    3.05
   0  -8 -23    2.94    1.29
   0  -8 -24   -0.40    0.95
   0  -8 -24   -1.88    2.35
   0  -8 -25    0.65    0.92
   0  -8 -26    1.23    1.19
   0  -8 -27    2.08    1.30
   0  -8 -27    2.54    0.95
   0  -8 -28   -0.40    0.95
   0  -8 -28    3.30    1.25
   0  -8 -29    1.47    0.78
   0  -8 -30    2.54    0.93
   0  -8 -31    5.98    1.22
   0   8  32   -1.60    1.45
   0  -8 -32    1.26    0.77
   0   8  33   35.05    4.10
   0  -8 -33   36.24    2.69
   0  -8 -34    1.30    1.44
   0   8  34    2.69    1.77
   0   8  35    2.40    1.51
   0  -8 -35    3.62    1.70
   0  -8 -36    0.92    1.32
   0   8  36    0.44    1.04
   0  -8 -37    1.13    1.16
   0   8  37    0.02    1.02
   0  -8 -37    0.70    0.64
   0   8  38    0.93    1.04
   0  -8 -38    1.26    0.62
   0   8  39    1.77    0.91
   0   9 -47    3.73    1.00
   0   9 -46    0.11    0.79
   0  -9  45   -0.18    0.93
   0  -9  45    2.60    0.83
   0   9 -45    2.41    1.17
   0   9 -45    2.35    0.78
   0   9 -44    3.88    0.94
   0   9 -44    4.81    1.55
   0  -9  44    2.20    0.83
   0  -9  44    4.56    1.54
   0  -9  43    1.59    1.32
   0  -9  43   -0.56    0.84
   0   9 -43    0.51    0.70
   0  -9  42    1.92    1.34
   0  -9  42    1.37    0.78
   0   9 -42    0.82    0.64
   0  -9  42    1.11    0.87
   0  -9  42    1.18    0.61
   0  -9  41    0.25    0.64
   0   9 -41    1.17    0.97
   0  -9  41    1.54    1.67
   0  -9  40   17.88    2.18
   0   9 -40   20.07    2.33
   0  -9  40   12.64    2.92
   0   9 -39    1.38    0.92
   0  -9  39    0.71    1.38
   0  -9  39    2.08    0.95
   0  -9  38    1.60    0.93
   0  -9  38    2.43    2.09
   0   9 -38    1.46    0.98
   0  -9  37   41.79    3.54
   0   9 -37   40.58    3.49
   0   9 -36    5.56    1.47
   0  -9  36    8.03    2.36
   0  -9  36    4.30    1.44
   0   9 -35   16.92    2.31
   0  -9  35   19.76    3.68
   0  -9  35   15.05    2.35
   0   9 -34    2.19    1.13
   0  -9  34    1.31    0.90
   0  -9  33   13.72    2.29
   0   9 -33   14.39    2.21
   0  -9  32    3.94    1.34
   0   9 -32    5.52    1.46
   0   9 -31   34.03    3.10
   0   9 -30    3.17    1.05
   0  -9  30    5.73    2.96
   0   9 -29   25.82    2.60
   0  -9  29   32.61    6.69
   0  -9  28   15.48    4.84
   0  -9  27   21.55    5.43
   0  -9  26   -0.19    1.94
   0  -9  25    0.36    1.21
   0  -9  24    3.16    2.36
   0  -9  23  117.52   10.67
   0  -9  22   16.28    4.06
   0  -9  21   12.19    3.48
   0  -9  20   42.50    4.67
   0  -9  20   47.17    6.23
   0  -9  19   59.91    5.63
   0  -9  19   56.69    5.25
   0  -9  19   57.24    6.68
   0  -9  18   65.38    5.72
   0  -9  18   61.65    6.78
   0  -9  18   51.36    5.25
   0  -9  17   86.90    7.83
   0  -9  17   92.79    6.96
   0  -9  17   78.85    6.15
   0  -9  16   42.65    5.32
   0  -9  16   47.11    5.01
   0  -9  16   40.47    4.41
   0  -9  15   89.91    7.57
   0  -9  15   95.93    7.01
   0  -9  15   88.57    6.35
   0  -9  14   14.78    3.06
   0  -9  14   20.06    3.26
   0  -9  14   13.81    2.64
   0  -9  13    8.16    2.74
   0  -9  13    9.71    2.64
   0  -9  13   15.05    3.23
   0  -9  12   43.70    4.90
   0  -9  12   43.76    4.79
   0  -9  12   45.85    4.56
   0  -9  11    0.75    1.26
   0  -9  11    0.36    0.90
   0  -9  11   -0.61    1.01
   0  -9  10   44.60    4.85
   0  -9  10   43.16    4.56
   0  -9   9    8.75    2.51
   0  -9   9    9.24    2.16
   0  -9   8  318.68   12.83
   0  -9   8  308.09   11.33
   0  -9   7  144.51    7.51
   0  -9   7  139.74    5.07
   0  -9   7  150.27    8.81
   0  -9   6  143.29    5.35
   0  -9   6  152.08    8.83
   0  -9   6  151.54    7.50
   0  -9   5   58.44    5.57
   0  -9   5   59.46    4.56
   0  -9   5   57.90    3.57
   0  -9   4  343.88   13.33
   0  -9   4  310.11    8.54
   0  -9   4  321.83   10.30
   0  -9   3  150.87    6.21
   0  -9   3  147.38    8.75
   0  -9   3  152.95    6.82
   0  -9   2    2.91    1.12
   0  -9   2    4.09    1.24
   0  -9   2    2.45    1.63
   0  -9   1  407.79   10.29
   0  -9   1  406.88   11.01
   0  -9   1  440.73   15.10
   0  -9   0    8.15    1.67
   0  -9   0    7.55    2.20
   0  -9   0    7.01    1.40
   0  -9  -1    4.33    1.00
   0  -9  -1    4.92    1.78
   0  -9  -1    3.92    1.37
   0  -9  -2    8.27    1.26
   0  -9  -2    9.15    2.41
   0  -9  -2    9.81    2.01
   0  -9  -3    9.15    2.02
   0  -9  -3   10.40    2.49
   0  -9  -3    9.49    2.14
   0  -9  -4  181.91    9.76
   0  -9  -4  173.25    8.49
   0  -9  -4  175.96    9.09
   0  -9  -5  205.32    9.94
   0  -9  -5  204.18    9.57
   0  -9  -5  227.22   10.87
   0  -9  -6   14.82    2.72
   0  -9  -6   17.00    2.90
   0  -9  -6   14.07    2.73
   0  -9  -7   41.99    4.69
   0  -9  -7   42.60    4.59
   0  -9  -7   47.70    5.00
   0  -9  -8    1.26    1.35
   0  -9  -8    1.35    1.38
   0  -9  -8    2.68    1.50
   0  -9  -9  330.92   12.83
   0  -9  -9  321.91   13.68
   0  -9  -9  349.18   13.34
   0  -9 -10    0.79    0.89
   0  -9 -10    2.67    1.49
   0  -9 -10    4.20    1.77
   0  -9 -11    1.69    1.07
   0  -9 -11    1.10    1.14
   0  -9 -11    3.39    1.46
   0  -9 -12   -0.79    1.43
   0  -9 -13   63.16    6.94
   0  -9 -14    1.87    1.60
   0  -9 -15   12.83    3.50
   0  -9 -16    2.71    2.16
   0  -9 -17    1.04    1.35
   0  -9 -18    9.92    3.27
   0  -9 -18    6.34    1.67
   0  -9 -18   11.38    1.80
   0  -9 -19   50.32    3.82
   0  -9 -19   60.69    8.11
   0  -9 -19   47.85    3.99
   0  -9 -20    0.30    1.62
   0  -9 -20    5.26    1.47
   0  -9 -20    3.92    1.65
   0  -9 -21    2.22    2.19
   0  -9 -21    1.60    1.23
   0  -9 -22    1.38    1.37
   0  -9 -22    0.87    1.01
   0  -9 -23   11.35    4.10
   0  -9 -23   10.87    2.13
   0  -9 -24   -0.50    0.91
   0  -9 -25    4.85    1.57
   0  -9 -26    6.28    1.97
   0  -9 -27    4.02    1.51
   0  -9 -31    1.26    1.52
   0   9  31    1.01    1.23
   0   9  32    8.17    2.16
   0  -9 -32    5.35    1.88
   0  -9 -33    3.18    1.68
   0   9  33    1.93    1.38
   0   9  34    5.10    1.86
   0  -9 -34    3.34    1.64
   0  -9 -35    2.53    1.15
   0   9  35   -0.10    1.02
   0  -9 -36    2.80    0.95
   0   9  36    1.93    1.31
   0  -9 -36    1.54    1.25
   0  -9 -37    6.95    1.21
   0   9  37    5.47    1.61
   0   9  38    3.21    1.09
   0  10 -46    6.04    1.35
   0 -10  45    6.01    1.03
   0 -10  45    7.39    1.63
   0  10 -45   10.12    1.78
   0 -10  44    3.79    1.03
   0  10 -44    5.58    1.58
   0 -10  44    6.13    1.73
   0 -10  43    9.27    1.32
   0 -10  43    9.64    1.28
   0 -10  43    8.63    2.11
   0 -10  43   10.18    1.51
   0  10 -42    3.82    0.97
   0 -10  42    4.40    1.13
   0 -10  42    4.83    1.17
   0 -10  42    3.25    0.90
   0  10 -41    7.90    1.36
   0 -10  41    6.83    1.33
   0 -10  41    7.45    1.55
   0 -10  41    3.74    1.74
   0 -10  41    7.52    1.53
   0 -10  40    0.29    0.85
   0 -10  40    0.71    0.84
   0  10 -40    0.03    0.70
   0 -10  39   11.20    2.86
   0 -10  39   15.72    2.20
   0  10 -39   18.26    2.25
   0 -10  38    1.44    1.78
   0 -10  38    1.06    0.78
   0  10 -38    1.33    0.87
   0 -10  37    9.54    2.91
   0 -10  37   13.77    2.32
   0  10 -37    8.05    1.65
   0 -10  36    1.82    1.12
   0  10 -36   -0.14    0.88
   0 -10  35   31.97    4.41
   0  10 -35   25.92    2.77
   0 -10  35   27.06    3.02
   0 -10  34    3.95    2.20
   0 -10  34    2.20    1.25
   0  10 -34    2.69    1.16
   0 -10  33   58.35    5.81
   0  10 -33   58.84    3.96
   0 -10  33   52.79    4.24
   0 -10  32    7.59    2.35
   0 -10  32   11.83    2.17
   0 -10  31   67.08    6.11
   0 -10  30   39.28    4.62
   0 -10  30   22.03    5.95
   0 -10  29   22.78    3.56
   0 -10  29   22.47    5.92
   0 -10  28   10.18    3.81
   0 -10  28   10.35    2.57
   0 -10  27   11.84    4.43
   0 -10  27   10.18    2.35
   0 -10  26   23.97    3.38
   0 -10  26   27.85    5.71
   0 -10  25   -0.58    1.69
   0 -10  25    1.25    1.02
   0 -10  24   37.15    6.40
   0 -10  23   30.94    5.68
   0 -10  22   17.21    4.30
   0 -10  21   13.24    3.90
   0 -10  20    3.94    1.39
   0 -10  20    5.20    2.16
   0 -10  20    4.71    1.78
   0 -10  19    4.26    1.67
   0 -10  19    3.55    1.77
   0 -10  19    2.30    1.64
   0 -10  18    7.68    2.33
   0 -10  18    4.75    1.94
   0 -10  18    7.07    2.41
   0 -10  17    4.30    1.71
   0 -10  17    0.78    0.89
   0 -10  17    2.37    1.81
   0 -10  16    0.30    0.93
   0 -10  16    0.41    1.08
   0 -10  16    1.69    1.31
   0 -10  15   13.57    3.07
   0 -10  15   10.99    2.65
   0 -10  15   13.91    2.88
   0 -10  14    8.13    2.16
   0 -10  14    7.36    2.24
   0 -10  14    8.07    2.43
   0 -10  13    8.31    2.41
   0 -10  13    9.59    2.66
   0 -10  13    9.04    2.45
   0 -10  12   14.41    2.99
   0 -10  12   17.86    3.21
   0 -10  12   18.88    3.30
   0 -10  11  101.78    7.59
   0 -10  11   94.84    6.95
   0 -10  11   95.94    7.16
   0 -10  10   98.13    6.97
   0 -10  10   95.05    6.90
   0 -10  10   91.16    7.22
   0 -10   9    4.87    1.60
   0 -10   9    4.41    1.87
   0 -10   9    6.69    2.08
   0 -10   8  241.17   10.41
   0 -10   8  248.08   11.98
   0 -10   8  247.20    6.87
   0 -10   7    7.81    2.12
   0 -10   7    6.19    1.29
   0 -10   7   10.18    2.86
   0 -10   6   17.83    2.08
   0 -10   6   18.03    3.45
   0 -10   6   17.28    2.70
   0 -10   5    7.97    1.49
   0 -10   5    6.58    1.76
   0 -10   5    5.75    1.96
   0 -10   4   13.54    2.00
   0 -10   4   18.03    3.57
   0 -10   4   12.35    2.23
   0 -10   3   66.68    4.76
   0 -10   3   73.43    6.61
   0 -10   3   67.10    4.40
   0 -10   2   79.67    5.02
   0 -10   2   75.29    4.85
   0 -10   2   81.28    7.03
   0 -10   1   93.72    5.59
   0 -10   1  105.82    7.99
   0 -10   1   91.05    5.10
   0 -10   0    0.12    0.96
   0 -10   0   -0.34    0.89
   0 -10   0    2.65    1.65
   0 -10   0    0.29    0.54
   0 -10  -1   11.62    2.14
   0 -10  -1    8.22    2.44
   0 -10  -1   10.53    2.45
   0 -10  -2   47.30    5.08
   0 -10  -2   46.53    4.37
   0 -10  -2   45.98    5.22
   0 -10  -3   34.22    3.93
   0 -10  -3   36.75    4.72
   0 -10  -3   36.84    4.52
   0 -10  -4    1.68    1.02
   0 -10  -4    1.67    1.32
   0 -10  -4    3.18    1.46
   0 -10  -5   86.61    6.86
   0 -10  -5   83.14    6.41
   0 -10  -6    7.67    2.15
   0 -10  -6    3.82    1.61
   0 -10  -6    4.84    1.81
   0 -10  -7   29.31    4.28
   0 -10  -7   25.45    3.80
   0 -10  -7   29.35    4.07
   0 -10  -8   15.39    3.03
   0 -10  -8   14.19    3.07
   0 -10  -8   18.08    3.24
   0 -10  -9    2.87    1.55
   0 -10  -9    4.98    1.98
   0 -10  -9    4.28    2.14
   0 -10 -10    1.17    1.25
   0 -10 -10    4.62    1.67
   0 -10 -10    1.77    1.38
   0 -10 -11   14.04    3.41
   0 -10 -11   17.98    3.32
   0 -10 -12   14.06    3.39
   0 -10 -13   18.78    3.98
   0 -10 -14    0.66    1.31
   0 -10 -15   10.16    3.05
   0 -10 -16    4.09    1.07
   0 -10 -16    1.94    0.98
   0 -10 -17    0.53    0.92
   0 -10 -17    0.85    1.58
   0 -10 -17    2.52    0.97
   0 -10 -18   24.68    2.67
   0 -10 -18   26.67    3.05
   0 -10 -18   33.34    6.41
   0 -10 -19   20.00    2.67
   0 -10 -19   22.33    2.60
   0 -10 -19   27.06    5.92
   0 -10 -20   10.67    3.65
   0 -10 -20   14.90    2.42
   0 -10 -21   64.10    4.91
   0 -10 -21   80.58   10.21
   0 -10 -22    2.52    1.44
   0 -10 -23   -1.53    1.10
   0 -10 -24   17.59    2.62
   0 -10 -25    1.86    1.23
   0 -10 -26   11.30    2.24
   0 -10 -27    6.48    2.34
   0 -10 -28    1.20    1.71
   0 -10 -29    3.75    1.80
   0 -10 -29    1.55    1.00
   0 -10 -30    1.03    1.32
   0  10  30    3.80    1.73
   0 -10 -31    0.29    1.09
   0  10  31   -3.55    1.65
   0 -10 -32    3.38    1.79
   0  10  32    7.48    2.15
   0  10  33    1.61    1.14
   0 -10 -33    0.03    1.10
   0 -10 -34    1.19    0.89
   0 -10 -34    0.41    0.99
   0  10  34    2.45    1.41
   0 -10 -35    5.40    1.18
   0  10  35    3.59    1.58
   0  10  36    0.47    0.80
   0 -10 -36    0.88    0.67
   0  11 -46    2.62    0.97
   0 -11  45   12.03    1.28
   0 -11  45   12.17    1.78
   0  11 -45   16.28    2.16
   0  11 -44   28.51    2.87
   0 -11  44   27.71    2.97
   0 -11  44   20.01    1.90
   0 -11  44   18.81    1.61
   0 -11  43    2.32    0.87
   0 -11  43    0.20    0.56
   0  11 -43    0.96    1.04
   0 -11  43    2.34    1.44
   0 -11  43    1.59    0.86
   0 -11  42   -0.50    0.66
   0 -11  42   -0.09    1.24
   0 -11  42    0.75    0.63
   0 -11  42    1.40    0.80
   0 -11  41   13.69    1.92
   0 -11  41   13.40    2.02
   0 -11  41   11.87    1.67
   0 -11  41   14.96    2.79
   0 -11  40    0.10    0.74
   0 -11  40    0.59    0.94
   0 -11  40   -1.20    1.32
   0 -11  40   -0.07    0.84
   0 -11  39    4.68    1.42
   0 -11  39    3.86    2.11
   0 -11  38    0.06    0.84
   0 -11  38   -0.06    1.45
   0 -11  38    0.11    0.76
   0 -11  37    4.40    1.35
   0 -11  37    6.52    2.41
   0 -11  37    3.63    1.35
   0 -11  36    2.17    1.28
   0 -11  36    1.94    1.64
   0 -11  35   16.12    3.20
   0 -11  35   14.50    2.24
   0 -11  34   10.74    2.76
   0 -11  34   14.05    2.33
   0 -11  33    1.25    1.57
   0 -11  33    0.85    0.81
   0 -11  32    8.31    1.86
   0 -11  32    6.17    2.04
   0 -11  31    1.28    1.08
   0 -11  31    2.91    1.83
   0 -11  30   10.56    2.61
   0 -11  29   11.52    4.75
   0 -11  29    8.98    2.47
   0 -11  28   33.97    4.27
   0 -11  28   59.30    8.81
   0 -11  27    1.86    1.88
   0 -11  27    0.98    1.22
   0 -11  26   24.72    5.93
   0 -11  26   10.37    2.37
   0 -11  25   -1.50    2.01
   0 -11  25    1.33    1.34
   0 -11  24    1.50    1.30
   0 -11  24   -0.34    1.74
   0 -11  23    0.71    1.67
   0 -11  22   26.60    5.02
   0 -11  21   24.55    5.10
   0 -11  21   26.43    4.21
   0 -11  20    1.62    1.50
   0 -11  20    2.52    1.73
   0 -11  20    1.44    1.64
   0 -11  19    3.34    1.82
   0 -11  19    3.18    1.66
   0 -11  19    5.37    2.21
   0 -11  18    4.42    2.14
   0 -11  18    3.61    2.15
   0 -11  18    3.56    1.65
   0 -11  17    8.98    2.46
   0 -11  17   10.34    2.74
   0 -11  17   14.40    3.18
   0 -11  16   23.26    3.73
   0 -11  16   22.77    4.11
   0 -11  16   24.64    3.87
   0 -11  15   74.92    6.64
   0 -11  15   76.90    7.40
   0 -11  15   72.65    6.87
   0 -11  14    1.23    1.42
   0 -11  14    1.37    1.48
   0 -11  14    0.35    1.15
   0 -11  13   28.16    4.04
   0 -11  13   27.74    4.26
   0 -11  13   27.41    4.30
   0 -11  12    2.22    1.48
   0 -11  12    2.30    1.44
   0 -11  12    4.28    1.93
   0 -11  11    7.11    2.09
   0 -11  11    8.88    2.56
   0 -11  11    5.12    1.85
   0 -11  10    5.66    2.22
   0 -11  10    3.31    1.69
   0 -11  10    4.53    1.80
   0 -11   9  211.67   11.61
   0 -11   9  217.47   10.98
   0 -11   9  201.35   10.22
   0 -11   8  228.77   11.35
   0 -11   8  210.85   10.19
   0 -11   8  217.39   11.96
   0 -11   7  725.45   21.31
   0 -11   7  694.91   19.81
   0 -11   7  661.60   17.40
   0 -11   6   50.93    4.91
   0 -11   6   62.56    6.17
   0 -11   6   59.85    6.50
   0 -11   6   48.32    3.62
   0 -11   5    4.82    2.05
   0 -11   5    0.67    0.85
   0 -11   5    1.96    0.94
   0 -11   5    1.92    1.46
   0 -11   4   25.15    2.69
   0 -11   4   23.23    3.07
   0 -11   4   25.30    4.10
   0 -11   4   26.47    3.92
   0 -11   3   79.48    7.20
   0 -11   3   61.49    4.44
   0 -11   3   63.89    4.81
   0 -11   3   68.17    6.44
   0 -11   2  258.65    9.40
   0 -11   2  276.89   13.38
   0 -11   2  253.22    9.12
   0 -11   2  287.57   12.72
   0 -11   1   52.16    5.76
   0 -11   1   52.57    5.62
   0 -11   1   46.67    4.15
   0 -11   0   12.75    2.35
   0 -11   0   10.78    2.81
   0 -11   0   11.84    2.75
   0 -11  -1   44.66    5.44
   0 -11  -1   40.09    4.12
   0 -11  -1   44.08    5.13
   0 -11  -2    7.05    2.25
   0 -11  -2    9.08    2.43
   0 -11  -2    9.44    2.16
   0 -11  -3   57.98    6.16
   0 -11  -3   52.73    5.02
   0 -11  -3   59.44    5.93
   0 -11  -4    9.68    2.43
   0 -11  -4   13.42    3.07
   0 -11  -4   11.29    2.39
   0 -11  -5    2.57    1.33
   0 -11  -5    6.87    2.66
   0 -11  -5    5.18    2.06
   0 -11  -6    2.35    1.57
   0 -11  -6   -0.30    0.88
   0 -11  -6    1.04    1.37
   0 -11  -7  101.82    8.22
   0 -11  -7   88.77    7.54
   0 -11  -7   91.85    7.54
   0 -11  -8   14.52    3.22
   0 -11  -8   13.02    3.02
   0 -11  -8   12.92    3.08
   0 -11  -9   29.34    4.49
   0 -11  -9   29.39    4.52
   0 -11  -9   34.29    4.76
   0 -11 -10   -0.30    1.36
   0 -11 -10    2.98    1.59
   0 -11 -10    0.80    1.11
   0 -11 -11   -0.59    1.32
   0 -11 -12    9.16    3.15
   0 -11 -13    7.54    2.91
   0 -11 -13   11.86    2.42
   0 -11 -14    1.61    0.97
   0 -11 -14    1.30    1.65
   0 -11 -15    2.76    1.20
   0 -11 -15    5.71    2.65
   0 -11 -16   15.16    4.44
   0 -11 -16   13.60    2.29
   0 -11 -17    0.84    0.77
   0 -11 -17    1.11    1.00
   0 -11 -17   -0.08    1.08
   0 -11 -18    2.90    1.36
   0 -11 -18    2.05    2.08
   0 -11 -18    2.68    1.00
   0 -11 -19   -1.06    1.32
   0 -11 -19    0.08    1.18
   0 -11 -20    0.96    1.18
   0 -11 -20    2.45    1.29
   0 -11 -21   22.40    3.08
   0 -11 -21   16.01    2.95
   0 -11 -22    2.30    1.35
   0 -11 -23   23.01    3.14
   0 -11 -23   14.83    3.07
   0 -11 -24    0.02    1.10
   0 -11 -24   -1.06    1.13
   0 -11 -25    0.37    1.18
   0 -11 -26    4.94    2.02
   0 -11 -27    5.07    1.65
   0 -11 -27    0.81    1.30
   0 -11 -28   -0.06    0.91
   0 -11 -28   -1.07    1.24
   0 -11 -29    5.19    1.49
   0 -11 -29    3.22    1.69
   0 -11 -30    0.72    1.10
   0  11  30    0.17    1.06
   0 -11 -30   -0.07    1.09
   0 -11 -31    2.16    1.50
   0  11  31    1.03    1.11
   0 -11 -32    1.08    1.08
   0  11  32    2.54    1.44
   0  11  33    1.74    1.28
   0 -11 -33    0.09    0.64
   0  11  34   -0.54    0.93
   0 -11 -34   -0.19    0.51
   0 -11 -35    0.30    0.59
   0  11  35   -0.05    0.63
   0  12 -45    0.24    0.71
   0  12 -44   -1.10    0.90
   0 -12  44   -0.61    0.63
   0 -12  44    0.22    0.53
   0 -12  43    5.27    1.12
   0 -12  43    3.91    1.01
   0 -12  43    5.37    1.06
   0 -12  43    5.85    1.79
   0  12 -43    5.47    1.53
   0 -12  42   10.72    1.49
   0 -12  42   11.15    1.57
   0 -12  42    9.84    1.57
   0 -12  42   12.63    2.49
   0 -12  41    7.27    1.42
   0 -12  41    7.56    1.41
   0 -12  41    7.21    2.25
   0 -12  41    8.42    1.50
   0 -12  40   -0.57    0.80
   0 -12  40    0.51    0.82
   0 -12  40    0.41    0.80
   0 -12  40    1.27    1.66
   0 -12  39    1.34    0.87
   0 -12  39    1.77    0.95
   0 -12  39    0.91    1.02
   0 -12  39    1.22    1.32
   0 -12  38    1.01    0.91
   0 -12  38    0.55    1.43
   0 -12  38    0.74    0.94
   0 -12  37    0.88    0.84
   0 -12  37    2.35    1.96
   0 -12  37    0.75    0.80
   0 -12  36    2.57    1.16
   0 -12  36    1.85    1.71
   0 -12  36    2.17    1.14
   0 -12  35   25.95    3.03
   0 -12  35   28.42    4.27
   0 -12  35   25.59    2.92
   0 -12  34   36.08    3.55
   0 -12  34   40.60    4.92
   0 -12  34   35.45    3.51
   0 -12  33   -1.02    1.66
   0 -12  33   -0.93    0.98
   0 -12  33    0.97    0.93
   0 -12  32    0.69    0.89
   0 -12  32   -0.56    0.99
   0 -12  31    0.94    0.79
   0 -12  31    2.31    1.13
   0 -12  31    3.54    1.89
   0 -12  30   30.86    3.37
   0 -12  30   31.50    4.38
   0 -12  30   28.13    3.07
   0 -12  29   29.08    4.10
   0 -12  29   27.30    3.09
   0 -12  28    1.28    1.55
   0 -12  28   -0.72    0.97
   0 -12  27   27.23    3.88
   0 -12  27   34.98    6.82
   0 -12  27   27.39    3.12
   0 -12  26    1.67    1.20
   0 -12  26    0.73    1.00
   0 -12  26    0.74    1.95
   0 -12  25   60.96    8.65
   0 -12  25   55.26    4.16
   0 -12  25   69.11    5.90
   0 -12  24   98.32    6.67
   0 -12  24   95.30    5.41
   0 -12  24  109.85   11.24
   0 -12  23   -0.46    1.63
   0 -12  23    0.08    0.76
   0 -12  22    3.50    1.67
   0 -12  22   -0.82    1.12
   0 -12  21    7.45    2.49
   0 -12  21    5.61    1.91
   0 -12  21    6.23    2.32
   0 -12  20    3.91    1.56
   0 -12  20    4.85    2.04
   0 -12  20    7.00    2.73
   0 -12  19   -1.04    1.04
   0 -12  19    1.14    1.65
   0 -12  19    1.58    1.73
   0 -12  18    2.46    1.52
   0 -12  18    0.76    1.11
   0 -12  18    1.83    1.26
   0 -12  17   13.98    3.33
   0 -12  17   14.27    3.64
   0 -12  17   12.57    3.10
   0 -12  16   13.75    3.23
   0 -12  16   11.35    3.03
   0 -12  16   12.22    3.04
   0 -12  15   10.19    2.91
   0 -12  15   15.49    3.26
   0 -12  15   12.68    3.31
   0 -12  14   62.32    6.67
   0 -12  14   56.76    6.35
   0 -12  14   57.59    6.10
   0 -12  13   -0.19    1.01
   0 -12  13    0.23    1.32
   0 -12  13    0.05    1.46
   0 -12  12   40.28    5.35
   0 -12  12   33.79    4.72
   0 -12  12   35.43    4.89
   0 -12  11    1.39    1.36
   0 -12  11    0.32    1.43
   0 -12  11   -0.94    0.99
   0 -12  10    2.26    1.52
   0 -12  10    2.70    1.81
   0 -12  10    1.40    1.10
   0 -12   9    9.35    2.83
   0 -12   9    7.24    2.62
   0 -12   9    5.78    2.06
   0 -12   8   17.59    3.75
   0 -12   8   19.00    3.72
   0 -12   8   14.78    2.99
   0 -12   7    4.57    1.95
   0 -12   7    3.03    1.79
   0 -12   7    1.77    1.22
   0 -12   6   24.48    4.02
   0 -12   6   22.94    4.18
   0 -12   6   21.20    3.25
   0 -12   5  235.45   10.25
   0 -12   5  256.73   13.44
   0 -12   5  265.54   12.89
   0 -12   4    9.92    1.95
   0 -12   4    8.11    2.14
   0 -12   4   14.79    3.47
   0 -12   4   15.10    3.55
   0 -12   3   56.09    6.04
   0 -12   3   57.59    6.49
   0 -12   3   45.65    4.05
   0 -12   2   72.31    6.78
   0 -12   2   65.03    5.02
   0 -12   2   68.42    6.97
   0 -12   1   75.61    7.34
   0 -12   1   76.81    6.97
   0 -12   1   69.13    5.35
   0 -12   0    4.71    2.02
   0 -12   0    6.54    2.62
   0 -12   0    2.74    1.17
   0 -12  -1    1.92    1.76
   0 -12  -1    2.30    1.39
   0 -12  -1    1.15    1.33
   0 -12  -2   12.38    3.10
   0 -12  -2   13.69    3.14
   0 -12  -2   13.24    2.60
   0 -12  -3   95.73    7.12
   0 -12  -3  112.79    9.06
   0 -12  -3  101.16    8.25
   0 -12  -4   11.15    2.91
   0 -12  -4    6.15    1.91
   0 -12  -4    5.09    1.81
   0 -12  -5    5.42    2.12
   0 -12  -5    4.85    1.88
   0 -12  -5    2.65    1.57
   0 -12  -6   18.38    3.48
   0 -12  -6   17.83    3.50
   0 -12  -6   26.38    4.49
   0 -12  -7    4.42    2.05
   0 -12  -7    3.23    1.56
   0 -12  -7    2.08    1.17
   0 -12  -8   13.98    3.25
   0 -12  -8   16.37    3.59
   0 -12  -8   14.06    3.29
   0 -12  -9    0.61    1.08
   0 -12  -9    2.89    1.89
   0 -12  -9   -2.54    1.95
   0 -12 -10    1.58    1.06
   0 -12 -11   16.11    2.36
   0 -12 -11   15.31    3.63
   0 -12 -12   -1.14    1.66
   0 -12 -12    1.40    1.04
   0 -12 -13    1.96    1.52
   0 -12 -13    0.62    1.26
   0 -12 -14   -2.70    2.22
   0 -12 -14   -0.67    1.00
   0 -12 -15    1.04    1.54
   0 -12 -15    5.51    1.62
   0 -12 -16    0.47    1.36
   0 -12 -16   -3.26    1.48
   0 -12 -17   19.88    4.72
   0 -12 -17   20.46    2.88
   0 -12 -18    3.83    1.59
   0 -12 -18   -2.60    2.85
   0 -12 -19    1.07    1.14
   0 -12 -20    2.37    1.24
   0 -12 -20    1.46    1.47
   0 -12 -21   11.65    2.78
   0 -12 -21   20.10    2.87
   0 -12 -22   -0.07    1.15
   0 -12 -23    6.64    2.16
   0 -12 -24    7.17    2.38
   0 -12 -25    1.84    1.59
   0 -12 -25    2.08    1.30
   0 -12 -26    5.82    1.46
   0 -12 -26    2.44    1.73
   0 -12 -27    1.45    1.00
   0 -12 -27    1.31    1.42
   0 -12 -28    5.11    1.50
   0  12  28    2.87    1.26
   0 -12 -29    4.14    1.34
   0  12  29    4.48    1.54
   0 -12 -30    0.26    0.85
   0 -12 -30   -0.21    0.73
   0  12  30    1.19    1.09
   0  12  31    2.91    1.46
   0 -12 -31    2.20    1.19
   0 -12 -32    1.01    0.74
   0 -12 -32    0.82    1.31
   0  12  32    0.14    0.78
   0 -12 -33    3.83    0.95
   0  12  33    3.71    1.41
   0 -12 -34    8.32    1.21
   0  13 -45    1.00    0.76
   0  13 -44    1.36    0.90
   0 -13  44    0.07    0.54
   0 -13  44    0.88    0.42
   0 -13  43    1.07    0.75
   0 -13  43    1.39    0.80
   0  13 -43    0.16    0.93
   0 -13  42    4.78    1.74
   0  13 -42   10.01    1.90
   0 -13  42    7.16    1.29
   0 -13  42    6.27    1.30
   0 -13  42    6.44    1.19
   0 -13  41   -0.76    0.69
   0 -13  41    1.22    0.91
   0 -13  41    1.51    1.32
   0 -13  41   -0.17    0.69
   0 -13  40    6.72    2.29
   0 -13  40    8.69    1.63
   0 -13  40    9.61    1.69
   0 -13  40    8.64    1.57
   0 -13  39    2.13    1.50
   0 -13  39    0.56    0.77
   0 -13  39    1.47    0.93
   0 -13  39    1.73    1.00
   0 -13  38    0.14    0.77
   0 -13  38    0.42    1.45
   0 -13  38   -0.61    0.87
   0 -13  38    1.48    1.11
   0 -13  37   10.47    2.03
   0 -13  37   10.07    1.81
   0 -13  37   10.42    2.05
   0 -13  37    8.86    2.50
   0 -13  36    1.24    0.98
   0 -13  36    0.58    0.78
   0 -13  36    0.96    1.93
   0 -13  35    4.37    1.91
   0 -13  35    9.33    1.77
   0 -13  35    8.50    1.82
   0 -13  34   16.28    2.53
   0 -13  34   22.45    3.75
   0 -13  34   18.16    2.49
   0 -13  33   -0.03    0.80
   0 -13  33    2.80    1.29
   0 -13  33   -0.27    1.51
   0 -13  32   20.39    3.66
   0 -13  32   18.10    2.67
   0 -13  32   21.03    2.75
   0 -13  31   63.85    6.10
   0 -13  31   60.49    4.56
   0 -13  31   56.72    4.41
   0 -13  30   58.29    5.76
   0 -13  30   54.27    4.31
   0 -13  30   48.47    4.08
   0 -13  29   48.89    5.20
   0 -13  29   38.56    3.64
   0 -13  29   40.64    3.76
   0 -13  28   -0.34    1.63
   0 -13  28    0.85    1.09
   0 -13  28    1.79    0.97
   0 -13  27  122.93   13.04
   0 -13  27  122.25    8.04
   0 -13  27  113.79    6.16
   0 -13  26    0.72    1.30
   0 -13  26    2.13    1.16
   0 -13  25   19.05    2.61
   0 -13  25   20.37    5.30
   0 -13  25   16.39    3.10
   0 -13  24    5.48    2.68
   0 -13  24    6.84    1.66
   0 -13  24    7.73    2.30
   0 -13  23    1.56    1.38
   0 -13  23    3.74    1.10
   0 -13  22   16.82    2.87
   0 -13  22   24.39    2.77
   0 -13  21   11.33    1.94
   0 -13  21   12.04    2.48
   0 -13  21   10.23    2.69
   0 -13  21   12.89    3.08
   0 -13  21   14.56    4.14
   0 -13  20    1.44    1.13
   0 -13  20    1.14    1.58
   0 -13  20   -1.24    0.99
   0 -13  20   -0.94    1.42
   0 -13  20   -1.26    1.31
   0 -13  19   19.70    3.83
   0 -13  19   26.54    4.79
   0 -13  19   24.04    4.93
   0 -13  18  159.66   11.30
   0 -13  18  147.94   10.56
   0 -13  18  154.65   11.96
   0 -13  17   25.74    4.81
   0 -13  17   26.36    4.58
   0 -13  17   23.10    4.14
   0 -13  16  120.05    9.78
   0 -13  16  124.51   10.24
   0 -13  16  117.08    9.29
   0 -13  15    3.90    1.74
   0 -13  15    3.59    1.86
   0 -13  15    1.46    1.21
   0 -13  14    2.26    1.53
   0 -13  14    0.08    1.20
   0 -13  14    3.70    1.87
   0 -13  13  139.94   10.04
   0 -13  13  140.09   10.11
   0 -13  13  143.90   10.61
   0 -13  12    1.90    1.24
   0 -13  12   -0.17    1.31
   0 -13  12    0.05    1.07
   0 -13  11   16.86    3.81
   0 -13  11   20.32    3.84
   0 -13  11   18.95    3.61
   0 -13  10    1.44    1.65
   0 -13  10    1.55    1.59
   0 -13   9   30.87    4.36
   0 -13   9   31.61    4.98
   0 -13   9   33.45    4.90
   0 -13   8   12.45    3.18
   0 -13   8   13.79    3.30
   0 -13   8   12.54    2.86
   0 -13   7   15.29    3.48
   0 -13   7   13.35    2.77
   0 -13   7   14.64    3.27
   0 -13   6    5.02    2.04
   0 -13   6    1.73    1.26
   0 -13   6    4.69    1.89
   0 -13   5  107.54    8.74
   0 -13   5  105.68    9.06
   0 -13   4   47.87    5.85
   0 -13   4   54.17    6.53
   0 -13   3   26.86    4.61
   0 -13   3   26.22    4.34
   0 -13   2    5.48    2.43
   0 -13   2    8.09    2.54
   0 -13   2    5.14    1.68
   0 -13   1    9.20    2.67
   0 -13   1   11.09    3.17
   0 -13   1    8.30    1.89
   0 -13   0    7.17    2.06
   0 -13   0    8.35    2.51
   0 -13   0    8.43    2.65
   0 -13  -1    6.33    2.65
   0 -13  -1    8.84    2.87
   0 -13  -1    4.17    1.55
   0 -13  -2    3.60    1.66
   0 -13  -2    4.48    1.43
   0 -13  -2    4.63    2.05
   0 -13  -3   23.68    4.40
   0 -13  -3   22.27    3.60
   0 -13  -3   23.57    4.32
   0 -13  -4    2.02    1.44
   0 -13  -4    2.83    2.02
   0 -13  -4    5.65    2.47
   0 -13  -5   52.57    6.49
   0 -13  -5   50.75    5.86
   0 -13  -5   62.97    7.05
   0 -13  -6    2.13    1.43
   0 -13  -6    1.02    1.16
   0 -13  -6    2.36    1.69
   0 -13  -7   30.04    4.81
   0 -13  -7   34.74    5.29
   0 -13  -7   35.80    5.47
   0 -13  -8    3.42    1.35
   0 -13  -8    3.90    1.73
   0 -13  -8    4.64    2.31
   0 -13  -8    0.90    1.02
   0 -13  -9   11.61    3.07
   0 -13  -9   11.00    2.10
   0 -13  -9   14.40    3.36
   0 -13 -10   22.88    2.93
   0 -13 -10   25.84    4.85
   0 -13 -11   17.45    2.60
   0 -13 -11   16.06    2.66
   0 -13 -11   17.95    4.09
   0 -13 -12    0.65    1.47
   0 -13 -12    0.86    1.04
   0 -13 -12    1.59    1.96
   0 -13 -13    9.77    2.31
   0 -13 -13   11.93    3.43
   0 -13 -13   12.81    2.46
   0 -13 -14    3.02    1.53
   0 -13 -14    2.02    1.68
   0 -13 -14    2.31    1.32
   0 -13 -15    0.07    1.11
   0 -13 -15   -0.82    1.62
   0 -13 -16    7.25    1.92
   0 -13 -16   12.69    3.67
   0 -13 -17   -1.04    1.10
   0 -13 -18    1.19    1.25
   0 -13 -23    1.84    1.27
   0 -13 -24    1.28    1.04
   0 -13 -25   -0.18    0.90
   0 -13 -26    1.73    1.08
   0 -13 -27    1.61    1.12
   0  13  27    2.82    1.39
   0 -13 -28    7.75    1.73
   0  13  28    6.54    1.86
   0 -13 -28    5.44    1.74
   0  13  29    2.99    1.37
   0 -13 -29    1.40    1.02
   0 -13 -29    1.30    0.95
   0  13  30    1.17    1.03
   0 -13 -30    0.08    0.76
   0 -13 -31    0.17    0.62
   0  13  31    0.11    0.75
   0 -13 -32   -0.18    0.55
   0 -13 -33    0.70    0.51
   0  14 -44    4.20    1.14
   0 -14  43    0.65    0.48
   0 -14  43    1.90    0.75
   0 -14  42    1.58    0.77
   0 -14  42    2.49    0.94
   0  14 -42    3.41    1.34
   0 -14  42    2.16    0.86
   0 -14  41    0.20    1.32
   0 -14  41   -0.09    0.69
   0 -14  41    0.55    0.66
   0 -14  41   -1.14    0.71
   0 -14  40   -1.62    0.84
   0 -14  40    0.80    0.84
   0 -14  40    0.88    1.27
   0 -14  40    1.36    0.99
   0 -14  39    4.82    1.82
   0 -14  39    2.99    1.10
   0 -14  39    3.78    1.18
   0 -14  39    4.47    1.14
   0 -14  38    8.00    1.71
   0 -14  38    8.53    1.56
   0 -14  38    6.86    1.57
   0 -14  38    6.56    2.27
   0 -14  37    2.57    1.05
   0 -14  37   -0.09    1.38
   0 -14  37    1.47    1.13
   0 -14  37    2.25    1.19
   0 -14  36   15.09    2.15
   0 -14  36   21.46    3.68
   0 -14  36   17.45    2.61
   0 -14  36   13.74    2.21
   0 -14  35   21.52    2.90
   0 -14  35   22.81    3.75
   0 -14  35   22.41    2.70
   0 -14  35   20.79    2.54
   0 -14  34    5.68    1.57
   0 -14  34    5.47    1.63
   0 -14  34    3.98    2.10
   0 -14  34    4.70    1.38
   0 -14  33    3.07    1.26
   0 -14  33    4.14    1.39
   0 -14  33    2.33    1.53
   0 -14  32    9.02    1.86
   0 -14  32   11.83    2.14
   0 -14  32   11.69    2.90
   0 -14  31    0.75    0.98
   0 -14  31    2.26    1.79
   0 -14  31    1.58    1.22
   0 -14  30    1.08    1.02
   0 -14  30    0.27    1.37
   0 -14  30    3.02    1.29
   0 -14  29   11.01    2.09
   0 -14  29   10.58    2.02
   0 -14  29   11.99    2.94
   0 -14  28   -0.33    0.88
   0 -14  28   -0.90    1.42
   0 -14  28    0.29    0.86
   0 -14  27    0.29    1.33
   0 -14  27    2.72    1.17
   0 -14  27   -0.37    0.88
   0 -14  26   41.35    3.68
   0 -14  26   43.32    3.78
   0 -14  25   23.24    3.54
   0 -14  25   24.61    2.89
   0 -14  25   22.55    2.66
   0 -14  25   25.18    6.04
   0 -14  24    4.94    1.24
   0 -14  24    7.63    1.68
   0 -14  24    7.76    3.16
   0 -14  24    6.02    2.33
   0 -14  23    3.02    1.18
   0 -14  23    2.15    1.34
   0 -14  23    5.14    3.19
   0 -14  22   11.47    3.79
   0 -14  22    6.08    2.03
   0 -14  22    7.44    1.67
   0 -14  21    4.10    1.24
   0 -14  21    0.86    1.30
   0 -14  21    1.28    1.48
   0 -14  21    0.81    1.94
   0 -14  20    8.05    2.92
   0 -14  20    4.70    1.81
   0 -14  20    3.11    1.09
   0 -14  20    4.54    2.13
   0 -14  20    6.97    2.96
   0 -14  19    1.03    1.44
   0 -14  19    0.28    1.25
   0 -14  19    3.57    2.21
   0 -14  19    0.23    0.86
   0 -14  19   -0.54    1.74
   0 -14  19    1.29    0.87
   0 -14  18   -0.59    1.37
   0 -14  18    3.21    1.87
   0 -14  18    1.83    1.23
   0 -14  18    2.37    1.29
   0 -14  18    0.11    0.80
   0 -14  18    3.89    1.43
   0 -14  18    1.77    2.06
   0 -14  17    9.26    3.07
   0 -14  17   12.26    3.56
   0 -14  17   10.50    1.96
   0 -14  17   11.16    2.40
   0 -14  17    8.57    2.78
   0 -14  16   18.02    3.93
   0 -14  16   15.00    3.59
   0 -14  16   14.81    3.78
   0 -14  15   24.27    4.67
   0 -14  15   24.40    4.57
   0 -14  15   25.44    4.75
   0 -14  14   43.62    6.14
   0 -14  14   45.81    6.15
   0 -14  14   45.31    6.09
   0 -14  13    3.29    1.65
   0 -14  13    3.68    1.94
   0 -14  13    2.89    1.52
   0 -14  12   32.31    4.95
   0 -14  12   33.86    5.22
   0 -14  12   34.12    5.44
   0 -14  11   10.43    3.16
   0 -14  11    9.55    2.69
   0 -14  11   11.41    3.13
   0 -14  10   66.93    7.20
   0 -14  10   70.62    6.94
   0 -14  10   71.79    7.82
   0 -14   9   21.99    4.34
   0 -14   9   21.17    3.74
   0 -14   9   19.02    4.21
   0 -14   8    3.51    1.92
   0 -14   8    4.40    2.00
   0 -14   7   -0.70    1.85
   0 -14   7    1.33    1.42
   0 -14   6    0.80    1.10
   0 -14   6    1.17    1.23
   0 -14   5    0.46    1.63
   0 -14   5    2.34    1.75
   0 -14   4    2.02    1.73
   0 -14   4    4.34    2.27
   0 -14   3   17.24    3.90
   0 -14   3   16.43    3.79
   0 -14   2    3.40    2.04
   0 -14   2    1.97    1.42
   0 -14   1    0.38    1.13
   0 -14   1   -1.16    1.70
   0 -14   0    0.97    1.62
   0 -14   0    1.34    1.36
   0 -14  -1    0.70    1.27
   0 -14  -1    0.67    0.91
   0 -14  -1    2.95    1.61
   0 -14  -2   11.31    2.67
   0 -14  -2    7.74    2.90
   0 -14  -2    8.88    3.00
   0 -14  -3    4.14    1.71
   0 -14  -3    1.64    1.22
   0 -14  -3    1.65    1.23
   0 -14  -4   -0.35    1.13
   0 -14  -4   -1.22    1.36
   0 -14  -4   -1.29    1.02
   0 -14  -4   -0.21    0.91
   0 -14  -4    0.78    1.15
   0 -14  -5   -0.48    0.95
   0 -14  -5   -1.26    0.95
   0 -14  -5    0.78    1.37
   0 -14  -5   -0.74    1.79
   0 -14  -5    0.03    1.07
   0 -14  -6    0.34    0.82
   0 -14  -6    2.18    1.84
   0 -14  -6   -0.72    1.23
   0 -14  -6   -1.07    1.57
   0 -14  -6    1.73    1.52
   0 -14  -7    7.35    2.91
   0 -14  -7    0.75    1.22
   0 -14  -7    3.25    1.46
   0 -14  -7    2.89    2.15
   0 -14  -7    3.76    2.42
   0 -14  -8    5.77    2.09
   0 -14  -8    8.98    3.02
   0 -14  -8    4.72    1.50
   0 -14  -8    3.91    1.87
   0 -14  -9    1.20    1.11
   0 -14  -9    2.65    1.55
   0 -14  -9   -0.84    1.47
   0 -14 -10    1.54    1.30
   0 -14 -10    0.99    1.76
   0 -14 -10    1.99    1.50
   0 -14 -11    1.39    1.07
   0 -14 -11    3.21    1.67
   0 -14 -11    5.37    2.26
   0 -14 -12   -0.44    1.25
   0 -14 -12   -1.18    1.77
   0 -14 -12   -0.76    1.04
   0 -14 -13   18.02    2.85
   0 -14 -13   20.27    4.72
   0 -14 -13   25.48    3.31
   0 -14 -14   14.39    4.00
   0 -14 -14   14.13    2.71
   0 -14 -15    7.26    2.01
   0 -14 -20    1.26    1.10
   0 -14 -21   13.88    2.50
   0 -14 -22    8.62    1.98
   0 -14 -23    1.77    1.19
   0 -14 -24    2.10    1.06
   0 -14 -24    1.40    1.01
   0 -14 -25    0.55    0.89
   0 -14 -25    0.39    0.98
   0 -14 -26    1.68    1.20
   0 -14 -26    2.81    1.22
   0  14  26    0.70    1.05
   0 -14 -27    0.69    0.79
   0 -14 -27    0.40    0.86
   0  14  27    1.86    1.21
   0  14  28   -0.23    0.76
   0 -14 -28    0.70    0.76
   0 -14 -28    1.69    0.97
   0 -14 -29    0.24    0.63
   0 -14 -29    0.13    0.67
   0  14  29   -1.01    0.86
   0 -14 -30    4.45    1.05
   0 -14 -30   -0.18    1.03
   0 -14 -31    0.88    0.55
   0 -15  43    5.52    0.98
   0  15 -42    2.66    1.07
   0 -15  42    2.10    0.68
   0 -15  42    2.62    0.88
   0 -15  42    1.84    0.71
   0  15 -41    1.41    1.09
   0 -15  41    1.25    0.69
   0 -15  41    0.69    0.68
   0 -15  41    1.54    0.78
   0  15 -40   -0.57    0.84
   0 -15  40    0.92    0.81
   0 -15  40    0.87    0.66
   0 -15  40   -0.56    0.78
   0 -15  39    9.23    2.56
   0 -15  39    7.46    1.46
   0 -15  39    6.98    1.39
   0 -15  39    7.97    1.60
   0 -15  38    5.31    1.27
   0 -15  38    5.84    1.35
   0 -15  38    8.69    2.44
   0 -15  38    6.93    1.63
   0 -15  37    3.84    1.29
   0 -15  37    4.88    1.34
   0 -15  37    2.65    1.56
   0 -15  37    3.22    1.05
   0 -15  36   10.19    1.82
   0 -15  36   10.21    1.90
   0 -15  36   16.24    3.20
   0 -15  36   10.27    1.75
   0 -15  35    2.86    2.15
   0 -15  35    4.82    1.43
   0 -15  35    2.58    1.10
   0 -15  35    4.37    1.51
   0 -15  34   21.63    2.97
   0 -15  34   21.11    2.70
   0 -15  34   19.02    2.47
   0 -15  34   19.81    3.68
   0 -15  33   16.42    3.32
   0 -15  33   14.69    2.20
   0 -15  33   16.40    2.58
   0 -15  33   15.15    2.34
   0 -15  32    6.09    1.72
   0 -15  32    9.12    2.86
   0 -15  32    5.38    1.46
   0 -15  32    4.94    1.40
   0 -15  31    7.20    1.89
   0 -15  31    9.14    1.98
   0 -15  31    6.77    1.66
   0 -15  31    2.64    1.69
   0 -15  30   13.54    2.21
   0 -15  30   13.04    2.17
   0 -15  30   11.56    2.86
   0 -15  30   11.55    2.32
   0 -15  29    7.54    1.72
   0 -15  29    8.41    1.98
   0 -15  29   11.87    2.82
   0 -15  29    7.64    1.76
   0 -15  28   12.09    2.05
   0 -15  28   13.20    2.24
   0 -15  28   14.85    3.09
   0 -15  28   12.59    2.39
   0 -15  27    3.41    1.15
   0 -15  27    4.30    2.25
   0 -15  27    4.60    1.40
   0 -15  27    6.04    1.73
   0 -15  26    9.04    1.80
   0 -15  26    8.44    1.96
   0 -15  26    7.94    1.72
   0 -15  26    6.05    2.26
   0 -15  25    2.28    1.04
   0 -15  25    4.44    1.55
   0 -15  25    2.43    1.83
   0 -15  25    3.44    1.46
   0 -15  24   11.85    2.08
   0 -15  24   10.77    1.82
   0 -15  24   13.82    2.42
   0 -15  24    8.62    2.57
   0 -15  23    6.03    2.39
   0 -15  23    8.83    1.97
   0 -15  23    9.28    3.34
   0 -15  23    9.39    1.86
   0 -15  23    6.98    1.72
   0 -15  22   10.50    2.51
   0 -15  22   11.44    1.97
   0 -15  22   15.56    4.50
   0 -15  22   12.77    2.28
   0 -15  22   12.30    1.95
   0 -15  21   32.65    3.40
   0 -15  21   24.01    3.71
   0 -15  21   34.26    6.46
   0 -15  21   28.82    2.91
   0 -15  21   33.66    5.75
   0 -15  21   33.06    3.29
   0 -15  21   35.69    5.80
   0 -15  20   17.59    2.59
   0 -15  20   19.22    2.34
   0 -15  20   25.14    5.05
   0 -15  20   20.16    4.74
   0 -15  20   20.79    4.44
   0 -15  20   15.60    1.64
   0 -15  20   10.66    2.59
   0 -15  20   16.52    2.42
   0 -15  19    7.42    1.16
   0 -15  19    8.83    1.72
   0 -15  19    7.11    1.42
   0 -15  19    7.25    2.24
   0 -15  19    8.81    1.95
   0 -15  19    8.14    2.97
   0 -15  19    7.72    3.44
   0 -15  19    4.07    2.07
   0 -15  18    2.70    0.82
   0 -15  18    3.21    1.31
   0 -15  18    2.66    1.06
   0 -15  18    3.24    2.22
   0 -15  18    2.10    1.16
   0 -15  18    5.85    2.61
   0 -15  18    3.77    2.43
   0 -15  17    4.27    1.30
   0 -15  17    3.78    1.32
   0 -15  17    4.48    2.00
   0 -15  17    4.42    1.06
   0 -15  17    1.85    0.94
   0 -15  17    5.95    2.66
   0 -15  17    3.37    2.30
   0 -15  16    3.95    2.47
   0 -15  16    4.13    1.89
   0 -15  16    3.29    1.22
   0 -15  16    3.22    0.95
   0 -15  16    2.70    1.12
   0 -15  16    4.95    2.27
   0 -15  15    0.74    0.53
   0 -15  15   -0.96    1.49
   0 -15  15    0.33    0.74
   0 -15  15    1.04    2.29
   0 -15  15   -0.46    1.49
   0 -15  15    0.29    0.76
   0 -15  14   21.78    2.01
   0 -15  14   22.88    4.85
   0 -15  14   17.57    2.43
   0 -15  14   23.85    4.76
   0 -15  14   16.43    2.35
   0 -15  14   23.13    4.63
   0 -15  13   22.88    2.01
   0 -15  13   25.90    5.08
   0 -15  13   26.22    4.84
   0 -15  13   21.49    2.61
   0 -15  13   22.90    4.64
   0 -15  12   23.03    2.00
   0 -15  12   24.39    4.88
   0 -15  12   22.00    4.20
   0 -15  12   21.27    4.55
   0 -15  11   14.76    3.69
   0 -15  11   17.56    4.06
   0 -15  10   16.60    4.12
   0 -15  10   18.12    4.12
   0 -15   9    1.43    1.15
   0 -15   9    0.98    1.84
   0 -15   8    3.99    2.15
   0 -15   8    2.03    1.41
   0 -15   7    5.71    2.40
   0 -15   7    4.88    2.71
   0 -15   6    4.72    2.48
   0 -15   6    3.36    2.39
   0 -15   5   19.65    4.43
   0 -15   5   20.01    4.15
   0 -15   4    3.57    2.14
   0 -15   4    3.66    2.13
   0 -15   3    0.96    1.30
   0 -15   3    1.15    1.90
   0 -15   2   20.98    2.73
   0 -15   2   17.21    1.74
   0 -15   2   22.16    4.78
   0 -15   2   18.61    4.18
   0 -15   1    5.13    1.19
   0 -15   1    3.56    1.50
   0 -15   1    3.67    1.17
   0 -15   1    7.94    2.79
   0 -15   1    6.20    2.58
   0 -15   0   31.61    3.24
   0 -15   0   35.13    3.61
   0 -15   0   32.89    2.50
   0 -15   0   39.25    6.08
   0 -15   0   32.27    5.35
   0 -15  -1   15.82    2.39
   0 -15  -1   15.68    2.16
   0 -15  -1   15.65    3.87
   0 -15  -1   17.10    1.79
   0 -15  -1   15.89    2.53
   0 -15  -1   15.65    3.97
   0 -15  -2    8.70    1.98
   0 -15  -2    7.51    1.52
   0 -15  -2    9.15    1.97
   0 -15  -2   12.29    3.31
   0 -15  -2    7.48    2.76
   0 -15  -3    8.00    1.84
   0 -15  -3    8.91    1.70
   0 -15  -3    8.14    1.25
   0 -15  -3    8.57    2.83
   0 -15  -3   10.48    2.91
   0 -15  -3    7.99    1.93
   0 -15  -4   11.45    3.53
   0 -15  -4    9.58    1.82
   0 -15  -4    6.19    1.12
   0 -15  -4    7.08    2.58
   0 -15  -4   10.84    2.16
   0 -15  -5   43.54    6.39
   0 -15  -5   37.38    5.26
   0 -15  -5   34.47    2.54
   0 -15  -5   33.80    3.97
   0 -15  -5   36.68    3.85
   0 -15  -5   43.12    6.36
   0 -15  -5   39.57    3.42
   0 -15  -6    4.19    1.34
   0 -15  -6    2.84    0.90
   0 -15  -6    5.71    2.87
   0 -15  -6    5.01    1.94
   0 -15  -6    2.15    1.90
   0 -15  -6    4.02    1.42
   0 -15  -6    7.11    3.20
   0 -15  -7    2.74    1.52
   0 -15  -7    2.40    1.52
   0 -15  -7   -0.69    0.87
   0 -15  -7    3.65    2.29
   0 -15  -8   20.10    3.22
   0 -15  -8   17.67    3.95
   0 -15  -8   16.21    2.34
   0 -15  -9    1.27    0.84
   0 -15  -9    3.01    1.53
   0 -15  -9    5.54    2.44
   0 -15 -10    0.19    1.28
   0 -15 -10    3.02    2.54
   0 -15 -11    9.20    3.23
   0 -15 -11    7.69    2.28
   0 -15 -12    4.91    1.89
   0 -15 -13   25.31    3.35
   0 -15 -14    6.82    2.01
   0 -15 -15   -0.59    1.30
   0 -15 -16    3.07    1.54
   0 -15 -17    1.27    1.25
   0 -15 -18   -0.26    0.98
   0 -15 -19    0.45    0.91
   0 -15 -19    0.83    1.08
   0 -15 -20    2.95    1.37
   0 -15 -20    3.93    1.39
   0 -15 -21    3.05    1.34
   0 -15 -21    2.89    1.45
   0 -15 -22   11.27    1.97
   0 -15 -22    7.99    2.00
   0 -15 -23    0.49    0.82
   0 -15 -23    0.12    0.87
   0  15  24    0.77    0.99
   0 -15 -24   -0.06    0.86
   0 -15 -24    0.45    0.86
   0 -15 -25    0.40    0.81
   0 -15 -25    0.20    0.98
   0  15  25    1.62    1.04
   0 -15 -26   -0.07    0.64
   0 -15 -26    0.43    0.76
   0 -15 -27    1.32    0.92
   0 -15 -27    1.49    0.85
   0 -15 -28    2.60    0.87
   0 -15 -28    0.59    0.70
   0 -15 -29   -0.71    0.61
   0 -15 -30    0.13    0.44
   0 -16  43    2.46    0.69
   0 -16  42    2.57    0.82
   0 -16  41    0.99    0.71
   0 -16  41    0.62    0.57
   0 -16  41   -0.06    0.56
   0 -16  40    4.16    0.99
   0 -16  40    4.82    1.22
   0 -16  40    3.72    1.02
   0 -16  39    0.51    0.61
   0  16 -39    1.56    0.97
   0 -16  39    1.87    1.01
   0 -16  39    1.08    0.81
   0 -16  38    0.61    0.70
   0 -16  38    1.19    0.77
   0 -16  38   -0.14    0.76
   0 -16  37    1.54    0.98
   0 -16  37    1.98    0.98
   0 -16  37    1.57    1.09
   0 -16  36   15.25    2.31
   0 -16  36   14.03    1.93
   0 -16  36   14.91    2.09
   0 -16  35    0.26    0.83
   0 -16  35    1.80    1.06
   0 -16  35   -0.35    1.45
   0 -16  35   -0.38    0.96
   0 -16  34    0.17    0.77
   0 -16  34    1.52    1.08
   0 -16  34    0.13    0.88
   0 -16  34    0.61    1.53
   0 -16  33    0.57    0.86
   0 -16  33    0.87    1.53
   0 -16  33    1.10    1.00
   0 -16  33    0.13    0.77
   0 -16  32    8.94    2.05
   0 -16  32    7.62    1.64
   0 -16  32    7.42    1.61
   0 -16  32    8.44    2.71
   0 -16  31    5.40    1.67
   0 -16  31    2.06    1.06
   0 -16  31    3.39    1.32
   0 -16  31    5.41    2.24
   0 -16  30   17.64    2.79
   0 -16  30   17.86    3.53
   0 -16  30   17.75    2.46
   0 -16  30   17.32    2.44
   0 -16  29    4.31    2.02
   0 -16  29    7.29    1.65
   0 -16  29    7.89    2.00
   0 -16  29    5.15    1.48
   0 -16  28    5.74    1.83
   0 -16  28    5.11    1.53
   0 -16  28    9.08    2.75
   0 -16  28    4.13    1.19
   0 -16  27    0.43    1.44
   0 -16  27    1.44    0.94
   0 -16  27    0.60    1.16
   0 -16  27   -0.22    0.75
   0 -16  26    3.59    1.99
   0 -16  26    0.98    0.98
   0 -16  26    1.02    0.99
   0 -16  26    3.53    1.42
   0 -16  25   16.29    2.61
   0 -16  25   14.92    3.23
   0 -16  25   14.88    2.39
   0 -16  25   14.17    2.15
   0 -16  24    2.13    1.23
   0 -16  24    2.08    1.12
   0 -16  24    0.29    0.76
   0 -16  24    0.65    1.50
   0 -16  23    2.92    1.19
   0 -16  23    3.32    1.18
   0 -16  23    4.88    1.54
   0 -16  22    1.66    1.11
   0 -16  22    0.87    1.06
   0 -16  22    1.45    0.91
   0 -16  21    2.29    1.30
   0 -16  21    6.32    3.98
   0 -16  21    2.69    0.93
   0 -16  21    2.13    1.21
   0 -16  21    2.79    1.15
   0 -16  20    1.17    0.88
   0 -16  20    0.09    0.68
   0 -16  20    0.59    0.88
   0 -16  20   -2.63    2.35
   0 -16  20   -0.15    2.40
   0 -16  20    1.61    1.56
   0 -16  20    0.39    0.55
   0 -16  19   45.27    6.88
   0 -16  19   37.39    3.16
   0 -16  19   38.82    3.65
   0 -16  19   37.84    3.82
   0 -16  19   44.51    6.75
   0 -16  19   39.46    6.50
   0 -16  19   34.10    2.45
   0 -16  18   15.57    2.11
   0 -16  18   17.55    3.98
   0 -16  18   13.99    1.67
   0 -16  18   11.05    3.16
   0 -16  18   12.75    2.14
   0 -16  18   10.99    2.11
   0 -16  18   14.61    3.99
   0 -16  17   63.21    7.97
   0 -16  17   53.60    7.61
   0 -16  17   49.57    4.04
   0 -16  17   49.83    3.05
   0 -16  17   57.43    7.51
   0 -16  17   50.64    4.24
   0 -16  16    0.69    0.56
   0 -16  16    0.98    2.30
   0 -16  16    1.27    0.89
   0 -16  16    0.79    1.33
   0 -16  16   -0.46    2.27
   0 -16  16    1.18    1.24
   0 -16  15   -0.89    1.90
   0 -16  15   -0.91    0.92
   0 -16  15    1.11    0.95
   0 -16  15    1.87    2.16
   0 -16  15    0.25    1.25
   0 -16  15    1.42    0.87
   0 -16  14   67.90    8.10
   0 -16  14   58.68    4.43
   0 -16  14   56.55    4.38
   0 -16  14   73.65    8.63
   0 -16  14   61.56    3.35
   0 -16  13    2.19    1.12
   0 -16  13    1.59    1.08
   0 -16  13    0.42    0.90
   0 -16  13    0.84    1.53
   0 -16  13    0.00    1.86
   0 -16  13    0.96    0.82
   0 -16  12    7.48    1.26
   0 -16  12    7.78    3.23
   0 -16  12    5.17    1.52
   0 -16  12    9.74    3.34
   0 -16  12    4.05    1.45
   0 -16  12    2.88    1.44
   0 -16  11   11.68    3.53
   0 -16  11    9.79    2.08
   0 -16  11   11.60    1.53
   0 -16  11    9.94    2.18
   0 -16  11    9.79    1.93
   0 -16  11    8.24    3.00
   0 -16  10    6.20    1.94
   0 -16  10    4.93    2.49
   0 -16  10    5.23    2.50
   0 -16  10    5.98    1.30
   0 -16  10    3.39    1.38
   0 -16  10    3.65    1.47
   0 -16   9   17.03    4.07
   0 -16   9   19.28    4.60
   0 -16   9   11.88    2.18
   0 -16   9    9.74    2.27
   0 -16   9   16.53    1.79
   0 -16   9   12.13    2.08
   0 -16   8   10.80    1.51
   0 -16   8    6.65    1.98
   0 -16   8    7.79    1.89
   0 -16   8    9.23    2.89
   0 -16   8    6.27    1.55
   0 -16   8    9.86    3.23
   0 -16   7   10.80    1.56
   0 -16   7   11.39    3.72
   0 -16   7   11.36    2.02
   0 -16   7   14.01    3.85
   0 -16   7   11.05    2.05
   0 -16   7   14.38    2.67
   0 -16   6   22.53    4.82
   0 -16   6   15.76    2.49
   0 -16   6   18.37    2.70
   0 -16   6   18.30    2.62
   0 -16   6   22.95    2.05
   0 -16   6   24.58    5.21
   0 -16   6   15.53    2.16
   0 -16   5   -0.13    0.96
   0 -16   5    0.45    1.70
   0 -16   5   -0.03    1.28
   0 -16   5    3.57    1.54
   0 -16   5    1.09    0.97
   0 -16   5    2.28    1.62
   0 -16   5    4.67    1.44
   0 -16   4   27.51    3.20
   0 -16   4   32.26    5.74
   0 -16   4   34.31    5.93
   0 -16   4   23.97    2.85
   0 -16   4   26.79    3.48
   0 -16   4   34.32    2.61
   0 -16   3    4.47    1.47
   0 -16   3    5.47    2.60
   0 -16   3    3.68    1.84
   0 -16   3    4.83    1.14
   0 -16   3    4.09    1.50
   0 -16   3    7.18    2.08
   0 -16   2    1.37    1.44
   0 -16   2    3.64    1.62
   0 -16   2    3.66    1.17
   0 -16   2    1.22    1.43
   0 -16   2    0.15    1.41
   0 -16   2   -1.14    1.00
   0 -16   1   34.16    3.37
   0 -16   1   45.29    6.68
   0 -16   1   33.63    3.82
   0 -16   1   41.26    6.48
   0 -16   1   41.68    2.74
   0 -16   1   36.20    3.85
   0 -16   0    3.24    2.12
   0 -16   0    4.56    2.74
   0 -16   0    5.04    1.10
   0 -16   0    2.14    1.36
   0 -16   0    4.27    1.46
   0 -16   0    3.13    1.74
   0 -16  -1   17.56    4.09
   0 -16  -1   15.82    2.21
   0 -16  -1   19.61    2.72
   0 -16  -1   19.89    2.93
   0 -16  -1   21.23    4.70
   0 -16  -1   18.89    2.97
   0 -16  -1   14.35    1.65
   0 -16  -2    0.53    1.16
   0 -16  -2    0.82    1.37
   0 -16  -2    0.63    0.65
   0 -16  -2    2.12    1.08
   0 -16  -2    1.27    2.55
   0 -16  -2   -3.15    2.88
   0 -16  -2   -0.35    1.15
   0 -16  -3   -0.16    1.54
   0 -16  -3    0.56    0.58
   0 -16  -3   -0.86    1.21
   0 -16  -3   -0.29    0.79
   0 -16  -3    0.46    1.02
   0 -16  -3    2.86    2.26
   0 -16  -3   -0.36    1.01
   0 -16  -4    5.73    1.66
   0 -16  -4    7.25    1.78
   0 -16  -4    4.81    1.56
   0 -16  -4    5.76    1.57
   0 -16  -4    6.18    2.85
   0 -16  -4    4.58    0.97
   0 -16  -4    5.36    2.82
   0 -16  -5    0.56    0.65
   0 -16  -5    5.04    2.74
   0 -16  -5    1.80    1.84
   0 -16  -5    1.57    1.25
   0 -16  -5    0.83    0.91
   0 -16  -5    0.55    1.34
   0 -16  -5    0.57    0.97
   0 -16  -6   14.72    1.66
   0 -16  -6   14.67    2.75
   0 -16  -6   14.94    2.64
   0 -16  -6   14.32    2.20
   0 -16  -7   60.83    4.92
   0 -16  -7   64.79    3.37
   0 -16  -7   58.19    4.34
   0 -16  -7   49.64    4.87
   0 -16  -8    2.48    1.46
   0 -16  -8    1.61    1.37
   0 -16  -8    1.05    0.92
   0 -16  -9    3.22    1.54
   0 -16  -9    0.54    0.80
   0 -16  -9    1.89    1.54
   0 -16 -10    9.88    1.89
   0 -16 -10   10.20    2.16
   0 -16 -10    8.70    2.07
   0 -16 -11   -0.88    1.21
   0 -16 -11    1.10    0.95
   0 -16 -11   -0.30    1.14
   0 -16 -12    2.21    1.41
   0 -16 -12    1.71    0.93
   0 -16 -13    2.23    1.36
   0 -16 -13    3.33    1.53
   0 -16 -13    3.15    1.25
   0 -16 -14    0.88    1.38
   0 -16 -14    1.42    1.07
   0 -16 -14    1.56    1.34
   0 -16 -15   13.62    2.19
   0 -16 -15   14.82    2.54
   0 -16 -15   12.68    2.41
   0 -16 -16    3.79    1.27
   0 -16 -16    4.28    1.67
   0 -16 -17    4.71    1.68
   0 -16 -17    6.19    1.58
   0 -16 -18   -0.14    1.04
   0 -16 -18    0.50    0.79
   0 -16 -19    1.75    1.19
   0 -16 -19    3.21    1.28
   0 -16 -20    8.51    1.72
   0 -16 -20    6.24    1.91
   0 -16 -21    0.86    1.10
   0 -16 -21    2.10    1.01
   0 -16 -22    2.80    1.03
   0 -16 -22    1.15    1.14
   0 -16 -23   10.19    2.07
   0 -16 -23   13.70    1.96
   0 -16 -24    0.56    0.79
   0 -16 -24    0.19    0.95
   0 -16 -25    0.11    0.70
   0 -16 -26    1.17    0.76
   0 -16 -26    1.01    0.81
   0 -16 -27    0.62    0.57
   0 -16 -27   -0.30    0.67
   0 -16 -28    1.81    0.64
   0 -17  42    1.04    0.59
   0 -17  41    2.43    0.83
   0 -17  40   11.32    1.49
   0 -17  40    8.56    1.10
   0 -17  40   11.30    1.59
   0 -17  39    2.32    0.86
   0 -17  39    2.56    1.03
   0 -17  39    2.06    0.78
   0 -17  38    8.78    1.57
   0 -17  38    6.58    1.22
   0 -17  38    7.78    1.39
   0 -17  37    9.93    1.50
   0 -17  37    7.89    1.42
   0 -17  37    8.26    1.68
   0 -17  36    0.21    0.63
   0 -17  36    1.13    1.06
   0 -17  36    0.64    0.76
   0 -17  35    1.43    0.87
   0 -17  35    1.41    0.90
   0 -17  35    0.17    0.88
   0 -17  34   11.80    2.07
   0 -17  34   12.87    1.97
   0 -17  34   10.41    1.72
   0 -17  33    6.77    1.59
   0 -17  33    7.05    1.76
   0 -17  33    6.97    1.52
   0 -17  32    9.79    1.85
   0 -17  32    9.24    1.77
   0 -17  32   11.40    2.17
   0 -17  31    0.53    0.89
   0 -17  31   -0.23    1.01
   0 -17  31    2.10    1.03
   0 -17  30    1.59    0.94
   0 -17  30    2.45    1.19
   0 -17  30    1.08    1.04
   0 -17  29   -1.16    0.98
   0 -17  29    0.81    1.13
   0 -17  29   -2.15    1.25
   0 -17  28    2.10    1.31
   0 -17  28    1.64    1.05
   0 -17  28    0.94    0.87
   0 -17  27    0.25    0.76
   0 -17  27   -0.35    0.87
   0 -17  27    0.57    0.83
   0 -17  26   12.42    2.04
   0 -17  26   12.92    2.18
   0 -17  26   12.66    2.29
   0 -17  25   -0.41    0.88
   0 -17  25   -0.56    0.92
   0 -17  25    0.03    0.90
   0 -17  24   -0.46    0.79
   0 -17  24    0.78    0.80
   0 -17  24   -0.05    1.02
   0 -17  23    4.63    1.29
   0 -17  23    5.86    1.51
   0 -17  23    5.65    1.62
   0 -17  22    6.85    1.86
   0 -17  22    6.44    1.50
   0 -17  22    6.07    1.71
   0 -17  21   -0.01    0.77
   0 -17  21    0.75    0.97
   0 -17  21    1.48    0.88
   0 -17  20    0.36    1.02
   0 -17  20    0.61    0.90
   0 -17  20    0.49    0.59
   0 -17  20   -0.19    0.65
   0 -17  19   14.91    1.71
   0 -17  19   13.65    2.35
   0 -17  19   13.36    2.41
   0 -17  19   16.61    4.48
   0 -17  18    2.29    1.97
   0 -17  18    2.97    0.86
   0 -17  18    2.02    1.02
   0 -17  18    3.51    1.36
   0 -17  17    2.69    1.40
   0 -17  17    3.45    1.14
   0 -17  17    4.73    2.51
   0 -17  17    2.10    1.85
   0 -17  17    3.68    1.47
   0 -17  17    4.27    1.10
   0 -17  16  107.75    6.19
   0 -17  16  125.61   11.64
   0 -17  16  104.43    4.51
   0 -17  16  129.36   11.80
   0 -17  16  109.85    6.23
   0 -17  15   26.31    2.36
   0 -17  15   23.90    3.09
   0 -17  15   26.25    5.59
   0 -17  15   24.61    5.20
   0 -17  15   26.92    3.30
   0 -17  15   28.56    3.30
   0 -17  14   70.36    5.22
   0 -17  14   79.43    9.29
   0 -17  14   68.40    3.58
   0 -17  14   70.36    5.00
   0 -17  14   74.16    9.07
   0 -17  14   69.29    4.97
   0 -17  13    1.73    0.93
   0 -17  13    1.14    1.05
   0 -17  13    0.99    1.13
   0 -17  13   -0.73    1.46
   0 -17  13    0.66    2.17
   0 -17  13    2.61    1.54
   0 -17  12    0.06    0.87
   0 -17  12    1.46    0.79
   0 -17  12    0.21    0.94
   0 -17  12    0.27    2.17
   0 -17  12   -2.40    2.05
   0 -17  12    2.00    1.33
   0 -17  11   12.43    2.40
   0 -17  11   19.20    4.86
   0 -17  11   15.05    4.33
   0 -17  11   10.43    2.04
   0 -17  11   10.31    2.16
   0 -17  11   14.42    1.78
   0 -17  10   52.87    4.72
   0 -17  10   43.87    3.02
   0 -17  10   49.33    7.33
   0 -17  10   43.06    4.01
   0 -17  10   42.08    3.94
   0 -17  10   42.78    6.87
   0 -17   9    4.61    1.64
   0 -17   9    5.85    1.74
   0 -17   9    7.58    1.39
   0 -17   9    6.22    2.07
   0 -17   9    4.43    2.79
   0 -17   9    4.36    2.51
   0 -17   8    5.18    2.35
   0 -17   8    5.88    1.95
   0 -17   8    5.55    1.15
   0 -17   8    5.73    1.67
   0 -17   8    1.28    1.90
   0 -17   8    4.60    1.57
   0 -17   7    7.76    1.78
   0 -17   7   13.14    4.04
   0 -17   7   13.89    3.87
   0 -17   7   13.02    1.62
   0 -17   7    7.52    1.80
   0 -17   7    5.84    1.77
   0 -17   6    1.93    0.82
   0 -17   6    1.05    1.12
   0 -17   6    3.82    2.69
   0 -17   6    0.44    0.90
   0 -17   6    3.54    2.44
   0 -17   6    1.07    1.23
   0 -17   6   -0.57    0.90
   0 -17   5   11.45    2.08
   0 -17   5   17.71    4.60
   0 -17   5   17.15    2.10
   0 -17   5   12.35    2.76
   0 -17   5   13.02    2.49
   0 -17   5   10.84    1.98
   0 -17   4   92.34    4.17
   0 -17   4   97.47   10.31
   0 -17   4   99.29    6.46
   0 -17   4   78.73    5.13
   0 -17   4   94.63   10.10
   0 -17   4   89.44    5.91
   0 -17   3   12.68    1.72
   0 -17   3    7.12    1.89
   0 -17   3    6.07    2.48
   0 -17   3   13.84    2.94
   0 -17   3   10.10    3.78
   0 -17   3    9.04    2.18
   0 -17   2    6.01    2.92
   0 -17   2    3.19    1.69
   0 -17   2    3.91    1.06
   0 -17   2    2.10    1.22
   0 -17   2    8.37    2.50
   0 -17   2    2.55    1.36
   0 -17   1    4.70    1.61
   0 -17   1    0.86    1.13
   0 -17   1    3.49    1.52
   0 -17   1    5.08    2.82
   0 -17   1    7.04    2.18
   0 -17   1    2.96    1.03
   0 -17   0    4.59    2.16
   0 -17   0    5.04    1.58
   0 -17   0    2.39    1.19
   0 -17   0    6.01    2.27
   0 -17   0    3.99    1.87
   0 -17   0    5.04    1.34
   0 -17   0    4.30    1.11
   0 -17  -1   34.81    6.35
   0 -17  -1   23.33    3.37
   0 -17  -1   30.66    2.43
   0 -17  -1   25.27    3.20
   0 -17  -1   27.04    3.49
   0 -17  -2    5.41    1.67
   0 -17  -2    5.33    1.60
   0 -17  -2    2.58    1.64
   0 -17  -2    7.58    1.27
   0 -17  -2    6.73    1.54
   0 -17  -2    3.44    1.84
   0 -17  -3    2.82    1.51
   0 -17  -3    0.89    2.46
   0 -17  -3    2.32    0.82
   0 -17  -3    3.09    1.19
   0 -17  -3    2.21    1.47
   0 -17  -3    1.75    1.37
   0 -17  -4    1.44    1.33
   0 -17  -4   -0.16    1.07
   0 -17  -4    4.29    1.95
   0 -17  -4    0.72    0.73
   0 -17  -4    1.45    1.05
   0 -17  -5    1.76    0.99
   0 -17  -5    2.25    1.67
   0 -17  -5    2.03    1.25
   0 -17  -5    2.44    0.78
   0 -17  -6    4.67    1.40
   0 -17  -6    2.42    1.72
   0 -17  -6    5.67    1.76
   0 -17  -7    1.56    1.45
   0 -17  -7    2.60    1.24
   0 -17  -7    2.62    1.24
   0 -17  -8    3.61    1.58
   0 -17  -8    2.39    1.18
   0 -17  -8    1.79    1.40
   0 -17  -9    1.89    1.11
   0 -17  -9   -0.24    0.99
   0 -17  -9   -0.92    1.34
   0 -17 -10    2.11    1.47
   0 -17 -10    0.89    1.05
   0 -17 -10    2.35    1.44
   0 -17 -11    1.65    1.46
   0 -17 -11    1.00    1.38
   0 -17 -11   -0.01    0.76
   0 -17 -12    1.02    1.03
   0 -17 -12    0.50    1.20
   0 -17 -12    0.07    1.16
   0 -17 -13    1.71    1.40
   0 -17 -13    1.87    0.99
   0 -17 -13    1.20    1.24
   0 -17 -14    1.66    1.30
   0 -17 -14   -0.17    1.22
   0 -17 -14    0.48    1.07
   0 -17 -15   -0.60    0.88
   0 -17 -15   -0.03    1.04
   0 -17 -15   -2.76    1.43
   0 -17 -16    6.44    1.58
   0 -17 -16    5.85    1.91
   0 -17 -17   -0.12    0.77
   0 -17 -17    0.45    1.26
   0 -17 -18    0.91    0.86
   0 -17 -18   -0.33    1.15
   0 -17 -19    5.65    1.79
   0 -17 -19    9.66    1.68
   0 -17 -20    1.28    0.89
   0 -17 -20   -0.04    0.96
   0 -17 -21    0.32    0.83
   0 -17 -21    0.27    0.71
   0 -17 -22   -0.04    0.79
   0 -17 -22    0.22    0.62
   0 -17 -23    2.26    1.31
   0 -17 -23    6.13    1.26
   0 -17 -24   -0.55    0.73
   0 -17 -24    0.67    0.82
   0 -17 -25   -0.01    0.63
   0 -17 -25   -0.20    0.55
   0 -17 -26    0.02    0.55
   0 -18  41    2.28    0.75
   0 -18  40   -0.61    0.58
   0 -18  39    1.99    0.66
   0 -18  39    1.65    0.82
   0 -18  38   12.75    1.60
   0 -18  38   11.41    1.39
   0 -18  38   13.52    1.83
   0 -18  37    0.51    0.50
   0 -18  37   -1.10    0.77
   0 -18  37    0.30    0.71
   0 -18  36   16.46    2.18
   0 -18  36   16.73    1.95
   0 -18  36   15.38    1.80
   0 -18  35    1.60    1.06
   0 -18  35   -0.34    0.67
   0 -18  35   -0.11    0.70
   0 -18  34    0.03    0.66
   0 -18  34    0.00    0.62
   0 -18  34    0.47    0.87
   0 -18  33    3.09    1.12
   0 -18  33    3.71    1.47
   0 -18  33    2.56    0.99
   0 -18  32    0.26    0.74
   0 -18  32   -0.36    0.92
   0 -18  32   -0.36    0.73
   0 -18  31    1.52    0.87
   0 -18  31    1.84    1.30
   0 -18  31    2.74    1.12
   0 -18  30    2.26    1.32
   0 -18  30    2.32    1.09
   0 -18  30    1.45    0.80
   0 -18  29   15.06    2.20
   0 -18  29   16.99    2.61
   0 -18  29   15.17    2.12
   0 -18  28    0.45    0.78
   0 -18  28   -0.13    1.04
   0 -18  28    0.40    0.76
   0 -18  27    9.18    1.85
   0 -18  27    8.23    1.97
   0 -18  27   11.02    1.91
   0 -18  26    1.90    1.16
   0 -18  26    2.98    1.24
   0 -18  26    2.43    1.35
   0 -18  25    3.90    1.47
   0 -18  25    2.85    1.06
   0 -18  24    3.35    1.25
   0 -18  24    1.15    1.06
   0 -18  24    2.98    1.18
   0 -18  23    0.91    0.95
   0 -18  23    2.39    1.13
   0 -18  23    1.76    1.23
   0 -18  22    0.73    0.89
   0 -18  22    1.13    0.83
   0 -18  22    2.06    1.27
   0 -18  21    1.43    0.82
   0 -18  21    2.62    1.39
   0 -18  21    1.13    0.86
   0 -18  21    1.32    1.01
   0 -18  20    4.85    1.19
   0 -18  20    4.38    1.56
   0 -18  20    4.73    1.49
   0 -18  19   24.44    2.50
   0 -18  19   25.46    3.24
   0 -18  19   23.95    2.94
   0 -18  19   21.71    2.06
   0 -18  18    3.33    1.51
   0 -18  18    1.73    0.88
   0 -18  18    0.62    1.11
   0 -18  17   38.37    2.74
   0 -18  17   36.07    3.75
   0 -18  17   41.43    3.90
   0 -18  16    1.59    1.28
   0 -18  16    1.61    0.92
   0 -18  16    1.09    1.17
   0 -18  16    2.90    1.26
   0 -18  15   18.19    2.67
   0 -18  15   21.29    2.93
   0 -18  15   18.94    2.06
   0 -18  15   22.86    3.15
   0 -18  15   22.79    5.45
   0 -18  14   10.83    2.23
   0 -18  14    8.48    2.25
   0 -18  14   13.64    3.60
   0 -18  14   13.05    1.70
   0 -18  14    9.90    2.02
   0 -18  13    1.54    1.12
   0 -18  13    0.56    0.72
   0 -18  13   -2.00    2.13
   0 -18  13    1.95    1.39
   0 -18  13   -0.87    1.11
   0 -18  12    3.87    1.65
   0 -18  12    2.38    1.94
   0 -18  12    4.41    1.56
   0 -18  12    4.82    1.25
   0 -18  12    4.39    1.67
   0 -18  11   28.12    3.32
   0 -18  11   31.81    2.53
   0 -18  11   28.27    3.67
   0 -18  11   41.05    7.13
   0 -18  11   30.38    3.49
   0 -18  10    3.96    1.67
   0 -18  10    2.68    1.33
   0 -18  10    6.07    2.78
   0 -18  10    6.19    2.20
   0 -18  10    7.89    1.50
   0 -18   9   43.22    4.11
   0 -18   9   50.11    7.69
   0 -18   9   43.47    3.93
   0 -18   9   44.20    4.38
   0 -18   9   47.05    3.08
   0 -18   8   -0.83    0.93
   0 -18   8   -0.38    1.62
   0 -18   8    4.68    1.93
   0 -18   8    1.92    1.49
   0 -18   8    5.63    1.48
   0 -18   7   40.21    2.89
   0 -18   7   37.58    3.93
   0 -18   7   45.46    7.05
   0 -18   7   36.74    4.13
   0 -18   7   35.17    3.38
   0 -18   7   37.04    3.65
   0 -18   6   -0.72    1.10
   0 -18   6   -0.90    1.13
   0 -18   6    4.03    2.81
   0 -18   6    2.58    1.01
   0 -18   6    0.17    1.00
   0 -18   6    2.87    2.02
   0 -18   5   11.96    2.45
   0 -18   5   10.43    2.13
   0 -18   5   13.94    1.75
   0 -18   5   12.59    4.07
   0 -18   5    9.38    2.05
   0 -18   4   -0.18    1.23
   0 -18   4    2.53    0.98
   0 -18   4    2.57    1.45
   0 -18   4    1.90    1.19
   0 -18   4    4.02    2.67
   0 -18   3   16.90    3.14
   0 -18   3   13.62    4.02
   0 -18   3   14.57    2.67
   0 -18   3   16.22    2.60
   0 -18   3   14.57    1.82
   0 -18   2   75.60    5.60
   0 -18   2   82.13    6.21
   0 -18   2   74.81    5.13
   0 -18   2   72.09    9.04
   0 -18   2   72.29    3.80
   0 -18   1   21.30    3.13
   0 -18   1   28.82    3.79
   0 -18   1   23.38    2.23
   0 -18   1   20.12    2.92
   0 -18   0    5.77    2.09
   0 -18   0    4.17    1.03
   0 -18   0    4.15    1.57
   0 -18   0    5.66    1.41
   0 -18   0    6.16    1.79
   0 -18  -1   12.59    1.64
   0 -18  -1    8.78    1.90
   0 -18  -1   11.74    2.30
   0 -18  -1   11.37    2.33
   0 -18  -1   10.04    2.43
   0 -18  -2    1.05    0.77
   0 -18  -2    2.01    1.15
   0 -18  -2   -0.28    1.12
   0 -18  -2   -0.26    0.72
   0 -18  -2   -1.05    1.37
   0 -18  -3    1.56    1.10
   0 -18  -3    0.20    1.09
   0 -18  -3    1.58    1.55
   0 -18  -3    1.86    1.34
   0 -18  -4    3.11    1.78
   0 -18  -4   -0.03    0.74
   0 -18  -4    2.11    1.37
   0 -18  -5    4.04    1.66
   0 -18  -5    8.69    2.01
   0 -18  -5    6.07    2.20
   0 -18  -6    0.70    1.20
   0 -18  -6   -0.44    0.74
   0 -18  -6    1.11    1.25
   0 -18  -7    4.45    1.79
   0 -18  -7    9.59    1.45
   0 -18  -7    9.48    2.19
   0 -18  -7    9.73    2.43
   0 -18  -8   -0.38    0.75
   0 -18  -8    0.42    1.17
   0 -18  -8    1.50    1.36
   0 -18  -9    0.48    1.24
   0 -18  -9   -0.57    0.88
   0 -18  -9    0.81    1.27
   0 -18 -10    8.03    2.12
   0 -18 -10    6.96    1.89
   0 -18 -10    4.17    1.62
   0 -18 -11    1.78    1.43
   0 -18 -11    1.19    1.39
   0 -18 -11    1.10    1.13
   0 -18 -12    0.60    1.20
   0 -18 -12   -0.04    1.06
   0 -18 -12    0.65    0.79
   0 -18 -13   -0.95    1.35
   0 -18 -13    0.71    1.15
   0 -18 -13    0.43    0.87
   0 -18 -14    0.79    1.33
   0 -18 -14    3.53    1.58
   0 -18 -14    0.46    1.04
   0 -18 -15    0.80    1.19
   0 -18 -15    2.14    1.29
   0 -18 -15    1.53    1.00
   0 -18 -16    0.39    1.16
   0 -18 -16    0.29    0.83
   0 -18 -17    0.68    1.07
   0 -18 -17    1.88    0.93
   0 -18 -18    1.64    1.16
   0 -18 -18    0.39    0.75
   0 -18 -19   -0.63    0.72
   0 -18 -19    0.02    0.97
   0 -18 -20    1.43    1.07
   0 -18 -20    2.04    0.92
   0 -18 -21   -0.03    0.79
   0 -18 -21   -0.56    0.61
   0 -18 -22   -0.33    0.73
   0 -18 -22   -0.10    0.54
   0 -18 -23    1.65    0.78
   0 -18 -23    0.06    0.73
   0 -18 -24    0.54    0.53
   0 -19  40    6.39    1.03
   0 -19  39   -0.63    0.65
   0 -19  38    1.91    0.83
   0 -19  37    3.51    1.00
   0 -19  37    4.62    0.79
   0 -19  37    3.33    0.85
   0 -19  36    1.66    0.61
   0 -19  36    3.41    0.90
   0 -19  36    3.74    1.16
   0 -19  36    3.13    0.73
   0 -19  35    0.89    0.85
   0 -19  35    3.42    1.01
   0 -19  35    1.62    0.54
   0 -19  35    1.26    0.64
   0 -19  34    0.49    0.75
   0 -19  34    1.02    0.75
   0 -19  34    1.28    0.64
   0 -19  34    1.34    0.85
   0 -19  33   10.02    1.85
   0 -19  33   10.44    1.38
   0 -19  33    7.63    1.35
   0 -19  33   10.62    1.60
   0 -19  32    1.32    0.83
   0 -19  32    2.58    1.12
   0 -19  32    0.70    0.67
   0 -19  32    2.16    0.70
   0 -19  31   13.54    2.18
   0 -19  31   12.16    1.81
   0 -19  31   13.43    1.62
   0 -19  30    3.95    0.94
   0 -19  30    3.91    1.25
   0 -19  30    5.14    1.65
   0 -19  30    3.84    1.17
   0 -19  29   11.96    1.76
   0 -19  29   13.91    1.98
   0 -19  29   11.69    1.58
   0 -19  29   14.30    2.33
   0 -19  28    4.53    1.30
   0 -19  28    4.37    1.53
   0 -19  28    3.44    0.89
   0 -19  28    4.63    1.43
   0 -19  27   19.70    2.29
   0 -19  27   20.46    2.51
   0 -19  27   16.96    1.96
   0 -19  27   21.49    2.80
   0 -19  26    2.26    0.98
   0 -19  26    3.90    1.39
   0 -19  26    2.99    1.02
   0 -19  26    3.48    0.97
   0 -19  25    2.61    1.26
   0 -19  25    3.62    1.18
   0 -19  25    0.99    0.67
   0 -19  25    3.16    1.25
   0 -19  24   61.34    3.96
   0 -19  24   64.45    4.86
   0 -19  24   68.73    3.50
   0 -19  24   65.94    3.90
   0 -19  24   59.72    4.38
   0 -19  23    4.81    1.57
   0 -19  23    3.51    1.19
   0 -19  23    3.44    1.25
   0 -19  23    1.53    0.75
   0 -19  23    3.57    1.01
   0 -19  22   15.95    2.42
   0 -19  22   17.08    2.63
   0 -19  22   18.56    2.14
   0 -19  21   11.08    2.18
   0 -19  21    8.43    1.75
   0 -19  20   -0.34    0.92
   0 -19  20    0.77    1.16
   0 -19  19    3.64    1.34
   0 -19  19    3.14    1.41
   0 -19  18   33.85    3.47
   0 -19  18   32.59    3.52
   0 -19  17   16.97    1.91
   0 -19  17   16.39    2.59
   0 -19  17   17.66    2.65
   0 -19  16   24.14    3.34
   0 -19  16   28.41    2.40
   0 -19  16   25.42    3.12
   0 -19  16   25.58    3.22
   0 -19  15    1.52    1.39
   0 -19  15    2.13    1.45
   0 -19  15    1.18    1.11
   0 -19  15    2.14    1.02
   0 -19  14   13.36    2.36
   0 -19  14   16.96    1.93
   0 -19  14   12.54    2.32
   0 -19  13   26.12    3.79
   0 -19  13   28.02    3.34
   0 -19  13   29.01    3.54
   0 -19  13   33.87    2.69
   0 -19  12   99.06    6.70
   0 -19  12   99.20    4.44
   0 -19  12  102.04    6.24
   0 -19  12   89.77    5.76
   0 -19  11    8.68    1.98
   0 -19  11   17.13    3.17
   0 -19  11   13.54    2.72
   0 -19  10    2.20    1.14
   0 -19  10    2.48    1.41
   0 -19  10    0.50    1.21
   0 -19  10    4.33    1.15
   0 -19   9    1.05    1.16
   0 -19   9    0.51    1.13
   0 -19   9    1.39    0.89
   0 -19   9    1.70    1.08
   0 -19   8    7.69    1.39
   0 -19   8    7.53    1.85
   0 -19   8    9.24    2.08
   0 -19   8    7.17    2.25
   0 -19   7    3.91    1.91
   0 -19   7    1.22    0.89
   0 -19   7    0.21    0.90
   0 -19   7    2.73    1.13
   0 -19   7    1.61    1.23
   0 -19   6   22.97    3.58
   0 -19   6   22.54    2.78
   0 -19   6   26.58    3.39
   0 -19   6   32.86    2.60
   0 -19   6   20.76    2.73
   0 -19   5   34.22    4.21
   0 -19   5   35.63    3.82
   0 -19   5   40.99    2.88
   0 -19   5   33.48    3.48
   0 -19   4    1.56    1.64
   0 -19   4    2.66    1.11
   0 -19   4   -1.33    1.21
   0 -19   4    1.20    1.29
   0 -19   3    9.41    2.32
   0 -19   3    9.73    1.66
   0 -19   3    7.60    2.41
   0 -19   2   95.70    6.22
   0 -19   2   98.05    6.79
   0 -19   2   89.84    4.13
   0 -19   1    2.97    1.48
   0 -19   1    6.64    2.51
   0 -19   1    5.68    1.35
   0 -19   1    2.14    1.39
   0 -19   0   -1.20    1.26
   0 -19   0    0.88    1.46
   0 -19   0    1.85    1.42
   0 -19  -1    0.83    0.94
   0 -19  -1   -0.08    0.99
   0 -19  -1   -0.61    1.19
   0 -19  -1    0.71    0.79
   0 -19  -2    7.87    2.22
   0 -19  -2    3.03    1.36
   0 -19  -2    7.91    2.03
   0 -19  -3    1.24    1.26
   0 -19  -3    0.56    1.05
   0 -19  -3    0.89    1.03
   0 -19  -4    1.11    1.07
   0 -19  -4    3.87    1.54
   0 -19  -4    3.41    1.72
   0 -19  -5    9.88    2.22
   0 -19  -5   11.01    1.57
   0 -19  -5    4.67    1.77
   0 -19  -5    7.97    2.24
   0 -19  -6   -1.06    1.30
   0 -19  -6    0.25    1.10
   0 -19  -6    2.12    0.82
   0 -19  -6   -0.06    0.73
   0 -19  -7    4.02    1.53
   0 -19  -7    3.62    1.87
   0 -19  -7    6.29    1.74
   0 -19  -8    4.53    2.16
   0 -19  -8    5.01    1.59
   0 -19  -8    8.27    2.09
   0 -19  -9    5.19    1.74
   0 -19  -9    2.92    1.69
   0 -19  -9    1.30    0.95
   0 -19 -10    2.15    1.30
   0 -19 -10    0.27    0.83
   0 -19 -10    1.24    1.34
   0 -19 -11   -1.04    1.23
   0 -19 -11    0.45    0.99
   0 -19 -11    0.18    0.81
   0 -19 -12    3.54    1.62
   0 -19 -12    2.03    0.99
   0 -19 -12    2.64    1.40
   0 -19 -13   -0.01    1.02
   0 -19 -13    0.96    1.22
   0 -19 -14    6.94    2.01
   0 -19 -14    9.36    1.64
   0 -19 -14    6.71    1.98
   0 -19 -15   -0.21    1.10
   0 -19 -15   -0.78    0.77
   0 -19 -16    1.92    1.15
   0 -19 -16    0.94    0.72
   0 -19 -17    0.49    0.93
   0 -19 -17    0.21    0.73
   0 -19 -18    1.09    0.92
   0 -19 -18    0.42    0.61
   0 -19 -19   -1.24    0.68
   0 -19 -19    0.00    0.71
   0 -19 -20    1.72    1.02
   0 -19 -20    3.77    0.94
   0 -19 -21    0.03    0.43
   0 -19 -21    0.22    0.64
   0 -19 -22   -0.02    0.49
   0 -20  39    0.77    0.53
   0 -20  38    1.31    0.61
   0 -20  37    5.91    1.16
   0 -20  36    3.63    1.01
   0 -20  36    6.23    1.09
   0 -20  35    0.42    0.66
   0 -20  35    0.50    0.54
   0 -20  34    0.22    0.73
   0 -20  34    0.87    0.56
   0 -20  33    6.17    1.36
   0 -20  33    5.72    1.16
   0 -20  32   -0.14    0.86
   0 -20  32   -0.88    0.79
   0 -20  32   -0.70    0.69
   0 -20  31    4.60    1.09
   0 -20  31    4.87    0.95
   0 -20  31    4.58    1.25
   0 -20  31    6.93    1.62
   0 -20  30    7.88    1.73
   0 -20  30    6.13    1.26
   0 -20  30    7.54    1.43
   0 -20  30    5.68    1.02
   0 -20  29    1.36    0.80
   0 -20  29    2.00    1.05
   0 -20  29    0.66    0.53
   0 -20  29    1.13    0.94
   0 -20  28   -0.02    0.56
   0 -20  28    0.09    0.94
   0 -20  28    0.06    0.73
   0 -20  28   -0.21    0.66
   0 -20  27    2.76    1.06
   0 -20  27    3.58    1.39
   0 -20  27    1.63    1.12
   0 -20  26    0.71    0.94
   0 -20  26    0.96    0.77
   0 -20  26    0.28    0.65
   0 -20  25   11.52    1.71
   0 -20  25   11.60    2.13
   0 -20  25   11.84    1.42
   0 -20  25   12.23    1.99
   0 -20  24   -0.75    0.64
   0 -20  24   -0.76    0.97
   0 -20  24    1.12    0.95
   0 -20  23    0.30    0.90
   0 -20  23   -0.93    0.90
   0 -20  23    0.53    0.51
   0 -20  22   20.71    2.59
   0 -20  22   23.26    2.97
   0 -20  22   26.25    2.26
   0 -20  21    6.55    1.67
   0 -20  21    8.10    1.81
   0 -20  21    7.19    1.28
   0 -20  20   17.77    2.60
   0 -20  20   17.24    2.42
   0 -20  19    1.68    1.10
   0 -20  19    0.33    1.02
   0 -20  18   27.61    3.11
   0 -20  18   27.09    3.22
   0 -20  17    7.24    1.86
   0 -20  17    5.11    1.72
   0 -20  17    7.45    1.94
   0 -20  16    4.07    1.59
   0 -20  16    3.14    1.58
   0 -20  16    4.61    1.71
   0 -20  15   41.81    3.90
   0 -20  15   40.86    4.32
   0 -20  15   38.12    3.69
   0 -20  14    1.78    1.58
   0 -20  14    1.53    1.17
   0 -20  14    2.12    1.54
   0 -20  13   48.83    4.17
   0 -20  13   52.81    4.46
   0 -20  13   42.58    4.45
   0 -20  12   25.25    2.32
   0 -20  12   19.59    2.70
   0 -20  12   20.93    3.42
   0 -20  12   21.61    3.01
   0 -20  11    4.22    1.85
   0 -20  11    5.78    1.76
   0 -20  11    5.48    1.29
   0 -20  11    4.70    1.61
   0 -20  10    6.72    2.14
   0 -20  10    3.35    1.28
   0 -20  10    8.43    1.50
   0 -20  10    5.06    1.81
   0 -20   9   26.74    3.66
   0 -20   9   24.05    2.90
   0 -20   9   27.46    2.39
   0 -20   9   25.67    3.23
   0 -20   8   10.00    2.15
   0 -20   8    8.99    1.98
   0 -20   8   14.98    1.86
   0 -20   8    9.17    2.34
   0 -20   7   16.35    2.96
   0 -20   7   14.78    2.59
   0 -20   7   14.40    1.79
   0 -20   7   10.54    2.01
   0 -20   6   23.38    2.22
   0 -20   6   14.72    2.52
   0 -20   6   18.00    3.24
   0 -20   6   18.29    2.78
   0 -20   5   15.99    2.88
   0 -20   5    9.27    2.23
   0 -20   5   14.14    2.44
   0 -20   4   -1.79    1.93
   0 -20   4    1.21    1.13
   0 -20   4    1.87    1.53
   0 -20   3   -0.47    1.07
   0 -20   3    0.18    0.92
   0 -20   3    1.47    1.31
   0 -20   2   -3.24    1.71
   0 -20   2    1.30    2.35
   0 -20   2   -1.16    1.03
   0 -20   1   -1.75    1.44
   0 -20   1    0.46    1.07
   0 -20   1   -1.95    1.24
   0 -20   0   -0.01    1.29
   0 -20   0    2.42    1.61
   0 -20   0    2.83    1.55
   0 -20  -1    5.92    2.05
   0 -20  -1    3.16    1.63
   0 -20  -2   16.99    2.99
   0 -20  -2   13.84    2.37
   0 -20  -3    4.13    1.05
   0 -20  -3    3.44    1.67
   0 -20  -3    1.74    1.24
   0 -20  -4   -0.02    1.42
   0 -20  -4   -0.02    0.62
   0 -20  -4    0.48    0.97
   0 -20  -4   -0.59    0.56
   0 -20  -5    0.90    1.54
   0 -20  -5    1.30    0.65
   0 -20  -5    2.16    1.29
   0 -20  -5    0.18    0.68
   0 -20  -6    0.65    0.77
   0 -20  -6    0.26    0.47
   0 -20  -6   -0.41    1.17
   0 -20  -6   -0.29    1.03
   0 -20  -7    1.20    1.86
   0 -20  -7    1.72    1.07
   0 -20  -7    3.75    1.48
   0 -20  -8    6.77    2.38
   0 -20  -8    6.52    1.70
   0 -20  -8    3.67    1.23
   0 -20  -9   -0.66    0.64
   0 -20  -9   -0.33    1.18
   0 -20  -9    0.31    0.94
   0 -20 -10    3.36    1.11
   0 -20 -10    2.25    1.69
   0 -20 -11   -0.30    0.97
   0 -20 -11   -0.80    1.26
   0 -20 -12    1.61    1.20
   0 -20 -12    1.03    1.09
   0 -20 -12    1.24    0.74
   0 -20 -13    0.62    1.06
   0 -20 -13    1.55    0.86
   0 -20 -14    1.43    1.10
   0 -20 -14    1.20    0.74
   0 -20 -15    1.54    1.11
   0 -20 -15    2.19    0.77
   0 -20 -16    7.44    1.18
   0 -20 -16    5.41    1.62
   0 -20 -17   -0.22    0.47
   0 -20 -17   -0.01    0.71
   0 -20 -18    2.04    1.00
   0 -20 -19    4.57    1.35
   0 -21  37    0.70    0.46
   0 -21  36   16.94    1.74
   0 -21  35   13.03    1.61
   0 -21  34    1.26    0.73
   0 -21  34    3.21    0.85
   0 -21  33    7.60    1.12
   0 -21  33    9.66    1.52
   0 -21  32   -0.42    0.69
   0 -21  32   -0.37    0.56
   0 -21  31    2.77    0.80
   0 -21  31    3.73    1.17
   0 -21  30    0.96    0.63
   0 -21  30    0.81    0.85
   0 -21  29   11.36    1.60
   0 -21  29   15.73    2.14
   0 -21  28    8.68    1.73
   0 -21  28    8.83    1.53
   0 -21  27    2.83    1.15
   0 -21  27    4.07    1.24
   0 -21  26    3.15    1.21
   0 -21  26    2.99    1.00
   0 -21  25    3.73    1.24
   0 -21  25    2.89    1.26
   0 -21  24    1.25    0.93
   0 -21  24    1.38    0.66
   0 -21  24    1.27    1.14
   0 -21  23    6.61    1.53
   0 -21  23    8.07    1.76
   0 -21  23    7.07    1.15
   0 -21  22    1.72    0.92
   0 -21  22    1.46    0.66
   0 -21  22    3.67    1.47
   0 -21  21    0.73    0.56
   0 -21  21    1.56    0.95
   0 -21  21    1.19    0.85
   0 -21  20    1.46    1.00
   0 -21  20    1.19    1.04
   0 -21  20    1.16    0.76
   0 -21  19    6.88    1.71
   0 -21  19    7.51    1.72
   0 -21  19    7.57    1.40
   0 -21  18   20.46    2.82
   0 -21  18   19.04    2.71
   0 -21  17   74.07    4.90
   0 -21  17   75.33    5.04
   0 -21  16   23.46    3.12
   0 -21  16   27.54    3.29
   0 -21  16   23.51    2.91
   0 -21  15    7.74    2.09
   0 -21  15    8.02    2.13
   0 -21  15    2.70    1.25
   0 -21  14   40.50    4.27
   0 -21  14   46.44    4.04
   0 -21  14   45.96    3.99
   0 -21  13    1.57    1.04
   0 -21  13    3.96    1.78
   0 -21  13    4.46    1.79
   0 -21  12   -0.06    0.86
   0 -21  12    3.55    1.63
   0 -21  12    3.98    1.74
   0 -21  11   70.72    5.51
   0 -21  11   69.10    4.75
   0 -21  11   73.40    5.08
   0 -21  10    8.36    2.35
   0 -21  10   13.61    2.67
   0 -21   9   23.47    2.80
   0 -21   9   22.16    3.33
   0 -21   8   -0.20    1.16
   0 -21   8    2.86    1.78
   0 -21   7   22.20    2.90
   0 -21   7   23.47    3.43
   0 -21   6    3.48    1.65
   0 -21   6    1.95    1.06
   0 -21   6    0.78    1.51
   0 -21   6    3.73    1.31
   0 -21   5    3.18    1.72
   0 -21   5    5.16    1.48
   0 -21   5    4.43    1.70
   0 -21   4    0.83    1.00
   0 -21   4    0.38    1.25
   0 -21   4   -0.62    1.54
   0 -21   4    3.05    1.41
   0 -21   3    3.91    1.83
   0 -21   3    2.97    1.34
   0 -21   3    2.74    1.34
   0 -21   2    8.34    1.95
   0 -21   2    7.78    2.35
   0 -21   2    9.12    2.03
   0 -21   1   16.62    2.96
   0 -21   1   10.40    2.21
   0 -21   0    1.12    1.19
   0 -21   0    3.84    1.02
   0 -21   0    0.91    1.48
   0 -21  -1    0.46    1.64
   0 -21  -1    2.86    1.44
   0 -21  -1    1.74    0.86
   0 -21  -2   50.66    2.99
   0 -21  -2   40.26    3.73
   0 -21  -3   -0.32    1.15
   0 -21  -3    1.35    1.22
   0 -21  -3    0.22    0.48
   0 -21  -4    0.06    1.23
   0 -21  -4    2.35    1.39
   0 -21  -4    0.92    0.59
   0 -21  -5    2.39    1.22
   0 -21  -5    0.62    1.47
   0 -21  -6    1.22    1.05
   0 -21  -6    0.17    1.31
   0 -21  -7    6.99    1.72
   0 -21  -7    2.95    1.87
   0 -21  -8    1.05    1.50
   0 -21  -8    1.31    1.18
   0 -21  -9    0.26    0.99
   0 -21  -9    1.15    1.08
   0 -21 -10   -0.72    0.98
   0 -21 -11   -0.88    0.91
   0 -21 -12   -0.09    0.83
   0 -21 -13    0.91    0.95
   0 -21 -14    4.54    1.34
   0 -21 -15    1.35    0.92
   0 -21 -16    1.98    0.84
   0 -21 -17    0.30    0.55
   0 -22  35    4.21    0.84
   0 -22  34    6.20    1.34
   0 -22  33   -0.87    0.64
   0 -22  32   -0.20    0.78
   0 -22  32    0.43    0.47
   0 -22  31    0.41    0.57
   0 -22  31    0.74    0.71
   0 -22  30    1.31    0.63
   0 -22  30    0.38    0.62
   0 -22  29    4.06    1.20
   0 -22  29    3.72    0.94
   0 -22  28    1.31    0.71
   0 -22  28    1.75    0.94
   0 -22  27    1.41    0.74
   0 -22  27    2.28    1.04
   0 -22  26   15.41    1.88
   0 -22  26   16.62    2.15
   0 -22  25    4.98    1.25
   0 -22  25    4.47    1.13
   0 -22  25    5.52    0.89
   0 -22  24   19.49    2.39
   0 -22  24   16.09    2.05
   0 -22  23    4.19    0.89
   0 -22  23    1.88    0.86
   0 -22  23    3.83    1.28
   0 -22  22    5.84    1.48
   0 -22  22    6.04    1.47
   0 -22  22    5.77    1.01
   0 -22  21   11.33    1.40
   0 -22  21   12.20    1.90
   0 -22  21   15.84    2.35
   0 -22  20    3.76    1.34
   0 -22  20    3.14    1.15
   0 -22  20    4.67    1.04
   0 -22  19    0.53    0.78
   0 -22  19    1.66    0.80
   0 -22  19    2.04    1.17
   0 -22  18    1.94    0.94
   0 -22  18    1.84    1.04
   0 -22  18    1.61    0.74
   0 -22  17    2.66    1.18
   0 -22  17    2.10    0.81
   0 -22  17    2.42    1.11
   0 -22  16    0.05    0.95
   0 -22  16    2.91    1.20
   0 -22  16    1.32    0.64
   0 -22  15   11.84    1.98
   0 -22  15   11.47    2.03
   0 -22  15   14.62    1.79
   0 -22  14   12.63    2.32
   0 -22  14   11.45    2.00
   0 -22  13   69.03    4.50
   0 -22  13   73.08    4.82
   0 -22  13   62.57    4.87
   0 -22  12    1.48    0.98
   0 -22  12    4.10    1.79
   0 -22  11    2.21    0.95
   0 -22  11    5.30    1.87
   0 -22  11    4.48    1.54
   0 -22  10   10.61    2.38
   0 -22  10   11.99    2.13
   0 -22   9    1.67    1.15
   0 -22   9    2.41    1.48
   0 -22   8    3.07    1.53
   0 -22   8    0.71    1.42
   0 -22   8    1.76    1.45
   0 -22   7   34.99    3.92
   0 -22   7   38.52    3.66
   0 -22   6   14.83    1.88
   0 -22   6    9.39    1.73
   0 -22   6   10.04    2.11
   0 -22   6   14.03    2.76
   0 -22   5    0.80    0.88
   0 -22   5    0.73    0.97
   0 -22   5   -1.25    1.70
   0 -22   5    2.15    0.96
   0 -22   5    3.36    1.60
   0 -22   4    3.99    1.32
   0 -22   4    4.12    1.60
   0 -22   4    3.31    1.05
   0 -22   3    4.72    1.34
   0 -22   3    4.21    1.78
   0 -22   3    4.89    1.19
   0 -22   2    1.87    1.00
   0 -22   2    2.38    1.50
   0 -22   2   -0.72    1.05
   0 -22   1    3.08    0.85
   0 -22   1    0.29    1.27
   0 -22   1    1.93    1.14
   0 -22   0    0.82    1.40
   0 -22   0    4.19    1.07
   0 -22   0    1.23    1.07
   0 -22  -1   12.08    1.44
   0 -22  -1    9.19    1.79
   0 -22  -2    5.76    1.51
   0 -22  -2    3.41    1.89
   0 -22  -2    5.21    0.94
   0 -22  -3    3.25    2.05
   0 -22  -3   10.51    1.91
   0 -22  -4    3.88    2.01
   0 -22  -4    5.49    1.45
   0 -22  -4    5.23    0.87
   0 -22  -5    0.72    1.20
   0 -22  -5    0.06    0.85
   0 -22  -6    3.01    1.55
   0 -22  -6    3.15    1.25
   0 -22  -7    2.54    1.19
   0 -22  -8    2.11    1.13
   0 -22  -9    0.74    0.75
   0 -22 -10   -0.08    0.71
   0 -22 -11    3.10    1.10
   0 -22 -12    4.39    1.13
   0 -22 -13    5.23    1.20
   0 -22 -14    7.33    1.24
   0 -23  33   31.07    1.97
   0 -23  32    2.31    0.78
   0 -23  31    0.39    0.55
   0 -23  30    3.73    0.92
   0 -23  29    8.05    1.18
   0 -23  29    3.97    1.03
   0 -23  28    5.73    1.19
   0 -23  28    5.37    0.94
   0 -23  27    0.97    0.56
   0 -23  27    0.59    0.61
   0 -23  26    3.52    1.03
   0 -23  26    2.74    0.84
   0 -23  25   -0.25    0.54
   0 -23  25    0.57    0.71
   0 -23  25    1.27    0.53
   0 -23  24    0.66    0.45
   0 -23  24   -0.19    0.64
   0 -23  24   -0.14    0.58
   0 -23  23    4.24    0.79
   0 -23  23    2.05    0.83
   0 -23  23    3.21    0.92
   0 -23  22    0.17    0.69
   0 -23  22    1.02    0.78
   0 -23  21    1.79    0.91
   0 -23  21    0.61    0.69
   0 -23  20    4.10    0.86
   0 -23  20    2.06    0.99
   0 -23  20    2.00    0.89
   0 -23  19    6.39    1.48
   0 -23  19    6.45    1.07
   0 -23  19    5.06    1.21
   0 -23  18    2.69    0.98
   0 -23  18    5.33    1.02
   0 -23  18    3.08    1.06
   0 -23  17    3.57    1.19
   0 -23  17    3.14    0.85
   0 -23  17    1.61    0.91
   0 -23  16    3.82    0.94
   0 -23  16    2.19    0.97
   0 -23  16    3.57    1.25
   0 -23  15   13.65    2.01
   0 -23  15   15.30    1.97
   0 -23  15   16.97    1.74
   0 -23  14    0.58    0.68
   0 -23  14    0.34    1.10
   0 -23  13   15.80    2.16
   0 -23  13   22.35    2.01
   0 -23  13   16.81    2.07
   0 -23  12    1.22    0.74
   0 -23  12    2.11    1.16
   0 -23  11    1.05    0.65
   0 -23  11    0.26    0.79
   0 -23  11   -1.23    1.59
   0 -23  10    0.26    0.86
   0 -23  10    1.07    1.27
   0 -23  10    1.85    0.71
   0 -23   9    0.53    1.30
   0 -23   9   -0.23    1.22
   0 -23   9    0.53    0.64
   0 -23   9   -0.56    0.86
   0 -23   8    1.81    1.47
   0 -23   8    0.87    0.87
   0 -23   8   -0.38    1.40
   0 -23   8    0.81    0.70
   0 -23   7    1.19    1.39
   0 -23   7    0.62    0.65
   0 -23   7   -0.44    1.15
   0 -23   7    0.47    0.85
   0 -23   6    2.98    1.43
   0 -23   6    2.07    0.92
   0 -23   5   17.28    1.79
   0 -23   5   15.25    2.65
   0 -23   4    0.43    0.67
   0 -23   4    1.57    1.25
   0 -23   4    0.22    0.80
   0 -23   3    5.56    1.90
   0 -23   3    4.11    1.10
   0 -23   3    7.05    1.50
   0 -23   2    6.11    1.05
   0 -23   2    4.18    1.13
   0 -23   2    2.31    1.54
   0 -23   1   -0.01    0.79
   0 -23   1    0.18    1.05
   0 -23   1    0.81    0.53
   0 -23   0    0.16    1.22
   0 -23   0   -0.13    0.76
   0 -23  -1    1.03    0.81
   0 -23  -1    2.79    0.64
   0 -23  -1    1.35    1.18
   0 -23  -2    1.99    1.25
   0 -23  -2    0.56    0.50
   0 -23  -2    0.94    0.84
   0 -23  -3    0.20    0.34
   0 -23  -3    1.69    0.88
   0 -23  -4    1.71    0.96
   0 -23  -5    5.09    1.23
   0 -23  -6    0.98    0.74
   0 -23  -7    1.81    0.91
   0 -23  -8    2.80    1.08
   0 -23  -9    1.28    0.82
   0 -23 -10   -0.44    0.58
   0 -24  29    2.85    0.70
   0 -24  28   16.29    1.51
   0 -24  27   31.99    2.14
   0 -24  26   -0.87    0.62
   0 -24  26    0.74    0.56
   0 -24  25   -0.03    0.52
   0 -24  25   -1.01    0.57
   0 -24  24    5.53    1.03
   0 -24  24    6.15    0.73
   0 -24  24    4.29    0.87
   0 -24  23    1.04    0.53
   0 -24  23    0.71    0.60
   0 -24  23    0.95    0.72
   0 -24  22    4.03    1.03
   0 -24  22    4.45    0.81
   0 -24  22    5.68    1.15
   0 -24  21   23.51    2.07
   0 -24  21   28.42    1.79
   0 -24  21   24.45    2.14
   0 -24  20    1.18    0.79
   0 -24  20    2.32    0.89
   0 -24  19    5.26    1.11
   0 -24  19    9.58    1.56
   0 -24  18    6.60    1.32
   0 -24  18    7.54    1.27
   0 -24  17    0.31    0.48
   0 -24  17    0.64    0.73
   0 -24  17    1.02    0.85
   0 -24  16    2.07    0.89
   0 -24  16    1.73    1.10
   0 -24  16    2.90    0.78
   0 -24  15    2.80    0.98
   0 -24  15    5.13    0.96
   0 -24  14    1.50    0.63
   0 -24  14    1.21    0.66
   0 -24  13    0.01    1.13
   0 -24  13    0.26    0.72
   0 -24  13    1.77    0.69
   0 -24  12    8.05    1.51
   0 -24  12    2.76    1.56
   0 -24  11    2.38    1.10
   0 -24  11    0.79    0.57
   0 -24  11    0.05    1.35
   0 -24  10   -0.32    0.50
   0 -24  10    0.65    1.16
   0 -24   9   -0.86    0.58
   0 -24   8    1.22    0.61
   0 -24   7    1.52    0.70
   0 -24   6    9.34    1.16
   0 -24   3    0.02    0.42
   0 -24   2    0.58    0.44
   0 -24   1   10.03    1.09
   0 -24   0    6.21    0.85
   0 -24  -1    4.20    0.72
   0 -25  25    1.62    1.23
   0 -25  24    0.90    1.17
   0 -25  23    1.62    1.18
   0 -25  22    1.48    0.41
   0 -25  22    1.76    1.26
   0 -25  21    1.85    1.32
   0 -25  21    3.57    0.60
   0 -25  20    1.31    0.57
   0 -25  20   -0.64    0.43
   0 -25  19    0.56    0.41
   0 -25  19    0.75    0.50
   0 -25  18   -0.33    0.51
   0 -25  18    1.59    0.50
   0 -25  17    3.11    0.65
   0 -25  17    1.04    1.17
   0 -25  16    0.41    0.41
   0 -25  16    2.45    1.39
   0 -25  15    0.12    0.41
   0 -25  15    0.03    1.19
   0 -25  14    0.73    0.48
   0 -25  13    7.19    0.97
   0 -25  13    4.60    1.67
   0 -25  12    3.68    0.76
   0 -25  11    6.43    0.92
   0 -25  10    1.39    0.57
   0 -25   9    1.86    0.58
   0 -25   8   -0.05    0.38
   0 -25   7    0.23    0.42
   0 -25   6    1.23    0.52
   0 -25   5    1.95    0.57
   0 -25   4    4.05    0.69
   0 -25   3    0.32    0.34
   0 -25   2    1.59    0.47
   0 -26  18    0.60    0.33
   0 -26  17    2.81    0.52
   0 -26  16    0.21    0.31
   0 -26  15    0.36    0.29
   0 -26  14    2.52    0.55
   0 -26  13    2.83    0.61
   0 -26  12    8.87    0.98
   0 -26  11    1.13    0.43
   0 -26  10    0.71    0.52
   0 -26   9    0.13    0.31
   0 -26   8    0.83    0.34
   0 -26   7    0.95    0.39
   1 -26   6    0.48    0.34
   1 -26   7    0.14    0.30
   1 -26   8    0.48    0.34
   1 -26   9    4.76    0.74
   1 -26  10    3.21    0.62
   1 -26  11   -0.24    0.31
   1 -26  12    1.34    0.45
   1 -26  13    0.42    0.37
   1 -26  14    0.87    0.42
   1 -26  15    2.86    0.59
   1 -26  16    3.12    0.63
   1 -26  17    0.84    0.39
   1 -26  18    0.88    0.40
   1 -26  19    1.51    0.42
   1 -25   1    2.15    0.49
   1 -25   3    0.48    0.39
   1 -25   4    0.46    0.43
   1 -25   5    0.67    0.37
   1 -25   6   12.70    1.26
   1 -25   7    0.56    0.51
   1 -25   8    1.37    0.57
   1 -25   9   18.43    1.50
   1 -25  10    1.89    0.68
   1 -25  11   12.49    1.26
   1 -25  12    3.19    0.77
   1 -25  13    0.77    0.72
   1 -25  13    0.95    0.52
   1 -25  14   -0.36    0.61
   1 -25  14    1.44    0.55
   1 -25  15   -0.46    0.68
   1 -25  15   -0.80    1.15
   1 -25  15   -0.19    0.41
   1 -25  16   -0.66    1.07
   1 -25  16    0.65    0.49
   1 -25  16   -0.12    0.54
   1 -25  17   -0.06    0.40
   1 -25  17    0.20    0.56
   1 -25  17    0.54    0.66
   1 -25  18    8.63    1.32
   1 -25  18    9.21    1.25
   1 -25  19    2.05    0.83
   1 -25  19    3.10    1.45
   1 -25  19    1.75    0.64
   1 -25  19    3.71    0.72
   1 -25  20    7.72    1.21
   1 -25  20    8.23    2.01
   1 -25  20   12.39    1.15
   1 -25  20    8.56    1.19
   1 -25  21   10.27    1.30
   1 -25  21   15.94    1.20
   1 -25  22    4.27    0.67
   1 -25  22    3.17    0.81
   1 -25  22    2.49    0.84
   1 -25  23    5.03    0.97
   1 -25  23    3.47    0.80
   1 -25  24    0.42    0.49
   1 -24  -7    2.59    1.52
   1 -24  -4    0.25    0.65
   1 -24  -3    0.02    0.67
   1 -24  -2    0.33    0.33
   1 -24  -1    1.17    0.47
   1 -24   0    2.08    0.59
   1 -24   1   -0.11    0.40
   1 -24   2    0.49    0.44
   1 -24   3    0.46    0.41
   1 -24   4    2.31    0.68
   1 -24   5    1.62    0.66
   1 -24   9    3.52    1.21
   1 -24  10    1.22    0.91
   1 -24  11    4.19    1.26
   1 -24  12    7.83    1.57
   1 -24  12    7.39    1.31
   1 -24  13    3.12    1.26
   1 -24  13    2.94    0.95
   1 -24  14    7.18    1.32
   1 -24  14    8.81    1.64
   1 -24  14    3.85    1.88
   1 -24  15    3.38    1.31
   1 -24  15    3.87    1.05
   1 -24  16    0.25    0.68
   1 -24  16    1.10    0.99
   1 -24  17    9.12    1.45
   1 -24  17    8.75    1.19
   1 -24  17   10.01    1.72
   1 -24  18    8.89    1.54
   1 -24  18    8.13    1.42
   1 -24  19    0.64    0.89
   1 -24  19   -0.64    0.72
   1 -24  19    1.40    0.57
   1 -24  20   11.86    1.69
   1 -24  20   14.79    1.40
   1 -24  20   12.41    1.69
   1 -24  21   -0.33    0.61
   1 -24  21   -0.07    0.61
   1 -24  21    0.74    0.47
   1 -24  22   -0.92    0.48
   1 -24  22   -0.04    0.62
   1 -24  22    0.13    0.60
   1 -24  23    1.43    0.75
   1 -24  23    1.14    0.50
   1 -24  24    4.16    0.68
   1 -24  24    2.22    0.81
   1 -24  24    1.50    0.72
   1 -24  25   -0.16    0.48
   1 -24  25   -0.34    0.72
   1 -24  26    2.62    0.75
   1 -24  26    1.82    0.72
   1 -24  27    1.55    0.69
   1 -24  27   -0.13    0.65
   1 -24  28    0.32    0.52
   1 -24  28   -0.53    0.53
   1 -24  29   -0.62    0.45
   1 -24  30   13.29    1.34
   1 -23 -11    1.42    0.78
   1 -23 -10    5.88    1.25
   1 -23 -10    1.31    1.19
   1 -23  -9    1.07    0.89
   1 -23  -8    0.16    0.69
   1 -23  -7    1.10    0.80
   1 -23  -6    0.47    0.69
   1 -23  -5    4.26    1.25
   1 -23  -4    1.34    1.01
   1 -23  -3    5.43    1.33
   1 -23  -3    4.21    0.74
   1 -23  -2    7.12    1.04
   1 -23  -2    5.58    1.44
   1 -23  -1    1.35    0.58
   1 -23  -1   -0.11    0.89
   1 -23   0    8.26    1.14
   1 -23   0    6.15    1.43
   1 -23   1    0.70    0.77
   1 -23   1   -0.86    1.15
   1 -23   2    2.74    1.42
   1 -23   2    4.51    1.30
   1 -23   3    5.67    1.86
   1 -23   3    6.06    1.18
   1 -23   3    3.75    1.20
   1 -23   4    9.12    1.43
   1 -23   4    6.83    1.43
   1 -23   4    8.39    2.14
   1 -23   5   -1.08    0.88
   1 -23   5    0.83    0.82
   1 -23   6    3.08    1.56
   1 -23   6    6.50    1.58
   1 -23   7   -0.25    0.57
   1 -23   7   -0.46    0.86
   1 -23   7    0.66    1.10
   1 -23   8    4.49    1.48
   1 -23   8    5.75    1.87
   1 -23   8    4.72    1.22
   1 -23   9   23.57    2.43
   1 -23   9   23.43    2.74
   1 -23  10   -0.10    0.68
   1 -23  10    1.03    1.50
   1 -23  10    3.70    1.05
   1 -23  10    1.43    1.29
   1 -23  11    1.39    0.85
   1 -23  11    0.15    0.91
   1 -23  12    9.43    1.75
   1 -23  12   10.04    1.48
   1 -23  12    6.27    1.57
   1 -23  13    4.16    1.37
   1 -23  13    4.47    1.06
   1 -23  13    4.96    1.39
   1 -23  14    7.93    1.88
   1 -23  14    4.73    1.10
   1 -23  14    3.92    1.28
   1 -23  15   27.63    2.75
   1 -23  15   31.69    2.42
   1 -23  15   29.81    3.07
   1 -23  16   20.97    2.47
   1 -23  16   25.28    2.15
   1 -23  16   25.81    2.83
   1 -23  17    7.37    1.23
   1 -23  17    7.05    1.69
   1 -23  17    4.43    1.35
   1 -23  18    9.04    1.28
   1 -23  18    9.74    1.88
   1 -23  18   10.56    1.78
   1 -23  19   21.68    2.48
   1 -23  19   20.71    2.43
   1 -23  20    4.57    1.28
   1 -23  20    3.54    1.14
   1 -23  21    1.34    0.88
   1 -23  21    2.56    1.04
   1 -23  21    0.57    0.63
   1 -23  22    0.98    0.47
   1 -23  22    1.10    0.95
   1 -23  22    0.89    0.81
   1 -23  23    6.95    1.40
   1 -23  23    8.03    1.07
   1 -23  23    7.12    1.42
   1 -23  24    2.39    0.92
   1 -23  24    4.04    0.77
   1 -23  24    3.59    1.26
   1 -23  25    3.00    0.88
   1 -23  25    3.26    0.71
   1 -23  25    3.78    1.11
   1 -23  26   -0.33    0.66
   1 -23  26   -0.55    0.61
   1 -23  27    2.26    0.78
   1 -23  27    0.84    0.68
   1 -23  28    2.02    0.71
   1 -23  28    1.39    0.77
   1 -23  29    1.96    0.68
   1 -23  29    3.18    0.98
   1 -23  30   16.81    1.86
   1 -23  30   15.47    1.51
   1 -23  31    9.44    1.09
   1 -23  31    9.64    1.36
   1 -23  33    7.73    1.09
   1 -22 -15    0.25    0.47
   1 -22 -14    0.30    0.63
   1 -22 -13    5.92    1.25
   1 -22 -12    4.95    1.24
   1 -22 -12    1.84    1.40
   1 -22 -11    2.83    1.04
   1 -22 -10    1.15    0.87
   1 -22  -9   -0.47    0.80
   1 -22  -8    1.61    0.97
   1 -22  -7    0.34    0.95
   1 -22  -6   10.53    1.95
   1 -22  -5    5.23    1.87
   1 -22  -5    4.03    1.33
   1 -22  -4    0.38    1.07
   1 -22  -4    0.47    0.91
   1 -22  -4    0.86    0.57
   1 -22  -3    0.41    1.30
   1 -22  -3    0.38    0.98
   1 -22  -3    1.46    0.63
   1 -22  -2    3.75    1.41
   1 -22  -2    0.44    1.50
   1 -22  -1    6.12    1.99
   1 -22  -1    1.15    1.63
   1 -22   0    2.62    1.32
   1 -22   0    1.80    0.71
   1 -22   0   -0.04    1.13
   1 -22   1    1.73    1.64
   1 -22   1    1.12    1.00
   1 -22   1    0.91    0.66
   1 -22   2    2.67    1.45
   1 -22   2    3.23    1.26
   1 -22   2    6.86    1.24
   1 -22   3    1.12    1.33
   1 -22   3    1.29    0.83
   1 -22   3   -0.36    1.11
   1 -22   3    0.48    0.98
   1 -22   4    6.33    1.60
   1 -22   4    5.02    1.54
   1 -22   4    5.54    1.22
   1 -22   4    6.92    1.99
   1 -22   5    6.33    1.67
   1 -22   5    5.91    1.43
   1 -22   5    6.75    1.38
   1 -22   5    9.30    2.32
   1 -22   6   14.49    1.85
   1 -22   6   11.20    2.51
   1 -22   6   13.53    2.34
   1 -22   6   12.07    1.96
   1 -22   7    0.49    0.82
   1 -22   7    2.11    1.06
   1 -22   7    4.67    1.90
   1 -22   7    0.84    1.12
   1 -22   7    5.41    1.29
   1 -22   8   26.37    2.85
   1 -22   8   31.16    3.80
   1 -22   8   30.38    3.32
   1 -22   9   19.13    2.10
   1 -22   9   17.55    2.93
   1 -22   9   11.78    1.91
   1 -22   9   17.16    2.69
   1 -22  10   19.89    2.10
   1 -22  10   14.62    2.16
   1 -22  10   15.66    2.85
   1 -22  10   14.20    2.43
   1 -22  11    1.79    1.25
   1 -22  11    1.62    1.16
   1 -22  11    3.66    1.11
   1 -22  12    2.97    1.50
   1 -22  12    3.00    1.01
   1 -22  12    0.88    1.09
   1 -22  12    2.31    1.24
   1 -22  13    9.48    1.89
   1 -22  13   13.53    1.79
   1 -22  13    7.45    1.63
   1 -22  14    4.60    1.56
   1 -22  14    5.07    1.23
   1 -22  14    3.80    1.23
   1 -22  15    3.07    1.20
   1 -22  15    3.68    1.12
   1 -22  15    3.98    1.44
   1 -22  16   15.83    2.32
   1 -22  16   16.44    1.85
   1 -22  16   15.50    2.32
   1 -22  17    3.73    1.07
   1 -22  17    1.28    1.15
   1 -22  17    1.98    1.10
   1 -22  18    6.16    1.58
   1 -22  18    5.38    1.48
   1 -22  18    5.47    1.15
   1 -22  19    4.66    1.04
   1 -22  19    3.98    1.35
   1 -22  20    1.82    1.12
   1 -22  20   -0.17    0.92
   1 -22  20   -0.42    0.59
   1 -22  21   12.17    1.49
   1 -22  21   11.56    1.95
   1 -22  21   13.03    2.12
   1 -22  22    0.86    0.97
   1 -22  22    1.66    0.98
   1 -22  23   -0.56    0.55
   1 -22  23    1.26    0.87
   1 -22  23   -0.15    0.74
   1 -22  24    3.66    0.79
   1 -22  24    3.81    1.26
   1 -22  24    3.72    1.17
   1 -22  25   27.32    1.84
   1 -22  25   27.09    2.63
   1 -22  25   30.79    3.06
   1 -22  26    6.10    1.42
   1 -22  26    4.46    1.15
   1 -22  27   20.19    2.38
   1 -22  27   20.82    2.19
   1 -22  28    5.34    1.36
   1 -22  28    3.70    1.11
   1 -22  29    1.05    0.71
   1 -22  29   -0.13    0.68
   1 -22  30    1.02    0.66
   1 -22  30    1.00    0.84
   1 -22  31    2.69    0.86
   1 -22  31    3.46    1.03
   1 -22  32   38.34    2.80
   1 -22  32   32.68    2.25
   1 -22  33   39.12    2.78
   1 -22  33   34.20    2.14
   1 -22  34   13.21    1.56
   1 -22  35    2.48    0.75
   1 -22  36    0.66    0.47
   1 -21 -17   -0.66    0.69
   1 -21 -16    1.97    0.84
   1 -21 -15    1.13    0.90
   1 -21 -14    6.03    2.01
   1 -21 -14   10.84    2.17
   1 -21 -13    1.31    1.12
   1 -21 -12    1.52    1.18
   1 -21 -11    1.13    0.91
   1 -21 -10    0.18    0.92
   1 -21  -9    3.87    1.40
   1 -21  -8   -0.07    0.90
   1 -21  -8    0.27    1.07
   1 -21  -7    0.15    1.22
   1 -21  -7   -0.26    0.94
   1 -21  -6    1.63    1.35
   1 -21  -6    2.14    1.21
   1 -21  -5    0.77    1.56
   1 -21  -5    0.84    1.10
   1 -21  -5    1.02    0.53
   1 -21  -4   -0.27    1.01
   1 -21  -4    0.31    1.25
   1 -21  -3    5.25    1.11
   1 -21  -3    6.48    1.79
   1 -21  -3    5.57    2.28
   1 -21  -2   22.16    2.95
   1 -21  -2   26.03    2.23
   1 -21  -1   13.86    1.74
   1 -21  -1   15.81    2.52
   1 -21  -1    9.68    2.79
   1 -21   0    6.94    2.44
   1 -21   0    9.98    2.05
   1 -21   0   12.74    1.62
   1 -21   1    3.49    1.49
   1 -21   1    1.08    1.52
   1 -21   1    4.73    1.66
   1 -21   1    4.24    1.09
   1 -21   2    0.21    1.00
   1 -21   2    1.60    0.72
   1 -21   2    2.15    1.19
   1 -21   2    2.29    1.54
   1 -21   3    1.22    1.34
   1 -21   3   -0.25    0.89
   1 -21   3    0.74    1.06
   1 -21   3    0.68    0.76
   1 -21   4    8.73    1.48
   1 -21   4    6.09    2.13
   1 -21   4    7.53    1.81
   1 -21   4    5.94    1.74
   1 -21   5    3.94    1.44
   1 -21   5    3.32    1.10
   1 -21   5    2.39    1.36
   1 -21   5    4.71    1.94
   1 -21   6    3.05    1.24
   1 -21   6    4.90    1.85
   1 -21   6    3.33    1.33
   1 -21   6    2.84    1.22
   1 -21   7   -0.53    0.90
   1 -21   7    1.20    1.09
   1 -21   7    0.14    1.18
   1 -21   8   21.53    2.85
   1 -21   8   15.60    2.37
   1 -21   8   21.86    2.93
   1 -21   8   17.41    3.11
   1 -21   9    0.09    0.87
   1 -21   9    2.72    1.60
   1 -21   9    0.66    1.15
   1 -21  10    7.24    1.80
   1 -21  10    6.24    1.60
   1 -21  10    9.09    2.40
   1 -21  11   14.07    2.53
   1 -21  11   10.25    1.98
   1 -21  11   14.23    2.73
   1 -21  12   38.49    3.84
   1 -21  12   34.88    3.98
   1 -21  12   30.64    3.25
   1 -21  13   18.90    3.08
   1 -21  13   18.29    3.00
   1 -21  13   12.12    2.18
   1 -21  14   62.80    4.80
   1 -21  14   50.00    4.57
   1 -21  14   56.79    4.53
   1 -21  15   12.19    2.25
   1 -21  15   13.79    2.59
   1 -21  15   16.52    2.11
   1 -21  16    1.67    1.31
   1 -21  16    3.01    1.09
   1 -21  16    2.51    1.75
   1 -21  17   46.46    4.07
   1 -21  17   49.59    3.30
   1 -21  17   45.30    4.03
   1 -21  18    4.03    1.46
   1 -21  18    4.54    1.66
   1 -21  18    4.49    1.13
   1 -21  19    6.96    1.28
   1 -21  19    7.75    1.76
   1 -21  19    8.09    1.90
   1 -21  20   -0.21    0.56
   1 -21  20    0.52    1.00
   1 -21  20    0.65    0.88
   1 -21  21   -0.33    0.88
   1 -21  21    0.68    0.69
   1 -21  21   -1.53    1.00
   1 -21  22    9.60    2.04
   1 -21  22    5.96    1.13
   1 -21  22    9.39    1.95
   1 -21  23    0.30    0.48
   1 -21  23    0.31    0.93
   1 -21  23    1.29    1.06
   1 -21  24    4.93    1.34
   1 -21  24    4.02    1.29
   1 -21  25    0.53    0.80
   1 -21  25    2.39    0.75
   1 -21  25    0.05    0.81
   1 -21  26   -0.07    0.70
   1 -21  27    6.04    1.67
   1 -21  27    7.42    1.62
   1 -21  28    1.61    0.84
   1 -21  28    1.24    0.99
   1 -21  28    0.06    0.59
   1 -21  29    9.82    1.35
   1 -21  29    9.43    1.57
   1 -21  29   10.45    1.91
   1 -21  30    2.68    1.25
   1 -21  30    2.43    0.96
   1 -21  31    3.85    1.09
   1 -21  31    4.05    1.15
   1 -21  32    0.19    0.54
   1 -21  32    0.86    0.89
   1 -21  33   14.25    1.65
   1 -21  33   16.22    2.00
   1 -21  34   10.64    1.66
   1 -21  34    6.64    1.11
   1 -21  35    1.58    0.61
   1 -21  35    1.56    0.76
   1 -21  36    1.27    0.67
   1 -21  37   16.31    1.57
   1 -20 -20    2.56    0.87
   1 -20 -19    0.90    0.66
   1 -20 -18    0.74    0.78
   1 -20 -17    0.54    0.82
   1 -20 -17    0.06    0.55
   1 -20 -16    1.00    0.67
   1 -20 -16    0.55    0.88
   1 -20 -15    1.04    0.70
   1 -20 -15   -0.81    1.14
   1 -20 -15    1.13    1.09
   1 -20 -14   -0.08    0.96
   1 -20 -14    1.07    0.76
   1 -20 -13    0.44    0.69
   1 -20 -13    0.70    1.03
   1 -20 -12    1.18    0.80
   1 -20 -12    2.02    1.29
   1 -20 -11    0.31    1.11
   1 -20 -11    0.67    0.76
   1 -20 -10    4.67    1.63
   1 -20 -10    2.49    1.52
   1 -20 -10    5.08    1.44
   1 -20  -9    6.47    1.78
   1 -20  -9    4.09    1.19
   1 -20  -8   -0.43    0.70
   1 -20  -8   -0.14    1.10
   1 -20  -8    1.62    1.30
   1 -20  -7    0.24    1.44
   1 -20  -7   -0.18    0.74
   1 -20  -7    1.21    1.31
   1 -20  -6    1.87    1.51
   1 -20  -6    0.07    0.79
   1 -20  -6   -0.07    1.02
   1 -20  -5    0.07    1.00
   1 -20  -5   -0.52    1.60
   1 -20  -5    0.60    0.55
   1 -20  -5   -0.40    0.66
   1 -20  -4    4.74    2.00
   1 -20  -4    4.92    1.01
   1 -20  -4    3.34    1.41
   1 -20  -4    6.23    1.90
   1 -20  -3    5.10    1.09
   1 -20  -3    6.40    1.96
   1 -20  -3    4.01    1.83
   1 -20  -2    4.05    1.56
   1 -20  -2    3.09    0.91
   1 -20  -2    4.87    1.86
   1 -20  -1    3.14    0.99
   1 -20  -1    2.27    1.57
   1 -20  -1    2.13    1.38
   1 -20  -1    3.05    1.83
   1 -20   0    6.55    2.34
   1 -20   0    8.00    2.02
   1 -20   0    5.05    1.83
   1 -20   0   10.28    1.66
   1 -20   1    1.96    1.51
   1 -20   1    1.44    1.45
   1 -20   1   -0.87    1.17
   1 -20   2    5.79    2.10
   1 -20   2    2.33    1.67
   1 -20   2    6.70    1.94
   1 -20   3    2.49    1.76
   1 -20   3    5.33    1.99
   1 -20   3    7.03    2.54
   1 -20   4   91.77    6.61
   1 -20   4   88.29    5.51
   1 -20   4  102.55    6.42
   1 -20   5   58.15    5.31
   1 -20   5   47.92    4.01
   1 -20   5   59.28    5.01
   1 -20   6    5.41    1.96
   1 -20   6    1.17    0.99
   1 -20   6    7.18    2.32
   1 -20   6    3.77    1.65
   1 -20   7    4.19    1.42
   1 -20   7    7.87    2.29
   1 -20   7    5.73    1.56
   1 -20   7    7.70    2.01
   1 -20   8   30.12    3.79
   1 -20   8   28.86    3.45
   1 -20   8   30.36    3.45
   1 -20   8   30.53    3.26
   1 -20   9   15.48    2.48
   1 -20   9   17.25    2.99
   1 -20   9   17.20    2.79
   1 -20  10   13.72    2.58
   1 -20  10   17.04    3.11
   1 -20  10   10.43    2.04
   1 -20  11   55.33    5.04
   1 -20  11   48.77    4.36
   1 -20  11   57.02    4.81
   1 -20  12   55.19    4.58
   1 -20  12   69.10    5.26
   1 -20  13   10.46    2.41
   1 -20  13    9.40    2.54
   1 -20  13    8.81    2.01
   1 -20  14    5.13    1.60
   1 -20  14    3.49    1.80
   1 -20  14    6.00    1.75
   1 -20  15    5.49    1.98
   1 -20  15    3.90    1.60
   1 -20  15    4.87    1.62
   1 -20  16    4.67    1.51
   1 -20  16    6.00    1.74
   1 -20  16    5.72    1.67
   1 -20  17    2.18    1.27
   1 -20  17   -0.32    0.94
   1 -20  18   19.98    2.88
   1 -20  18   16.04    1.96
   1 -20  18   16.85    2.70
   1 -20  19   51.22    4.44
   1 -20  19   55.57    4.47
   1 -20  19   55.37    3.48
   1 -20  20   14.14    1.79
   1 -20  20   16.79    2.62
   1 -20  20   14.52    2.50
   1 -20  21    0.84    1.14
   1 -20  21    0.68    0.53
   1 -20  21    1.01    0.86
   1 -20  22    4.44    1.54
   1 -20  22    2.99    0.89
   1 -20  22    3.78    1.28
   1 -20  23   -0.15    0.91
   1 -20  23   -0.08    0.87
   1 -20  23    0.47    0.52
   1 -20  24   -0.37    0.91
   1 -20  24    0.23    0.53
   1 -20  24    0.20    1.01
   1 -20  25   -1.60    1.19
   1 -20  25   -0.24    0.88
   1 -20  25   -0.44    0.68
   1 -20  26    8.55    1.85
   1 -20  26    8.63    1.80
   1 -20  26    6.64    1.34
   1 -20  27    0.53    0.68
   1 -20  27   -0.06    1.03
   1 -20  27   -0.14    0.86
   1 -20  28   11.05    2.05
   1 -20  28   10.41    1.82
   1 -20  28   12.51    1.69
   1 -20  29   -0.72    0.73
   1 -20  29    0.19    0.69
   1 -20  29   -0.58    0.94
   1 -20  30    3.57    1.36
   1 -20  30    2.76    0.98
   1 -20  30    3.56    1.17
   1 -20  31    7.54    1.72
   1 -20  31    6.58    1.23
   1 -20  31    6.46    1.30
   1 -20  32   -0.46    0.94
   1 -20  32    1.59    0.81
   1 -20  32    1.30    0.70
   1 -20  33    3.08    0.95
   1 -20  33    3.41    0.98
   1 -20  33    2.84    1.12
   1 -20  34    1.59    1.00
   1 -20  34    1.59    0.73
   1 -20  34    0.93    0.74
   1 -20  35    3.59    1.05
   1 -20  35    2.58    0.76
   1 -20  35    2.85    0.87
   1 -20  36    0.94    0.50
   1 -20  36    1.85    0.86
   1 -20  37    0.84    0.52
   1 -20  37    0.55    0.69
   1 -20  38    3.36    0.97
   1 -20  39    0.37    0.50
   1 -19 -22    0.42    0.51
   1 -19 -21   -0.51    0.74
   1 -19 -21    0.61    0.60
   1 -19 -20    3.87    1.36
   1 -19 -20    4.72    1.08
   1 -19 -19    1.57    0.73
   1 -19 -19   -0.01    0.81
   1 -19 -18    0.77    1.02
   1 -19 -18    1.21    0.71
   1 -19 -17    0.68    0.99
   1 -19 -17   -0.70    0.76
   1 -19 -16    1.20    0.97
   1 -19 -16    2.47    0.90
   1 -19 -15    0.40    1.04
   1 -19 -15   -0.18    0.66
   1 -19 -14    2.07    1.29
   1 -19 -14    1.95    1.00
   1 -19 -13    0.20    1.05
   1 -19 -13    0.44    1.01
   1 -19 -13   -0.14    0.86
   1 -19 -12    1.33    0.91
   1 -19 -12   -1.81    1.38
   1 -19 -12   -0.54    1.29
   1 -19 -11    3.10    1.22
   1 -19 -11    2.34    1.67
   1 -19 -11    2.74    1.46
   1 -19 -10    0.35    1.01
   1 -19 -10    0.94    1.14
   1 -19 -10    1.78    1.34
   1 -19  -9    2.45    1.66
   1 -19  -9    2.78    1.36
   1 -19  -9    5.48    1.73
   1 -19  -8    1.81    1.25
   1 -19  -8    1.58    1.68
   1 -19  -8    0.08    0.89
   1 -19  -7    0.79    1.02
   1 -19  -7    3.05    1.55
   1 -19  -7    0.14    1.20
   1 -19  -6   14.65    2.65
   1 -19  -6   13.14    2.62
   1 -19  -6    7.40    2.15
   1 -19  -6   14.59    1.73
   1 -19  -5    0.73    0.83
   1 -19  -5    0.29    1.11
   1 -19  -5    3.81    1.02
   1 -19  -5    4.26    1.84
   1 -19  -4    8.17    1.99
   1 -19  -4    8.16    2.26
   1 -19  -4    6.75    1.24
   1 -19  -3    1.56    0.82
   1 -19  -3   -0.27    1.24
   1 -19  -3    1.81    1.06
   1 -19  -3    1.69    1.20
   1 -19  -2   -0.47    0.75
   1 -19  -2    0.49    1.03
   1 -19  -2    0.38    1.19
   1 -19  -2    0.83    0.99
   1 -19  -1   -0.23    1.20
   1 -19  -1   -1.37    1.31
   1 -19  -1    0.58    1.12
   1 -19  -1    1.86    1.38
   1 -19   0   11.86    2.65
   1 -19   0   12.15    2.31
   1 -19   0    9.51    2.06
   1 -19   0   12.61    2.43
   1 -19   1   43.01    4.67
   1 -19   1   44.86    4.37
   1 -19   1   41.26    3.96
   1 -19   2    9.95    2.19
   1 -19   2    8.47    2.50
   1 -19   2   11.43    2.28
   1 -19   3    1.61    1.33
   1 -19   3    4.70    1.81
   1 -19   3    2.52    1.57
   1 -19   3    3.51    1.37
   1 -19   4    4.69    1.83
   1 -19   4    8.20    1.99
   1 -19   4    6.71    2.10
   1 -19   4   10.46    2.38
   1 -19   5    2.40    1.59
   1 -19   5    4.36    1.54
   1 -19   5    2.92    1.33
   1 -19   5    0.97    0.92
   1 -19   6    0.08    1.04
   1 -19   6    0.25    1.34
   1 -19   6    0.03    0.95
   1 -19   6    2.16    0.94
   1 -19   6    0.23    1.02
   1 -19   7    6.38    2.25
   1 -19   7    5.69    1.42
   1 -19   7    2.48    1.62
   1 -19   7    0.72    1.09
   1 -19   7    4.21    1.58
   1 -19   8   53.83    4.13
   1 -19   8   64.58    5.50
   1 -19   8   57.78    4.62
   1 -19   8   57.84    3.39
   1 -19   8   64.55    5.09
   1 -19   9   28.54    3.61
   1 -19   9   22.36    2.92
   1 -19   9   26.82    2.47
   1 -19   9   28.96    3.78
   1 -19  10   41.68    4.55
   1 -19  10   36.52    3.75
   1 -19  10   38.87    3.97
   1 -19  10   39.50    2.86
   1 -19  11    5.42    1.96
   1 -19  11    5.98    1.72
   1 -19  11    5.32    1.86
   1 -19  11    7.44    1.49
   1 -19  12   11.00    2.15
   1 -19  12   16.32    2.67
   1 -19  12   12.32    2.29
   1 -19  13    2.28    1.46
   1 -19  13    2.45    1.30
   1 -19  13    2.56    1.60
   1 -19  14   53.88    4.55
   1 -19  14   63.83    4.89
   1 -19  15   44.71    4.15
   1 -19  15   41.15    4.16
   1 -19  15   42.26    4.09
   1 -19  16    2.61    1.32
   1 -19  16    0.18    0.99
   1 -19  17    4.82    1.59
   1 -19  17    5.16    1.69
   1 -19  18    9.78    2.11
   1 -19  18    7.40    1.80
   1 -19  19    4.44    1.43
   1 -19  19    5.61    1.76
   1 -19  20    7.82    1.98
   1 -19  20    9.09    1.53
   1 -19  20    9.71    2.14
   1 -19  21   62.52    4.93
   1 -19  21   64.28    3.71
   1 -19  21   58.85    4.59
   1 -19  22   -0.70    0.86
   1 -19  22   -0.08    1.02
   1 -19  22    0.35    0.60
   1 -19  23   19.30    2.91
   1 -19  23   20.21    2.02
   1 -19  23   16.69    2.56
   1 -19  23   18.38    2.17
   1 -19  24    7.44    1.22
   1 -19  24    6.04    1.81
   1 -19  24    6.08    1.60
   1 -19  24    6.53    1.42
   1 -19  25   -0.07    0.94
   1 -19  25    1.78    1.42
   1 -19  25    2.04    0.99
   1 -19  26   -0.28    0.81
   1 -19  26    0.41    0.99
   1 -19  26    0.05    0.63
   1 -19  27   11.84    2.00
   1 -19  27   10.90    2.15
   1 -19  27   14.21    2.00
   1 -19  28   -0.23    0.74
   1 -19  28   -0.43    0.69
   1 -19  29   10.33    2.06
   1 -19  29    8.58    1.62
   1 -19  29   11.41    1.92
   1 -19  30    1.30    0.89
   1 -19  30    0.63    0.71
   1 -19  30   -0.70    0.95
   1 -19  31   10.43    1.93
   1 -19  31   10.39    1.80
   1 -19  31    9.99    1.77
   1 -19  32   10.68    2.09
   1 -19  32    9.87    1.55
   1 -19  32   10.51    1.69
   1 -19  33    1.59    0.99
   1 -19  33    1.64    0.85
   1 -19  33    2.85    1.09
   1 -19  34   -1.29    0.96
   1 -19  34   -0.61    0.72
   1 -19  34    0.30    0.73
   1 -19  35   16.41    2.14
   1 -19  35   15.17    1.83
   1 -19  35   13.80    1.77
   1 -19  36    1.16    0.62
   1 -19  36    2.01    0.84
   1 -19  36    0.57    0.70
   1 -19  37   13.35    1.57
   1 -19  37   14.38    1.84
   1 -19  37   13.43    1.57
   1 -19  38   10.85    1.30
   1 -19  38   12.90    1.63
   1 -19  38   10.87    1.38
   1 -19  39    8.96    1.07
   1 -19  39   11.81    1.48
   1 -19  40    3.50    0.81
   1 -18 -25   -0.11    0.37
   1 -18 -24    0.91    0.54
   1 -18 -23    2.72    0.77
   1 -18 -23    1.53    0.94
   1 -18 -22    3.03    1.20
   1 -18 -22    1.10    0.85
   1 -18 -21   -0.08    0.76
   1 -18 -21    1.57    0.81
   1 -18 -20   -0.45    0.81
   1 -18 -20   -0.74    0.70
   1 -18 -19   -0.41    0.89
   1 -18 -19   -0.05    0.68
   1 -18 -18   -1.28    0.93
   1 -18 -18   -0.01    0.91
   1 -18 -17    1.07    1.17
   1 -18 -17   -0.87    0.81
   1 -18 -16    2.21    1.51
   1 -18 -16    1.45    0.91
   1 -18 -15    3.64    1.65
   1 -18 -15    4.12    1.23
   1 -18 -14    0.62    1.26
   1 -18 -14   -0.93    1.52
   1 -18 -14   -0.66    0.84
   1 -18 -13    3.90    1.71
   1 -18 -13    5.68    1.46
   1 -18 -13    2.36    1.80
   1 -18 -12   -1.19    1.06
   1 -18 -12   -0.52    0.91
   1 -18 -12    0.29    1.10
   1 -18 -11    0.39    1.12
   1 -18 -11    1.83    0.96
   1 -18 -11    3.38    1.52
   1 -18 -10   10.08    2.25
   1 -18 -10   10.20    2.34
   1 -18 -10    6.58    1.86
   1 -18  -9    3.60    1.63
   1 -18  -9    2.24    1.43
   1 -18  -9    3.44    1.44
   1 -18  -8    0.85    1.60
   1 -18  -8   -0.58    1.07
   1 -18  -8    0.23    1.18
   1 -18  -7    1.16    0.56
   1 -18  -7    2.27    1.29
   1 -18  -7    1.80    1.33
   1 -18  -7    2.26    1.54
   1 -18  -6   16.26    1.88
   1 -18  -6   12.88    2.52
   1 -18  -6   10.92    2.49
   1 -18  -6    9.79    2.16
   1 -18  -5    1.09    1.15
   1 -18  -5    1.62    0.89
   1 -18  -5    1.25    1.11
   1 -18  -5    1.36    1.44
   1 -18  -4   16.85    2.77
   1 -18  -4   13.42    2.65
   1 -18  -4   11.82    2.36
   1 -18  -4   15.29    2.58
   1 -18  -3    1.70    1.50
   1 -18  -3    0.50    1.06
   1 -18  -3   -0.14    1.13
   1 -18  -3    0.79    1.07
   1 -18  -2   13.12    2.50
   1 -18  -2    6.61    2.13
   1 -18  -2   13.33    2.51
   1 -18  -2    9.81    2.04
   1 -18  -1    3.09    1.78
   1 -18  -1    3.63    1.74
   1 -18  -1    1.30    0.99
   1 -18  -1    5.52    1.81
   1 -18   0    4.85    1.76
   1 -18   0    0.99    0.96
   1 -18   0    1.79    1.46
   1 -18   0    1.14    1.40
   1 -18   1    2.98    0.97
   1 -18   1    1.91    1.18
   1 -18   1    0.77    1.23
   1 -18   1    0.03    0.73
   1 -18   1    2.33    1.38
   1 -18   2   16.26    1.82
   1 -18   2   12.83    2.33
   1 -18   2   12.54    2.43
   1 -18   2   11.70    1.95
   1 -18   2    9.66    2.46
   1 -18   2    7.52    1.85
   1 -18   3    2.22    1.67
   1 -18   3   -0.12    1.08
   1 -18   3    2.07    0.85
   1 -18   3   -1.21    0.92
   1 -18   3   -1.44    1.14
   1 -18   4    8.59    2.01
   1 -18   4    7.04    2.88
   1 -18   4    9.42    2.29
   1 -18   4    8.64    2.05
   1 -18   4    9.68    1.49
   1 -18   4    5.77    1.67
   1 -18   5    1.26    1.37
   1 -18   5    6.44    2.30
   1 -18   5    1.94    1.12
   1 -18   5    4.31    1.19
   1 -18   5    1.02    1.06
   1 -18   5   -1.59    2.10
   1 -18   6   47.51    4.09
   1 -18   6   62.45    8.59
   1 -18   6   62.09    5.01
   1 -18   6   48.48    4.19
   1 -18   6   71.52    5.68
   1 -18   6   65.87    3.71
   1 -18   7  181.90   14.37
   1 -18   7  153.79    7.10
   1 -18   7  181.56    8.68
   1 -18   7  174.27    5.74
   1 -18   7  188.68    8.54
   1 -18   7  159.95    7.63
   1 -18   8   10.33    2.50
   1 -18   8    3.80    3.11
   1 -18   8    3.21    1.16
   1 -18   8    0.94    0.97
   1 -18   8    8.52    2.53
   1 -18   9   21.25    3.34
   1 -18   9   28.41    2.37
   1 -18   9   23.23    3.09
   1 -18   9   22.86    2.98
   1 -18   9   28.73    5.52
   1 -18  10    9.05    3.32
   1 -18  10    5.34    1.68
   1 -18  10    6.30    1.42
   1 -18  10    3.76    1.81
   1 -18  10    5.25    1.66
   1 -18  11   25.18    3.36
   1 -18  11   25.44    3.12
   1 -18  11   33.52    6.07
   1 -18  11   28.66    3.34
   1 -18  11   27.20    2.37
   1 -18  12    4.34    1.78
   1 -18  12    1.87    2.36
   1 -18  12    4.35    1.35
   1 -18  12    2.94    1.61
   1 -18  12    1.94    1.40
   1 -18  13   47.11    3.15
   1 -18  13   48.31    4.34
   1 -18  13   55.23    8.11
   1 -18  13   46.31    4.43
   1 -18  13   44.57    4.16
   1 -18  14    2.32    1.21
   1 -18  14    3.96    1.73
   1 -18  14    3.01    1.50
   1 -18  14    5.20    1.30
   1 -18  15    1.40    0.84
   1 -18  15    1.90    1.19
   1 -18  15    1.97    1.47
   1 -18  15    1.29    0.60
   1 -18  16   19.37    2.84
   1 -18  16   21.20    2.88
   1 -18  16   21.66    3.03
   1 -18  17    4.53    1.55
   1 -18  17    2.24    1.07
   1 -18  18    0.26    0.97
   1 -18  18   -0.82    1.10
   1 -18  19   23.19    3.04
   1 -18  19   23.61    2.96
   1 -18  20    0.20    0.90
   1 -18  20    0.63    1.19
   1 -18  21    1.70    0.94
   1 -18  21    1.12    1.00
   1 -18  22   47.19    3.13
   1 -18  22   43.97    4.11
   1 -18  22   40.31    3.39
   1 -18  22   38.36    3.72
   1 -18  23    0.06    0.67
   1 -18  23   -0.90    1.12
   1 -18  23    0.59    0.60
   1 -18  23    0.17    0.81
   1 -18  24   11.18    2.10
   1 -18  24    9.64    2.13
   1 -18  24   10.18    1.88
   1 -18  25    0.78    0.89
   1 -18  25   -0.44    0.80
   1 -18  25    0.26    0.93
   1 -18  26    0.84    0.81
   1 -18  26   -0.06    0.92
   1 -18  26    0.06    0.98
   1 -18  27   17.30    2.65
   1 -18  27   17.71    2.35
   1 -18  27   15.31    2.36
   1 -18  28   -1.23    1.02
   1 -18  28    0.51    0.78
   1 -18  29   22.16    2.54
   1 -18  29   20.58    2.62
   1 -18  29   21.15    2.89
   1 -18  30   -0.44    1.19
   1 -18  30    1.13    1.01
   1 -18  30    0.55    0.81
   1 -18  31   10.03    1.81
   1 -18  31   10.55    1.77
   1 -18  31    9.35    1.97
   1 -18  32   23.17    2.60
   1 -18  32   24.47    2.57
   1 -18  32   25.57    2.97
   1 -18  33    7.37    1.55
   1 -18  33    5.85    1.33
   1 -18  33    7.48    1.77
   1 -18  34    1.05    0.75
   1 -18  34    0.71    0.71
   1 -18  34    2.55    1.41
   1 -18  35    0.76    0.64
   1 -18  35    0.93    1.00
   1 -18  35    0.92    0.73
   1 -18  36    5.72    1.42
   1 -18  36    4.05    1.13
   1 -18  36    5.52    1.23
   1 -18  37    7.21    1.34
   1 -18  37    5.26    1.16
   1 -18  37    6.48    1.42
   1 -18  38    8.79    1.42
   1 -18  38    7.83    1.26
   1 -18  38   11.66    1.71
   1 -18  39    0.75    0.54
   1 -18  39    1.41    0.82
   1 -18  39    1.36    0.83
   1 -18  40    0.00    0.48
   1 -18  40   -0.16    0.43
   1 -18  40    0.18    0.63
   1 -18  41    6.83    1.02
   1 -17 -27   -0.24    0.38
   1 -17 -26    0.30    0.55
   1 -17 -25    0.66    0.62
   1 -17 -24    1.65    0.99
   1 -17 -24    0.90    0.76
   1 -17 -23    1.41    0.98
   1 -17 -23    0.26    0.68
   1 -17 -22   -0.16    0.69
   1 -17 -22    0.03    0.80
   1 -17 -21   -0.33    0.94
   1 -17 -21   -0.44    0.83
   1 -17 -20    1.93    0.94
   1 -17 -20    2.21    1.26
   1 -17 -19    3.64    1.23
   1 -17 -19    2.07    1.29
   1 -17 -18   -1.28    1.16
   1 -17 -18   -0.30    0.90
   1 -17 -17    1.41    1.27
   1 -17 -17    3.05    1.29
   1 -17 -16    8.26    1.75
   1 -17 -16    7.82    2.16
   1 -17 -15    1.71    1.31
   1 -17 -15   -0.08    1.05
   1 -17 -15   -0.23    0.80
   1 -17 -14   -0.71    1.34
   1 -17 -14   -0.43    1.03
   1 -17 -14    1.62    1.15
   1 -17 -13   -1.83    1.29
   1 -17 -13   -0.12    0.85
   1 -17 -12    0.02    0.92
   1 -17 -12    0.51    1.17
   1 -17 -12   -0.58    1.19
   1 -17 -11    1.74    1.06
   1 -17 -11    2.47    1.46
   1 -17 -11    3.29    1.79
   1 -17 -10    6.42    1.62
   1 -17 -10    6.26    1.85
   1 -17 -10    3.87    1.69
   1 -17  -9    0.71    1.08
   1 -17  -9    0.30    1.19
   1 -17  -9    2.82    1.34
   1 -17  -8   -0.57    1.38
   1 -17  -8   -1.42    1.07
   1 -17  -8    0.38    1.47
   1 -17  -7    1.97    0.83
   1 -17  -7   -0.33    1.02
   1 -17  -7   -0.57    1.19
   1 -17  -7    0.28    0.81
   1 -17  -6   16.20    3.00
   1 -17  -6   16.97    2.48
   1 -17  -6   20.37    3.02
   1 -17  -5    6.86    2.00
   1 -17  -5    5.34    1.46
   1 -17  -5    5.63    1.93
   1 -17  -5    4.11    1.67
   1 -17  -4   32.59    3.63
   1 -17  -4   28.50    3.69
   1 -17  -4   31.45    3.15
   1 -17  -4   32.62    3.88
   1 -17  -3    8.61    2.12
   1 -17  -3   19.32    3.06
   1 -17  -3    9.49    1.83
   1 -17  -3   11.67    3.85
   1 -17  -3   11.21    2.34
   1 -17  -2    4.25    1.29
   1 -17  -2    5.90    1.72
   1 -17  -2    2.45    1.56
   1 -17  -2    4.72    1.07
   1 -17  -2    7.65    3.21
   1 -17  -2    3.57    1.53
   1 -17  -1    4.65    1.27
   1 -17  -1    6.47    1.25
   1 -17  -1    6.26    2.68
   1 -17  -1    9.31    2.43
   1 -17  -1    7.56    2.05
   1 -17  -1    6.82    1.92
   1 -17   0    3.38    2.21
   1 -17   0    2.08    1.29
   1 -17   0    2.78    1.05
   1 -17   0    1.60    1.14
   1 -17   0    2.75    1.09
   1 -17   0    0.34    1.34
   1 -17   0    5.44    2.03
   1 -17   1   12.40    2.20
   1 -17   1   13.39    2.71
   1 -17   1   13.18    2.32
   1 -17   1   10.85    1.55
   1 -17   1    9.03    3.27
   1 -17   1   11.09    1.74
   1 -17   1   12.70    2.35
   1 -17   1   16.04    4.31
   1 -17   2   16.45    2.89
   1 -17   2   13.15    2.15
   1 -17   2   14.22    2.43
   1 -17   2   21.69    4.85
   1 -17   2   17.46    4.31
   1 -17   2   17.06    1.83
   1 -17   2   12.70    1.96
   1 -17   2   14.12    2.46
   1 -17   3    2.49    1.44
   1 -17   3    1.66    1.96
   1 -17   3    3.62    1.53
   1 -17   3   -0.74    1.22
   1 -17   3    3.04    0.96
   1 -17   3    0.82    0.79
   1 -17   3    3.95    1.62
   1 -17   3    2.82    1.32
   1 -17   4   15.25    2.45
   1 -17   4   14.72    2.32
   1 -17   4   14.48    1.68
   1 -17   4   19.48    4.80
   1 -17   4   12.46    2.52
   1 -17   4   16.42    2.74
   1 -17   4   19.65    4.43
   1 -17   5    8.63    1.77
   1 -17   5   -0.07    1.07
   1 -17   5   10.92    2.87
   1 -17   5   -0.98    1.33
   1 -17   5   16.24    5.61
   1 -17   5   -0.14    1.08
   1 -17   5    2.48    1.48
   1 -17   6  240.72   16.01
   1 -17   6  194.88    8.60
   1 -17   6  171.03    7.31
   1 -17   6  219.29   15.18
   1 -17   6  187.46    8.05
   1 -17   6  194.46    8.82
   1 -17   6  205.94    6.15
   1 -17   7    0.80    1.04
   1 -17   7   10.23    2.43
   1 -17   7    7.54    2.35
   1 -17   7    0.75    2.68
   1 -17   7    4.00    1.53
   1 -17   7    4.83    2.93
   1 -17   8    8.98    3.98
   1 -17   8    8.38    2.45
   1 -17   8    5.78    1.59
   1 -17   8    6.57    2.92
   1 -17   8    5.54    1.80
   1 -17   8    9.12    1.55
   1 -17   8    2.29    1.19
   1 -17   9   81.89    5.54
   1 -17   9   79.01    3.85
   1 -17   9   94.24    9.98
   1 -17   9   91.70    9.93
   1 -17   9   81.62    5.66
   1 -17   9   70.37    5.03
   1 -17  10    1.87    1.47
   1 -17  10    0.35    0.89
   1 -17  10    1.29    2.03
   1 -17  10    3.24    1.19
   1 -17  10    1.42    1.27
   1 -17  10    4.30    2.84
   1 -17  11    9.67    2.39
   1 -17  11    6.90    1.90
   1 -17  11   10.19    1.63
   1 -17  11    5.12    2.26
   1 -17  11   10.70    4.01
   1 -17  11    9.18    4.11
   1 -17  11    5.99    1.81
   1 -17  12   82.93    3.92
   1 -17  12   90.37    5.86
   1 -17  12   86.03    9.66
   1 -17  12   91.72    5.82
   1 -17  12   75.42    6.13
   1 -17  12   87.93    9.81
   1 -17  12   77.98    5.32
   1 -17  13   42.54    6.86
   1 -17  13   50.81    4.41
   1 -17  13   43.88    2.90
   1 -17  13   50.97    4.51
   1 -17  13   45.03    4.04
   1 -17  13   43.38    7.04
[truncated: 4,708,560 more chars]
