# Supplementary material for: A Chiral Saddle‐Shaped Nanographene With Two Heptagon‐Embedded [4]Helicenes
Source: Angew Chem Int Ed Engl. 2026 Jun 2;65(31):e3481279. doi: 10.1002/anie.3481279 (PMC13411393; doi:10.1002/anie.3481279)
Supplement: Supplementary file 2 — Supporting File 2: anie72921‐sup‐0002‐DataFile.zip. [file ANIE-65-e3481279-s002.zip › compound 2.cif]

data_feng094
_audit_creation_date               2025-05-15
_audit_creation_method
;
Olex2 1.3
(compiled 2019.09.11 svn.r3662 for OlexSys, GUI svn.r5938)
;
_shelx_SHELXL_version_number       '2018/3'
_audit_contact_author_address      ?
_audit_contact_author_email        ?
_audit_contact_author_name         ''
_audit_contact_author_phone        ?
_publ_contact_author_id_orcid      ?
_publ_section_references
;
Dolomanov, O.V., Bourhis, L.J., Gildea, R.J, Howard, J.A.K. & Puschmann, H.
 (2009), J. Appl. Cryst. 42, 339-341.

Sheldrick, G.M. (2015). Acta Cryst. A71, 3-8.

Sheldrick, G.M. (2015). Acta Cryst. C71, 3-8.
;
_chemical_name_common              ?
_chemical_name_systematic          ?
_chemical_formula_moiety           'C126 H116, 2.5(C H2 Cl2)'
_chemical_formula_sum              'C128.50 H121 Cl5'
_chemical_formula_weight           1842.50
_chemical_absolute_configuration   unk
_chemical_melting_point            ?
_chemical_oxdiff_formula           C128.5H121Cl5
loop_
  _atom_type_symbol
  _atom_type_description
  _atom_type_scat_dispersion_real
  _atom_type_scat_dispersion_imag
  _atom_type_scat_source
 'C' 'C' 0.0181 0.0091 'International Tables Vol C Tables 4.2.6.8 and 6.1.1.4'
 'H' 'H' 0.0000 0.0000 'International Tables Vol C Tables 4.2.6.8 and 6.1.1.4'
 'Cl' 'Cl' 0.3639 0.7018 'International Tables Vol C Tables 4.2.6.8 and 6.1.1.4'

_shelx_space_group_comment
;
The symmetry employed for this shelxl refinement is uniquely defined
by the following loop, which should always be used as a source of
symmetry information in preference to the above space-group names.
They are only intended as comments.
;
_space_group_crystal_system        'tetragonal'
_space_group_IT_number             82
_space_group_name_H-M_alt          'I -4'
_space_group_name_Hall             'I -4'
loop_
  _space_group_symop_operation_xyz
 'x, y, z'
 '-x, -y, z'
 'y, -x, -z'
 '-y, x, -z'
 'x+1/2, y+1/2, z+1/2'
 '-x+1/2, -y+1/2, z+1/2'
 'y+1/2, -x+1/2, -z+1/2'
 '-y+1/2, x+1/2, -z+1/2'

_cell_length_a                     25.99440(10)
_cell_length_b                     25.99440(10)
_cell_length_c                     17.8797(2)
_cell_angle_alpha                  90
_cell_angle_beta                   90
_cell_angle_gamma                  90
_cell_volume                       12081.47(16)
_cell_formula_units_Z              4
_cell_measurement_reflns_used      33528
_cell_measurement_temperature      100.00(10)
_cell_measurement_theta_max        76.0110
_cell_measurement_theta_min        3.0000
_shelx_estimated_absorpt_T_max     0.871
_shelx_estimated_absorpt_T_min     0.639
_exptl_absorpt_coefficient_mu      1.418
_exptl_absorpt_correction_T_max    0.906
_exptl_absorpt_correction_T_min    0.690
_exptl_absorpt_correction_type     analytical
_exptl_absorpt_process_details
;
CrysAlisPro 1.171.38.43 (Rigaku Oxford Diffraction, 2015)
Analytical numeric absorption correction using a multifaceted crystal
			model based on expressions derived by R.C. Clark & J.S. Reid.
(Clark, R. C. & Reid, J. S. (1995). Acta Cryst. A51, 887-897)
Empirical absorption correction using spherical harmonics,
 implemented in SCALE3 ABSPACK scaling algorithm.
;
_exptl_absorpt_special_details     ?
_exptl_crystal_colour              'dark yellow'
_exptl_crystal_colour_lustre       .
_exptl_crystal_colour_modifier     dark
_exptl_crystal_colour_primary      yellow
_exptl_crystal_density_diffrn      1.013
_exptl_crystal_density_meas        ?
_exptl_crystal_density_method      ?
_exptl_crystal_description         needle
_exptl_crystal_F_000               3908
loop_
  _exptl_crystal_face_index_h
  _exptl_crystal_face_index_k
  _exptl_crystal_face_index_l
  _exptl_crystal_face_perp_dist
 -12 12 1 0.0507
 0 -1 -12 0.1791
 12 -12 0 0.0469
 -2 2 11 0.1502
 -16 5 1 0.0435
 5 -16 2 0.0451
 11 12 -3 0.0297
 5 5 -1 0.0270
 1 1 0 0.0360
 -1 -1 -5 0.1847
 -5 -4 0 0.0811

_exptl_crystal_size_max            0.347
_exptl_crystal_size_mid            0.128
_exptl_crystal_size_min            0.1
loop_
  _exptl_oxdiff_crystal_face_indexfrac_h
  _exptl_oxdiff_crystal_face_indexfrac_k
  _exptl_oxdiff_crystal_face_indexfrac_l
  _exptl_oxdiff_crystal_face_x
  _exptl_oxdiff_crystal_face_y
  _exptl_oxdiff_crystal_face_z
 -11.7546 12.0736 0.6405 0.0916 -0.0340 0.9952
 0.3770 -0.6090 -11.5945 -0.9429 0.3330 0.0012
 11.7721 -12.0849 -0.2931 -0.0635 0.0241 -0.9977
 -1.6917 1.9556 11.4679 0.9371 -0.3311 0.1107
 -16.1611 4.7219 0.8618 -0.0637 -0.5000 0.8637
 5.4604 -15.8084 1.5130 -0.0576 -0.4271 -0.9023
 11.4579 11.8243 -2.5369 0.1297 0.9908 0.0394
 5.0120 4.9959 -1.0025 0.0626 0.4235 0.0093
 1.0025 0.9991 -0.0005 0.0287 0.0788 0.0011
 -1.0057 -0.9960 -5.0007 -0.4334 0.0683 0.0175
 -5.0110 -3.9959 0.0020 -0.1277 -0.3558 0.0368

_exptl_transmission_factor_max     ?
_exptl_transmission_factor_min     ?
_diffrn_reflns_av_R_equivalents    0.0375
_diffrn_reflns_av_unetI/netI       0.0222
_diffrn_reflns_Laue_measured_fraction_full  0.999
_diffrn_reflns_Laue_measured_fraction_max  0.993
_diffrn_reflns_limit_h_max         28
_diffrn_reflns_limit_h_min         -32
_diffrn_reflns_limit_k_max         32
_diffrn_reflns_limit_k_min         -31
_diffrn_reflns_limit_l_max         22
_diffrn_reflns_limit_l_min         -21
_diffrn_reflns_number              75250
_diffrn_reflns_point_group_measured_fraction_full  0.999
_diffrn_reflns_point_group_measured_fraction_max  0.989
_diffrn_reflns_theta_full          67.684
_diffrn_reflns_theta_max           76.820
_diffrn_reflns_theta_min           2.404
_diffrn_ambient_environment        N~2~
_diffrn_ambient_temperature        100.00(10)
_diffrn_detector                   'CCD plate'
_diffrn_detector_area_resol_mean   10.5700
_diffrn_detector_type              AtlasS2
_diffrn_measured_fraction_theta_full  0.999
_diffrn_measured_fraction_theta_max  0.993
_diffrn_measurement_details
;
List of Runs (angles in degrees, time in seconds):

  # Type    Start    End  Width  t~exp~   \w     \q     \k     \f   Frames
--------------------------------------------------------------------------
  1  \w   -107.00 -59.00   0.50    6.00    --  -38.50 -61.00   3.00   96
  2  \w    -65.00  32.00   0.50    6.00    --  -38.50  61.00 141.00  194
  3  \w    -25.00  52.00   0.50    6.00    --   42.75 -61.00   3.00  154
  4  \w    126.00 167.00   0.50   24.00    --  111.00  61.00 141.00   82
  5  \w     97.00 124.00   0.50   24.00    --  111.00  61.00 141.00   54
  6  \w     45.00 130.00   0.50   24.00    --  111.00 -61.00   3.00  170
  7  \w    -14.00  35.00   0.50    6.00    --  -38.50  77.00-120.00   98
  8  \w     37.00  80.00   0.50    6.00    --   42.75 -99.00-150.00   86
  9  \w     22.00 114.00   0.50    6.00    --   42.75  38.00-150.00  184
 10  \w     55.00  80.00   0.50    6.00    --   42.75  61.00 141.00   50
 11  \w    -18.00  74.00   0.50    6.00    --   42.75 -77.00 -90.00  184
 12  \w     88.00 177.00   0.50   24.00    --  111.00  45.00-180.00  178
 13  \w     69.00 104.00   0.50   24.00    --  111.00-125.00  60.00   70
 14  \w     80.00 107.00   0.50   24.00    --  111.00-125.00   0.00   54
 15  \w     63.00  90.00   0.50   24.00    --  111.00-125.00  30.00   54
 16  \w     80.00 107.00   0.50   24.00    --  111.00 -94.00  90.00   54
 17  \w     45.00  72.00   0.50   24.00    --  111.00-125.00 -60.00   54
 18  \w     83.00 112.00   0.50   24.00    --  111.00-125.00 -60.00   58
 19  \w     82.00 107.00   0.50   24.00    --  111.00 -94.00  30.00   50
 20  \w    144.00 178.00   0.50   24.00    --  111.00  30.00  90.00   68
 21  \w    121.00 148.00   0.50   24.00    --  111.00  77.00  90.00   54
 22  \w     82.00 112.00   0.50   24.00    --  111.00-125.00-180.00   60
 23  \w     30.00  56.00   0.50   24.00    --  111.00 -94.00  90.00   52
 24  \w     58.00  97.00   0.50   24.00    --  111.00-125.00 -90.00   78
 25  \w     82.00 107.00   0.50   24.00    --  111.00 -94.00  60.00   50
 26  \w     57.00 107.00   0.50   24.00    --  111.00 -94.00-180.00  100
 27  \w     41.00 135.00   0.50   24.00    --  111.00 -45.00-120.00  188
 28  \w    123.00 150.00   0.50   24.00    --  111.00 125.00 -30.00   54
 29  \w     98.00 145.00   0.50   24.00    --  111.00 125.00   0.00   94
 30  \w     32.00  58.00   0.50   24.00    --  111.00 -94.00 -30.00   52
 31  \w     63.00 107.00   0.50   24.00    --  111.00 -94.00 -30.00   88
 32  \w    128.00 155.00   0.50   24.00    --  111.00  77.00-120.00   54
 33  \w     79.00 106.00   0.50   24.00    --  111.00 -94.00 120.00   54
 34  \w     30.00  73.00   0.50   24.00    --  111.00 -94.00 150.00   86
 35  \w     81.00 106.00   0.50   24.00    --  111.00 -94.00 150.00   50
 36  \w     36.00 111.00   0.50   24.00    --  111.00 -30.00 -30.00  150
 37  \w     88.00 178.00   0.50   24.00    --  111.00  45.00 120.00  180
 38  \w     42.00 112.00   0.50   24.00    --  111.00-125.00 -30.00  140
 39  \w     88.00 170.00   0.50   24.00    --  111.00  30.00-120.00  164
 40  \w     44.00 137.00   0.50   24.00    --  111.00 -61.00 150.00  186
;
_diffrn_measurement_device         'four-circle diffractometer'
_diffrn_measurement_device_type    'SuperNova, Dual, Cu at zero, AtlasS2'
_diffrn_measurement_method         '\w scans'
_diffrn_orient_matrix_type        
 'CrysAlisPro convention (1999,Acta A55,543-557)'
_diffrn_orient_matrix_UB_11        0.0128850000
_diffrn_orient_matrix_UB_12        0.0158399000
_diffrn_orient_matrix_UB_13        0.0809120000
_diffrn_orient_matrix_UB_21        0.0405320000
_diffrn_orient_matrix_UB_22        0.0382053000
_diffrn_orient_matrix_UB_23        -0.0294103000
_diffrn_orient_matrix_UB_31        -0.0412236000
_diffrn_orient_matrix_UB_32        0.0424895000
_diffrn_orient_matrix_UB_33        -0.0036734000
_diffrn_radiation_monochromator    mirror
_diffrn_radiation_probe            x-ray
_diffrn_radiation_type             'Cu K\a'
_diffrn_radiation_wavelength       1.54184
_diffrn_source                     'micro-focus sealed X-ray tube'
_diffrn_source_type                'SuperNova (Cu) X-ray Source'
_reflns_Friedel_coverage           0.927
_reflns_Friedel_fraction_full      0.999
_reflns_Friedel_fraction_max       0.985
_reflns_number_gt                  12159
_reflns_number_total               12624
_reflns_odcompleteness_completeness  100.00
_reflns_odcompleteness_iscentric   1
_reflns_odcompleteness_theta       74.33
_reflns_special_details
;
 Reflections were merged by SHELXL according to the crystal
 class for the calculation of statistics and refinement.
 
 Structure factors included contributions from the .fab file.
 
 _reflns_Friedel_fraction is defined as the number of unique
 Friedel pairs measured divided by the number that would be
 possible theoretically, ignoring centric projections and
 systematic absences. Completness statistics refer to single and
 composite reflections containing twin component 1 only.
;
_reflns_threshold_expression       'I > 2\s(I)'
_computing_cell_refinement         'CrysAlisPro 1.171.38.43 (Rigaku OD, 2015)'
_computing_data_collection         'CrysAlisPro 1.171.38.43 (Rigaku OD, 2015)'
_computing_data_reduction          'CrysAlisPro 1.171.38.43 (Rigaku OD, 2015)'
_computing_molecular_graphics      'Olex2 1.3 (Dolomanov et al., 2009)'
_computing_publication_material    'Olex2 1.3 (Dolomanov et al., 2009)'
_computing_structure_refinement    'ShelXL 2018/3 (Sheldrick, 2015)'
_computing_structure_solution      'ShelXT n/a (Sheldrick, 2015)'
_refine_diff_density_max           0.565
_refine_diff_density_min           -0.288
_refine_diff_density_rms           0.067
_refine_ls_abs_structure_details
;
 Refined as an inversion twin.
;
_refine_ls_abs_structure_Flack     0.07(3)
_refine_ls_extinction_coef         .
_refine_ls_extinction_method       none
_refine_ls_goodness_of_fit_ref     1.048
_refine_ls_hydrogen_treatment      constr
_refine_ls_matrix_type             full
_refine_ls_number_parameters       736
_refine_ls_number_reflns           12624
_refine_ls_number_restraints       168
_refine_ls_R_factor_all            0.0661
_refine_ls_R_factor_gt             0.0644
_refine_ls_restrained_S_all        1.051
_refine_ls_shift/su_max            0.001
_refine_ls_shift/su_mean           0.000
_refine_ls_structure_factor_coef   Fsqd
_refine_ls_weighting_details      
 'w=1/[\s^2^(Fo^2^)+(0.1295P)^2^+7.5670P] where P=(Fo^2^+2Fc^2^)/3'
_refine_ls_weighting_scheme        calc
_refine_ls_wR_factor_gt            0.1843
_refine_ls_wR_factor_ref           0.1868
_refine_special_details
;
 Refined as a 2-component inversion twin.
;
_olex2_refinement_description
;
1. Twinned data refinement
 Scales: 0.93(4)
 0.07(4)
2. Fixed Uiso
 At 1.2 times of:
  All C(H) groups, All C(H,H) groups
 At 1.5 times of:
  All C(H,H,H) groups
3. Uiso/Uaniso restraints and constraints
C41 \\sim C55A \\sim C56A \\sim C57A \\sim C55B \\sim C56B \\sim C57B: within
2A with sigma of 0.01 and sigma for terminal atoms of 0.02 within 2A
C43A \\sim C61A \\sim C62A \\sim C63A \\sim C43B \\sim C61B \\sim C62B \\sim
C63B: within 2A with sigma of 0.01 and sigma for terminal atoms of 0.02 within
2A
4. Others
 Sof(C55B)=Sof(H55D)=Sof(H55E)=Sof(H55F)=Sof(C56B)=Sof(H56D)=Sof(H56E)=
 Sof(H56F)=Sof(C57B)=Sof(H57D)=Sof(H57E)=Sof(H57F)=1-FVAR(1)
 Sof(C55A)=Sof(H55A)=Sof(H55B)=Sof(H55C)=Sof(C56A)=Sof(H56A)=Sof(H56B)=
 Sof(H56C)=Sof(C57A)=Sof(H57A)=Sof(H57B)=Sof(H57C)=FVAR(1)
 Sof(C43B)=Sof(C61B)=Sof(H61D)=Sof(H61E)=Sof(H61F)=Sof(C62B)=Sof(H62D)=
 Sof(H62E)=Sof(H62F)=Sof(C63B)=Sof(H63D)=Sof(H63E)=Sof(H63F)=1-FVAR(2)
 Sof(C43A)=Sof(C61A)=Sof(H61A)=Sof(H61B)=Sof(H61C)=Sof(C62A)=Sof(H62A)=
 Sof(H62B)=Sof(H62C)=Sof(C63A)=Sof(H63A)=Sof(H63B)=Sof(H63C)=FVAR(2)
 Fixed Sof: Cl3(0.25) Cl4(0.25) C65(0.25) H65A(0.25) H65B(0.25) Cl5(0.5)
 Cl6(0.5) C66(0.5) H66A(0.5) H66B(0.5) Cl1(0.5) Cl2(0.5) C64(0.5) H64A(0.5)
 H64B(0.5)
5.a Ternary CH refined with riding coordinates:
 C9(H9)
5.b Secondary CH2 refined with riding coordinates:
 C65(H65A,H65B), C66(H66A,H66B), C64(H64A,H64B)
5.c Aromatic/amide H refined with riding coordinates:
 C2(H2), C4(H4), C21(H21), C23(H23), C26(H26), C28(H28), C31(H31), C33(H33),
 C36(H36), C38(H38), C46(H46), C47(H47)
5.d Idealised Me refined as rotating group:
 C49(H49A,H49B,H49C), C50(H50A,H50B,H50C), C51(H51A,H51B,H51C), C52(H52A,H52B,
 H52C), C53(H53A,H53B,H53C), C54(H54A,H54B,H54C), C58(H58A,H58B,H58C), C59(H59A,
 H59B,H59C), C60(H60A,H60B,H60C), C55A(H55A,H55B,H55C), C56A(H56A,H56B,H56C),
 C57A(H57A,H57B,H57C), C61A(H61A,H61B,H61C), C62A(H62A,H62B,H62C), C63A(H63A,
 H63B,H63C), C55B(H55D,H55E,H55F), C56B(H56D,H56E,H56F), C57B(H57D,H57E,H57F),
 C61B(H61D,H61E,H61F), C62B(H62D,H62E,H62F), C63B(H63D,H63E,H63F)
;
_atom_sites_solution_hydrogens     geom
_atom_sites_solution_primary       dual
_atom_sites_solution_secondary     ?
loop_
  _atom_site_label
  _atom_site_type_symbol
  _atom_site_fract_x
  _atom_site_fract_y
  _atom_site_fract_z
  _atom_site_U_iso_or_equiv
  _atom_site_adp_type
  _atom_site_occupancy
  _atom_site_site_symmetry_order
  _atom_site_calc_flag
  _atom_site_refinement_flags_posn
  _atom_site_refinement_flags_adp
  _atom_site_refinement_flags_occupancy
  _atom_site_disorder_assembly
  _atom_site_disorder_group
 C1 C 0.45944(11) 0.43821(11) 0.30512(17) 0.0266(6) Uani 1 1 d . . . . .
 C2 C 0.44017(12) 0.47478(12) 0.25672(18) 0.0293(6) Uani 1 1 d . . . . .
 H2 H 0.436686 0.509189 0.273876 0.035 Uiso 1 1 calc R U . . .
 C3 C 0.42555(13) 0.46310(12) 0.18324(19) 0.0327(6) Uani 1 1 d . . . . .
 C4 C 0.42955(14) 0.41252(13) 0.16109(19) 0.0355(7) Uani 1 1 d . . . . .
 H4 H 0.418945 0.403195 0.112084 0.043 Uiso 1 1 calc R U . . .
 C5 C 0.44896(12) 0.37422(11) 0.20922(17) 0.0288(6) Uani 1 1 d . . . . .
 C6 C 0.46707(11) 0.38692(11) 0.28219(18) 0.0272(6) Uani 1 1 d . . . . .
 C7 C 0.48792(11) 0.34632(11) 0.33129(17) 0.0258(6) Uani 1 1 d . . . . .
 C8 C 0.52538(11) 0.35335(11) 0.38960(17) 0.0255(5) Uani 1 1 d . . . . .
 C9 C 0.46992(11) 0.45234(10) 0.38615(16) 0.0247(5) Uani 1 1 d . . . . .
 H9 H 0.453685 0.425408 0.418361 0.030 Uiso 1 1 calc R U . . .
 C10 C 0.52693(11) 0.45074(11) 0.39965(16) 0.0249(5) Uani 1 1 d . . . . .
 C11 C 0.55428(11) 0.49651(11) 0.40604(15) 0.0245(5) Uani 1 1 d . . . . .
 C12 C 0.47186(11) 0.29501(11) 0.31369(18) 0.0274(6) Uani 1 1 d . . . . .
 C13 C 0.48393(11) 0.25355(11) 0.36234(18) 0.0277(6) Uani 1 1 d . . . . .
 C14 C 0.51957(12) 0.26063(11) 0.41983(18) 0.0284(6) Uani 1 1 d . . . . .
 C15 C 0.54414(12) 0.30923(11) 0.42862(17) 0.0269(6) Uani 1 1 d . . . . .
 C16 C 0.44709(11) 0.28306(12) 0.24380(18) 0.0288(6) Uani 1 1 d . . . . .
 C17 C 0.59063(13) 0.31118(12) 0.47237(18) 0.0303(6) Uani 1 1 d . . . . .
 C18 C 0.53283(13) 0.21826(12) 0.46792(19) 0.0315(6) Uani 1 1 d . . . . .
 C19 C 0.46068(12) 0.20366(12) 0.35102(19) 0.0301(6) Uani 1 1 d . . . . .
 C20 C 0.44369(12) 0.32056(12) 0.18734(18) 0.0307(6) Uani 1 1 d . . . . .
 C21 C 0.43087(13) 0.30598(12) 0.11439(19) 0.0329(6) Uani 1 1 d . . . . .
 H21 H 0.431809 0.331073 0.075778 0.039 Uiso 1 1 calc R U . . .
 C22 C 0.41678(13) 0.25574(13) 0.09672(19) 0.0343(7) Uani 1 1 d . . . . .
 C23 C 0.41466(12) 0.22003(12) 0.1542(2) 0.0319(6) Uani 1 1 d . . . . .
 H23 H 0.402604 0.186284 0.143769 0.038 Uiso 1 1 calc R U . . .
 C24 C 0.42990(12) 0.23241(12) 0.22766(19) 0.0310(6) Uani 1 1 d . . . . .
 C25 C 0.43019(12) 0.19423(12) 0.2873(2) 0.0321(6) Uani 1 1 d . . . . .
 C26 C 0.40290(14) 0.14776(13) 0.2815(2) 0.0375(7) Uani 1 1 d . . . . .
 H26 H 0.380930 0.142197 0.239802 0.045 Uiso 1 1 calc R U . . .
 C27 C 0.40762(16) 0.10937(14) 0.3364(2) 0.0444(8) Uani 1 1 d . . . . .
 C28 C 0.43991(16) 0.11821(13) 0.3954(2) 0.0416(8) Uani 1 1 d . . . . .
 H28 H 0.443887 0.091956 0.431891 0.050 Uiso 1 1 calc R U . . .
 C29 C 0.46752(13) 0.16432(12) 0.4046(2) 0.0336(7) Uani 1 1 d . . . . .
 C30 C 0.50422(13) 0.17188(13) 0.4653(2) 0.0338(7) Uani 1 1 d . . . . .
 C31 C 0.51386(15) 0.13392(13) 0.5191(2) 0.0400(8) Uani 1 1 d . . . . .
 H31 H 0.493941 0.103287 0.518202 0.048 Uiso 1 1 calc R U . . .
 C32 C 0.55143(15) 0.13942(14) 0.5737(2) 0.0408(8) Uani 1 1 d . . . . .
 C33 C 0.58152(15) 0.18403(14) 0.5724(2) 0.0398(7) Uani 1 1 d . . . . .
 H33 H 0.608167 0.188090 0.608317 0.048 Uiso 1 1 calc R U . . .
 C34 C 0.57324(14) 0.22274(13) 0.5196(2) 0.0349(7) Uani 1 1 d . . . . .
 C35 C 0.60722(14) 0.26763(12) 0.51390(19) 0.0348(7) Uani 1 1 d . . . . .
 C36 C 0.65631(16) 0.26788(14) 0.5458(3) 0.0455(9) Uani 1 1 d . . . . .
 H36 H 0.667096 0.238980 0.574332 0.055 Uiso 1 1 calc R U . . .
 C37 C 0.68963(16) 0.30890(15) 0.5372(3) 0.0490(10) Uani 1 1 d . . . . .
 C38 C 0.67203(15) 0.35243(13) 0.4998(2) 0.0420(8) Uani 1 1 d . . . . .
 H38 H 0.694100 0.381402 0.495422 0.050 Uiso 1 1 calc R U . . .
 C39 C 0.62313(13) 0.35470(12) 0.46882(19) 0.0312(6) Uani 1 1 d . . . . .
 C40 C 0.40626(15) 0.24109(14) 0.0150(2) 0.0399(8) Uani 1 1 d . . . . .
 C41 C 0.3779(2) 0.05877(18) 0.3265(3) 0.0630(13) Uani 1 1 d . U . . .
 C42 C 0.55897(18) 0.09732(16) 0.6330(3) 0.0518(10) Uani 1 1 d . . . . .
 C44 C 0.55115(11) 0.40238(11) 0.40768(16) 0.0253(5) Uani 1 1 d . . . . .
 C45 C 0.60188(11) 0.40204(12) 0.43723(17) 0.0277(6) Uani 1 1 d . . . . .
 C46 C 0.62878(12) 0.44844(12) 0.44368(17) 0.0286(6) Uani 1 1 d . . . . .
 H46 H 0.663354 0.447978 0.460905 0.034 Uiso 1 1 calc R U . . .
 C47 C 0.60619(12) 0.49499(11) 0.42555(17) 0.0280(6) Uani 1 1 d . . . . .
 H47 H 0.625926 0.525739 0.426397 0.034 Uiso 1 1 calc R U . . .
 C48 C 0.40152(16) 0.50565(14) 0.13459(19) 0.0389(7) Uani 1 1 d . . . . .
 C49 C 0.37811(17) 0.28504(17) -0.0259(2) 0.0468(9) Uani 1 1 d . . . . .
 H49A H 0.370461 0.274442 -0.077347 0.070 Uiso 1 1 calc R U . . .
 H49B H 0.400041 0.315702 -0.026714 0.070 Uiso 1 1 calc R U . . .
 H49C H 0.345931 0.292922 0.000226 0.070 Uiso 1 1 calc R U . . .
 C50 C 0.4379(2) 0.55158(17) 0.1304(3) 0.0550(11) Uani 1 1 d . . . . .
 H50A H 0.421387 0.579487 0.102418 0.082 Uiso 1 1 calc R U . . .
 H50B H 0.469690 0.541357 0.104990 0.082 Uiso 1 1 calc R U . . .
 H50C H 0.445962 0.563427 0.181092 0.082 Uiso 1 1 calc R U . . .
 C51 C 0.3513(2) 0.5227(2) 0.1703(3) 0.0590(11) Uani 1 1 d . . . . .
 H51A H 0.329387 0.492561 0.179052 0.088 Uiso 1 1 calc R U . . .
 H51B H 0.333508 0.546663 0.136761 0.088 Uiso 1 1 calc R U . . .
 H51C H 0.358443 0.539773 0.217981 0.088 Uiso 1 1 calc R U . . .
 C52 C 0.3908(2) 0.48720(18) 0.0549(2) 0.0606(13) Uani 1 1 d . . . . .
 H52A H 0.362734 0.462061 0.055518 0.091 Uiso 1 1 calc R U . . .
 H52B H 0.421855 0.471124 0.034312 0.091 Uiso 1 1 calc R U . . .
 H52C H 0.381020 0.516609 0.023655 0.091 Uiso 1 1 calc R U . . .
 C53 C 0.45762(18) 0.23173(19) -0.0239(2) 0.0519(10) Uani 1 1 d . . . . .
 H53A H 0.451500 0.222395 -0.076262 0.078 Uiso 1 1 calc R U . . .
 H53B H 0.475894 0.203675 0.001280 0.078 Uiso 1 1 calc R U . . .
 H53C H 0.478460 0.263111 -0.021756 0.078 Uiso 1 1 calc R U . . .
 C54 C 0.3730(2) 0.19254(17) 0.0091(2) 0.0525(10) Uani 1 1 d . . . . .
 H54A H 0.341301 0.197313 0.037898 0.079 Uiso 1 1 calc R U . . .
 H54B H 0.392077 0.163046 0.028963 0.079 Uiso 1 1 calc R U . . .
 H54C H 0.364372 0.186237 -0.043508 0.079 Uiso 1 1 calc R U . . .
 C58 C 0.5095(2) 0.0915(3) 0.6766(4) 0.0771(18) Uani 1 1 d . . . . .
 H58A H 0.480851 0.086512 0.641737 0.116 Uiso 1 1 calc R U . . .
 H58B H 0.503543 0.122477 0.706459 0.116 Uiso 1 1 calc R U . . .
 H58C H 0.512144 0.061558 0.709747 0.116 Uiso 1 1 calc R U . . .
 C59 C 0.5719(2) 0.04563(18) 0.5929(3) 0.0656(13) Uani 1 1 d . . . . .
 H59A H 0.543017 0.035661 0.560739 0.098 Uiso 1 1 calc R U . . .
 H59B H 0.577792 0.018758 0.630389 0.098 Uiso 1 1 calc R U . . .
 H59C H 0.602882 0.049981 0.562418 0.098 Uiso 1 1 calc R U . . .
 C60 C 0.6030(2) 0.1091(2) 0.6863(3) 0.0657(13) Uani 1 1 d . . . . .
 H60A H 0.634417 0.115614 0.657529 0.099 Uiso 1 1 calc R U . . .
 H60B H 0.608444 0.079764 0.719730 0.099 Uiso 1 1 calc R U . . .
 H60C H 0.594491 0.139672 0.715997 0.099 Uiso 1 1 calc R U . . .
 C43A C 0.7433(6) 0.3082(4) 0.5753(9) 0.068(3) Uani 0.753(12) 1 d . U P A 1
 C55A C 0.3983(4) 0.0160(3) 0.3822(5) 0.076(3) Uani 0.676(10) 1 d . U P B 1
 H55A H 0.376192 -0.014428 0.379081 0.113 Uiso 0.676(10) 1 calc R U P B 1
 H55B H 0.397817 0.029444 0.433436 0.113 Uiso 0.676(10) 1 calc R U P B 1
 H55C H 0.433606 0.006598 0.368624 0.113 Uiso 0.676(10) 1 calc R U P B 1
 C56A C 0.3960(3) 0.0351(2) 0.2489(5) 0.059(2) Uani 0.676(10) 1 d . U P B 1
 H56A H 0.382521 0.056072 0.207800 0.089 Uiso 0.676(10) 1 calc R U P B 1
 H56B H 0.382937 -0.000144 0.244285 0.089 Uiso 0.676(10) 1 calc R U P B 1
 H56C H 0.433649 0.034719 0.246817 0.089 Uiso 0.676(10) 1 calc R U P B 1
 C57A C 0.3247(3) 0.0657(3) 0.3313(7) 0.076(3) Uani 0.676(10) 1 d . U P B 1
 H57A H 0.314264 0.093978 0.298350 0.115 Uiso 0.676(10) 1 calc R U P B 1
 H57B H 0.315302 0.074045 0.383021 0.115 Uiso 0.676(10) 1 calc R U P B 1
 H57C H 0.307184 0.034041 0.316017 0.115 Uiso 0.676(10) 1 calc R U P B 1
 C61A C 0.7794(3) 0.3475(3) 0.5400(6) 0.063(2) Uani 0.753(12) 1 d . U P A 1
 H61A H 0.784888 0.338887 0.487284 0.094 Uiso 0.753(12) 1 calc R U P A 1
 H61B H 0.812459 0.347109 0.566415 0.094 Uiso 0.753(12) 1 calc R U P A 1
 H61C H 0.764120 0.381903 0.543752 0.094 Uiso 0.753(12) 1 calc R U P A 1
 C62A C 0.7383(4) 0.3185(3) 0.6590(5) 0.085(3) Uani 0.753(12) 1 d . U P A 1
 H62A H 0.718851 0.350329 0.666913 0.127 Uiso 0.753(12) 1 calc R U P A 1
 H62B H 0.772660 0.322036 0.681029 0.127 Uiso 0.753(12) 1 calc R U P A 1
 H62C H 0.720251 0.289757 0.682792 0.127 Uiso 0.753(12) 1 calc R U P A 1
 C63A C 0.7681(4) 0.2549(3) 0.5618(11) 0.097(4) Uani 0.753(12) 1 d . U P A 1
 H63A H 0.748159 0.228465 0.587957 0.146 Uiso 0.753(12) 1 calc R U P A 1
 H63B H 0.803474 0.255040 0.580791 0.146 Uiso 0.753(12) 1 calc R U P A 1
 H63C H 0.768411 0.247430 0.508056 0.146 Uiso 0.753(12) 1 calc R U P A 1
 C43B C 0.750(2) 0.301(2) 0.558(3) 0.074(5) Uani 0.247(12) 1 d . U P A 2
 C55B C 0.3355(10) 0.0633(9) 0.4068(15) 0.095(6) Uani 0.324(10) 1 d . U P B 2
 H55D H 0.321675 0.098311 0.410374 0.142 Uiso 0.324(10) 1 calc R U P B 2
 H55E H 0.354750 0.055183 0.452417 0.142 Uiso 0.324(10) 1 calc R U P B 2
 H55F H 0.307020 0.038856 0.401108 0.142 Uiso 0.324(10) 1 calc R U P B 2
 C56B C 0.3253(6) 0.0692(5) 0.2676(11) 0.059(4) Uani 0.324(10) 1 d . U P B 2
 H56D H 0.337619 0.078293 0.217507 0.088 Uiso 0.324(10) 1 calc R U P B 2
 H56E H 0.304255 0.097271 0.287486 0.088 Uiso 0.324(10) 1 calc R U P B 2
 H56F H 0.304576 0.037736 0.264695 0.088 Uiso 0.324(10) 1 calc R U P B 2
 C57B C 0.4051(9) 0.0186(6) 0.3146(14) 0.079(5) Uani 0.324(10) 1 d . U P B 2
 H57D H 0.383047 -0.009041 0.295667 0.119 Uiso 0.324(10) 1 calc R U P B 2
 H57E H 0.421329 0.007695 0.361406 0.119 Uiso 0.324(10) 1 calc R U P B 2
 H57F H 0.431728 0.026525 0.277542 0.119 Uiso 0.324(10) 1 calc R U P B 2
 C61B C 0.7799(11) 0.2877(14) 0.481(2) 0.101(7) Uani 0.247(12) 1 d . U P A 2
 H61D H 0.815591 0.278349 0.492580 0.152 Uiso 0.247(12) 1 calc R U P A 2
 H61E H 0.779510 0.317943 0.448468 0.152 Uiso 0.247(12) 1 calc R U P A 2
 H61F H 0.762985 0.258848 0.455729 0.152 Uiso 0.247(12) 1 calc R U P A 2
 C62B C 0.7672(12) 0.3476(10) 0.587(3) 0.081(6) Uani 0.247(12) 1 d . U P A 2
 H62D H 0.760091 0.375352 0.551733 0.122 Uiso 0.247(12) 1 calc R U P A 2
 H62E H 0.804296 0.345605 0.596574 0.122 Uiso 0.247(12) 1 calc R U P A 2
 H62F H 0.749289 0.354657 0.634554 0.122 Uiso 0.247(12) 1 calc R U P A 2
 C63B C 0.7547(10) 0.2547(10) 0.6079(18) 0.062(5) Uani 0.247(12) 1 d . U P A
 2
 H63D H 0.789833 0.252844 0.627609 0.094 Uiso 0.247(12) 1 calc R U P A 2
 H63E H 0.747133 0.223334 0.579477 0.094 Uiso 0.247(12) 1 calc R U P A 2
 H63F H 0.730349 0.257776 0.649538 0.094 Uiso 0.247(12) 1 calc R U P A 2
 Cl3 Cl 0.2602(6) 0.1141(4) 0.5485(7) 0.143(5) Uani 0.25 1 d . . P C -1
 Cl4 Cl 0.3579(5) 0.0802(8) 0.6030(9) 0.190(8) Uani 0.25 1 d . . P C -1
 C65 C 0.3172(15) 0.1170(12) 0.6164(19) 0.103(11) Uani 0.25 1 d . . P C -1
 H65A H 0.332092 0.152023 0.614187 0.124 Uiso 0.25 1 calc R U P C -1
 H65B H 0.303960 0.111758 0.667744 0.124 Uiso 0.25 1 calc R U P C -1
 Cl5 Cl 0.3756(4) 0.23448(17) 0.7483(3) 0.169(3) Uani 0.5 1 d . . P D -1
 Cl6 Cl 0.44040(11) 0.22791(9) 0.61597(18) 0.0701(7) Uani 0.5 1 d . . P D -1
 C66 C 0.4057(7) 0.2667(5) 0.6786(8) 0.090(4) Uani 0.5 1 d . . P D -1
 H66A H 0.429662 0.291920 0.701168 0.108 Uiso 0.5 1 calc R U P D -1
 H66B H 0.379630 0.286272 0.649989 0.108 Uiso 0.5 1 calc R U P D -1
 Cl1 Cl 0.27943(12) 0.44194(16) 0.3035(2) 0.0879(10) Uani 0.5 1 d . . P E -1
 Cl2 Cl 0.3060(2) 0.3561(4) 0.2057(7) 0.246(6) Uani 0.5 1 d . . P E -1
 C64 C 0.3222(4) 0.3952(6) 0.2870(9) 0.086(4) Uani 0.5 1 d . . P E -1
 H64A H 0.324345 0.372619 0.331550 0.103 Uiso 0.5 1 calc R U P E -1
 H64B H 0.356527 0.410784 0.279249 0.103 Uiso 0.5 1 calc R U P E -1

loop_
  _atom_site_aniso_label
  _atom_site_aniso_U_11
  _atom_site_aniso_U_22
  _atom_site_aniso_U_33
  _atom_site_aniso_U_23
  _atom_site_aniso_U_13
  _atom_site_aniso_U_12
 C1 0.0261(13) 0.0254(13) 0.0282(14) -0.0002(11) -0.0016(11) -0.0015(10)
 C2 0.0344(15) 0.0252(13) 0.0284(14) -0.0020(11) -0.0027(12) 0.0009(11)
 C3 0.0370(16) 0.0300(15) 0.0311(15) 0.0027(12) -0.0055(12) 0.0044(12)
 C4 0.0455(18) 0.0336(16) 0.0274(14) -0.0007(12) -0.0087(13) 0.0034(13)
 C5 0.0329(15) 0.0252(14) 0.0282(14) -0.0009(11) -0.0015(11) 0.0033(11)
 C6 0.0265(13) 0.0243(13) 0.0307(14) -0.0017(11) -0.0006(11) -0.0009(10)
 C7 0.0252(13) 0.0217(13) 0.0304(14) -0.0025(10) 0.0025(11) 0.0016(10)
 C8 0.0247(13) 0.0231(13) 0.0287(13) 0.0012(10) 0.0006(11) 0.0027(10)
 C9 0.0285(13) 0.0180(12) 0.0275(13) 0.0012(10) -0.0006(10) 0.0012(10)
 C10 0.0283(14) 0.0226(13) 0.0239(13) -0.0021(10) 0.0005(10) 0.0025(10)
 C11 0.0271(13) 0.0241(13) 0.0222(12) 0.0003(10) 0.0002(10) 0.0007(10)
 C12 0.0244(13) 0.0244(13) 0.0336(15) -0.0009(11) 0.0021(11) 0.0004(10)
 C13 0.0258(13) 0.0236(13) 0.0339(15) 0.0001(11) 0.0060(11) 0.0012(10)
 C14 0.0291(14) 0.0226(13) 0.0336(15) -0.0023(11) 0.0031(11) 0.0021(11)
 C15 0.0301(14) 0.0196(12) 0.0310(14) 0.0005(10) 0.0017(11) 0.0002(10)
 C16 0.0248(13) 0.0265(14) 0.0352(15) -0.0043(12) 0.0005(11) 0.0002(11)
 C17 0.0334(15) 0.0256(14) 0.0321(14) -0.0007(11) -0.0012(12) 0.0031(11)
 C18 0.0355(15) 0.0238(14) 0.0351(15) 0.0037(12) 0.0055(12) 0.0040(12)
 C19 0.0288(13) 0.0251(14) 0.0363(15) -0.0022(12) 0.0059(12) -0.0010(11)
 C20 0.0309(14) 0.0292(15) 0.0320(15) -0.0034(12) 0.0000(12) 0.0003(12)
 C21 0.0372(16) 0.0281(14) 0.0334(15) -0.0043(12) -0.0028(13) -0.0028(12)
 C22 0.0324(15) 0.0348(16) 0.0357(17) -0.0087(13) 0.0001(13) -0.0014(12)
 C23 0.0290(14) 0.0258(13) 0.0410(17) -0.0086(12) -0.0022(13) -0.0022(11)
 C24 0.0266(14) 0.0271(14) 0.0394(17) -0.0042(12) -0.0006(12) -0.0001(11)
 C25 0.0272(14) 0.0269(14) 0.0422(17) -0.0015(13) 0.0043(12) -0.0014(11)
 C26 0.0385(17) 0.0294(15) 0.0446(18) -0.0052(14) 0.0051(14) -0.0089(13)
 C27 0.053(2) 0.0287(16) 0.052(2) -0.0021(15) 0.0076(17) -0.0129(15)
 C28 0.050(2) 0.0269(15) 0.048(2) 0.0013(14) 0.0072(16) -0.0115(14)
 C29 0.0365(16) 0.0238(14) 0.0406(17) -0.0005(12) 0.0069(13) -0.0007(12)
 C30 0.0344(16) 0.0265(14) 0.0405(16) 0.0028(13) 0.0070(13) 0.0023(12)
 C31 0.0437(19) 0.0273(15) 0.049(2) 0.0051(14) 0.0069(15) 0.0014(13)
 C32 0.0442(19) 0.0345(17) 0.0436(19) 0.0096(14) 0.0062(15) 0.0088(14)
 C33 0.0427(18) 0.0361(17) 0.0407(18) 0.0084(14) 0.0014(14) 0.0072(14)
 C34 0.0392(17) 0.0270(15) 0.0384(17) 0.0037(13) 0.0018(13) 0.0077(13)
 C35 0.0427(18) 0.0254(14) 0.0361(16) 0.0002(12) -0.0049(13) 0.0064(13)
 C36 0.047(2) 0.0300(16) 0.060(2) 0.0066(15) -0.0180(18) 0.0033(14)
 C37 0.042(2) 0.0318(17) 0.073(3) -0.0024(17) -0.0229(19) 0.0038(15)
 C38 0.0396(18) 0.0265(15) 0.060(2) -0.0042(15) -0.0137(16) 0.0011(13)
 C39 0.0319(15) 0.0266(14) 0.0350(15) -0.0025(12) -0.0035(12) 0.0022(12)
 C40 0.0457(19) 0.0385(18) 0.0354(17) -0.0111(14) -0.0018(14) -0.0058(15)
 C41 0.085(3) 0.040(2) 0.064(3) 0.0052(19) -0.009(2) -0.032(2)
 C42 0.056(2) 0.043(2) 0.057(2) 0.0218(18) 0.0066(19) 0.0045(17)
 C44 0.0281(13) 0.0229(13) 0.0250(13) 0.0003(10) 0.0009(11) 0.0020(10)
 C45 0.0271(14) 0.0265(14) 0.0295(14) -0.0041(11) 0.0010(11) 0.0025(11)
 C46 0.0277(14) 0.0276(14) 0.0303(14) 0.0003(11) -0.0019(11) 0.0032(11)
 C47 0.0290(14) 0.0236(13) 0.0314(14) -0.0006(11) -0.0002(11) -0.0039(11)
 C48 0.052(2) 0.0347(16) 0.0304(16) 0.0016(13) -0.0099(14) 0.0067(15)
 C49 0.047(2) 0.049(2) 0.045(2) -0.0059(16) -0.0094(16) -0.0051(16)
 C50 0.078(3) 0.042(2) 0.046(2) 0.0105(17) -0.016(2) 0.001(2)
 C51 0.059(3) 0.066(3) 0.052(2) 0.010(2) -0.006(2) 0.022(2)
 C52 0.095(4) 0.047(2) 0.040(2) -0.0036(17) -0.027(2) 0.018(2)
 C53 0.055(2) 0.057(2) 0.043(2) -0.0116(18) 0.0050(18) -0.0008(19)
 C54 0.072(3) 0.043(2) 0.043(2) -0.0140(16) -0.0067(19) -0.0172(19)
 C58 0.066(3) 0.087(4) 0.078(4) 0.045(3) 0.024(3) 0.016(3)
 C59 0.074(3) 0.043(2) 0.080(3) 0.021(2) 0.014(3) 0.009(2)
 C60 0.074(3) 0.064(3) 0.059(3) 0.030(2) -0.005(2) 0.006(2)
 C43A 0.058(5) 0.027(4) 0.119(8) 0.003(4) -0.048(5) 0.003(3)
 C55A 0.117(7) 0.032(3) 0.078(5) 0.015(3) -0.023(5) -0.037(4)
 C56A 0.073(4) 0.038(3) 0.067(4) -0.012(3) 0.005(3) -0.025(3)
 C57A 0.052(4) 0.052(4) 0.125(8) -0.008(5) 0.015(5) -0.023(3)
 C61A 0.037(3) 0.050(3) 0.101(6) -0.010(4) -0.036(4) 0.002(2)
 C62A 0.094(5) 0.070(4) 0.090(5) 0.021(4) -0.059(5) -0.033(4)
 C63A 0.057(5) 0.042(3) 0.193(11) -0.011(6) -0.060(7) 0.006(3)
 C43B 0.062(9) 0.043(9) 0.118(11) 0.011(9) -0.041(9) 0.000(8)
 C55B 0.107(13) 0.078(11) 0.099(12) -0.003(10) 0.015(11) -0.045(10)
 C56B 0.055(7) 0.036(6) 0.086(10) 0.001(6) -0.011(7) -0.025(5)
 C57B 0.093(10) 0.045(7) 0.099(11) -0.012(8) -0.023(9) -0.003(7)
 C61B 0.056(10) 0.105(14) 0.141(15) -0.008(13) -0.037(11) 0.016(10)
 C62B 0.075(11) 0.050(9) 0.118(13) 0.007(11) -0.035(11) 0.005(9)
 C63B 0.047(9) 0.044(8) 0.096(12) 0.019(9) -0.048(9) 0.006(7)
 Cl3 0.192(12) 0.091(5) 0.145(9) -0.022(5) -0.077(8) 0.015(6)
 Cl4 0.125(8) 0.263(18) 0.182(13) -0.114(13) -0.059(9) 0.077(10)
 C65 0.14(3) 0.081(17) 0.089(19) -0.028(15) -0.059(19) 0.019(17)
 Cl5 0.328(10) 0.071(2) 0.109(3) 0.030(2) 0.100(5) 0.037(3)
 Cl6 0.0742(15) 0.0500(11) 0.0860(17) -0.0087(11) 0.0050(13) 0.0146(11)
 C66 0.143(13) 0.047(5) 0.080(8) -0.010(5) 0.028(8) 0.003(7)
 Cl1 0.0699(16) 0.112(2) 0.0822(19) 0.0213(17) 0.0299(15) 0.0156(16)
 Cl2 0.074(3) 0.301(11) 0.363(13) -0.232(11) 0.029(5) -0.050(4)
 C64 0.041(5) 0.107(10) 0.108(10) 0.002(8) 0.021(6) -0.027(5)

_geom_special_details
;
 All esds (except the esd in the dihedral angle between two l.s. planes)
 are estimated using the full covariance matrix.  The cell esds are taken
 into account individually in the estimation of esds in distances, angles
 and torsion angles; correlations between esds in cell parameters are only
 used when they are defined by crystal symmetry.  An approximate (isotropic)
 treatment of cell esds is used for estimating esds involving l.s. planes.
;
loop_
  _geom_bond_atom_site_label_1
  _geom_bond_atom_site_label_2
  _geom_bond_distance
  _geom_bond_site_symmetry_2
  _geom_bond_publ_flag
 C1 C2 1.380(4) . ?
 C1 C6 1.409(4) . ?
 C1 C9 1.519(4) . ?
 C2 H2 0.9500 . ?
 C2 C3 1.401(4) . ?
 C3 C4 1.377(5) . ?
 C3 C48 1.540(4) . ?
 C4 H4 0.9500 . ?
 C4 C5 1.409(4) . ?
 C5 C6 1.426(4) . ?
 C5 C20 1.455(4) . ?
 C6 C7 1.476(4) . ?
 C7 C8 1.438(4) . ?
 C7 C12 1.432(4) . ?
 C8 C15 1.428(4) . ?
 C8 C44 1.476(4) . ?
 C9 H9 1.0000 . ?
 C9 C10 1.502(4) . ?
 C9 C11 1.513(4) 2_665 ?
 C10 C11 1.391(4) . ?
 C10 C44 1.413(4) . ?
 C11 C47 1.394(4) . ?
 C12 C13 1.420(4) . ?
 C12 C16 1.440(4) . ?
 C13 C14 1.396(5) . ?
 C13 C19 1.445(4) . ?
 C14 C15 1.424(4) . ?
 C14 C18 1.439(4) . ?
 C15 C17 1.440(4) . ?
 C16 C20 1.406(5) . ?
 C16 C24 1.420(4) . ?
 C17 C35 1.421(4) . ?
 C17 C39 1.413(5) . ?
 C18 C30 1.417(5) . ?
 C18 C34 1.403(5) . ?
 C19 C25 1.409(5) . ?
 C19 C29 1.412(5) . ?
 C20 C21 1.399(4) . ?
 C21 H21 0.9500 . ?
 C21 C22 1.393(4) . ?
 C22 C23 1.386(5) . ?
 C22 C40 1.534(5) . ?
 C23 H23 0.9500 . ?
 C23 C24 1.409(5) . ?
 C24 C25 1.457(5) . ?
 C25 C26 1.405(4) . ?
 C26 H26 0.9500 . ?
 C26 C27 1.405(6) . ?
 C27 C28 1.367(6) . ?
 C27 C41 1.536(5) . ?
 C28 H28 0.9500 . ?
 C28 C29 1.407(4) . ?
 C29 C30 1.458(5) . ?
 C30 C31 1.401(5) . ?
 C31 H31 0.9500 . ?
 C31 C32 1.388(6) . ?
 C32 C33 1.399(5) . ?
 C32 C42 1.537(5) . ?
 C33 H33 0.9500 . ?
 C33 C34 1.397(5) . ?
 C34 C35 1.467(5) . ?
 C35 C36 1.398(5) . ?
 C36 H36 0.9500 . ?
 C36 C37 1.382(6) . ?
 C37 C38 1.392(5) . ?
 C37 C43A 1.552(15) . ?
 C37 C43B 1.62(6) . ?
 C38 H38 0.9500 . ?
 C38 C39 1.388(5) . ?
 C39 C45 1.462(4) . ?
 C40 C49 1.542(6) . ?
 C40 C53 1.525(6) . ?
 C40 C54 1.533(5) . ?
 C41 C55A 1.585(9) . ?
 C41 C56A 1.589(10) . ?
 C41 C57A 1.397(10) . ?
 C41 C55B 1.81(3) . ?
 C41 C56B 1.746(17) . ?
 C41 C57B 1.28(2) . ?
 C42 C58 1.510(7) . ?
 C42 C59 1.560(7) . ?
 C42 C60 1.520(8) . ?
 C44 C45 1.421(4) . ?
 C45 C46 1.399(4) . ?
 C46 H46 0.9500 . ?
 C46 C47 1.384(4) . ?
 C47 H47 0.9500 . ?
 C48 C50 1.525(6) . ?
 C48 C51 1.520(6) . ?
 C48 C52 1.530(5) . ?
 C49 H49A 0.9800 . ?
 C49 H49B 0.9800 . ?
 C49 H49C 0.9800 . ?
 C50 H50A 0.9800 . ?
 C50 H50B 0.9800 . ?
 C50 H50C 0.9800 . ?
 C51 H51A 0.9800 . ?
 C51 H51B 0.9800 . ?
 C51 H51C 0.9800 . ?
 C52 H52A 0.9800 . ?
 C52 H52B 0.9800 . ?
 C52 H52C 0.9800 . ?
 C53 H53A 0.9800 . ?
 C53 H53B 0.9800 . ?
 C53 H53C 0.9800 . ?
 C54 H54A 0.9800 . ?
 C54 H54B 0.9800 . ?
 C54 H54C 0.9800 . ?
 C58 H58A 0.9800 . ?
 C58 H58B 0.9800 . ?
 C58 H58C 0.9800 . ?
 C59 H59A 0.9800 . ?
 C59 H59B 0.9800 . ?
 C59 H59C 0.9800 . ?
 C60 H60A 0.9800 . ?
 C60 H60B 0.9800 . ?
 C60 H60C 0.9800 . ?
 C43A C61A 1.52(2) . ?
 C43A C62A 1.526(19) . ?
 C43A C63A 1.548(14) . ?
 C55A H55A 0.9800 . ?
 C55A H55B 0.9800 . ?
 C55A H55C 0.9800 . ?
 C56A H56A 0.9800 . ?
 C56A H56B 0.9800 . ?
 C56A H56C 0.9800 . ?
 C57A H57A 0.9800 . ?
 C57A H57B 0.9800 . ?
 C57A H57C 0.9800 . ?
 C61A H61A 0.9800 . ?
 C61A H61B 0.9800 . ?
 C61A H61C 0.9800 . ?
 C62A H62A 0.9800 . ?
 C62A H62B 0.9800 . ?
 C62A H62C 0.9800 . ?
 C63A H63A 0.9800 . ?
 C63A H63B 0.9800 . ?
 C63A H63C 0.9800 . ?
 C43B C61B 1.61(7) . ?
 C43B C62B 1.41(6) . ?
 C43B C63B 1.50(6) . ?
 C55B H55D 0.9800 . ?
 C55B H55E 0.9800 . ?
 C55B H55F 0.9800 . ?
 C56B H56D 0.9800 . ?
 C56B H56E 0.9800 . ?
 C56B H56F 0.9800 . ?
 C57B H57D 0.9800 . ?
 C57B H57E 0.9800 . ?
 C57B H57F 0.9800 . ?
 C61B H61D 0.9800 . ?
 C61B H61E 0.9800 . ?
 C61B H61F 0.9800 . ?
 C62B H62D 0.9800 . ?
 C62B H62E 0.9800 . ?
 C62B H62F 0.9800 . ?
 C63B H63D 0.9800 . ?
 C63B H63E 0.9800 . ?
 C63B H63F 0.9800 . ?
 Cl3 C65 1.92(3) . ?
 Cl4 C65 1.45(3) . ?
 C65 H65A 0.9900 . ?
 C65 H65B 0.9900 . ?
 Cl5 C66 1.694(14) . ?
 Cl6 C66 1.756(13) . ?
 C66 H66A 0.9900 . ?
 C66 H66B 0.9900 . ?
 Cl1 C64 1.674(15) . ?
 Cl2 C64 1.823(17) . ?
 C64 H64A 0.9900 . ?
 C64 H64B 0.9900 . ?

loop_
  _geom_angle_atom_site_label_1
  _geom_angle_atom_site_label_2
  _geom_angle_atom_site_label_3
  _geom_angle
  _geom_angle_site_symmetry_1
  _geom_angle_site_symmetry_3
  _geom_angle_publ_flag
 C2 C1 C6 121.4(3) . . ?
 C2 C1 C9 119.8(3) . . ?
 C6 C1 C9 118.8(3) . . ?
 C1 C2 H2 118.7 . . ?
 C1 C2 C3 122.5(3) . . ?
 C3 C2 H2 118.7 . . ?
 C2 C3 C48 119.0(3) . . ?
 C4 C3 C2 117.1(3) . . ?
 C4 C3 C48 123.7(3) . . ?
 C3 C4 H4 119.1 . . ?
 C3 C4 C5 121.7(3) . . ?
 C5 C4 H4 119.1 . . ?
 C4 C5 C6 120.9(3) . . ?
 C4 C5 C20 118.6(3) . . ?
 C6 C5 C20 119.9(3) . . ?
 C1 C6 C5 116.0(3) . . ?
 C1 C6 C7 123.7(3) . . ?
 C5 C6 C7 120.0(3) . . ?
 C8 C7 C6 126.1(3) . . ?
 C12 C7 C6 115.3(3) . . ?
 C12 C7 C8 118.4(3) . . ?
 C7 C8 C44 125.2(3) . . ?
 C15 C8 C7 118.9(3) . . ?
 C15 C8 C44 115.6(3) . . ?
 C1 C9 H9 107.7 . . ?
 C10 C9 C1 108.9(2) . . ?
 C10 C9 H9 107.7 . . ?
 C10 C9 C11 113.4(2) . 2_665 ?
 C11 C9 C1 111.2(2) 2_665 . ?
 C11 C9 H9 107.7 2_665 . ?
 C11 C10 C9 119.6(3) . . ?
 C11 C10 C44 121.7(3) . . ?
 C44 C10 C9 118.7(3) . . ?
 C10 C11 C9 121.3(3) . 2_665 ?
 C10 C11 C47 119.4(3) . . ?
 C47 C11 C9 119.1(3) . 2_665 ?
 C7 C12 C16 121.5(3) . . ?
 C13 C12 C7 120.5(3) . . ?
 C13 C12 C16 117.8(3) . . ?
 C12 C13 C19 120.2(3) . . ?
 C14 C13 C12 119.8(3) . . ?
 C14 C13 C19 119.9(3) . . ?
 C13 C14 C15 119.7(3) . . ?
 C13 C14 C18 119.9(3) . . ?
 C15 C14 C18 120.4(3) . . ?
 C8 C15 C17 121.6(3) . . ?
 C14 C15 C8 120.4(3) . . ?
 C14 C15 C17 117.9(3) . . ?
 C20 C16 C12 120.1(3) . . ?
 C20 C16 C24 118.5(3) . . ?
 C24 C16 C12 121.1(3) . . ?
 C35 C17 C15 120.7(3) . . ?
 C39 C17 C15 120.4(3) . . ?
 C39 C17 C35 118.7(3) . . ?
 C30 C18 C14 120.3(3) . . ?
 C34 C18 C14 120.6(3) . . ?
 C34 C18 C30 119.0(3) . . ?
 C25 C19 C13 120.3(3) . . ?
 C25 C19 C29 119.5(3) . . ?
 C29 C19 C13 120.1(3) . . ?
 C16 C20 C5 117.7(3) . . ?
 C21 C20 C5 122.2(3) . . ?
 C21 C20 C16 119.8(3) . . ?
 C20 C21 H21 119.1 . . ?
 C22 C21 C20 121.9(3) . . ?
 C22 C21 H21 119.1 . . ?
 C21 C22 C40 119.7(3) . . ?
 C23 C22 C21 118.1(3) . . ?
 C23 C22 C40 122.2(3) . . ?
 C22 C23 H23 119.1 . . ?
 C22 C23 C24 121.8(3) . . ?
 C24 C23 H23 119.1 . . ?
 C16 C24 C25 118.8(3) . . ?
 C23 C24 C16 119.3(3) . . ?
 C23 C24 C25 121.9(3) . . ?
 C19 C25 C24 118.4(3) . . ?
 C26 C25 C19 119.6(3) . . ?
 C26 C25 C24 121.9(3) . . ?
 C25 C26 H26 119.5 . . ?
 C25 C26 C27 121.0(3) . . ?
 C27 C26 H26 119.5 . . ?
 C26 C27 C41 118.9(4) . . ?
 C28 C27 C26 118.2(3) . . ?
 C28 C27 C41 122.8(4) . . ?
 C27 C28 H28 118.4 . . ?
 C27 C28 C29 123.1(3) . . ?
 C29 C28 H28 118.4 . . ?
 C19 C29 C30 119.3(3) . . ?
 C28 C29 C19 118.3(3) . . ?
 C28 C29 C30 122.4(3) . . ?
 C18 C30 C29 118.9(3) . . ?
 C31 C30 C18 118.8(3) . . ?
 C31 C30 C29 122.2(3) . . ?
 C30 C31 H31 118.8 . . ?
 C32 C31 C30 122.4(3) . . ?
 C32 C31 H31 118.8 . . ?
 C31 C32 C33 117.9(3) . . ?
 C31 C32 C42 120.1(4) . . ?
 C33 C32 C42 122.0(4) . . ?
 C32 C33 H33 119.3 . . ?
 C34 C33 C32 121.4(4) . . ?
 C34 C33 H33 119.3 . . ?
 C18 C34 C35 118.1(3) . . ?
 C33 C34 C18 120.0(3) . . ?
 C33 C34 C35 121.8(3) . . ?
 C17 C35 C34 119.1(3) . . ?
 C36 C35 C17 119.1(3) . . ?
 C36 C35 C34 121.7(3) . . ?
 C35 C36 H36 119.0 . . ?
 C37 C36 C35 122.0(3) . . ?
 C37 C36 H36 119.0 . . ?
 C36 C37 C38 118.3(3) . . ?
 C36 C37 C43A 120.4(6) . . ?
 C36 C37 C43B 118(2) . . ?
 C38 C37 C43A 121.0(6) . . ?
 C38 C37 C43B 122(2) . . ?
 C37 C38 H38 119.1 . . ?
 C39 C38 C37 121.8(3) . . ?
 C39 C38 H38 119.1 . . ?
 C17 C39 C45 117.7(3) . . ?
 C38 C39 C17 119.7(3) . . ?
 C38 C39 C45 122.4(3) . . ?
 C22 C40 C49 110.7(3) . . ?
 C53 C40 C22 108.5(3) . . ?
 C53 C40 C49 108.5(4) . . ?
 C53 C40 C54 109.3(3) . . ?
 C54 C40 C22 111.8(3) . . ?
 C54 C40 C49 108.0(3) . . ?
 C27 C41 C55A 111.0(4) . . ?
 C27 C41 C56A 106.4(4) . . ?
 C27 C41 C55B 99.2(7) . . ?
 C27 C41 C56B 109.3(5) . . ?
 C55A C41 C56A 100.2(6) . . ?
 C57A C41 C27 112.4(5) . . ?
 C57A C41 C55A 112.6(7) . . ?
 C57A C41 C56A 113.4(7) . . ?
 C56B C41 C55B 89.6(12) . . ?
 C57B C41 C27 116.0(10) . . ?
 C57B C41 C55B 121.4(15) . . ?
 C57B C41 C56B 117.3(11) . . ?
 C32 C42 C59 108.8(4) . . ?
 C58 C42 C32 108.6(4) . . ?
 C58 C42 C59 109.4(4) . . ?
 C58 C42 C60 109.8(5) . . ?
 C60 C42 C32 112.6(4) . . ?
 C60 C42 C59 107.5(4) . . ?
 C10 C44 C8 122.9(3) . . ?
 C10 C44 C45 117.2(3) . . ?
 C45 C44 C8 119.8(3) . . ?
 C44 C45 C39 120.0(3) . . ?
 C46 C45 C39 120.3(3) . . ?
 C46 C45 C44 119.3(3) . . ?
 C45 C46 H46 119.3 . . ?
 C47 C46 C45 121.5(3) . . ?
 C47 C46 H46 119.3 . . ?
 C11 C47 H47 120.2 . . ?
 C46 C47 C11 119.6(3) . . ?
 C46 C47 H47 120.2 . . ?
 C50 C48 C3 109.8(3) . . ?
 C50 C48 C52 108.2(4) . . ?
 C51 C48 C3 108.7(3) . . ?
 C51 C48 C50 109.0(4) . . ?
 C51 C48 C52 109.0(4) . . ?
 C52 C48 C3 112.0(3) . . ?
 C40 C49 H49A 109.5 . . ?
 C40 C49 H49B 109.5 . . ?
 C40 C49 H49C 109.5 . . ?
 H49A C49 H49B 109.5 . . ?
 H49A C49 H49C 109.5 . . ?
 H49B C49 H49C 109.5 . . ?
 C48 C50 H50A 109.5 . . ?
 C48 C50 H50B 109.5 . . ?
 C48 C50 H50C 109.5 . . ?
 H50A C50 H50B 109.5 . . ?
 H50A C50 H50C 109.5 . . ?
 H50B C50 H50C 109.5 . . ?
 C48 C51 H51A 109.5 . . ?
 C48 C51 H51B 109.5 . . ?
 C48 C51 H51C 109.5 . . ?
 H51A C51 H51B 109.5 . . ?
 H51A C51 H51C 109.5 . . ?
 H51B C51 H51C 109.5 . . ?
 C48 C52 H52A 109.5 . . ?
 C48 C52 H52B 109.5 . . ?
 C48 C52 H52C 109.5 . . ?
 H52A C52 H52B 109.5 . . ?
 H52A C52 H52C 109.5 . . ?
 H52B C52 H52C 109.5 . . ?
 C40 C53 H53A 109.5 . . ?
 C40 C53 H53B 109.5 . . ?
 C40 C53 H53C 109.5 . . ?
 H53A C53 H53B 109.5 . . ?
 H53A C53 H53C 109.5 . . ?
 H53B C53 H53C 109.5 . . ?
 C40 C54 H54A 109.5 . . ?
 C40 C54 H54B 109.5 . . ?
 C40 C54 H54C 109.5 . . ?
 H54A C54 H54B 109.5 . . ?
 H54A C54 H54C 109.5 . . ?
 H54B C54 H54C 109.5 . . ?
 C42 C58 H58A 109.5 . . ?
 C42 C58 H58B 109.5 . . ?
 C42 C58 H58C 109.5 . . ?
 H58A C58 H58B 109.5 . . ?
 H58A C58 H58C 109.5 . . ?
 H58B C58 H58C 109.5 . . ?
 C42 C59 H59A 109.5 . . ?
 C42 C59 H59B 109.5 . . ?
 C42 C59 H59C 109.5 . . ?
 H59A C59 H59B 109.5 . . ?
 H59A C59 H59C 109.5 . . ?
 H59B C59 H59C 109.5 . . ?
 C42 C60 H60A 109.5 . . ?
 C42 C60 H60B 109.5 . . ?
 C42 C60 H60C 109.5 . . ?
 H60A C60 H60B 109.5 . . ?
 H60A C60 H60C 109.5 . . ?
 H60B C60 H60C 109.5 . . ?
 C61A C43A C37 111.4(10) . . ?
 C61A C43A C62A 109.9(9) . . ?
 C61A C43A C63A 106.2(12) . . ?
 C62A C43A C37 110.6(11) . . ?
 C62A C43A C63A 110.2(13) . . ?
 C63A C43A C37 108.4(8) . . ?
 C41 C55A H55A 109.5 . . ?
 C41 C55A H55B 109.5 . . ?
 C41 C55A H55C 109.5 . . ?
 H55A C55A H55B 109.5 . . ?
 H55A C55A H55C 109.5 . . ?
 H55B C55A H55C 109.5 . . ?
 C41 C56A H56A 109.5 . . ?
 C41 C56A H56B 109.5 . . ?
 C41 C56A H56C 109.5 . . ?
 H56A C56A H56B 109.5 . . ?
 H56A C56A H56C 109.5 . . ?
 H56B C56A H56C 109.5 . . ?
 C41 C57A H57A 109.5 . . ?
 C41 C57A H57B 109.5 . . ?
 C41 C57A H57C 109.5 . . ?
 H57A C57A H57B 109.5 . . ?
 H57A C57A H57C 109.5 . . ?
 H57B C57A H57C 109.5 . . ?
 C43A C61A H61A 109.5 . . ?
 C43A C61A H61B 109.5 . . ?
 C43A C61A H61C 109.5 . . ?
 H61A C61A H61B 109.5 . . ?
 H61A C61A H61C 109.5 . . ?
 H61B C61A H61C 109.5 . . ?
 C43A C62A H62A 109.5 . . ?
 C43A C62A H62B 109.5 . . ?
 C43A C62A H62C 109.5 . . ?
 H62A C62A H62B 109.5 . . ?
 H62A C62A H62C 109.5 . . ?
 H62B C62A H62C 109.5 . . ?
 C43A C63A H63A 109.5 . . ?
 C43A C63A H63B 109.5 . . ?
 C43A C63A H63C 109.5 . . ?
 H63A C63A H63B 109.5 . . ?
 H63A C63A H63C 109.5 . . ?
 H63B C63A H63C 109.5 . . ?
 C61B C43B C37 108(3) . . ?
 C62B C43B C37 106(3) . . ?
 C62B C43B C61B 110(5) . . ?
 C62B C43B C63B 116(5) . . ?
 C63B C43B C37 109(4) . . ?
 C63B C43B C61B 108(4) . . ?
 C41 C55B H55D 109.5 . . ?
 C41 C55B H55E 109.5 . . ?
 C41 C55B H55F 109.5 . . ?
 H55D C55B H55E 109.5 . . ?
 H55D C55B H55F 109.5 . . ?
 H55E C55B H55F 109.5 . . ?
 C41 C56B H56D 109.5 . . ?
 C41 C56B H56E 109.5 . . ?
 C41 C56B H56F 109.5 . . ?
 H56D C56B H56E 109.5 . . ?
 H56D C56B H56F 109.5 . . ?
 H56E C56B H56F 109.5 . . ?
 C41 C57B H57D 109.5 . . ?
 C41 C57B H57E 109.5 . . ?
 C41 C57B H57F 109.5 . . ?
 H57D C57B H57E 109.5 . . ?
 H57D C57B H57F 109.5 . . ?
 H57E C57B H57F 109.5 . . ?
 C43B C61B H61D 109.5 . . ?
 C43B C61B H61E 109.5 . . ?
 C43B C61B H61F 109.5 . . ?
 H61D C61B H61E 109.5 . . ?
 H61D C61B H61F 109.5 . . ?
 H61E C61B H61F 109.5 . . ?
 C43B C62B H62D 109.5 . . ?
 C43B C62B H62E 109.5 . . ?
 C43B C62B H62F 109.5 . . ?
 H62D C62B H62E 109.5 . . ?
 H62D C62B H62F 109.5 . . ?
 H62E C62B H62F 109.5 . . ?
 C43B C63B H63D 109.5 . . ?
 C43B C63B H63E 109.5 . . ?
 C43B C63B H63F 109.5 . . ?
 H63D C63B H63E 109.5 . . ?
 H63D C63B H63F 109.5 . . ?
 H63E C63B H63F 109.5 . . ?
 Cl3 C65 H65A 108.3 . . ?
 Cl3 C65 H65B 108.3 . . ?
 Cl4 C65 Cl3 115.8(17) . . ?
 Cl4 C65 H65A 108.3 . . ?
 Cl4 C65 H65B 108.3 . . ?
 H65A C65 H65B 107.4 . . ?
 Cl5 C66 Cl6 115.0(7) . . ?
 Cl5 C66 H66A 108.5 . . ?
 Cl5 C66 H66B 108.5 . . ?
 Cl6 C66 H66A 108.5 . . ?
 Cl6 C66 H66B 108.5 . . ?
 H66A C66 H66B 107.5 . . ?
 Cl1 C64 Cl2 113.0(9) . . ?
 Cl1 C64 H64A 109.0 . . ?
 Cl1 C64 H64B 109.0 . . ?
 Cl2 C64 H64A 109.0 . . ?
 Cl2 C64 H64B 109.0 . . ?
 H64A C64 H64B 107.8 . . ?

loop_
  _geom_torsion_atom_site_label_1
  _geom_torsion_atom_site_label_2
  _geom_torsion_atom_site_label_3
  _geom_torsion_atom_site_label_4
  _geom_torsion
  _geom_torsion_site_symmetry_1
  _geom_torsion_site_symmetry_2
  _geom_torsion_site_symmetry_3
  _geom_torsion_site_symmetry_4
  _geom_torsion_publ_flag
 C1 C2 C3 C4 2.1(5) . . . . ?
 C1 C2 C3 C48 176.5(3) . . . . ?
 C1 C6 C7 C8 -33.1(5) . . . . ?
 C1 C6 C7 C12 152.4(3) . . . . ?
 C1 C9 C10 C11 105.3(3) . . . . ?
 C1 C9 C10 C44 -76.5(3) . . . . ?
 C2 C1 C6 C5 -6.1(4) . . . . ?
 C2 C1 C6 C7 179.5(3) . . . . ?
 C2 C1 C9 C10 -112.7(3) . . . . ?
 C2 C1 C9 C11 12.9(4) . . . 2_665 ?
 C2 C3 C4 C5 -1.9(5) . . . . ?
 C2 C3 C48 C50 56.4(5) . . . . ?
 C2 C3 C48 C51 -62.8(4) . . . . ?
 C2 C3 C48 C52 176.6(4) . . . . ?
 C3 C4 C5 C6 -2.4(5) . . . . ?
 C3 C4 C5 C20 169.2(3) . . . . ?
 C4 C3 C48 C50 -129.6(4) . . . . ?
 C4 C3 C48 C51 111.2(4) . . . . ?
 C4 C3 C48 C52 -9.3(6) . . . . ?
 C4 C5 C6 C1 6.2(4) . . . . ?
 C4 C5 C6 C7 -179.1(3) . . . . ?
 C4 C5 C20 C16 -159.5(3) . . . . ?
 C4 C5 C20 C21 14.6(5) . . . . ?
 C5 C6 C7 C8 152.7(3) . . . . ?
 C5 C6 C7 C12 -21.8(4) . . . . ?
 C5 C20 C21 C22 -168.1(3) . . . . ?
 C6 C1 C2 C3 2.1(5) . . . . ?
 C6 C1 C9 C10 70.7(3) . . . . ?
 C6 C1 C9 C11 -163.7(3) . . . 2_665 ?
 C6 C5 C20 C16 12.2(4) . . . . ?
 C6 C5 C20 C21 -173.7(3) . . . . ?
 C6 C7 C8 C15 -175.7(3) . . . . ?
 C6 C7 C8 C44 -3.1(5) . . . . ?
 C6 C7 C12 C13 -171.9(3) . . . . ?
 C6 C7 C12 C16 13.5(4) . . . . ?
 C7 C8 C15 C14 -11.5(4) . . . . ?
 C7 C8 C15 C17 163.0(3) . . . . ?
 C7 C8 C44 C10 33.0(4) . . . . ?
 C7 C8 C44 C45 -149.5(3) . . . . ?
 C7 C12 C13 C14 -12.2(4) . . . . ?
 C7 C12 C13 C19 169.8(3) . . . . ?
 C7 C12 C16 C20 7.7(4) . . . . ?
 C7 C12 C16 C24 -178.1(3) . . . . ?
 C8 C7 C12 C13 13.2(4) . . . . ?
 C8 C7 C12 C16 -161.4(3) . . . . ?
 C8 C15 C17 C35 176.7(3) . . . . ?
 C8 C15 C17 C39 -9.6(5) . . . . ?
 C8 C44 C45 C39 -16.9(4) . . . . ?
 C8 C44 C45 C46 170.5(3) . . . . ?
 C9 C1 C2 C3 -174.4(3) . . . . ?
 C9 C1 C6 C5 170.4(3) . . . . ?
 C9 C1 C6 C7 -4.0(4) . . . . ?
 C9 C10 C11 C9 -11.1(4) . . . 2_665 ?
 C9 C10 C11 C47 174.0(3) . . . . ?
 C9 C10 C44 C8 11.8(4) . . . . ?
 C9 C10 C44 C45 -165.8(3) . . . . ?
 C9 C11 C47 C46 -179.8(3) 2_665 . . . ?
 C10 C11 C47 C46 -4.8(4) . . . . ?
 C10 C44 C45 C39 160.8(3) . . . . ?
 C10 C44 C45 C46 -11.8(4) . . . . ?
 C11 C9 C10 C11 -19.1(3) 2_665 . . . ?
 C11 C9 C10 C44 159.1(3) 2_665 . . . ?
 C11 C10 C44 C8 -170.0(3) . . . . ?
 C11 C10 C44 C45 12.4(4) . . . . ?
 C12 C7 C8 C15 -1.4(4) . . . . ?
 C12 C7 C8 C44 171.2(3) . . . . ?
 C12 C13 C14 C15 -0.9(4) . . . . ?
 C12 C13 C14 C18 -178.4(3) . . . . ?
 C12 C13 C19 C25 6.7(4) . . . . ?
 C12 C13 C19 C29 -172.0(3) . . . . ?
 C12 C16 C20 C5 -20.8(4) . . . . ?
 C12 C16 C20 C21 165.0(3) . . . . ?
 C12 C16 C24 C23 -168.3(3) . . . . ?
 C12 C16 C24 C25 9.7(4) . . . . ?
 C13 C12 C16 C20 -167.1(3) . . . . ?
 C13 C12 C16 C24 7.1(4) . . . . ?
 C13 C14 C15 C8 12.8(4) . . . . ?
 C13 C14 C15 C17 -161.9(3) . . . . ?
 C13 C14 C18 C30 -10.1(5) . . . . ?
 C13 C14 C18 C34 171.7(3) . . . . ?
 C13 C19 C25 C24 10.3(4) . . . . ?
 C13 C19 C25 C26 -172.4(3) . . . . ?
 C13 C19 C29 C28 173.4(3) . . . . ?
 C13 C19 C29 C30 -9.1(4) . . . . ?
 C14 C13 C19 C25 -171.3(3) . . . . ?
 C14 C13 C19 C29 10.0(4) . . . . ?
 C14 C15 C17 C35 -8.7(5) . . . . ?
 C14 C15 C17 C39 165.0(3) . . . . ?
 C14 C18 C30 C29 10.9(5) . . . . ?
 C14 C18 C30 C31 -172.0(3) . . . . ?
 C14 C18 C34 C33 171.7(3) . . . . ?
 C14 C18 C34 C35 -10.9(5) . . . . ?
 C15 C8 C44 C10 -154.2(3) . . . . ?
 C15 C8 C44 C45 23.4(4) . . . . ?
 C15 C14 C18 C30 172.4(3) . . . . ?
 C15 C14 C18 C34 -5.7(5) . . . . ?
 C15 C17 C35 C34 -7.7(5) . . . . ?
 C15 C17 C35 C36 169.8(3) . . . . ?
 C15 C17 C39 C38 -168.1(3) . . . . ?
 C15 C17 C39 C45 16.6(5) . . . . ?
 C16 C12 C13 C14 162.6(3) . . . . ?
 C16 C12 C13 C19 -15.4(4) . . . . ?
 C16 C20 C21 C22 5.8(5) . . . . ?
 C16 C24 C25 C19 -18.3(4) . . . . ?
 C16 C24 C25 C26 164.5(3) . . . . ?
 C17 C35 C36 C37 -1.1(6) . . . . ?
 C17 C39 C45 C44 -3.4(5) . . . . ?
 C17 C39 C45 C46 169.1(3) . . . . ?
 C18 C14 C15 C8 -169.8(3) . . . . ?
 C18 C14 C15 C17 15.6(4) . . . . ?
 C18 C30 C31 C32 -1.9(5) . . . . ?
 C18 C34 C35 C17 17.6(5) . . . . ?
 C18 C34 C35 C36 -159.9(4) . . . . ?
 C19 C13 C14 C15 177.1(3) . . . . ?
 C19 C13 C14 C18 -0.3(4) . . . . ?
 C19 C25 C26 C27 -3.3(5) . . . . ?
 C19 C29 C30 C18 -1.2(5) . . . . ?
 C19 C29 C30 C31 -178.3(3) . . . . ?
 C20 C5 C6 C1 -165.3(3) . . . . ?
 C20 C5 C6 C7 9.4(4) . . . . ?
 C20 C16 C24 C23 6.0(4) . . . . ?
 C20 C16 C24 C25 -176.1(3) . . . . ?
 C20 C21 C22 C23 1.3(5) . . . . ?
 C20 C21 C22 C40 -176.3(3) . . . . ?
 C21 C22 C23 C24 -4.7(5) . . . . ?
 C21 C22 C40 C49 -38.4(5) . . . . ?
 C21 C22 C40 C53 80.6(4) . . . . ?
 C21 C22 C40 C54 -158.8(4) . . . . ?
 C22 C23 C24 C16 1.1(5) . . . . ?
 C22 C23 C24 C25 -176.8(3) . . . . ?
 C23 C22 C40 C49 144.1(3) . . . . ?
 C23 C22 C40 C53 -96.9(4) . . . . ?
 C23 C22 C40 C54 23.7(5) . . . . ?
 C23 C24 C25 C19 159.6(3) . . . . ?
 C23 C24 C25 C26 -17.6(5) . . . . ?
 C24 C16 C20 C5 164.9(3) . . . . ?
 C24 C16 C20 C21 -9.3(5) . . . . ?
 C24 C25 C26 C27 173.8(3) . . . . ?
 C25 C19 C29 C28 -5.3(5) . . . . ?
 C25 C19 C29 C30 172.2(3) . . . . ?
 C25 C26 C27 C28 -0.6(6) . . . . ?
 C25 C26 C27 C41 -178.7(4) . . . . ?
 C26 C27 C28 C29 1.7(6) . . . . ?
 C26 C27 C41 C55A 166.1(6) . . . . ?
 C26 C27 C41 C56A 57.9(6) . . . . ?
 C26 C27 C41 C57A -66.8(8) . . . . ?
 C26 C27 C41 C55B -115.9(11) . . . . ?
 C26 C27 C41 C56B -23.1(9) . . . . ?
 C26 C27 C41 C57B 112.3(13) . . . . ?
 C27 C28 C29 C19 1.3(6) . . . . ?
 C27 C28 C29 C30 -176.1(4) . . . . ?
 C28 C27 C41 C55A -11.8(8) . . . . ?
 C28 C27 C41 C56A -120.0(5) . . . . ?
 C28 C27 C41 C57A 115.3(7) . . . . ?
 C28 C27 C41 C55B 66.2(11) . . . . ?
 C28 C27 C41 C56B 159.0(8) . . . . ?
 C28 C27 C41 C57B -65.6(14) . . . . ?
 C28 C29 C30 C18 176.1(3) . . . . ?
 C28 C29 C30 C31 -0.9(5) . . . . ?
 C29 C19 C25 C24 -171.0(3) . . . . ?
 C29 C19 C25 C26 6.3(5) . . . . ?
 C29 C30 C31 C32 175.1(3) . . . . ?
 C30 C18 C34 C33 -6.4(5) . . . . ?
 C30 C18 C34 C35 170.9(3) . . . . ?
 C30 C31 C32 C33 -2.1(5) . . . . ?
 C30 C31 C32 C42 177.8(4) . . . . ?
 C31 C32 C33 C34 1.9(5) . . . . ?
 C31 C32 C42 C58 -60.2(6) . . . . ?
 C31 C32 C42 C59 58.9(5) . . . . ?
 C31 C32 C42 C60 178.0(4) . . . . ?
 C32 C33 C34 C18 2.4(5) . . . . ?
 C32 C33 C34 C35 -174.9(3) . . . . ?
 C33 C32 C42 C58 119.7(5) . . . . ?
 C33 C32 C42 C59 -121.2(4) . . . . ?
 C33 C32 C42 C60 -2.1(6) . . . . ?
 C33 C34 C35 C17 -165.1(3) . . . . ?
 C33 C34 C35 C36 17.4(6) . . . . ?
 C34 C18 C30 C29 -171.0(3) . . . . ?
 C34 C18 C30 C31 6.2(5) . . . . ?
 C34 C35 C36 C37 176.3(4) . . . . ?
 C35 C17 C39 C38 5.8(5) . . . . ?
 C35 C17 C39 C45 -169.5(3) . . . . ?
 C35 C36 C37 C38 4.4(7) . . . . ?
 C35 C36 C37 C43A 178.5(7) . . . . ?
 C35 C36 C37 C43B -165(2) . . . . ?
 C36 C37 C38 C39 -2.6(7) . . . . ?
 C36 C37 C43A C61A 162.2(7) . . . . ?
 C36 C37 C43A C62A -75.3(9) . . . . ?
 C36 C37 C43A C63A 45.6(16) . . . . ?
 C36 C37 C43B C61B 96(3) . . . . ?
 C36 C37 C43B C62B -146(3) . . . . ?
 C36 C37 C43B C63B -20(4) . . . . ?
 C37 C38 C39 C17 -2.5(6) . . . . ?
 C37 C38 C39 C45 172.6(4) . . . . ?
 C38 C37 C43A C61A -23.9(12) . . . . ?
 C38 C37 C43A C62A 98.6(10) . . . . ?
 C38 C37 C43A C63A -140.5(11) . . . . ?
 C38 C37 C43B C61B -73(3) . . . . ?
 C38 C37 C43B C62B 45(5) . . . . ?
 C38 C37 C43B C63B 171(2) . . . . ?
 C38 C39 C45 C44 -178.6(3) . . . . ?
 C38 C39 C45 C46 -6.1(5) . . . . ?
 C39 C17 C35 C34 178.5(3) . . . . ?
 C39 C17 C35 C36 -4.0(5) . . . . ?
 C39 C45 C46 C47 -169.2(3) . . . . ?
 C40 C22 C23 C24 172.8(3) . . . . ?
 C41 C27 C28 C29 179.6(4) . . . . ?
 C42 C32 C33 C34 -178.0(4) . . . . ?
 C44 C8 C15 C14 175.2(3) . . . . ?
 C44 C8 C15 C17 -10.4(4) . . . . ?
 C44 C10 C11 C9 170.8(3) . . . 2_665 ?
 C44 C10 C11 C47 -4.2(4) . . . . ?
 C44 C45 C46 C47 3.4(5) . . . . ?
 C45 C46 C47 C11 5.2(5) . . . . ?
 C48 C3 C4 C5 -176.0(3) . . . . ?
 C43A C37 C38 C39 -176.6(7) . . . . ?
 C43B C37 C38 C39 166(2) . . . . ?

_smtbx_masks_special_details
;
A solvent mask was calculated and 456 electrons were
found in a volume of 1748\%A^3 in 3 voids per unit cell.
This is consistent with the presence of 
2.66[CH2Cl2] per Asymmetric Unit which account for 447 electrons per unit cell.
;
loop_
  _smtbx_masks_void_nr
  _smtbx_masks_void_average_x
  _smtbx_masks_void_average_y
  _smtbx_masks_void_average_z
  _smtbx_masks_void_volume
  _smtbx_masks_void_count_electrons
  _smtbx_masks_void_content
 1 0.000 0.000 0.500 7.3 0.0 ?
 2 -0.149 0.214 0.750 188.2 53.9 '1.33 CH2Cl2'
 3 0.005 0.293 0.314 26.1 1.8 ?
 4 0.000 0.500 0.958 9.0 1.8 ?
 5 0.000 0.500 0.542 9.0 1.8 ?
 6 -0.005 0.707 0.314 26.1 1.9 ?
 7 0.149 0.786 0.750 188.2 53.6 '1.33 CH2Cl2'
 8 0.214 0.149 0.250 188.2 53.7 '1.33 CH2Cl2'
 9 0.170 0.715 0.198 8.1 0.0 ?
 10 0.207 0.505 0.186 26.1 1.9 ?
 11 0.286 0.351 0.750 188.2 53.8 '1.33 CH2Cl2'
 12 0.215 0.330 0.302 8.1 0.0 ?
 13 0.351 0.714 0.250 188.2 53.8 '1.33 CH2Cl2'
 14 0.293 -0.005 0.686 26.1 1.8 ?
 15 0.285 0.170 0.802 8.1 0.0 ?
 16 0.330 0.785 0.698 8.1 0.0 ?
 17 0.495 0.207 0.814 26.1 1.9 ?
 18 0.505 0.793 0.814 26.1 1.8 ?
 19 0.500 0.000 0.042 9.0 1.8 ?
 20 0.500 0.000 0.458 9.0 1.8 ?
 21 0.500 0.500 0.000 7.3 0.0 ?
 22 0.649 0.286 0.250 188.2 53.4 '1.33 CH2Cl2'
 23 0.714 0.649 0.750 188.2 53.5 '1.33 CH2Cl2'
 24 0.670 0.215 0.698 8.1 0.0 ?
 25 0.707 0.005 0.686 26.1 1.9 ?
 26 0.786 0.851 0.250 188.2 53.6 '1.33 CH2Cl2'
 27 0.715 0.830 0.802 8.1 0.0 ?
 28 0.793 0.495 0.186 26.1 1.8 ?
 29 0.785 0.670 0.302 8.1 0.0 ?
 30 0.830 0.285 0.198 8.1 0.0 ?

_smtbx_masks_void_probe_radius     1.2
_smtbx_masks_void_truncation_radius  1.2
_shelx_res_file
;
TITL feng094_a.res in I-4
    feng094.res
    created by SHELXL-2018/3 at 16:21:23 on 15-May-2025
REM Old TITL FENG094 in I-4
REM SHELXT solution in I-4: R1 0.181, Rweak 0.048, Alpha 0.011
REM <I/s> 0.000 for 0 systematic absences, Orientation as input
REM Flack x = -9.990 ( 9.990 ) from 5590 Parsons' quotients
REM Formula found by SHELXT: C70
CELL 1.54184 25.9944 25.9944 17.8797 90 90 90
ZERR 4 0.0001 0.0001 0.0002 0 0 0
LATT -2
SYMM -X,-Y,+Z
SYMM +Y,-X,-Z
SYMM -Y,+X,-Z
SFAC C H Cl
UNIT 514 484 20
SIMU 0.01 0.02 2 C41 C55A C56A C57A C55B > C57B
SIMU 0.01 0.02 2 C43A C61A > C43B C61B > C63B

L.S. 25
PLAN  26
SIZE 0.1 0.128 0.347
TEMP -173.15
CONF
BOND
list 4
MORE -1
BOND $H
ABIN
fmap 2 53
acta
TWIN -1 0 0 0 -1 0 0 0 -1 2
OMIT -2 4 0
OMIT -3 5 0
OMIT 11 4 1
OMIT -2 12 0
OMIT -4 11 1
REM <olex2.extras>
REM <HklSrc "%.\\FENG094.hkl">
REM </olex2.extras>

WGHT    0.129500    7.567000
BASF   0.07182
FVAR       2.23065   0.67600   0.75268
C1    1    0.459439    0.438207    0.305125    11.00000    0.02609    0.02542 =
         0.02824   -0.00022   -0.00162   -0.00149
C2    1    0.440172    0.474776    0.256722    11.00000    0.03435    0.02523 =
         0.02838   -0.00200   -0.00267    0.00089
AFIX  43
H2    2    0.436686    0.509189    0.273876    11.00000   -1.20000
AFIX   0
C3    1    0.425550    0.463098    0.183236    11.00000    0.03700    0.03000 =
         0.03113    0.00275   -0.00551    0.00440
C4    1    0.429549    0.412518    0.161092    11.00000    0.04549    0.03364 =
         0.02741   -0.00068   -0.00870    0.00340
AFIX  43
H4    2    0.418945    0.403195    0.112084    11.00000   -1.20000
AFIX   0
C5    1    0.448961    0.374215    0.209225    11.00000    0.03294    0.02520 =
         0.02822   -0.00092   -0.00149    0.00326
C6    1    0.467073    0.386915    0.282189    11.00000    0.02652    0.02429 =
         0.03073   -0.00169   -0.00061   -0.00091
C7    1    0.487920    0.346317    0.331295    11.00000    0.02516    0.02170 =
         0.03043   -0.00246    0.00249    0.00164
C8    1    0.525382    0.353350    0.389595    11.00000    0.02468    0.02315 =
         0.02869    0.00123    0.00062    0.00268
C9    1    0.469919    0.452341    0.386145    11.00000    0.02854    0.01798 =
         0.02747    0.00115   -0.00064    0.00118
AFIX  13
H9    2    0.453685    0.425408    0.418361    11.00000   -1.20000
AFIX   0
C10   1    0.526926    0.450738    0.399652    11.00000    0.02832    0.02257 =
         0.02390   -0.00212    0.00050    0.00249
C11   1    0.554277    0.496514    0.406042    11.00000    0.02707    0.02415 =
         0.02215    0.00026    0.00020    0.00071
C12   1    0.471865    0.295010    0.313690    11.00000    0.02435    0.02443 =
         0.03356   -0.00094    0.00212    0.00042
C13   1    0.483926    0.253549    0.362335    11.00000    0.02577    0.02357 =
         0.03389    0.00013    0.00595    0.00116
C14   1    0.519574    0.260632    0.419833    11.00000    0.02907    0.02261 =
         0.03363   -0.00234    0.00310    0.00208
C15   1    0.544142    0.309227    0.428616    11.00000    0.03010    0.01964 =
         0.03099    0.00048    0.00168    0.00020
C16   1    0.447088    0.283063    0.243800    11.00000    0.02481    0.02655 =
         0.03518   -0.00431    0.00050    0.00020
C17   1    0.590627    0.311181    0.472369    11.00000    0.03341    0.02557 =
         0.03206   -0.00066   -0.00124    0.00311
C18   1    0.532834    0.218261    0.467924    11.00000    0.03549    0.02385 =
         0.03514    0.00372    0.00553    0.00403
C19   1    0.460679    0.203661    0.351016    11.00000    0.02883    0.02512 =
         0.03628   -0.00215    0.00593   -0.00101
C20   1    0.443693    0.320562    0.187344    11.00000    0.03087    0.02923 =
         0.03204   -0.00345   -0.00001    0.00029
C21   1    0.430874    0.305984    0.114388    11.00000    0.03720    0.02814 =
         0.03336   -0.00432   -0.00281   -0.00276
AFIX  43
H21   2    0.431809    0.331073    0.075778    11.00000   -1.20000
AFIX   0
C22   1    0.416778    0.255739    0.096717    11.00000    0.03245    0.03481 =
         0.03574   -0.00871    0.00015   -0.00143
C23   1    0.414660    0.220033    0.154184    11.00000    0.02905    0.02578 =
         0.04097   -0.00864   -0.00225   -0.00220
AFIX  43
H23   2    0.402604    0.186284    0.143769    11.00000   -1.20000
AFIX   0
C24   1    0.429902    0.232413    0.227663    11.00000    0.02658    0.02709 =
         0.03938   -0.00415   -0.00063   -0.00009
C25   1    0.430187    0.194225    0.287316    11.00000    0.02724    0.02690 =
         0.04217   -0.00150    0.00430   -0.00135
C26   1    0.402900    0.147755    0.281485    11.00000    0.03845    0.02936 =
         0.04461   -0.00522    0.00509   -0.00885
AFIX  43
H26   2    0.380930    0.142197    0.239802    11.00000   -1.20000
AFIX   0
C27   1    0.407620    0.109370    0.336392    11.00000    0.05282    0.02870 =
         0.05181   -0.00213    0.00755   -0.01289
C28   1    0.439909    0.118207    0.395379    11.00000    0.04984    0.02693 =
         0.04809    0.00129    0.00724   -0.01154
AFIX  43
H28   2    0.443887    0.091956    0.431891    11.00000   -1.20000
AFIX   0
C29   1    0.467520    0.164319    0.404577    11.00000    0.03654    0.02378 =
         0.04057   -0.00055    0.00690   -0.00074
C30   1    0.504221    0.171876    0.465263    11.00000    0.03445    0.02654 =
         0.04051    0.00275    0.00703    0.00231
C31   1    0.513860    0.133922    0.519085    11.00000    0.04368    0.02732 =
         0.04893    0.00508    0.00690    0.00140
AFIX  43
H31   2    0.493941    0.103287    0.518202    11.00000   -1.20000
AFIX   0
C32   1    0.551431    0.139415    0.573652    11.00000    0.04419    0.03452 =
         0.04362    0.00959    0.00623    0.00878
C33   1    0.581524    0.184027    0.572430    11.00000    0.04267    0.03614 =
         0.04074    0.00839    0.00141    0.00720
AFIX  43
H33   2    0.608167    0.188090    0.608317    11.00000   -1.20000
AFIX   0
C34   1    0.573238    0.222739    0.519561    11.00000    0.03920    0.02702 =
         0.03840    0.00373    0.00181    0.00773
C35   1    0.607219    0.267629    0.513902    11.00000    0.04269    0.02542 =
         0.03615    0.00022   -0.00491    0.00638
C36   1    0.656309    0.267880    0.545839    11.00000    0.04667    0.02996 =
         0.05987    0.00663   -0.01802    0.00334
AFIX  43
H36   2    0.667096    0.238980    0.574332    11.00000   -1.20000
AFIX   0
C37   1    0.689634    0.308898    0.537221    11.00000    0.04238    0.03178 =
         0.07290   -0.00243   -0.02286    0.00375
C38   1    0.672033    0.352429    0.499839    11.00000    0.03955    0.02652 =
         0.05986   -0.00421   -0.01369    0.00111
AFIX  43
H38   2    0.694100    0.381402    0.495422    11.00000   -1.20000
AFIX   0
C39   1    0.623126    0.354699    0.468820    11.00000    0.03188    0.02661 =
         0.03499   -0.00249   -0.00352    0.00217
C40   1    0.406260    0.241086    0.015015    11.00000    0.04566    0.03854 =
         0.03538   -0.01112   -0.00183   -0.00578
C41   1    0.377861    0.058771    0.326492    11.00000    0.08478    0.03979 =
         0.06432    0.00521   -0.00880   -0.03168
C42   1    0.558966    0.097318    0.633046    11.00000    0.05552    0.04296 =
         0.05699    0.02177    0.00661    0.00446
C44   1    0.551153    0.402380    0.407683    11.00000    0.02811    0.02288 =
         0.02500    0.00026    0.00090    0.00199
C45   1    0.601880    0.402036    0.437230    11.00000    0.02710    0.02652 =
         0.02945   -0.00413    0.00098    0.00253
C46   1    0.628784    0.448441    0.443684    11.00000    0.02771    0.02765 =
         0.03029    0.00029   -0.00187    0.00324
AFIX  43
H46   2    0.663354    0.447978    0.460905    11.00000   -1.20000
AFIX   0
C47   1    0.606185    0.494989    0.425555    11.00000    0.02896    0.02361 =
         0.03138   -0.00064   -0.00020   -0.00392
AFIX  43
H47   2    0.625926    0.525739    0.426397    11.00000   -1.20000
AFIX   0
C48   1    0.401525    0.505650    0.134588    11.00000    0.05171    0.03471 =
         0.03042    0.00162   -0.00994    0.00669
C49   1    0.378109    0.285042   -0.025935    11.00000    0.04738    0.04855 =
         0.04460   -0.00585   -0.00937   -0.00506
AFIX 137
H49A  2    0.370461    0.274442   -0.077347    11.00000   -1.50000
H49B  2    0.400041    0.315702   -0.026714    11.00000   -1.50000
H49C  2    0.345931    0.292922    0.000226    11.00000   -1.50000
AFIX   0
C50   1    0.437889    0.551583    0.130398    11.00000    0.07775    0.04159 =
         0.04564    0.01047   -0.01633    0.00084
AFIX 137
H50A  2    0.421387    0.579487    0.102418    11.00000   -1.50000
H50B  2    0.469690    0.541357    0.104990    11.00000   -1.50000
H50C  2    0.445962    0.563427    0.181092    11.00000   -1.50000
AFIX   0
C51   1    0.351250    0.522674    0.170264    11.00000    0.05866    0.06583 =
         0.05247    0.01041   -0.00555    0.02244
AFIX 137
H51A  2    0.329387    0.492561    0.179052    11.00000   -1.50000
H51B  2    0.333508    0.546663    0.136761    11.00000   -1.50000
H51C  2    0.358443    0.539773    0.217981    11.00000   -1.50000
AFIX   0
C52   1    0.390822    0.487204    0.054856    11.00000    0.09488    0.04689 =
         0.03999   -0.00359   -0.02677    0.01756
AFIX 137
H52A  2    0.362734    0.462061    0.055518    11.00000   -1.50000
H52B  2    0.421855    0.471124    0.034312    11.00000   -1.50000
H52C  2    0.381020    0.516609    0.023655    11.00000   -1.50000
AFIX   0
C53   1    0.457617    0.231731   -0.023908    11.00000    0.05490    0.05746 =
         0.04330   -0.01163    0.00502   -0.00083
AFIX 137
H53A  2    0.451500    0.222395   -0.076262    11.00000   -1.50000
H53B  2    0.475894    0.203675    0.001280    11.00000   -1.50000
H53C  2    0.478460    0.263111   -0.021756    11.00000   -1.50000
AFIX   0
C54   1    0.373002    0.192541    0.009054    11.00000    0.07184    0.04255 =
         0.04306   -0.01404   -0.00671   -0.01720
AFIX 137
H54A  2    0.341301    0.197313    0.037898    11.00000   -1.50000
H54B  2    0.392077    0.163046    0.028963    11.00000   -1.50000
H54C  2    0.364372    0.186237   -0.043508    11.00000   -1.50000
AFIX   0
C58   1    0.509540    0.091452    0.676565    11.00000    0.06617    0.08745 =
         0.07759    0.04450    0.02354    0.01604
AFIX 137
H58A  2    0.480851    0.086512    0.641737    11.00000   -1.50000
H58B  2    0.503543    0.122477    0.706459    11.00000   -1.50000
H58C  2    0.512144    0.061558    0.709747    11.00000   -1.50000
AFIX   0
C59   1    0.571863    0.045627    0.592920    11.00000    0.07376    0.04281 =
         0.08032    0.02118    0.01368    0.00947
AFIX 137
H59A  2    0.543017    0.035661    0.560739    11.00000   -1.50000
H59B  2    0.577792    0.018758    0.630389    11.00000   -1.50000
H59C  2    0.602882    0.049981    0.562418    11.00000   -1.50000
AFIX   0
C60   1    0.602990    0.109142    0.686307    11.00000    0.07409    0.06366 =
         0.05936    0.02992   -0.00465    0.00578
AFIX 137
H60A  2    0.634417    0.115614    0.657529    11.00000   -1.50000
H60B  2    0.608444    0.079764    0.719730    11.00000   -1.50000
H60C  2    0.594491    0.139672    0.715997    11.00000   -1.50000
AFIX   0
PART 1
C43A  1    0.743315    0.308239    0.575252    31.00000    0.05760    0.02734 =
         0.11851    0.00297   -0.04807    0.00324
C55A  1    0.398320    0.016018    0.382224    21.00000    0.11669    0.03203 =
         0.07810    0.01544   -0.02297   -0.03713
AFIX 137
H55A  2    0.376192   -0.014428    0.379081    21.00000   -1.50000
H55B  2    0.397817    0.029444    0.433436    21.00000   -1.50000
H55C  2    0.433606    0.006598    0.368624    21.00000   -1.50000
AFIX   0
C56A  1    0.395978    0.035085    0.248916    21.00000    0.07305    0.03807 =
         0.06675   -0.01165    0.00489   -0.02491
AFIX 137
H56A  2    0.382521    0.056072    0.207800    21.00000   -1.50000
H56B  2    0.382937   -0.000144    0.244285    21.00000   -1.50000
H56C  2    0.433649    0.034719    0.246817    21.00000   -1.50000
AFIX   0
C57A  1    0.324687    0.065728    0.331331    21.00000    0.05207    0.05236 =
         0.12492   -0.00792    0.01484   -0.02340
AFIX 137
H57A  2    0.314264    0.093978    0.298350    21.00000   -1.50000
H57B  2    0.315302    0.074045    0.383021    21.00000   -1.50000
H57C  2    0.307184    0.034041    0.316017    21.00000   -1.50000
AFIX   0
C61A  1    0.779414    0.347539    0.540035    31.00000    0.03654    0.04974 =
         0.10126   -0.01010   -0.03568    0.00230
AFIX 137
H61A  2    0.784888    0.338887    0.487284    31.00000   -1.50000
H61B  2    0.812459    0.347109    0.566415    31.00000   -1.50000
H61C  2    0.764120    0.381903    0.543752    31.00000   -1.50000
AFIX   0
C62A  1    0.738323    0.318510    0.658990    31.00000    0.09434    0.06957 =
         0.08996    0.02053   -0.05885   -0.03277
AFIX 137
H62A  2    0.718851    0.350329    0.666913    31.00000   -1.50000
H62B  2    0.772660    0.322036    0.681029    31.00000   -1.50000
H62C  2    0.720251    0.289757    0.682792    31.00000   -1.50000
AFIX   0
C63A  1    0.768114    0.254901    0.561778    31.00000    0.05665    0.04191 =
         0.19275   -0.01067   -0.06050    0.00614
AFIX 137
H63A  2    0.748159    0.228465    0.587957    31.00000   -1.50000
H63B  2    0.803474    0.255040    0.580791    31.00000   -1.50000
H63C  2    0.768411    0.247430    0.508056    31.00000   -1.50000
AFIX   0
PART 0
PART 2
C43B  1    0.749744    0.300550    0.557738   -31.00000    0.06152    0.04299 =
         0.11841    0.01087   -0.04060    0.00033
C55B  1    0.335450    0.063301    0.406836   -21.00000    0.10673    0.07807 =
         0.09882   -0.00300    0.01490   -0.04461
AFIX 137
H55D  2    0.321675    0.098311    0.410374   -21.00000   -1.50000
H55E  2    0.354750    0.055183    0.452417   -21.00000   -1.50000
H55F  2    0.307020    0.038856    0.401108   -21.00000   -1.50000
AFIX   0
C56B  1    0.325315    0.069156    0.267585   -21.00000    0.05521    0.03579 =
         0.08592    0.00128   -0.01106   -0.02470
AFIX 137
H56D  2    0.337619    0.078293    0.217507   -21.00000   -1.50000
H56E  2    0.304255    0.097271    0.287486   -21.00000   -1.50000
H56F  2    0.304576    0.037736    0.264695   -21.00000   -1.50000
AFIX   0
C57B  1    0.405079    0.018648    0.314582   -21.00000    0.09316    0.04547 =
         0.09897   -0.01158   -0.02349   -0.00313
AFIX 137
H57D  2    0.383047   -0.009041    0.295667   -21.00000   -1.50000
H57E  2    0.421329    0.007695    0.361406   -21.00000   -1.50000
H57F  2    0.431728    0.026525    0.277542   -21.00000   -1.50000
AFIX   0
C61B  1    0.779921    0.287656    0.481102   -31.00000    0.05634    0.10538 =
         0.14129   -0.00814   -0.03702    0.01641
AFIX 137
H61D  2    0.815591    0.278349    0.492580   -31.00000   -1.50000
H61E  2    0.779510    0.317943    0.448468   -31.00000   -1.50000
H61F  2    0.762985    0.258848    0.455729   -31.00000   -1.50000
AFIX   0
C62B  1    0.767181    0.347621    0.587407   -31.00000    0.07543    0.04992 =
         0.11795    0.00741   -0.03479    0.00538
AFIX 137
H62D  2    0.760091    0.375352    0.551733   -31.00000   -1.50000
H62E  2    0.804296    0.345605    0.596574   -31.00000   -1.50000
H62F  2    0.749289    0.354657    0.634554   -31.00000   -1.50000
AFIX   0
C63B  1    0.754693    0.254657    0.607932   -31.00000    0.04717    0.04382 =
         0.09647    0.01920   -0.04823    0.00552
AFIX 137
H63D  2    0.789833    0.252844    0.627609   -31.00000   -1.50000
H63E  2    0.747133    0.223334    0.579477   -31.00000   -1.50000
H63F  2    0.730349    0.257776    0.649538   -31.00000   -1.50000
AFIX   0

PART 0
PART -1
CL3   3    0.260224    0.114083    0.548491    10.25000    0.19171    0.09075 =
         0.14514   -0.02150   -0.07742    0.01523
CL4   3    0.357898    0.080172    0.603047    10.25000    0.12478    0.26324 =
         0.18179   -0.11424   -0.05863    0.07676
C65   1    0.317155    0.117022    0.616370    10.25000    0.14058    0.08072 =
         0.08911   -0.02800   -0.05942    0.01875
AFIX  23
H65A  2    0.332092    0.152023    0.614187    10.25000   -1.20000
H65B  2    0.303960    0.111758    0.667744    10.25000   -1.20000
AFIX   0

CL5   3    0.375608    0.234484    0.748318    10.50000    0.32837    0.07080 =
         0.10897    0.02979    0.09975    0.03653
CL6   3    0.440404    0.227907    0.615965    10.50000    0.07418    0.04996 =
         0.08605   -0.00870    0.00498    0.01465
C66   1    0.405721    0.266702    0.678581    10.50000    0.14321    0.04675 =
         0.07973   -0.00954    0.02838    0.00307
AFIX  23
H66A  2    0.429662    0.291920    0.701168    10.50000   -1.20000
H66B  2    0.379630    0.286272    0.649989    10.50000   -1.20000
AFIX   0

CL1   3    0.279430    0.441944    0.303549    10.50000    0.06991    0.11163 =
         0.08219    0.02135    0.02990    0.01560
CL2   3    0.305965    0.356111    0.205673    10.50000    0.07359    0.30114 =
         0.36257   -0.23164    0.02950   -0.04981
C64   1    0.322210    0.395155    0.287022    10.50000    0.04103    0.10724 =
         0.10831    0.00222    0.02097   -0.02656
AFIX  23
H64A  2    0.324345    0.372619    0.331550    10.50000   -1.20000
H64B  2    0.356527    0.410784    0.279249    10.50000   -1.20000
AFIX   0
HKLF 4


REM  feng094_a.res in I-4
REM wR2 = 0.1868, GooF = S = 1.048, Restrained GooF = 1.051 for all data
REM R1 = 0.0644 for 12159 Fo > 4sig(Fo) and 0.0661 for all 12624 data
REM 736 parameters refined using 168 restraints

END

WGHT      0.1297      7.5414

REM Highest difference peak  0.565,  deepest hole -0.288,  1-sigma level  0.067
Q1    1   0.4550  0.2391  0.6611  11.00000  0.05    0.57
Q2    1   0.3039  0.3397  0.2399  11.00000  0.05    0.50
Q3    1   0.2160  0.1200  0.5667  11.00000  0.05    0.49
Q4    1   0.2803  0.1387  0.1636  11.00000  0.05    0.48
Q5    1   0.3581  0.2386  0.7784  11.00000  0.05    0.46
Q6    1   0.2983  0.3796  0.1977  11.00000  0.05    0.45
Q7    1   0.2147  0.1208  0.5948  11.00000  0.05    0.45
Q8    1   0.1981  0.0909  0.4028  11.00000  0.05    0.40
Q9    1   0.2654  0.3842  0.2650  11.00000  0.05    0.36
Q10   1   0.4440  0.2241  0.7287  11.00000  0.05    0.36
Q11   1   0.4211  0.2336  0.7601  11.00000  0.05    0.36
Q12   1   0.3365  0.3607  0.7738  11.00000  0.05    0.34
Q13   1   0.3606  0.2349  0.7151  11.00000  0.05    0.33
Q14   1   0.2738  0.0619  0.7216  11.00000  0.05    0.30
Q15   1   0.3191  0.0626  0.6371  11.00000  0.05    0.29
Q16   1   0.3045  0.0806  0.6227  11.00000  0.05    0.28
Q17   1   0.6041  0.0777  0.6374  11.00000  0.05    0.28
Q18   1   0.2717  0.1809  0.7272  11.00000  0.05    0.25
Q19   1   0.3143  0.3969  0.2576  11.00000  0.05    0.23
Q20   1   0.3595  0.0582  0.2251  11.00000  0.05    0.22
Q21   1   0.2631  0.3232  0.1634  11.00000  0.05    0.22
Q22   1   0.4203  0.6822  0.1986  11.00000  0.05    0.22
Q23   1   0.2446  0.3389  0.1834  11.00000  0.05    0.22
Q24   1   0.3273  0.2017  0.7255  11.00000  0.05    0.21
Q25   1   0.2202  0.1079  0.5076  11.00000  0.05    0.21
Q26   1   0.3587  0.1185  0.6168  11.00000  0.05    0.21
;
_shelx_res_checksum                65538
_shelx_hkl_file
;
   0   0   2 26764.4 635.104   9
   0   0   2 27577.3 549.955  11
   0   0  -2 26806.1 642.331   1
   0   0  -4 6049.04 392.224   1
   0   0   4 6944.74 335.768  11
   0   0   4 6561.28 408.687   9
   0   0  -6 14549.5 752.396   1
   0   0   6 14509.6 733.954   9
   0   0   6 14660.7 606.304  11
   0   0  -8 6695.94 603.049   1
   0   0   8 6267.46 574.323   9
   0   0  10 35461.8 1552.71   9
   0   0 -10 37147.7 1627.13   1
   0   0  12 16405.0 1151.86   9
   0   0 -12 16788.6 1219.52   1
   0   0  14 41700.8 1137.48   5
   0   0 -14 43917.5 2193.53   2
   0   0  14 41075.2 1181.18  37
   0   0  14 43079.6 2066.16   9
   0   0  16 4169.02 339.559  12
   0   0  16 4825.39 386.638  37
   0   0  16 4234.07 344.608   5
   0   0  18 1648.55 223.094   5
   0   0  18 1180.03 189.165  12
   0   0  18 1514.34 221.643  37
   0   0  20 1077.51 146.233  37
   0   0  20 974.815 142.813  12
   0   0  22 2626.32 166.429   4
   0   1  21-19.2700 58.1447  12
   0  -1  21 37.5984 77.3262   4
   0  -1  21-87.0993 69.8531  37
   0  -1  21 17.9179 63.8927  12
   0   1  21 63.4112 85.8128   4
   0   1  21-5.74698 63.5331  37
   0  -1  19 1055.43 178.327  37
   0   1  19 907.190 164.906   5
   0  -1  19 1036.36 179.753   5
   0   1  19 1011.47 164.960  37
   0  -1  19 974.759 161.128  12
   0   1  19 1012.88 159.913  12
   0   1  17 12716.7 570.602  12
   0  -1  17 13356.6 591.619  12
   0   1  17 13517.7 628.372  37
   0   1  17 13495.4 604.807   5
   0  -1  17 14093.5 619.608   5
   0  -1  17 12888.5 620.566  37
   0   1  15 2182.50 265.374  37
   0   1  15 2423.60 270.643   5
   0  -1  15 2048.28 250.098   5
   0  -1  15 2307.17 283.984  37
   0   1  15 2280.01 251.134  12
   0  -1  15 1362.81 383.834   9
  -1   0 -15 1507.36 495.351   2
   0   1  15 2149.92 526.972   9
   1   0 -15 2355.66 540.799   2
   0   1  13 2636.87 256.972   5
   0   1  13 2231.77 464.863   9
   0  -1  13 2122.42 472.031   9
   0   1  11 7129.78 698.990   9
  -1   0 -11 7364.06 762.521   1
   0  -1  11 7067.26 737.755   9
   1   0 -11 6302.73 725.955   1
   1   0  -9 3780.65 481.141   1
   0  -1   9 3945.78 491.358   9
  -1   0  -9 3655.79 493.726   1
   0   1   9 3957.61 478.903   9
   1   0  -7 96391.2 2318.60   1
   0  -1   7 101536. 2405.16   9
   0  -1   7 94622.2 2368.78  10
   0   1   7 98396.7 2290.66   9
  -1   0  -7 95707.7 2327.17   1
   0   1   5 45452.5 1232.93   9
   0  -1   5 44819.9 1279.52   9
   0  -1   5 45801.4 974.631  11
  -1   0  -5 42458.6 1236.21   1
   0   1   5 45318.4 1164.90  11
   1   0  -5 41794.0 1220.64   1
   0   1   3 86067.5 1526.74   9
   0   1   3 79458.0 1479.17  11
   0  -1   3 80249.0 1253.70  11
   1   0  -3 83877.1 1541.41   1
  -1   0  -3 83790.6 1546.74   1
   0   1   1 475408. 6183.15   9
  -1   0  -1 489694. 6210.68   1
   0   1   1 496459. 6292.18  11
  -1   0   1 461110. 5790.30  11
  -1   0   1 452241. 5785.22  10
  -1   0   3 84021.2 1566.12  10
   1   0   3 83065.4 1577.62   9
   1   0   3 83541.5 1559.05  10
  -1   0   3 81916.6 1425.91  11
   0  -1  -3 83978.1 1563.38   1
   0   1  -3 78584.0 1514.41   1
  -1   0   5 47300.6 1147.63  11
   0   1  -5 46161.3 1286.38   1
  -1   0   5 47453.3 1280.07   9
   1   0   5 45372.2 1285.85  10
   0  -1  -5 47889.6 1320.12   1
   1   0   5 47889.8 1322.64   9
  -1   0   7 97920.8 2284.41   9
  -1   0   7 92867.5 2010.47  11
   1   0   7 96062.3 2306.50   9
   0  -1  -7 90218.3 2288.88   1
   0   1  -7 95812.6 2296.19   1
  -1   0   9 3534.33 451.557   9
   0   1  -9 4081.84 509.525   1
   1   0   9 4160.06 504.916   9
   0  -1  -9 3268.55 473.222   1
   1   0  11 6333.97 688.700   9
   0   1 -11 6111.09 726.064   1
  -1   0  11 6689.14 690.419   9
   0  -1 -11 7240.36 768.998   1
  -1   0  13 2510.26 496.471   9
   0   1 -13 2279.91 483.287   2
   0  -1 -13 2784.37 527.371   1
  -1   0  13 2538.55 252.921   5
   1   0  13 2533.43 258.493   5
   1   0  13 2314.82 500.722   9
  -1   0  15 1899.37 518.027   9
   1   0  15 1890.38 255.663  37
  -1   0  15 1716.94 256.768  37
  -1   0  15 2213.00 261.705   5
   1   0  15 1310.21 445.973   9
   1   0  15 1517.16 214.341   5
   0   1 -15 1291.11 502.758   2
   0  -1 -15 2146.91 540.178   2
  -1   0  17 13880.9 615.929   5
   1   0  17 13852.8 596.401  12
  -1   0  17 13084.7 576.378  12
   1   0  17 12987.5 591.510   5
   1   0  17 13187.9 611.639  37
  -1   0  17 13045.1 632.547  37
  -1   0  19 805.561 159.271  37
   1   0  19 833.159 147.705  12
   1   0  19 1284.98 199.458   5
  -1   0  19 761.501 131.789  12
   1   0  19 960.185 160.960  37
  -1   0  19 968.357 187.993   5
  -1   0  21 44.5259 60.6076  12
   1   0  21 52.9102 72.0726   4
  -1   0  21 101.481 72.9028  37
   1   0  21 28.0252 57.1724  37
   1   0  21 44.9669 65.3192  12
  -1   0  21 67.0545 75.5420   4
   1  -1  22 346.494 77.1689   4
  -1   1  22 251.995 66.6085   4
  -1   1  20 1302.87 173.287  37
   1  -1  20 1062.96 147.149  12
  -1   1  20 1237.35 164.439   4
   1  -1  20 1280.98 192.756  37
  -1   1  20 1011.87 135.050  12
  -1   1  18 420.662 139.592   5
   1  -1  18 610.795 159.701   5
  -1   1  18 472.958 130.852  12
  -1   1  18 607.856 177.536  37
   1  -1  18 549.684 144.386  12
   1  -1  18 585.514 158.065  37
  -1   1  16 3676.08 342.367  37
  -1   1  16 3554.55 326.848   5
   1  -1  16 3524.74 314.484   5
  -1   1  16 3767.90 312.349  12
   1  -1  16 3878.57 344.800  37
   1  -1  14 1373.33 207.241   5
   1  -1  14 1413.88 433.052   9
  -1   1  14 1503.45 225.837  37
   1  -1  14 1480.45 227.491  37
  -1   1  14 1432.90 213.661   5
   1   1 -14 1503.16 427.318   2
  -1   1  14 1690.92 425.594   9
   1   1 -12 972.090 321.272   2
   1  -1  12 1175.49 319.159   9
  -1  -1 -12 755.808 316.253   1
  -1   1  12 727.921 290.257   9
   1  -1  10 7872.36 733.194   9
  -1   1  10 6630.78 650.289   9
  -1  -1 -10 9309.32 814.722   1
   1   1 -10 7628.56 715.845   1
   1  -1   8 26811.7 1221.94   9
   1   1  -8 24656.5 1153.98   1
  -1   1   8 26155.4 1135.31   9
  -1   1   8 25607.3 1052.22  11
  -1  -1  -8 25116.1 1185.29   1
   1  -1   6 94428.1 2193.13   9
  -1   1   6 93437.5 2043.97   9
  -1  -1  -6 90151.1 2108.62   1
  -1   1   6 89553.2 1968.15  11
   1  -1   6 91913.5 2138.93  10
   1   1  -6 90707.8 2090.28   1
  -1  -1  -4 54661.4 1316.37   1
  -1   1   4 56721.0 1264.51   9
  -1   1   4 52412.4 1229.91  11
   1   1  -4 55455.4 1289.32   1
  -1   1   2 19756.3 481.172   9
  -1   1   2 18237.7 528.275  11
   1   1  -2 18952.2 516.038   1
  -1  -1  -2 19150.2 534.676   1
   1  -1   0 419082. 5162.25   2
   1   1   0 408171. 5156.88   2
   1   1   2 15270.0 457.205   9
  -1   1  -2 14512.0 442.917   1
   1  -1  -2 14644.7 454.506   1
  -1  -1   2 14531.0 377.396  11
  -1   1  -4 56881.8 1330.65   1
   1   1   4 60004.2 1359.94   9
  -1  -1   4 58510.7 1142.27  11
   1  -1  -4 57033.1 1350.06   1
   1   1   6 97519.1 2134.35   9
  -1  -1   6 92778.1 2130.26   9
  -1  -1   6 94482.4 2186.76  10
   1  -1  -6 89169.4 2097.66   1
  -1   1  -6 89209.7 2090.98   1
  -1  -1   6 93588.6 1808.18  11
  -1  -1   8 23846.6 1133.93   9
  -1   1  -8 24679.0 1145.95   1
   1   1   8 23283.1 1090.95   9
  -1  -1   8 24006.2 876.321  11
   1  -1  -8 23170.5 1136.43   1
   1   1  10 8816.65 750.654   9
  -1   1 -10 8293.37 760.802   1
   1  -1 -10 7492.00 735.869   1
  -1  -1  10 8598.74 763.092   9
  -1  -1  12 1045.63 339.916   9
   1   1  12 1465.57 348.184   9
   1  -1 -12 1148.57 339.727   1
  -1   1 -12 972.373 288.621   2
   1   1  14 1516.73 430.152   9
   1   1  14 1675.51 234.961  37
  -1  -1  14 1710.19 246.504  37
   1   1  14 1434.29 212.041   5
  -1  -1  14 1434.38 206.348   5
  -1  -1  14 1538.23 251.178  20
  -1   1 -14 1332.49 417.469   2
  -1  -1  14 1892.66 480.630   9
  -1  -1  16 3462.27 322.788   5
   1   1  16 3093.15 294.820   5
   1   1  16 3276.08 306.758  37
   1   1  16 3588.63 313.282  12
  -1  -1  16 3404.91 343.363  37
  -1  -1  18 730.308 160.062  12
   1   1  18 798.597 170.178   5
  -1  -1  18 445.885 129.916   5
  -1  -1  18 710.481 165.964  37
   1   1  18 661.762 162.364  37
   1   1  18 458.284 145.067  12
   1   1  20 1383.60 168.975   4
   1   1  20 1407.33 167.145  37
  -1  -1  20 1563.86 184.865  37
  -1  -1  20 1070.85 138.681  12
   1   1  20 1537.75 172.792  12
   1   1  22 199.162 65.8646   4
  -1  -1  22 307.739 74.0963   4
  -1  -2  21 2145.81 182.358  37
  -1  -2  21 2057.07 176.436   4
  -1  -2  21 1656.38 145.418  12
   1   2  21 2219.75 180.210   4
   1   2  21 1896.98 159.010  37
   1   2  21 1793.80 151.956  12
  -1  -2  19 7947.55 406.470  12
   1   2  19 8246.32 408.597  12
  -1  -2  19 8765.88 459.653  37
  -1  -2  19 8734.02 457.901   5
   1   2  19 9230.64 442.800  37
   1   2  17 1907.39 236.946  37
  -1  -2  17 1796.47 235.665  12
   1   2  17 1489.37 206.425  12
  -1  -2  17 1552.94 227.312   5
  -1  -2  17 1676.45 248.947  37
   1   2  17 1747.65 230.385   5
  -1  -2  15 12869.3 644.482  20
   1   2  15 11036.1 1056.25   9
  -2   1 -15 11080.1 1146.72   2
  -1  -2  15 12640.0 595.515   5
  -1  -2  15 12833.5 1171.10   9
  -1  -2  15 12094.5 632.532  37
   2  -1 -15 12676.0 1230.91   2
   1   2  15 12555.0 568.908  12
   1   2  15 12872.9 579.321   5
   1   2  15 11722.6 587.252  37
  -2   1 -13 407.645 275.139   2
   1   2  13 405.751 125.726   5
   1   2  13 21.3221 177.731   9
   2  -1 -13 236.756 245.392   1
  -1  -2  13 18.7158 183.207   9
   1   2  11 7773.18 737.405   9
  -1  -2  11 8192.63 811.927   9
  -2   1 -11 8194.07 822.333   1
   2  -1 -11 7338.72 765.658   1
  -1  -2   9 58849.7 2011.67   9
   2  -1  -9 58648.4 1965.80   1
   1   2   9 57613.9 1875.99   9
  -2   1  -9 62598.2 2033.01   1
   1   2   7 88345.9 2142.35   9
   2  -1  -7 87857.5 2208.97   1
  -1  -2   7 89202.1 2271.40   9
  -1  -2   7 93474.1 1769.58  11
  -1  -2   7 89341.6 2297.95  10
  -2   1  -7 88539.4 2225.62   1
  -2   1  -5 270552. 4298.86   1
   1   2   5 276156. 4260.61   9
   2  -1  -5 266157. 4297.51   1
  -1  -2   5 271643. 3853.58  11
  -1  -2   5 272148. 4406.82  10
   2  -1  -3 113655. 1945.20   1
  -2   1  -3 109584. 1916.26   1
   1   2   3 116138. 1938.44   9
  -1  -2   3 110526. 1687.55  11
  -2   1  -1 238256. 3149.04   2
  -2   1  -1 237381. 3142.60  11
   1   2   1 244593. 3201.46   3
   2  -1   1 260496. 3418.42   9
  -2   1   1 255165. 3304.44   7
   1   2  -3 107346. 1864.53   1
  -2   1   3 110688. 1773.06   9
   2  -1   3 107570. 1894.21  10
   2  -1   5 269016. 4356.25  10
   2  -1   5 275910. 4450.43   9
   1   2  -5 275737. 4333.76   1
  -2   1   5 264630. 4254.00  11
  -1  -2  -5 271560. 4391.98   1
  -2   1   5 283985. 4238.00   9
  -1  -2  -7 80491.1 2148.22   1
  -2   1   7 81409.6 1992.56   9
  -2   1   7 79401.6 1975.08  11
   1   2  -7 85589.4 2122.46   1
   2  -1   7 82282.4 2155.72   9
   2  -1   7 80424.1 2110.82  10
   2  -1   9 59235.0 1997.77   9
  -1  -2  -9 57072.1 1997.34   1
   1   2  -9 61399.5 2017.21   1
  -2   1   9 59782.0 1822.71  11
  -2   1   9 58574.2 1852.48   9
  -2   1  11 7484.90 706.858   9
   2  -1  11 7587.24 776.515   9
   1   2 -11 8653.69 809.503   2
  -1  -2 -11 7126.55 780.244   1
  -2   1  13 22.7734 121.031  37
  -2   1  13 174.962 192.742   9
   2  -1  13 230.930 92.9542   5
  -1  -2 -13-69.5989 232.699   1
   1   2 -13 50.5661 189.101   2
  -2   1  13 234.153 113.505   5
   2  -1  13 34.9566 177.845   9
   2  -1  15 10871.5 565.532  37
  -2   1  15 11043.0 520.139  12
  -2   1  15 11513.4 600.721  37
  -1  -2 -15 12061.9 1258.57   2
   1   2 -15 12101.8 1161.74   2
   2  -1  15 11492.9 1107.44   9
  -2   1  15 11389.4 554.489   5
  -2   1  15 14372.2 819.903  27
   2  -1  15 11555.1 570.359   5
   2  -1  17 1936.61 241.578  12
   2  -1  17 1457.03 212.444   5
  -2   1  17 1549.62 198.265  12
  -2   1  17 1860.77 244.761  37
  -2   1  17 1689.35 231.061   5
   2  -1  17 1481.56 213.332  37
   2  -1  19 8919.10 448.917   5
  -2   1  19 7965.23 387.107  12
   2  -1  19 8695.88 438.349  12
  -2   1  19 8996.85 467.371  37
   2  -1  19 8614.44 413.651  37
   2  -1  21 1695.09 161.620  12
   2  -1  21 1685.31 161.570   4
  -2   1  21 1744.40 156.108   4
   0  -2  22 4811.25 223.586   4
   0   2  22 5248.95 223.685   4
   0   2  20 2203.91 199.381  12
   0   2  20 2604.49 217.962   4
   0  -2  20 2605.68 229.356  37
   0  -2  20 2632.71 216.166  12
   0   2  20 2698.58 224.762  37
   0  -2  20 2647.08 232.738   5
   0   2  18 3991.32 303.736  12
   0   2  18 3507.53 315.586  37
   0  -2  18 3995.72 336.772  37
   0  -2  18 3917.99 327.964   5
   0  -2  18 3693.82 304.384  12
   0   2  18 4047.86 326.714   5
   0   2  16 902.051 176.466   5
   0  -2  16 637.380 168.877   5
   0  -2  16 736.085 195.774  37
   0   2  16 885.994 171.303  12
   0   2  16 940.060 187.328  37
   0   2  14 3042.99 279.213   5
   0   2  14 2727.60 490.198   9
   0   2  14 3235.40 412.300  27
   0  -2  14 2938.67 289.333   5
  -2   0 -14 3595.79 657.426   2
   0   2  14 3338.53 288.442  12
   0  -2  14 3065.77 322.022  20
   2   0 -14 2446.58 599.179   2
   0  -2  14 2771.84 306.492  37
   0  -2  14 2787.21 573.923   9
   0   2  14 2942.01 308.153  37
  -2   0 -12 4443.57 647.455   1
   0  -2  12 4183.44 635.234   9
   2   0 -12 4570.30 647.873   1
   0   2  12 3373.30 522.462   9
   0   2  10 17314.3 1018.40   9
   2   0 -10 17505.3 1089.26   1
   0  -2  10 17910.7 1127.83   9
  -2   0 -10 17139.4 1114.18   1
   0  -2   8 54827.4 1851.62  10
  -2   0  -8 56131.4 1803.73   1
   0  -2   8 56892.9 1846.93   9
   0   2   8 53292.1 1655.80   9
   2   0  -8 53181.4 1746.73   1
  -2   0  -6 68418.5 1765.96   1
   0   2   6 72137.9 1709.59   9
   0  -2   6 68393.1 1820.95  10
   2   0  -6 67162.0 1735.85   1
   0  -2   6 67380.2 1251.57  11
   0   2   4 456688. 6147.67   9
   0   2   4 465132. 6302.19  11
   2   0  -4 449493. 6214.79   1
   0  -2   4 428592. 5655.23  11
  -2   0  -4 441723. 6226.21   1
   0   2   2 55993.5 1161.97  11
   0   2   2 59240.9 1040.34   9
  -2   0  -2 59418.6 1076.11   1
   2   0  -2 56529.3 1060.57   1
   0   2   0 36940.3 589.111   8
  -2   0   0 38383.3 710.036   7
   2   0   0 37966.0 603.632   9
   0   2  -2 65047.8 1187.11   2
   2   0   2 67852.1 1192.16  10
  -2   0   2 66653.3 1200.91  10
  -2   0   2 64743.5 1201.14  11
  -2   0   4 442843. 6286.06  10
   0  -2  -4 439748. 6290.99   1
  -2   0   4 444003. 6119.43  11
   2   0   4 446520. 6246.41  10
   0   2  -4 442569. 6229.74   1
  -2   0   6 70810.3 1730.50   9
   0  -2  -6 62921.5 1751.19   1
   2   0   6 66417.2 1761.83   9
   0   2  -6 67262.8 1735.00   1
  -2   0   6 67039.5 1594.39  11
   0  -2  -8 56881.0 1836.58   1
  -2   0   8 55023.4 1735.39   9
  -2   0   8 56538.6 1609.07  11
   0   2  -8 57821.6 1811.77   1
   2   0   8 55628.9 1800.44   9
  -2   0  10 16447.1 1011.51   9
   0  -2 -10 15763.2 1084.49   1
   2   0  10 16469.5 1060.25   9
   0   2 -10 17524.6 1093.86   1
   2   0  12 3354.48 527.546   9
   0   2 -12 3456.10 572.382   2
   0  -2 -12 3750.39 606.553   1
  -2   0  12 3438.96 524.462   9
   0   2 -14 1938.24 468.042   2
   2   0  14 2114.39 248.425  37
  -2   0  14 2384.99 476.121   9
  -2   0  14 2238.51 276.502  37
   2   0  14 2749.29 559.176   9
   0  -2 -14 2172.23 495.424   1
  -2   0  14 2412.25 262.610   5
   2   0  14 2099.53 239.043   5
  -2   0  14 2624.91 303.736  20
   2   0  16 713.396 171.748  12
  -2   0  16 950.549 198.642   5
   2   0  16 754.147 185.956   5
  -2   0  16 697.062 186.176  37
  -2   0  16 810.774 163.524  12
   2   0  16 638.580 170.717  37
   2   0  18 4353.60 332.371   5
  -2   0  18 3939.53 298.302  12
  -2   0  18 3747.34 314.374   5
  -2   0  18 3791.84 343.945  37
   2   0  18 3674.82 303.226  37
   2   0  18 3738.55 310.787  12
   2   0  20 2456.77 202.744  37
   2   0  20 2476.63 213.792  12
  -2   0  20 2489.39 195.245  12
  -2   0  20 2662.56 238.186  37
  -2   0  22 4532.02 212.711   4
   2   0  22 5181.68 224.325   4
   1  -2  21 2720.09 203.082   4
  -1   2  21 2924.90 205.381  37
   1  -2  21 2658.54 194.523  12
  -1   2  21 2421.82 158.344  12
   1  -2  21 2702.00 178.671  37
  -1   2  21 2893.21 201.059   4
   1  -2  19 561.860 143.045   5
   1  -2  19 362.390 122.822  37
   1  -2  19 439.208 133.055  12
  -1   2  19 599.772 123.823  12
  -1   2  19 461.134 142.660  37
   1  -2  17 662.673 166.216   5
  -1   2  17 479.655 169.192  37
  -1   2  17 459.236 126.732   5
   1  -2  17 735.145 173.934  37
  -1   2  17 574.308 138.935  12
   1  -2  17 640.880 165.778  12
   1  -2  15 6724.62 875.755   9
  -2  -1 -15 6839.16 899.200   2
   1  -2  15 7399.36 457.217   5
  -1   2  15 7444.83 475.129  37
   2   1 -15 7897.51 943.713   2
  -1   2  15 7544.13 444.460   5
   1  -2  15 6835.74 467.305  37
  -1   2  15 6629.92 412.192  12
  -1   2  15 9525.76 688.184  27
  -1   2  13 9228.13 508.644  37
  -1   2  13 8639.88 849.288   9
   2   1 -13 10046.6 980.412   2
  -2  -1 -13 9380.37 1003.17   1
  -1   2  13 9751.51 480.714   5
   1  -2  13 9282.39 969.081   9
   1  -2  11 18342.6 1227.24   9
   2   1 -11 18602.4 1206.11   1
  -2  -1 -11 18780.6 1236.43   1
  -1   2  11 18060.5 1093.09   9
   1  -2   9 44136.6 1724.60   9
  -2  -1  -9 40296.8 1638.54   1
   2   1  -9 42888.1 1647.29   1
  -1   2   9 44503.9 1555.32   9
  -2  -1  -7 34750.6 1300.27   1
   1  -2   7 33929.7 1316.62  10
   2   1  -7 34662.9 1289.74   1
   1  -2   7 36447.5 1375.30   9
  -1   2   7 36230.1 1220.05   9
  -1   2   7 34318.3 1241.79  11
   1  -2   5 2767.78 311.759  10
   2   1  -5 2807.10 313.199   1
  -1   2   5 2949.90 312.307  11
  -2  -1  -5 3168.42 333.231   1
  -1   2   5 2686.16 276.655   9
  -1   2   3 225708. 3534.21  11
  -2  -1  -3 235339. 3471.03   1
   2   1  -3 232856. 3412.71   1
  -1   2   3 233181. 3314.50   9
  -1   2   1 19063.4 435.670   3
   2   1  -1 17564.6 394.624   2
  -2  -1  -1 17834.6 471.799   7
  -1   2   1 19512.7 383.455   9
  -1   2  -1 21477.7 476.618   2
  -1   2  -1 21436.0 434.979  11
  -2  -1   1 21431.6 483.924   8
  -2  -1   3 232915. 3356.55  11
  -2  -1   3 233431. 3516.14  10
  -1   2  -3 239574. 3487.72   1
  -2  -1   5 2911.76 335.805  10
   2   1   5 2774.89 311.423   9
  -1   2  -5 3073.22 323.342   1
  -2  -1   5 3386.19 277.154  11
   1  -2  -5 3318.41 339.540   1
   1  -2  -7 34767.4 1332.45   1
   2   1   7 37698.8 1335.41   9
  -2  -1   7 37671.4 1379.66  10
  -1   2  -7 38670.3 1349.20   1
  -2  -1   7 36377.6 1119.45  11
  -2  -1   7 38079.0 1340.34   9
  -2  -1   9 45870.3 1703.41   9
  -1   2  -9 45376.6 1718.79   1
   2   1   9 44340.5 1657.58   9
   1  -2  -9 42435.2 1684.54   1
  -2  -1   9 47584.3 1421.39  11
  -2  -1  11 16386.2 1105.66   9
   1  -2 -11 16010.4 1143.39   1
  -1   2 -11 17180.2 1146.03   2
   2   1  11 15877.5 1091.61   9
  -2  -1  13 8880.97 892.689   9
  -1   2 -13 9303.37 963.139   2
   2   1  13 9589.48 479.182   5
   2   1  13 8311.99 862.174   9
   1  -2 -13 10855.7 1056.84   1
  -2  -1  13 10210.3 566.959  37
  -2  -1  13 9757.81 501.066   5
   2   1  15 6514.39 430.950  37
   2   1  15 6916.67 426.015  12
  -2  -1  15 7169.44 489.933  20
   2   1  15 6851.26 426.749   5
  -1   2 -15 5607.06 827.398   2
  -2  -1  15 6463.71 827.532   9
  -2  -1  15 6715.49 437.543   5
   1  -2 -15 5835.21 877.925   2
   2   1  15 5070.73 736.487   9
  -2  -1  15 6699.70 468.311  37
   2   1  17 366.745 150.165   5
  -2  -1  17 370.135 150.819   5
  -2  -1  17 431.479 174.780  37
   2   1  17 372.606 135.731  12
  -2  -1  17 474.133 142.750  12
   2   1  17 238.604 122.489  37
  -2  -1  19 396.466 114.719  12
  -2  -1  19 268.883 116.493   5
   2   1  19 432.298 127.382  12
   2   1  19 280.326 118.410  37
  -2  -1  19 276.351 125.229  37
   2   1  21 2693.58 191.575  12
  -2  -1  21 2734.81 200.119   4
  -2  -1  21 2915.60 215.041  37
   2   1  21 2744.56 174.580  37
   2   1  21 3127.54 206.240   4
  -2   2  22 495.308 77.1583  37
  -2   2  22 550.443 84.2956   4
   2  -2  22 398.624 69.7192  12
  -2   2  20 3477.32 219.274  12
   2  -2  20 3338.87 252.130  12
  -2   2  20 4015.90 283.057  37
   2  -2  20 3774.80 271.615   5
  -2   2  20 3442.78 246.488   4
   2  -2  20 3797.90 245.886  37
  -2   2  18 3882.04 331.423  37
  -2   2  18 3796.63 309.575   5
  -2   2  18 3321.41 271.452  12
   2  -2  18 4303.56 323.215  37
   2  -2  18 3725.03 318.523   5
   2  -2  18 3684.72 304.249  12
  -2   2  16 1635.70 253.296  37
  -2   2  16 1721.64 329.549  27
   2  -2  16 1140.71 202.038  37
  -2   2  16 1558.89 203.489  12
   2  -2  16 1403.07 215.283   5
  -2   2  16 1491.59 223.170   5
   2  -2  14 750.742 172.964  37
   2  -2  14 748.190 173.160   5
  -2   2  14 806.044 167.962   5
  -2   2  14 652.253 138.930  12
   2   2 -14 1151.20 385.273   2
  -2   2  14 989.917 330.300   9
  -2   2  14 1044.07 268.242  27
  -2  -2 -14 892.299 413.040   1
   2  -2  14 403.133 238.358   9
  -2   2  14 886.878 199.511  37
  -2   2  12 509.608 270.551   9
  -2  -2 -12 790.407 330.343   1
   2  -2  12 632.867 320.720   9
   2   2 -12 404.050 224.530   2
  -2   2  10 18471.6 1030.48   9
   2  -2  10 18903.0 1183.28   9
  -2  -2 -10 19104.5 1206.86   1
  -2  -2  -8 979.175 293.673   1
  -2   2   8 891.024 263.650  11
   2  -2   8 1193.55 307.431   9
   2  -2   8 976.828 267.837  10
  -2   2   8 747.470 217.656   9
   2   2  -8 918.206 262.295   1
  -2   2   6 46049.5 1414.19  11
  -2   2   6 48322.2 1305.68   9
  -2  -2  -6 46671.8 1448.80   1
   2  -2   6 47280.6 1504.74   9
   2  -2   6 46180.4 1435.21  10
   2   2  -6 48126.4 1405.93   1
  -2  -2  -4 79174.2 1724.87   1
  -2   2   4 84365.9 1557.35   9
   2   2  -4 80844.9 1661.36   1
   2  -2   4 78428.2 1704.33  10
  -2   2   4 83211.2 1766.53  11
  -2   2   2 364113. 4556.92   9
  -2  -2  -2 366293. 4747.94   7
   2   2  -2 342580. 4739.06   2
  -2   2   2 350781. 4478.05   7
  -2   2   2 356918. 4986.74  11
  -2   2   0 92687.1 1454.80   8
  -2   2   0 88852.6 1295.82   2
  -2   2   0 90589.6 1452.74  11
  -2   2   0 83149.7 1294.35   3
   2   2   0 89470.1 1301.35   3
   2   2   0 82019.3 1287.68   2
  -2   2  -2 323037. 4171.10  11
  -2   2  -2 357679. 4493.84   2
   2   2   4 79039.7 1661.20   9
  -2  -2   4 76986.3 1446.09  11
   2  -2  -4 79133.7 1676.76   1
  -2  -2   4 78383.6 1711.11  10
  -2   2  -4 78335.7 1641.48   1
   2  -2  -6 41520.0 1338.72   1
  -2  -2   6 44572.7 1130.91  11
   2   2   6 43113.3 1324.00   9
  -2  -2   6 43348.6 1409.20  10
  -2   2  -6 44041.6 1362.39   1
  -2  -2   8 794.463 264.856  10
   2   2   8 594.646 222.828   9
   2  -2  -8 731.451 261.727   1
  -2  -2   8 752.064 171.206  11
  -2   2  -8 600.004 213.648   1
  -2  -2   8 726.277 259.316   9
  -2  -2  10 16528.5 1084.96   9
   2   2  10 16282.8 1021.20   9
   2  -2 -10 17053.8 1110.42   1
  -2  -2  12 521.388 232.257   9
   2   2  12 466.602 268.916   9
  -2   2 -12 912.758 347.397   2
   2  -2 -12 1134.76 375.418   1
   2   2  14 1115.23 408.553   9
  -2  -2  14 655.364 167.159  20
   2   2  14 900.651 166.381  12
   2   2  14 653.053 158.496   5
  -2  -2  14 683.737 203.747  37
   2   2  14 548.788 149.291  37
   2  -2 -14 607.919 335.172   1
  -2  -2  14 656.978 340.910   9
  -2   2 -14 650.021 347.010   2
  -2  -2  14 439.186 145.577   5
  -2  -2  16 1402.71 217.227   5
   2   2  16 1334.80 198.581  12
  -2  -2  16 1398.10 244.971  37
   2   2  16 1337.81 206.448   5
   2   2  16 1468.91 219.403  37
  -2  -2  18 4028.12 330.427   5
   2   2  18 3969.46 314.344  12
   2   2  18 4956.72 345.795  37
   2   2  18 4427.07 329.632   5
  -2  -2  18 4039.81 345.841  37
  -2  -2  18 3734.33 298.542  12
  -2  -2  20 3631.96 271.008  37
   2   2  20 3344.94 247.176   4
   2   2  20 3517.13 236.223  37
  -2  -2  20 3155.26 219.550  12
   2   2  20 3354.11 242.470  12
  -2  -2  20 3636.55 270.193   5
   2   2  22 957.278 121.751   4
  -2  -2  22 705.737 88.9549   4
   2   3  21 2530.86 179.390  12
  -2  -3  21 3147.35 217.327  37
   2   3  21 2975.95 198.275   4
  -2  -3  21 2532.70 167.031  12
   2   3  21 3090.29 184.350  37
  -2  -3  21 2927.68 204.800   4
  -2  -3  19 2397.81 257.480  37
   2   3  19 2065.98 213.769  12
  -2  -3  19 1714.97 212.774   5
   2   3  19 1924.85 204.450  37
   2   3  19 1755.22 205.780   4
  -2  -3  19 1741.82 200.981  12
   2   3  17 234.074 110.654  12
  -2  -3  17 95.7262 128.512  37
   2   3  17 47.4892 109.450  37
   2   3  17 144.591 112.801   5
  -2  -3  17 236.132 143.070   5
   2   3  15 5843.42 388.026  12
   2   3  15 6342.78 418.584  37
  -2  -3  15 6943.16 494.988  37
  -2  -3  15 5813.91 836.900   9
   2   3  15 5810.42 394.673   5
   2   3  15 5979.66 788.402   9
  -2  -3  15 6257.56 452.935  20
   2   3  15 5650.83 750.726   3
  -2  -3  15 6117.48 426.990   5
   3  -2 -13 4964.02 711.656   1
   2   3  13 4767.98 348.492  37
  -2  -3  13 4789.12 697.198   9
  -3   2 -13 4727.59 693.152   2
  -2  -3  13 4874.47 408.415  37
   2   3  13 4533.60 324.044  12
   2   3  13 5099.33 342.952   5
   2   3  13 5356.16 693.428   9
   2   3  11 3159.17 485.688   9
  -2  -3  11 2836.50 506.906   9
   3  -2 -11 2685.01 504.299   1
  -3   2 -11 2809.79 505.052   2
   2   3   9 17223.2 985.298   9
  -2  -3   9 16324.9 1062.62  10
  -3   2  -9 16844.4 1037.07   1
  -2  -3   9 16418.8 1044.73   9
   3  -2  -9 15624.0 979.879   1
  -3   2  -7 7935.51 601.061   1
  -2  -3   7 7268.62 625.444  10
   3  -2  -7 8148.92 619.462   1
  -2  -3   7 8312.26 453.900  11
   2   3   7 7827.46 590.395   9
  -3   2  -5 169192. 2995.72   1
  -2  -3   5 166990. 2638.17  11
   2   3   5 164879. 2959.71   9
  -2  -3   5 162764. 3082.88  10
   3  -2  -5 171831. 3033.77   1
  -2  -3   3 382414. 5012.43  11
   2   3   3 382324. 5187.33   9
  -3   2  -3 374302. 5099.68   2
   3  -2  -3 368650. 5158.77   1
   2   3   1 31790.7 666.794   3
  -3   2  -1 31009.4 607.725   2
  -3   2  -1 31717.0 693.533  11
   2   3   1 31355.7 703.914   2
   2   3  -1 31692.0 731.593   3
   3  -2   1 33977.5 731.572   9
  -3   2   1 33003.6 635.231   3
   2   3  -1 31897.5 692.739   2
   2   3  -3 393751. 5404.07   2
   3  -2   3 382307. 5585.00   9
  -2  -3  -3 390957. 5258.20   7
  -3   2   3 387485. 5683.96  11
  -3   2   3 395899. 5097.42   7
  -3   2   3 394833. 5150.15   9
  -3   2   5 158077. 2987.17  11
  -2  -3  -5 160626. 3007.16   1
  -3   2   5 159748. 2670.80   9
   3  -2   5 154167. 2909.24  10
   2   3  -5 159429. 2854.91   2
   3  -2   5 160573. 3031.79   9
   3  -2   7 8964.15 686.414   9
  -3   2   7 8727.86 557.119   9
   2   3  -7 8082.19 617.474   2
  -3   2   7 8511.26 639.865  11
  -2  -3  -7 8631.09 660.485   1
   3  -2   7 8089.88 630.279  10
   2   3  -9 16857.3 1009.41   2
   3  -2   9 16837.6 1060.44   9
  -2  -3  -9 16709.1 1055.79   1
  -3   2   9 15884.8 980.520  11
  -3   2   9 16150.2 890.372   9
   2   3 -11 3020.47 494.888   2
  -3   2  11 2298.27 392.486   9
   3  -2  11 2478.27 464.102   9
  -2  -3 -11 3080.88 534.565   1
   2   3 -13 4257.24 652.626   2
  -3   2  13 4456.99 365.686  37
   3  -2  13 4129.18 658.007   9
  -3   2  13 4328.54 322.754   5
  -2  -3 -13 4252.48 691.924   1
  -3   2  13 3993.20 361.739  20
  -3   2  13 4175.03 570.861   9
   3  -2  15 5180.76 379.592   5
  -3   2  15 5852.98 436.830  37
  -3   2  15 5471.13 388.485   5
  -3   2  15 5748.59 372.385  12
   3  -2  15 5641.91 395.571  37
   3  -2  15 5257.10 793.870   9
  -3   2  17 318.651 125.164  12
   3  -2  17 55.4947 125.205   5
  -3   2  17 44.3740 119.597  37
   3  -2  17-45.4420 118.825  12
   3  -2  17 60.9673 105.547  37
  -3   2  17 60.2646 107.694   5
  -3   2  17 189.324 232.522  27
  -3   2  19 1749.23 192.782   4
  -3   2  19 2151.72 245.770  37
   3  -2  19 1836.87 214.051  12
   3  -2  19 1881.46 191.695  37
   3  -2  19 2042.03 225.485   5
  -3   2  19 2023.26 186.167  12
  -3   2  21 3478.36 229.911  37
   3  -2  21 2909.41 201.446  12
  -3   2  21 3120.17 203.653   4
   3  -2  21 2813.80 197.098   4
  -1  -3  22 950.779 104.341   4
   1   3  22 1217.74 112.327   4
  -1  -3  20 2905.08 243.635  37
   1   3  20 2894.59 229.801   4
  -1  -3  20 2542.03 206.970  12
   1   3  20 2951.72 224.078  37
   1   3  20 2860.10 217.591  12
  -1  -3  20 2960.49 244.280   5
   1   3  18 11459.0 529.272  37
  -1  -3  18 11065.1 571.081  37
  -1  -3  18 11951.6 563.931   5
  -1  -3  18 10960.0 515.450  12
   1   3  18 11091.7 500.322  12
   1   3  16 1798.86 232.903  37
   1   3  16 2019.61 240.547  12
  -1  -3  16 2264.05 275.019   5
   1   3  16 2531.12 267.593   5
  -1  -3  16 2122.78 276.368  37
   1   3  14 1763.29 359.421  27
   1   3  14 1797.24 416.990   9
  -1  -3  14 1528.63 235.935  20
  -1  -3  14 1730.20 263.523  37
  -1  -3  14 1059.78 417.426   9
   1   3  14 1413.81 214.820  37
   3  -1 -14 1137.67 438.824   2
   1   3  14 1448.36 205.071  12
   1   3  14 1509.34 207.728   5
  -3   1 -14 301.724 280.684   2
   3  -1 -12 1737.78 442.369   1
   1   3  12 1725.17 409.899   9
  -3   1 -12 1730.32 427.703   2
  -1  -3  12 1749.18 410.105   9
   3  -1 -10 963.997 279.055   1
  -1  -3  10 977.627 305.256   9
   1   3  10 1147.01 293.689   9
  -3   1 -10 1329.26 344.640   1
  -3   1  -8 125734. 2938.35   1
  -1  -3   8 120679. 3012.85  10
  -1  -3   8 120082. 2973.74   9
   1   3   8 126032. 2785.04   9
   3  -1  -8 126229. 2900.66   1
  -1  -3   6 10300.2 676.711  10
   1   3   6 11187.5 631.872   9
   3  -1  -6 9716.14 610.026   1
  -1  -3   6 10253.4 415.753  11
  -3   1  -6 10846.7 646.948   1
  -3   1  -4 457410. 6394.10   1
  -1  -3   4 458654. 5955.09  11
   3  -1  -4 441421. 6382.21   1
   1   3   4 464217. 6357.59   9
  -3   1  -2 148999. 2209.75   1
  -3   1  -2 149210. 2112.62  11
   3  -1  -2 147517. 2230.59   1
   1   3   2 148656. 2271.06   9
   1   3   2 146785. 2241.56   3
  -3   1   0 101120. 1319.11   2
   3  -1   0 99127.0 1385.07   9
   3  -1   0 100621. 1322.25   2
  -3   1   0 102955. 1615.46   7
   1   3   0 97553.2 1543.31   3
   1   3   0 95344.9 1544.56   2
  -3   1   0 98182.6 1315.45   3
  -3   1   2 140977. 2134.45   7
   1   3  -2 135333. 2147.69   2
  -3   1   2 135258. 2290.62  11
   3  -1   2 143002. 2265.85   9
   3  -1   2 144317. 2149.40  10
  -1  -3  -2 145181. 2057.49   7
  -3   1   4 441784. 6429.70  11
   1   3  -4 455767. 6356.93   2
   3  -1   4 443390. 6381.59  10
   3  -1   6 11735.1 698.385   9
  -3   1   6 10879.9 634.311  11
  -3   1   6 11618.6 610.616   9
   3  -1   6 10871.5 658.426  10
  -1  -3  -6 10029.4 663.330   1
   1   3  -6 10300.0 624.143   2
   3  -1   8 118050. 2913.57   9
  -1  -3  -8 122524. 2978.10   1
  -3   1   8 118905. 2680.33   9
   1   3  -8 120237. 2834.28   2
   1   3 -10 773.604 298.560   2
  -3   1  10 272.003 158.609   9
  -1  -3 -10 633.122 271.511   1
  -3   1  10 347.413 200.081  11
   3  -1  10 510.937 276.993   9
  -3   1  12 1516.69 361.183   9
   1   3 -12 1953.28 459.345   2
  -1  -3 -12 1540.87 416.415   1
   3  -1  12 1487.35 389.721   9
  -3   1  14 2273.32 355.289  27
  -3   1  14 1353.96 205.301   5
  -3   1  14 1592.48 245.171  37
  -3   1  14 1326.59 195.612  21
   3  -1  14 1865.31 488.218   9
   3  -1  14 1294.87 203.818   5
  -3   1  14 1395.02 244.688  20
   3  -1  14 1543.52 225.941  37
  -1  -3 -14 1358.83 442.934   1
   1   3 -14 1471.62 413.675   2
  -3   1  16 1883.34 263.212  37
  -3   1  16 2082.52 241.090  12
   3  -1  16 1941.15 243.280   5
  -3   1  16 2081.45 253.914   5
   3  -1  16 1730.58 222.709  37
   3  -1  18 10537.3 509.403  12
  -3   1  18 10540.0 549.361  37
  -3   1  18 11496.6 534.667   5
   3  -1  18 10128.9 476.908  37
  -3   1  18 10011.9 456.522  12
   3  -1  18 11080.7 518.478   5
   3  -1  20 2984.02 204.274  37
  -3   1  20 2712.02 224.654   4
  -3   1  20 3019.15 251.719  37
   3  -1  20 2983.17 237.794  12
   3  -1  22 809.600 89.6825  12
  -3   1  22 998.302 104.391  37
   3  -1  22 913.650 102.213   4
  -3   1  22 1021.32 105.053   4
   0   3  21 28.5083 62.0557  37
   0   3  21 151.666 60.3636  12
   0  -3  21 190.688 80.1437  12
   0   3  21 150.312 75.6023   4
   0  -3  21 199.479 76.3961  37
   0   3  19 193.792 105.379  37
   0   3  19 385.777 136.396   4
   0   3  19 232.707 104.420  12
   0  -3  19 286.144 117.553  12
   0  -3  19 313.777 130.580   5
   0  -3  19 318.461 122.723  37
   0   3  17 7323.48 449.025  37
   0   3  17 6502.38 399.467  12
   0  -3  17 6926.86 452.622  37
   0  -3  17 6532.87 437.347   5
   0   3  17 6990.97 425.836   5
   3   0 -15 2749.85 587.925   2
   0  -3  15 3024.09 325.613  37
   0  -3  15 2708.53 289.065   5
   0  -3  15 2907.44 300.523  20
   0   3  15 2934.41 299.310  37
   0   3  15 2606.42 263.020  12
   0   3  15 2847.75 571.856   9
   0  -3  15 1323.23 466.055   9
  -3   0 -15 2802.52 596.510   2
   0   3  15 3339.96 468.621  27
   0   3  15 2429.80 510.108   3
   0   3  15 2657.35 280.301   5
   0   3  13 2717.49 246.478  12
   0   3  13 2755.85 506.480   9
   0  -3  13 3434.90 614.000   9
  -3   0 -13 3176.03 579.742   2
   3   0 -13 2425.71 509.666   2
   0   3  13 3167.06 272.325   5
   0   3  13 3015.76 288.112  37
  -3   0 -11 13768.3 1061.69   1
   0  -3  11 14563.8 1107.26   9
   3   0 -11 13969.9 1047.13   1
   0   3  11 14321.1 978.382   9
  -3   0  -9 58973.0 2007.47   1
   0   3   9 60156.7 1859.43   9
   3   0  -9 61668.6 1995.98   1
   0  -3   9 58570.8 2076.21  10
   0  -3   9 60285.7 2097.76   9
  -3   0  -7 153773. 3179.45   1
   0   3   7 155290. 3007.17   9
   0  -3   7 149714. 3229.34  10
   3   0  -7 157390. 3152.03   1
   0   3   5 77913.4 1902.35  11
   0   3   5 83666.5 1710.17   9
  -3   0  -5 79842.1 1789.96   1
   3   0  -5 81067.3 1765.77   1
   0  -3   5 77840.0 1851.08  10
   0  -3   3 91057.2 1339.56  11
  -3   0  -3 94134.8 1690.96   1
   3   0  -3 96272.3 1681.64   1
   0   3   3 91969.2 1613.05   9
   0   3   3 94035.9 1878.38  11
  -3   0  -1 101075. 1653.59   7
   0   3   1 98223.6 1552.61   9
  -3   0  -1 99327.6 1393.48   1
   0   3   1 96156.1 1574.25   2
   3   0  -1 95497.8 1379.90   1
  -3   0   1 94192.8 1563.08   8
  -3   0   1 94959.0 1350.17  10
   3   0   1 92117.2 1480.32   9
   0   3  -1 89615.1 1457.36   2
  -3   0   1 91459.3 1585.38   7
  -3   0   3 95004.4 1705.52  10
  -3   0   3 91201.8 1717.07  11
   3   0   3 89607.8 1664.72  10
   0   3  -3 89780.7 1659.99   2
   0  -3  -5 70609.8 1762.54   1
   3   0   5 74205.9 1771.13   9
   0   3  -5 69522.1 1675.48   2
  -3   0   5 75901.3 1672.05  11
   0   3  -7 160939. 3208.82   2
  -3   0   7 160800. 3144.92   9
  -3   0   7 160559. 3090.05  11
   0  -3  -7 157086. 3317.56   1
   3   0   7 158630. 3272.17   9
   0   3  -9 62824.2 2040.12   2
   3   0   9 63450.5 2061.12   9
  -3   0   9 64817.2 1886.65  11
   0  -3  -9 64095.4 2144.87   1
  -3   0   9 64997.9 1992.02   9
  -3   0  11 13761.8 987.739   9
   0   3 -11 13541.7 1024.99   2
   3   0  11 14032.0 1046.87   9
   0  -3 -11 13606.5 1068.69   1
  -3   0  13 2894.02 311.343  20
  -3   0  13 3597.77 543.216   9
  -3   0  13 3081.45 285.008   5
   3   0  13 3005.71 270.295   5
   0  -3 -13 3309.33 607.914   1
  -3   0  13 5032.50 390.626  37
   3   0  13 3279.16 584.456   9
   0   3 -13 3047.25 524.969   2
   0  -3 -15 3172.24 695.254   1
   3   0  15 2569.95 608.714   9
  -3   0  15 2703.45 312.429  37
   3   0  15 2935.44 288.784  37
   0   3 -15 1925.12 481.007   2
  -3   0  15 2949.81 325.505  20
   3   0  15 3001.69 286.294   5
  -3   0  15 2764.06 292.983   5
   3   0  17 6849.73 416.956  37
   3   0  17 6510.83 417.935   5
   3   0  17 6747.50 422.703  12
  -3   0  17 6693.87 390.972  12
  -3   0  17 7139.09 471.529  37
  -3   0  17 6851.09 431.423   5
  -3   0  19 280.148 117.527   5
  -3   0  19 363.475 102.289  12
  -3   0  19 136.518 112.599  37
   3   0  19 283.598 124.336  12
   3   0  19 277.025 122.361   5
   3   0  19 253.530 88.8861  37
   3   0  21 35.5403 67.7979   4
  -3   0  21 36.7284 72.8460  37
  -3   0  21 57.8239 67.7370   4
   3   0  21-0.86752 71.6499  12
   1  -3  22 76.1174 56.8567   4
  -1   3  22 127.260 57.6874   4
  -1   3  20 1168.01 135.334  12
  -1   3  20 1327.59 176.224  37
  -1   3  20 1142.51 155.090   4
   1  -3  20 1018.18 144.688  37
   1  -3  20 1073.43 151.748  12
   1  -3  20 1246.01 175.987   5
   1  -3  18 4225.90 331.702  12
  -1   3  18 4135.52 304.583  12
  -1   3  18 4360.76 347.550  37
   1  -3  18 4439.45 340.240  37
   1  -3  18 4423.33 342.437   5
  -1   3  16 3189.17 294.746   5
   1  -3  16 2965.94 303.436  37
  -1   3  16 3157.56 313.866  37
   1  -3  16 2819.52 295.287   5
  -1   3  16 2849.41 264.655  12
  -1   3  16 3310.88 456.639  27
   1  -3  14 14.3866 117.601  37
  -1   3  14-82.5720 96.3896   5
   3   1 -14-12.3065 248.647   2
  -3  -1 -14 194.156 266.647   2
  -1   3  14 76.1582 111.733  37
   1  -3  14 251.736 236.991   9
  -1   3  14 171.523 233.088  27
  -1   3  14 17.7035 223.976   9
  -1   3  14 121.120 83.8062  12
  -3  -1 -12-27.0776 181.393   1
  -1   3  12-135.482 231.317   9
   1  -3  12 27.1648 192.032   9
   3   1 -12 81.8343 185.447   2
   3   1 -10 6464.81 670.907   1
  -3  -1 -10 6339.48 686.650   1
   1  -3  10 6391.26 708.492   9
  -1   3  10 5517.86 582.050   9
   3   1  -8 71779.0 2049.67   1
   1  -3   8 70903.2 2181.96   9
  -3  -1  -8 71876.9 2107.97   1
   1  -3   8 67403.1 2127.42  10
  -1   3   8 72550.6 1913.11   9
  -3  -1  -6 21915.0 945.294   1
   3   1  -6 22081.1 931.617   1
   1  -3   6 23737.3 1026.10  10
  -1   3   6 21692.3 966.113  11
  -1   3   6 24634.1 884.175   9
  -3  -1  -4 218221. 3506.73   1
  -1   3   4 213348. 3647.71  11
  -1   3   4 223066. 3319.61   9
   3   1  -4 220955. 3449.66   1
  -1   3   2 51184.0 1037.44   3
  -1   3   2 53789.0 957.093   9
  -3  -1  -2 56141.6 1126.95   7
   3   1  -2 53273.3 1005.66   1
  -1   3   2 53443.8 1235.55  11
  -3  -1  -2 56517.7 1061.88   1
  -3  -1   0 3491.81 108.635   2
   3   1   0 3403.20 113.917   3
   3   1   0 2988.61 105.626   2
  -3  -1   0 3750.39 248.847   7
  -1   3   0 3469.14 194.457   3
   3   1   0 3961.90 204.977   9
  -1   3   0 3935.48 198.037   8
  -1   3   0 3381.39 188.682   2
  -1   3   0 3339.07 227.198  11
  -1   3  -2 44366.6 935.075   2
  -3  -1   2 45482.6 941.852  10
   3   1   2 47573.4 1008.40   9
  -3  -1   2 46025.9 1002.08  11
  -1   3  -4 217364. 3514.61   2
  -3  -1   4 222041. 3447.40  11
  -3  -1   6 25371.5 904.017  11
  -1   3  -6 24293.2 967.694   2
  -3  -1   6 25673.7 1035.44  10
   3   1   6 25611.9 1026.31   9
   1  -3  -6 23637.4 1014.55   1
  -1   3  -8 78113.4 2160.95   2
  -3  -1   8 77571.4 2142.10   9
   3   1   8 75578.6 2133.44   9
  -3  -1   8 79164.9 1959.12  11
   1  -3  -8 77359.6 2240.14   1
  -3  -1  10 6058.28 636.177   9
   3   1  10 6741.94 665.881   9
   1  -3 -10 6326.05 687.173   1
  -1   3 -10 6425.12 678.024   2
   3   1  12 127.109 233.659   9
   1  -3 -12 282.696 235.233   1
  -1   3 -12-77.7308 207.076   2
  -3  -1  12 164.579 192.856   9
  -3  -1  14-11.0504 102.238  21
  -3  -1  14-133.054 213.279   9
   3   1  14 128.727 106.922   5
  -3  -1  14 14.9303 152.043  20
   3   1  14 69.4587 104.869  37
   3   1  14 406.096 273.441   9
  -3  -1  14 125.685 125.152   5
  -1   3 -14-111.955 242.000   2
  -3  -1  14 26.6951 156.483  37
   1  -3 -14-61.3021 275.911   1
  -3  -1  16 2421.19 273.928   5
  -3  -1  16 2982.41 329.182  37
   3   1  16 2998.14 283.618   5
   3   1  16 2653.16 281.439  12
   3   1  16 2946.43 291.211  37
   3   1  18 4568.39 320.359  37
  -3  -1  18 4292.73 337.673   5
  -3  -1  18 4230.77 302.602  12
   3   1  18 4190.50 326.171   5
   3   1  18 4597.96 331.273  12
  -3  -1  18 4174.13 356.811  37
   3   1  20 1130.24 156.202   4
  -3  -1  20 1087.33 170.357  37
   3   1  20 1211.21 160.771  12
   3   1  20 1236.74 138.447  37
  -3  -1  20 1007.92 122.535  12
  -3  -1  22 84.1008 53.8504   4
   3   1  22 159.867 57.8808   4
  -3  -1  22 124.940 60.2119  37
  -2   3  21 1263.85 142.497   4
  -2   3  21 1312.24 146.160  37
   2  -3  21 1079.25 135.201   4
   2  -3  21 1013.15 132.664  12
   2  -3  19 5163.26 340.068  12
  -2   3  19 5631.34 310.636  12
   2  -3  19 5937.37 374.809   5
  -2   3  19 6109.45 377.583  37
  -2   3  19 5740.83 343.810   4
   2  -3  19 5639.87 335.305  37
   2  -3  17 1112.01 205.174   5
   2  -3  17 1310.19 202.179  37
  -2   3  17 1154.84 207.378  37
  -2   3  17 1309.41 199.921   5
  -2   3  17 1264.20 316.265  27
  -2   3  17 1050.71 167.981  12
   2  -3  15 34273.2 1032.96   5
  -2   3  15 33380.3 1058.21  37
  -2   3  15 33960.1 993.032   5
   2  -3  15 34280.4 1058.70  37
  -2   3  15 33828.2 1854.87   3
  -2   3  15 32885.9 936.772  12
   2  -3  15 32991.6 1978.48   9
   2  -3  13 416.263 306.156   9
  -2   3  13 154.039 200.804   9
  -2   3  13 413.879 138.079   5
   3   2 -13 745.526 302.148   2
  -3  -2 -13 607.307 316.882   1
  -2   3  13 820.252 209.099  37
   2  -3  11 4802.54 657.549   9
  -2   3  11 3671.97 491.594   9
  -3  -2 -11 5194.18 677.606   1
   3   2 -11 5102.82 630.108   2
   2  -3   9 29751.1 1436.14  10
   3   2  -9 33613.2 1431.18   1
  -3  -2  -9 32239.0 1465.73   1
   2  -3   9 32977.7 1541.31   9
  -2   3   9 31761.4 1267.76   9
   2  -3   7 997.721 283.575   9
   2  -3   7 639.326 224.984  10
  -3  -2  -7 469.058 188.399   1
   3   2  -7 873.766 229.587   1
  -2   3   7 689.872 193.849   9
  -2   3   7 428.446 227.014  11
   3   2  -5 55949.6 1446.24   1
  -3  -2  -5 54430.7 1481.03   1
  -2   3   5 58201.9 1305.61   9
  -2   3   5 57177.7 1582.60  11
   2  -3   5 54229.5 1491.98  10
  -3  -2  -3 361696. 5001.37   7
  -2   3   3 359279. 4766.56   9
  -2   3   3 360568. 5303.88  11
   3   2  -3 351959. 4956.17   2
  -2   3   1 155787. 2501.90   8
  -3  -2  -1 163475. 2546.05   7
  -2   3   1 160672. 2319.74   3
   3   2  -1 156635. 2216.63   2
   3   2   1 158223. 2184.20   3
  -2   3  -1 162016. 2339.44  11
  -2   3  -1 154251. 2277.96   2
  -2   3  -1 158134. 2316.96   3
  -3  -2   1 159447. 2252.01   8
   3   2   1 161879. 2406.37   9
  -2   3  -3 352868. 4961.56   2
  -3  -2   3 357193. 4941.08  11
  -3  -2   5 55702.3 1516.18  10
   3   2   5 56022.8 1456.79   9
  -3  -2   5 57178.5 1316.86  11
   2  -3  -5 52211.7 1475.85   1
  -2   3  -5 52560.6 1415.74   2
  -2   3  -7 1127.87 261.413   2
  -3  -2   7 1329.20 215.936  11
   2  -3  -7 957.550 252.284   1
   3   2   7 1190.01 260.968   9
  -3  -2   7 1093.88 262.391  10
  -2   3  -9 31070.2 1392.38   2
  -3  -2   9 31032.6 1398.18   9
  -3  -2   9 31916.0 1147.70  11
   3   2   9 30069.5 1346.23   9
   2  -3  -9 30608.1 1418.75   1
  -3  -2  11 4562.16 592.012   9
   2  -3 -11 5151.99 661.852   1
   3   2  11 4389.84 584.848   9
  -2   3 -11 4661.77 620.225   2
  -3  -2  13 244.435 116.415  20
  -3  -2  13 543.404 161.563  37
   3   2  13 527.983 137.083   5
   3   2  13 467.838 271.515   9
  -3  -2  13 280.234 256.990   9
   2  -3 -13 586.451 294.177   1
  -2   3 -13 456.276 249.304   2
   3   2  15 31991.6 955.087   5
  -3  -2  15 31902.4 1007.15   5
  -3  -2  15 33770.5 1002.91  21
  -3  -2  15 29235.5 1758.61   9
   3   2  15 33393.7 973.564  12
  -3  -2  15 33226.8 1110.55  20
   3   2  15 32099.1 974.134  37
   3   2  15 33689.9 1877.52   9
  -3  -2  15 34048.0 1119.81  37
  -3  -2  17 894.775 211.304  37
  -3  -2  17 1092.76 176.222  12
  -3  -2  17 1036.29 203.216   5
   3   2  17 1361.98 208.715  12
   3   2  17 1094.69 187.886   5
   3   2  17 1160.90 197.824  37
  -3  -2  19 5621.72 381.131  37
   3   2  19 5971.77 335.014  37
  -3  -2  19 6011.87 368.199   5
   3   2  19 5516.06 338.372   4
  -3  -2  19 5365.18 314.403  12
   3   2  19 5890.75 352.542  12
  -3  -2  21 1148.96 136.241   4
  -3  -2  21 1308.47 150.063  37
   3   2  21 1210.79 138.813  12
   3   2  21 1317.76 136.037   4
   3  -3  22 398.603 72.2324   4
  -3   3  22 287.105 66.4310   4
   3  -3  22 214.820 53.7224  12
  -3   3  22 409.066 74.5282  37
  -3   3  20 823.804 135.791   4
   3  -3  20 891.902 146.318   5
   3  -3  20 661.016 127.824  12
  -3   3  20 891.646 157.093  37
  -3   3  18 4830.41 307.838  12
   3  -3  18 5007.99 358.875   5
   3  -3  18 5284.07 341.210  37
   3  -3  18 5335.37 365.800  12
  -3   3  18 5291.92 390.826  37
  -3   3  16 13312.3 596.729   5
  -3   3  16 13214.0 642.502  37
  -3   3  16 12094.1 533.022  12
   3  -3  16 12987.7 594.302  37
   3  -3  16 13085.0 611.275   5
  -3   3  14 5059.90 360.867  21
   3  -3  14 4762.77 372.752  37
  -3  -3 -14 5341.05 827.625   1
  -3   3  14 5892.62 529.612  27
  -3   3  14 5351.77 406.766  37
   3   3 -14 4583.30 708.257   2
  -3   3  14 4928.80 328.415  12
  -3   3  14 5404.68 368.782   5
   3  -3  14 4433.40 722.045   9
  -3  -3 -12 4362.94 675.259   1
   3  -3  12 4157.79 653.155   9
   3   3 -12 3139.74 532.227   2
  -3   3  12 3545.69 487.106   9
   3   3 -10 4999.18 591.918   2
   3  -3  10 4886.19 630.002   9
  -3  -3 -10 5086.18 639.263   1
  -3   3  10 4915.65 512.206   9
   3   3  -8 75797.6 2103.84   2
  -3   3   8 78119.4 2259.18  11
  -3  -3  -8 77414.5 2266.20   1
   3  -3   8 79177.6 2348.93   9
   3  -3   8 76458.1 2232.64  10
  -3   3   8 76242.8 1929.67   9
  -3  -3  -6 54238.7 1580.09   1
   3  -3   6 57375.8 1597.10  10
   3   3  -6 55545.3 1480.06   2
  -3   3   6 56796.6 1648.08  11
   3  -3   6 60132.9 1694.25   9
  -3   3   6 57254.3 1320.45   9
  -3   3   4 119055. 1751.66   9
   3   3  -4 115302. 1986.33   2
  -3   3   4 119717. 2299.67  11
  -3   3   2 318625. 4178.25   3
   3   3  -2 308652. 4166.35   2
  -3  -3  -2 316451. 4362.98   7
  -3   3   0 269237. 3835.85   8
  -3   3   0 269623. 3584.31   2
   3   3   0 263732. 3821.95   9
  -3   3   0 271573. 3832.56  11
  -3   3   0 262573. 3599.71   3
   3   3   0 270592. 3602.62   3
   3   3   2 293757. 4032.18   3
  -3   3  -2 294291. 3958.13  11
  -3   3  -2 299381. 4076.18   2
  -3  -3   4 115664. 2017.28  11
   3   3   4 112801. 2165.47   9
  -3   3  -4 110079. 2097.71   2
   3  -3  -6 62385.2 1707.58   1
  -3  -3   6 60017.9 1428.48  11
  -3  -3   6 61167.6 1769.34  10
   3   3   6 63118.9 1673.46   9
  -3   3  -6 63126.8 1656.99   2
  -3   3  -8 73204.7 2083.71   2
   3  -3  -8 74092.9 2148.90   1
   3   3   8 71780.6 2055.82   9
  -3  -3   8 73219.3 1739.02  11
  -3  -3   8 70664.7 2190.32  10
   3   3  10 5115.67 596.597   9
  -3   3 -10 5014.84 603.710   2
  -3  -3  10 5342.32 657.146   9
   3  -3 -10 4376.54 566.125   1
   3   3  12 3771.59 582.355   9
  -3  -3  12 3137.37 569.577   9
  -3   3 -12 3853.55 598.640   2
   3  -3 -12 3532.24 581.736   1
  -3  -3  14 4946.70 408.270  20
  -3   3 -14 4114.50 645.491   2
   3   3  14 4659.71 348.883  37
  -3  -3  14 4604.53 700.082   9
   3   3  14 5010.50 348.057  12
  -3  -3  14 4783.04 418.129  37
  -3  -3  14 4958.91 381.845  21
   3   3  14 4875.45 739.903   9
   3  -3 -14 5329.40 788.500   1
   3   3  14 4582.01 331.315   5
   3   3  16 12130.1 561.393  37
  -3  -3  16 12554.4 656.237  20
   3   3  16 12356.0 560.400   5
   3   3  16 11698.9 562.325  12
  -3  -3  16 12342.9 601.437   5
  -3  -3  16 11990.6 658.909  37
  -3  -3  18 5171.96 394.606  37
  -3  -3  18 4241.86 315.861  12
   3   3  18 5097.77 350.506  12
   3   3  18 4960.63 338.928  37
  -3  -3  18 4907.59 364.680   5
   3   3  20 491.707 105.662  37
  -3  -3  20 1076.89 167.325  37
   3   3  20 772.549 132.940   4
  -3  -3  20 841.457 147.691   5
  -3  -3  20 918.036 127.514  12
   3   3  20 732.098 126.855  12
  -3  -3  22 357.771 71.8204   4
   3   3  22 490.881 77.4294   4
   3   4  21 1068.20 123.398  12
   3   4  21 1071.98 125.821   4
  -3  -4  21 1557.15 199.563  37
   3   4  19 678.123 148.198  12
   3   4  19 587.671 124.308  37
  -3  -4  19 611.055 151.574   5
  -3  -4  19 550.577 122.299  12
  -3  -4  19 630.725 168.413  37
   3   4  19 419.426 134.137   4
  -3  -4  17 8355.15 487.878   5
  -3  -4  17 9026.00 557.132  37
   3   4  17 8625.60 468.283  12
   3   4  17 8766.45 464.114  37
   3   4  15 1128.48 191.496  37
   3   4  15 831.789 152.184   5
  -3  -4  15 926.045 195.459   5
   3   4  15 1004.17 373.705   3
   3   4  15 904.768 180.926  12
  -3  -4  15 764.695 171.154  21
  -3  -4  15 1134.05 466.160   9
   3   4  15 970.028 393.019   9
  -3  -4  15 1018.53 236.378  37
  -3  -4  15 948.705 199.599  20
   3   4  15 1136.29 290.995  27
   4  -3 -13 2880.66 560.674   1
  -3  -4  13 3821.28 374.054  37
  -3  -4  13 3712.30 664.749   9
   3   4  13 3725.46 292.237  12
  -3  -4  13 3761.33 354.651  20
   3   4  13 3896.39 308.836  37
   3   4  13 3507.93 565.645   9
   3   4  13 3559.18 291.047   5
  -4   3 -13 3480.96 593.374   2
   3   4  11 4144.40 563.802   9
  -4   3 -11 4548.00 608.029   2
   4  -3 -11 4459.29 619.320   1
  -3  -4  11 4565.65 642.822   9
  -3  -4   9 3798.97 565.581  10
   3   4   9 3261.53 437.496   9
  -4   3  -9 2984.20 444.891   2
   4  -3  -9 3324.70 467.450   1
   3   4   7 44726.3 1448.26   9
  -3  -4   7 40965.2 1154.83  11
   4  -3  -7 40914.2 1446.03   1
  -4   3  -7 41487.8 1398.35   2
  -3  -4   7 42014.5 1557.56  10
   3   4   5 29322.6 1012.09   9
   4  -3  -5 30358.7 1041.25   1
  -4   3  -5 28922.8 974.177   2
  -3  -4   5 28468.1 867.620  11
  -4   3  -3 322529. 4619.10   2
   3   4   3 328077. 4618.41   3
  -4   3  -3 330470. 4351.45  11
  -4   3  -1 80899.7 1483.56  11
   3   4   1 78794.4 1379.39   3
  -4   3  -1 77526.7 1293.13   2
   3   4   1 76015.2 1411.20   2
   3   4  -1 82556.5 1422.26   2
   3   4  -1 80300.7 1468.57   3
  -4   3   1 76884.2 1644.54  11
  -4   3   1 83178.1 1348.14   3
   4  -3   1 78799.0 1414.79   9
  -4   3   1 81982.1 1375.98   2
  -4   3   3 338522. 4594.46   3
   3   4  -3 331926. 4633.61   2
   4  -3   3 336931. 4885.71   9
  -3  -4  -3 342122. 4668.83   7
  -4   3   5 29814.3 1146.79  11
   4  -3   5 27335.5 1007.33  10
  -4   3   5 28765.6 788.595   9
   4  -3   5 29544.7 1103.04   9
  -3  -4  -5 29643.9 1091.67   1
  -4   3   5 26241.8 576.841   7
   3   4  -5 29717.6 979.766   2
   4  -3   7 36911.9 1446.21   9
   4  -3   7 34522.9 1344.12  10
  -4   3   7 37246.9 1130.23   9
   3   4  -7 37132.5 1296.34   2
  -4   3   7 35532.6 1429.34  11
  -3  -4  -7 33086.5 1376.56   1
  -4   3   9 4037.91 526.985  11
   3   4  -9 3509.01 470.246   2
  -3  -4  -9 3534.85 516.931   1
   4  -3   9 2960.19 466.670   9
   4  -3   9 3701.32 495.166  10
  -4   3   9 3237.50 383.040   9
  -3  -4 -11 4708.07 658.923   1
   3   4 -11 4871.40 610.949   2
  -4   3  11 4870.83 541.904   9
   4  -3  11 4622.95 642.347   9
  -4   3  13 3983.44 303.528   5
   3   4 -13 4664.54 671.484   2
  -4   3  13 3895.40 308.589  21
  -3  -4 -13 3994.08 687.046   1
   4  -3  13 3685.64 632.223   9
  -4   3  13 4797.80 474.489  27
  -4   3  13 4102.67 373.833  20
  -4   3  13 4003.23 346.601  37
  -4   3  15 837.222 365.006   3
  -4   3  15 1345.69 220.881   5
   4  -3  15 521.226 150.919   5
   4  -3  15 816.297 164.557  37
  -4   3  15 942.535 273.224  27
   4  -3  15 471.371 208.344   9
  -4   3  15 757.044 176.115  21
  -4   3  15 820.353 186.125  37
  -4   3  17 8927.48 484.299   5
  -4   3  17 8416.76 505.657  37
   4  -3  17 8737.60 476.883   5
   4  -3  17 8546.55 481.422  12
  -4   3  17 10140.8 746.797  27
   4  -3  17 8089.03 433.652  37
  -4   3  19 526.088 236.237  27
  -4   3  19 431.933 129.034   4
   4  -3  19 357.030 135.254  12
   4  -3  19 221.493 111.725   5
  -4   3  19 523.974 147.033  37
  -4   3  21 801.664 111.053   4
   4  -3  21 949.065 126.808  12
   4  -3  21 866.794 116.297   4
  -4   3  21 966.558 133.825  37
   2   4  22 252.537 66.9412   4
  -2  -4  22 40.6184 53.1438   4
  -2  -4  20 238.641 109.402   5
   2   4  20 199.332 84.3775  12
   2   4  20 210.255 87.5559  37
  -2  -4  20 102.557 93.9734  37
  -2  -4  20 209.273 82.6988  12
   2   4  20 255.741 95.4412   4
   2   4  18 664.132 148.424   4
  -2  -4  18 690.775 149.838  12
  -2  -4  18 736.630 179.238  37
   2   4  18 818.707 154.760  37
  -2  -4  18 465.305 151.185   5
   2   4  18 959.110 169.842  12
  -2  -4  16 8687.66 509.028   5
  -2  -4  16 8848.14 560.574  37
   2   4  16 8330.56 466.703   5
   2   4  16 9758.33 813.902  27
  -2  -4  16 8810.33 531.496  20
   2   4  16 8097.24 465.410  37
   2   4  16 8300.62 461.074  12
   2   4  14 10515.8 983.595   9
  -2  -4  14 10730.2 588.959  20
   2   4  14 10124.7 964.889   3
   2   4  14 10141.6 502.906   5
   4  -2 -14 10093.5 1084.21   1
  -2  -4  14 10702.9 618.566  37
  -2  -4  14 11248.8 1111.51   9
   2   4  14 10749.7 529.391  37
   2   4  14 10359.1 501.659  12
  -4   2 -14 10832.3 1079.82   2
   4  -2 -12 1646.45 399.579   1
  -4   2 -12 2117.05 485.547   2
   2   4  12 2125.60 415.270   9
  -2  -4  12 1957.34 481.218   9
  -2  -4  10 19245.7 1245.12   9
   4  -2 -10 17746.4 1126.12   1
  -4   2 -10 18579.4 1152.57   2
   2   4  10 18110.0 1082.29   9
  -2  -4  10 16860.5 1176.76  10
   2   4   8 34905.9 1340.69   9
   4  -2  -8 34412.1 1381.69   1
  -2  -4   8 34598.4 1491.93  10
  -4   2  -8 35255.7 1398.41   1
   2   4   6 27580.5 1025.58   9
   4  -2  -6 27780.8 1056.89   1
  -4   2  -6 27508.2 1054.81   1
  -2  -4   6 27344.8 789.729  11
  -2  -4   6 26700.2 1135.95  10
  -2  -4   4 136785. 2200.63  11
   4  -2  -4 142921. 2466.26   1
   2   4   4 138362. 2460.88   9
   2   4   2 420606. 5600.04   3
   2   4   2 423393. 5763.35   9
  -4   2  -2 421168. 5519.86  11
  -4   2  -2 410402. 5508.40   2
   4  -2   0 15913.3 375.625   9
   2   4   0 15608.2 496.293   3
   2   4   0 15695.4 500.356   2
  -4   2   0 16623.2 560.678  11
  -4   2   0 16491.3 373.813   2
  -4   2   0 16540.1 375.741   3
  -2  -4  -2 421348. 5650.82   7
   4  -2   2 428627. 5672.92   9
  -4   2   2 428764. 5468.40   7
  -4   2   4 143848. 2230.09   7
  -2  -4  -4 142775. 2254.34   7
   4  -2   4 140871. 2556.71  10
   4  -2   4 145370. 2698.71   9
  -4   2   4 144987. 2748.68  11
  -4   2   4 146736. 2263.80   9
   2   4  -4 135720. 2491.08   2
   4  -2   6 28433.6 1154.91   9
  -2  -4  -6 28163.3 1158.64   1
   4  -2   6 27604.6 1076.31  10
  -4   2   6 28333.9 1143.89  11
  -4   2   6 29625.1 942.400   9
   2   4  -6 28735.8 1051.55   2
  -4   2   8 32476.6 1180.33   9
  -4   2   8 34052.9 1398.08  11
   2   4  -8 33101.0 1344.26   2
  -2  -4  -8 34574.7 1489.34   1
   4  -2   8 32890.5 1436.32   9
   4  -2   8 32786.6 1370.42  10
   4  -2  10 20359.9 1236.31   9
   2   4 -10 21027.3 1194.32   2
  -4   2  10 20428.1 1054.91   9
  -4   2  10 21371.1 1207.32  11
  -2  -4 -10 18793.6 1225.33   1
   4  -2  12 2733.61 530.805   9
   2   4 -12 2193.80 466.751   2
  -4   2  12 2776.61 459.278   9
  -2  -4 -12 2118.89 482.573   1
  -4   2  14 10679.9 538.860  21
   4  -2  14 10880.0 535.743  37
   4  -2  14 10068.7 522.583   5
   4  -2  14 10487.3 1088.01   9
   2   4 -14 10976.8 1074.69   2
  -2  -4 -14 11334.6 1173.07   1
  -4   2  14 12388.9 764.172  27
  -4   2  14 10674.1 580.609  37
  -4   2  14 11012.5 616.495  20
  -4   2  14 10908.9 530.660   5
  -4   2  16 8278.95 470.898   5
  -4   2  16 7823.09 418.177  12
   4  -2  16 7611.87 456.645   5
  -4   2  16 8620.08 470.918  21
   4  -2  16 8358.91 456.890  37
  -4   2  16 9588.61 741.962  27
  -4   2  16 7575.58 490.733  37
  -4   2  18 811.220 167.409   5
  -4   2  18 877.091 209.449  37
   4  -2  18 924.405 190.191  12
   4  -2  18 813.481 167.734   5
  -4   2  18 1091.03 286.126  27
   4  -2  18 791.000 141.617  37
  -4   2  20 230.928 116.641  37
  -4   2  20 413.240 112.615   4
   4  -2  20 405.587 123.229  12
  -4   2  22 94.4925 51.3912   4
  -4   2  22 145.912 64.1182  37
   4  -2  22 28.6529 45.9628   4
   1   4  21 4402.07 231.149  37
  -1  -4  21 4339.03 236.331  37
  -1  -4  21 3791.49 210.207  12
   1   4  21 4537.55 243.652   4
   1   4  21 3976.90 210.767  12
  -1  -4  19 8894.13 431.277  12
   1   4  19 10140.8 454.586  37
   1   4  19 9412.88 426.583  12
  -1  -4  19 10551.5 498.606   5
  -1  -4  19 9961.88 490.883  37
   1   4  19 10103.7 445.671   4
   1   4  17 4832.79 339.402  12
  -1  -4  17 4308.28 356.912   5
   1   4  17 4941.94 361.385  37
   1   4  17 4474.59 342.240   5
  -1  -4  17 4695.42 386.401  37
   1   4  17 5278.41 597.252  27
  -1  -4  15 7660.42 520.382  37
   1   4  15 7913.08 890.689   9
  -1  -4  15 7868.12 973.814   9
   1   4  15 7334.05 453.110  37
   1   4  15 7987.28 891.534   3
   1   4  15 6945.50 429.851   5
   1   4  15 7175.51 430.542  12
  -1  -4  15 7500.01 481.205  20
   4  -1 -13 4987.85 711.575   1
  -4   1 -13 4352.11 686.165   2
   1   4  13 4867.91 335.484   5
  -1  -4  13 4902.73 406.689  37
   1   4  13 3952.24 565.936   9
   1   4  13 4059.65 308.127  12
   1   4  13 4336.76 334.629  37
  -1  -4  13 3950.74 651.457   9
  -1  -4  11 64683.8 2465.95   9
   1   4  11 62403.7 2139.06   9
   4  -1 -11 64349.0 2320.87   1
   1   4   9 8886.09 695.865   9
  -1  -4   9 9012.39 791.259   9
   4  -1  -9 9550.62 763.955   1
  -4   1  -9 9547.13 778.729   1
  -1  -4   9 9344.33 822.708  10
   4  -1  -7 4514.12 453.256   1
   1   4   7 4622.03 437.905   9
  -1  -4   7 4765.53 527.628  10
  -1  -4   7 4349.63 251.380  11
  -4   1  -7 4804.44 473.094   1
   4  -1  -5 58014.8 1469.71   1
   1   4   5 58770.5 1427.42   9
  -1  -4   5 58044.7 1092.44  11
  -4   1  -5 57755.2 1472.70   1
  -4   1  -3 999999. 12709.2   1
   4  -1  -3 999188. 12730.0   1
   1   4   3 982142. 12738.2   9
  -4   1  -1 254426. 3635.35  11
  -4   1  -1 254151. 3805.61   7
   1   4   1 256111. 3678.06   2
   1   4   1 260285. 3738.08   9
  -4   1  -1 264103. 3355.89   2
   1   4   1 261415. 3618.13   3
   1   4  -1 229109. 2935.05   8
  -4   1   1 241803. 3508.80   8
   1   4  -1 227945. 3320.45   3
   1   4  -1 229659. 3269.74   2
  -4   1   1 224476. 2999.94   3
   4  -1   1 238492. 3242.37   9
  -4   1   1 238917. 3344.08   7
   1   4  -3 955351. 12388.2   2
  -4   1   3 928853. 12571.5  11
  -4   1   3 966216. 12351.0   7
   4  -1   3 976680. 12556.2   9
   4  -1   3 958481. 12379.6  10
  -1  -4  -3 977213. 12046.4   7
  -4   1   5 55310.9 1496.44  11
  -4   1   5 54715.9 1302.82   9
   1   4  -5 55471.2 1412.52   2
   4  -1   5 53041.1 1493.35   9
   4  -1   5 53483.4 1427.50  10
   1   4  -7 5668.55 509.737   2
  -4   1   7 6283.41 483.836   9
  -1  -4  -7 5132.66 530.583   1
  -4   1   7 5092.24 500.348  11
   4  -1   7 5826.50 537.930   9
  -4   1   9 10308.7 720.926   9
   4  -1   9 9929.72 796.700   9
   1   4  -9 10487.6 783.807   2
  -4   1   9 10400.8 772.518  11
  -1  -4  -9 9883.96 833.989   1
   4  -1  11 63539.0 2363.86   9
  -4   1  11 64799.5 2128.69   9
   1   4 -11 63955.3 2282.24   2
  -1  -4 -11 62996.5 2428.74   1
   4  -1  13 4904.77 344.741   5
  -4   1  13 5005.09 345.251   5
  -4   1  13 5309.10 419.380  20
  -4   1  13 5651.02 418.064  37
   1   4 -13 5438.68 738.856   2
  -1  -4 -13 5669.91 807.099   1
   4  -1  13 4971.30 725.687   9
  -4   1  13 5039.71 632.181   9
   4  -1  15 8153.23 466.562   5
  -4   1  15 9830.91 678.461  27
   4  -1  15 8697.70 998.113   9
  -4   1  15 8389.82 545.624  20
  -4   1  15 8482.28 480.426  21
  -4   1  15 7829.38 510.503  37
   4  -1  15 8358.55 463.559  37
  -4   1  15 7966.09 432.824  12
  -4   1  15 7538.31 456.370   5
   4  -1  17 4460.47 343.369   5
  -4   1  17 4240.51 339.250   5
   4  -1  17 4623.09 358.090  12
   4  -1  17 4774.81 331.572  37
  -4   1  17 4863.28 319.564  12
  -4   1  17 4889.05 406.218  37
  -4   1  19 9273.59 484.464  37
   4  -1  19 9086.33 447.682  12
   4  -1  19 10287.7 466.575   5
   4  -1  21 4424.23 253.723  12
   4  -1  21 5222.39 253.567   4
  -4   1  21 5310.50 286.272  37
  -4   1  21 4922.32 248.217   4
   0  -4  22 1599.10 127.567   4
   0   4  22 1865.43 134.574   4
   0  -4  20 462.166 132.076   5
   0  -4  20 400.077 112.362  12
   0   4  20 572.555 116.867   4
   0   4  20 245.804 85.0803  12
   0   4  20 320.864 105.095  37
   0  -4  20 282.108 94.9067  37
   0   4  18 9243.28 766.026  27
   0  -4  18 8656.09 481.968   5
   0   4  18 8229.97 421.102  12
   0  -4  18 7963.17 445.101  12
   0  -4  18 7967.08 462.445  37
   0   4  18 8818.71 441.137   4
   0   4  18 8430.80 457.908  37
   0   4  16 2266.12 266.267   5
   0  -4  16 2740.51 319.275  37
   0   4  16 2093.99 237.210  12
   0   4  16 2519.57 283.671  37
   0  -4  16 2434.56 295.114   5
   4   0 -14 3674.86 638.198   2
   0  -4  14 3526.89 321.772  20
  -4   0 -14 3918.58 689.864   2
   0   4  14 3672.29 596.402   9
   0   4  14 3403.72 306.393  37
   0  -4  14 3832.95 682.580   9
   0   4  14 4114.59 322.266   5
   0   4  14 4161.36 479.844  27
   0   4  14 3635.88 592.378   3
   0   4  14 4123.55 316.313  12
   0  -4  14 3534.35 350.868  37
   0  -4  12 10987.4 1061.39   9
   0   4  12 11160.7 917.269   9
  -4   0 -12 12653.3 1090.76   1
   4   0 -12 11778.8 1018.94   1
   4   0 -10 15602.6 1029.05   1
   0  -4  10 16575.8 1149.97   9
  -4   0 -10 16706.8 1105.70   1
   0  -4  10 15049.1 1094.31  10
   0   4  10 16265.6 969.883   9
   4   0  -8 29400.3 1243.21   1
   0  -4   8 28486.1 1336.47   9
   0  -4   8 27893.3 1324.55  10
  -4   0  -8 30279.5 1292.87   1
   0   4   8 28474.0 1146.93   9
   0   4   6 29558.9 999.825   9
   0  -4   6 28402.0 1137.10  10
   4   0  -6 28216.5 1049.81   1
  -4   0  -6 28189.2 1070.27   1
   4   0  -4 117775. 2112.50   1
  -4   0  -4 119193. 2147.07   1
   0   4   4 117276. 2057.87   9
  -4   0  -2 107510. 1684.26   1
   0   4   2 105440. 1766.57   9
   4   0  -2 105280. 1662.69   1
  -4   0  -2 106775. 1940.12   7
  -4   0   0 40941.0 913.240  11
   4   0   0 39477.8 759.091   9
   0   4   0 39045.5 739.898   8
  -4   0   0 37691.3 916.713   7
   0   4   0 38411.5 853.605   2
   4   0   2 104813. 1794.09   9
  -4   0   2 101201. 1862.37  11
   0   4  -2 101497. 1735.19   2
  -4   0   2 101666. 1909.93   8
   0   4  -4 113118. 2156.53   2
  -4   0   4 123195. 2278.75  11
  -4   0   6 33554.4 1155.14  11
   0   4  -6 33354.1 1151.05   2
  -4   0   6 33559.9 1095.93   9
   4   0   6 32190.2 1191.01   9
   0  -4  -6 33159.0 1245.06   1
  -4   0   8 26524.4 1131.85   9
   0  -4  -8 26491.0 1276.77   1
   0   4  -8 26838.4 1204.23   2
  -4   0   8 29133.8 1196.45  11
   4   0   8 26279.2 1216.19   9
   0   4 -10 15462.2 1036.00   2
   0  -4 -10 15609.6 1095.25   1
   4   0  10 15983.2 1068.40   9
  -4   0  10 17293.8 996.206  11
  -4   0  10 16057.5 989.503   9
   0   4 -12 13579.9 1069.05   2
   0  -4 -12 12427.7 1096.60   1
   4   0  12 12499.3 1058.36   9
  -4   0  12 11777.5 941.730   9
  -4   0  14 4372.32 458.068  27
  -4   0  14 4458.47 339.082   5
   4   0  14 4518.58 706.893   9
   4   0  14 4122.33 324.251   5
   4   0  14 3931.57 319.931  37
   0  -4 -14 4462.62 746.029   1
   0   4 -14 3752.89 617.018   2
  -4   0  14 3947.72 375.649  37
  -4   0  14 4161.83 389.025  20
  -4   0  14 4370.92 345.813  21
   4   0  16 2713.77 280.437  12
   4   0  16 2956.18 283.445   5
  -4   0  16 2613.18 314.030  37
   4   0  16 3035.73 283.652  37
  -4   0  16 3075.95 291.675  21
  -4   0  16 2676.14 288.568   5
  -4   0  16 2534.52 250.409  12
  -4   0  18 7745.35 393.543  12
  -4   0  18 8256.19 488.482  37
   4   0  18 7783.51 447.117  12
  -4   0  18 8182.17 448.700   5
   4   0  18 8114.32 410.475  37
   4   0  18 8261.46 446.388   5
  -4   0  20 317.230 116.818  37
  -4   0  20 427.139 111.559   4
   4   0  20 479.236 118.167   4
   4   0  20 373.413 116.324  12
   4   0  22 1645.81 122.718   4
  -4   0  22 1324.29 119.502  37
  -4   0  22 1422.04 112.252   4
   4   0  22 1303.42 112.003  12
  -1   4  21 183.961 79.9869   4
  -1   4  21 137.092 75.8303  37
   1  -4  21 105.995 78.9408  12
   1  -4  19 2921.04 271.910   5
  -1   4  19 3027.17 253.081   4
   1  -4  19 3055.84 256.901  37
  -1   4  19 3208.41 278.474  37
   1  -4  19 2887.35 262.577  12
  -1   4  19 2708.10 223.895  12
  -1   4  17 12424.0 571.590   5
  -1   4  17 12794.8 596.456  37
  -1   4  17 11862.9 528.057  12
   1  -4  17 12301.8 598.516  37
   1  -4  17 12570.7 594.943   5
  -1   4  15 5972.23 594.268  27
  -1   4  15 4816.02 367.115   5
  -1   4  15 5488.74 738.044   3
  -1   4  15 4593.39 336.737  12
  -1   4  15 5083.84 388.945  37
   1  -4  15 4967.16 393.890  37
   1  -4  15 4912.69 773.114   9
  -1   4  13 8348.98 444.172   5
   1  -4  13 9601.63 994.527   9
  -1   4  13 8621.94 430.881  12
  -1   4  13 8387.81 475.485  37
  -1   4  13 9989.12 678.596  27
   4   1 -13 8713.81 918.042   2
  -4  -1 -13 9034.96 983.465   1
   1  -4  13 8020.24 504.415  37
  -1   4  13 8862.04 830.187   9
   1  -4  11 10065.8 938.411   9
  -1   4  11 10114.0 792.469   9
  -4  -1 -11 10119.8 918.736   1
  -1   4   9 9545.77 687.812   9
  -4  -1  -9 10009.4 800.357   1
   4   1  -9 9836.33 765.919   1
   1  -4   9 8456.48 779.323  10
   1  -4   9 9701.93 849.002   9
  -1   4   7 7517.38 529.471   9
  -4  -1  -7 7028.39 579.140   1
   4   1  -7 7797.78 583.694   1
   1  -4   7 6756.58 610.688  10
  -4  -1  -5 367.880 147.150   1
  -1   4   5 543.951 216.321  11
   4   1  -5 103.938 118.525   1
  -1   4   5 424.113 127.459   9
  -1   4   3 36889.8 1140.88  11
  -1   4   3 37721.0 860.967   9
  -4  -1  -3 39312.1 959.585   1
   4   1  -3 36810.1 902.677   1
  -1   4   1 109363. 1749.09   3
  -1   4   1 110863. 1795.28   2
   4   1  -1 105511. 1493.82   2
  -4  -1  -1 104068. 1878.65   7
  -4  -1   1 104801. 1956.93   7
  -4  -1   1 105441. 1771.46   8
   4   1   1 106768. 1739.81   9
   4   1   1 105406. 1472.38   3
  -1   4  -1 107382. 1780.10   3
  -1   4  -1 105866. 1722.98   2
  -4  -1   3 37032.8 989.459  11
  -4  -1   3 39338.4 976.228  10
  -1   4  -3 36538.2 948.147   2
   4   1   5 1045.27 208.270   9
  -4  -1   5 1044.72 214.812  10
  -4  -1   5 1034.97 194.973  11
  -1   4  -5 947.785 199.958   2
   4   1   7 8473.55 629.197   9
   1  -4  -7 8482.00 663.732   1
  -4  -1   7 8483.96 575.605  11
  -1   4  -7 8592.07 614.490   2
   1  -4  -9 10005.5 822.140   1
   4   1   9 9874.31 786.555   9
  -4  -1   9 11191.8 804.037   9
  -4  -1   9 11647.0 750.184  11
  -1   4  -9 11432.6 818.290   2
   4   1  11 9456.97 867.775   9
   1  -4 -11 10087.2 927.030   1
  -4  -1  11 9771.10 840.663   9
  -1   4 -11 9787.43 871.898   2
  -4  -1  13 9071.26 548.891  37
  -4  -1  13 9234.14 556.034  20
  -4  -1  13 9772.52 918.650   9
   4   1  13 8339.46 445.546   5
   1  -4 -13 9109.60 1002.08   1
   4   1  13 9600.61 947.471   9
  -4  -1  13 9942.84 501.336   5
  -1   4 -13 10240.5 985.189   2
  -4  -1  15 5249.05 434.064  37
   4   1  15 5567.22 378.826   5
  -4  -1  15 5900.01 458.200  20
  -4  -1  15 5437.33 392.299   5
  -4  -1  15 5833.49 413.116  21
   4   1  15 5168.47 772.206   9
   4   1  15 5271.66 379.829  12
   4   1  15 5558.55 376.069  37
  -4  -1  17 11892.7 562.620   5
  -4  -1  17 11281.8 506.965  12
  -4  -1  17 11272.1 603.507  37
   4   1  17 11585.3 554.750  12
   4   1  17 11649.4 543.463   5
   4   1  17 11353.6 518.048  37
  -4  -1  19 2913.79 226.353  12
  -4  -1  19 3335.85 307.106  37
   4   1  19 2747.06 252.025  12
  -4  -1  19 3295.91 275.320   5
   4   1  19 3041.75 237.271  37
  -4  -1  21 253.489 95.7508  37
   4   1  21 142.893 74.7377   4
  -4  -1  21 91.5144 71.8486   4
   4   1  21 185.026 78.3419  12
   2  -4  22 460.421 82.0304   4
  -2   4  22 362.048 71.5255   4
   2  -4  20 5513.50 330.800   5
   2  -4  20 5321.04 313.908  12
   2  -4  20 5374.79 274.572  37
  -2   4  20 6044.29 315.057   4
  -2   4  20 5968.10 335.464  37
  -2   4  18 5172.72 324.296  12
   2  -4  18 5236.69 353.839  37
  -2   4  18 5104.96 375.520  37
   2  -4  18 5103.39 369.072   5
  -2   4  18 4978.19 331.686   4
   2  -4  18 5303.19 370.463  12
   2  -4  16 20799.8 806.046   5
  -2   4  16 20440.4 713.305  12
   2  -4  16 20716.4 793.023  37
  -2   4  16 21970.1 777.216   5
  -2   4  16 21366.5 808.778  37
  -2   4  14 1385.57 300.218  27
  -2   4  14 1046.33 201.281  37
   2  -4  14 796.032 349.290   9
  -2   4  14 749.497 143.051  12
  -2   4  14 825.116 312.188   3
   2  -4  14 814.380 174.436  37
  -2   4  14 1022.87 181.903   5
   4   2 -14 771.405 253.432   2
  -4  -2 -14 669.223 319.514   1
  -2   4  12 4051.22 537.473   9
   2  -4  12 3492.73 598.714   9
   4   2 -12 3732.68 570.462   2
  -4  -2 -12 3480.47 608.396   1
   2  -4  10 28161.6 1528.04   9
  -4  -2 -10 28184.5 1486.50   1
   4   2 -10 27037.9 1347.48   2
   2  -4  10 24742.3 1401.21  10
  -2   4  10 26087.1 1209.93   9
  -2   4   8 112127. 2889.42  11
   4   2  -8 112359. 2679.21   1
   2  -4   8 111866. 2911.28   9
  -4  -2  -8 106003. 2726.02   1
   2  -4   8 108319. 2820.21  10
  -2   4   8 109916. 2433.28   9
  -2   4   6 26354.6 1138.68  11
   4   2  -6 25897.9 990.672   1
   2  -4   6 24057.6 1050.59  10
  -2   4   6 24394.7 858.577   9
  -4  -2  -6 23696.2 1016.05   1
  -4  -2  -4 213781. 3459.60   1
  -2   4   4 211965. 3136.41   9
  -2   4   2 255840. 3461.01   9
  -4  -2  -2 248344. 3782.04   7
   4   2  -2 253391. 3498.36   2
  -2   4   2 255202. 3611.85   3
   4   2   0 45245.0 761.436   3
  -2   4   0 44130.1 1056.34  11
  -2   4   0 45592.0 930.906   2
  -4  -2   0 42095.0 1120.78   7
  -2   4   0 47112.8 995.724   8
  -2   4   0 41350.0 922.896   3
   4   2   0 44286.1 748.819   2
   4   2   0 43308.0 979.854   9
  -4  -2   2 272862. 3983.25  11
   4   2   2 266776. 3644.23   3
   4   2   2 271849. 3904.06   9
  -2   4  -2 261672. 3784.09   2
  -2   4  -4 199484. 3246.22   2
  -4  -2   4 202016. 3251.63  11
  -4  -2   4 200165. 3349.31  10
   4   2   6 24260.0 1010.20   9
  -2   4  -6 23516.9 973.543   2
  -4  -2   6 25536.7 1070.41  10
   2  -4  -6 25568.6 1065.62   1
  -4  -2   6 24359.2 913.445  11
  -2   4  -8 115472. 2713.65   2
   4   2   8 115921. 2757.25   9
  -4  -2   8 107610. 2667.07   9
   2  -4  -8 104266. 2758.87   1
  -4  -2   8 109271. 2803.11  10
  -4  -2   8 108049. 2446.94  11
   2  -4 -10 25305.7 1392.36   1
   4   2  10 28381.7 1398.80   9
  -4  -2  10 26878.7 1368.43   9
  -2   4 -10 28503.6 1397.61   2
   4   2  12 3327.13 559.024   9
   2  -4 -12 3209.50 568.706   1
  -2   4 -12 3436.65 560.431   2
  -4  -2  12 3033.44 522.715   9
  -4  -2  14 1523.69 224.763   5
  -4  -2  14 1535.77 226.829  21
  -4  -2  14 1323.94 236.300  37
  -2   4 -14 894.197 284.162   2
  -4  -2  14 1588.47 263.183  20
   4   2  14 1095.54 183.485   5
   4   2  14 963.706 342.929   9
   4   2  14 1456.55 200.775  12
   2  -4 -14 1790.13 550.304   1
   4   2  14 1391.35 210.928  37
  -4  -2  14 930.289 292.858   9
   4   2  16 21673.6 759.346  37
  -4  -2  16 22906.9 908.408  20
   4   2  16 22469.4 779.299   5
  -4  -2  16 22234.1 811.650   5
  -4  -2  16 22050.7 896.236  37
  -4  -2  16 21337.4 788.687  21
   4   2  16 22657.6 786.961  12
   4   2  18 5508.17 362.524  12
  -4  -2  18 4737.13 311.719  12
   4   2  18 5032.92 342.066   5
  -4  -2  18 5054.29 356.440   5
   4   2  18 4939.38 319.189  37
  -4  -2  18 5075.00 396.923  37
   4   2  20 5563.01 312.412  12
   4   2  20 5599.06 296.789   4
  -4  -2  20 5804.14 351.399  37
  -4  -2  22 302.686 69.6566  37
  -4  -2  22 403.287 69.7029   4
   4   2  22 432.903 72.1805   4
  -3   4  21 2978.81 194.236   4
  -3   4  21 2953.57 213.682  37
   3  -4  21 2616.77 196.044  12
   3  -4  19 2127.66 237.148  12
  -3   4  19 2273.05 222.851   4
   3  -4  19 2203.11 233.655   5
   3  -4  19 2150.77 193.916  37
  -3   4  19 2148.43 372.825  27
  -3   4  19 2558.96 253.331  37
  -3   4  17 3670.98 284.980  12
  -3   4  17 3660.17 489.289  27
   3  -4  17 3410.54 293.548  37
   3  -4  17 3318.55 308.074   5
  -3   4  17 3900.76 343.699  37
  -3   4  15 9919.69 508.555   5
   3  -4  15 9153.71 1041.68   9
  -3   4  15 9906.35 477.936  12
  -3   4  15 8836.02 947.661   3
   3  -4  15 9347.54 525.236   5
   3  -4  15 10069.7 538.785  37
  -3   4  15 9081.60 532.137  37
   4   3 -13 15180.6 1174.05   2
  -3   4  13 15039.8 603.740   5
   3  -4  13 13366.5 1204.09   9
  -3   4  13 14267.5 643.662  37
  -4  -3 -13 14208.5 1249.61   1
  -3   4  13 15890.8 858.715  27
  -4  -3 -11 13385.6 1095.47   1
  -3   4  11 13425.3 881.360   9
   3  -4  11 13454.7 1090.64   9
   4   3 -11 14538.3 1027.22   2
   3  -4   9 15681.4 1075.04   9
   4   3  -9 16301.9 981.885   2
  -3   4   9 15696.9 840.603   9
   3  -4   9 14942.7 1015.70  10
  -3   4   9 16995.7 1090.49  11
  -4  -3  -9 15436.0 1022.11   1
  -3   4   7 97716.5 2564.47  11
   3  -4   7 103253. 2618.88   9
  -4  -3  -7 93607.0 2442.10   1
   4   3  -7 98723.8 2325.02   2
   3  -4   7 95675.8 2461.29  10
  -3   4   7 99209.2 2091.86   9
  -4  -3  -5 86962.4 2019.00   1
   4   3  -5 84115.5 1851.80   2
  -3   4   5 84055.0 1625.53   9
  -3   4   3 54741.1 1187.47   3
  -3   4   3 54372.5 977.190   9
  -4  -3  -3 55513.8 1273.98   7
   4   3  -3 52843.2 1153.52   2
   4   3  -1 12442.1 383.256   2
  -3   4   1 12949.8 560.715   8
  -3   4   1 13104.5 589.940  11
  -4  -3  -1 12775.4 586.155   7
  -3   4   1 12226.9 450.550   2
  -3   4   1 11842.9 438.545   3
   4   3   1 13194.0 520.895   9
  -3   4  -1 11829.2 425.673   2
  -4  -3   1 12209.5 379.423   8
   4   3   1 12494.1 382.533   3
  -3   4  -1 11686.0 475.050  11
  -3   4  -1 12312.5 445.406   3
   4   3   1 12343.3 415.835   2
   4   3   3 60043.5 1196.90   3
  -4  -3   3 60088.2 1339.82  11
  -3   4  -3 58622.7 1253.97   2
   3  -4  -5 78482.7 1906.82   1
  -4  -3   5 76025.3 1898.59  10
  -4  -3   5 81054.5 1732.81  11
  -3   4  -5 78984.7 1783.04   2
   4   3   5 78142.0 1851.58   9
   3  -4  -7 99987.7 2538.63   1
  -4  -3   7 106274. 2625.98  10
   4   3   7 111246. 2527.22   9
  -4  -3   7 103603. 2245.21  11
  -3   4  -7 104815. 2443.16   2
  -3   4  -9 14698.8 932.976   2
  -4  -3   9 14628.3 1005.43  10
  -4  -3   9 14351.7 970.091   9
   4   3   9 16284.8 981.233   9
   3  -4  -9 14055.4 960.434   1
   3  -4 -11 14069.7 1093.39   1
  -4  -3  11 12713.9 1024.30   9
  -3   4 -11 13019.0 1006.57   2
   4   3  11 13462.5 1015.14   9
   4   3  13 14690.9 596.528  37
   3  -4 -13 15416.9 1296.10   1
   4   3  13 14627.7 584.934   5
   4   3  13 15444.6 607.440  12
   4   3  13 14609.3 1161.39   9
  -4  -3  13 14639.4 697.234  20
  -3   4 -13 14959.7 1205.01   2
  -4  -3  13 15659.7 741.476  37
  -4  -3  13 14633.2 1184.11   9
   4   3  15 10173.3 505.937   5
  -4  -3  15 10542.2 614.745  37
   4   3  15 8863.06 926.743   3
   4   3  15 10203.3 508.681  37
  -4  -3  15 9556.14 539.178  21
   4   3  15 10685.3 1051.38   9
   4   3  15 10403.5 515.886  12
  -4  -3  15 10525.7 567.578   5
  -4  -3  15 10043.1 591.283  20
  -4  -3  17 3521.78 357.320  37
  -4  -3  17 3611.39 309.469  21
   4   3  17 3648.69 294.330  37
   4   3  17 3362.40 295.397   5
   4   3  17 3480.15 299.570  12
  -4  -3  17 3226.39 311.872   5
   4   3  19 2394.29 221.933   4
  -4  -3  19 2342.84 232.215   5
  -4  -3  19 2165.26 197.533  12
   4   3  19 2237.95 219.993  12
   4   3  19 2466.82 205.018  37
  -4  -3  19 2433.10 263.341  37
  -4  -3  21 2806.17 189.637   4
  -4  -3  21 2850.56 215.777  37
   4   3  21 3106.58 191.380   4
   4   3  21 2808.03 192.670  12
   4  -4  22 63.6335 49.0032   4
  -4   4  22 82.1739 51.9637  37
   4  -4  22 54.3219 51.6459  12
   4  -4  20 484.054 120.675   5
   4  -4  20 453.539 117.420  12
  -4   4  20 524.478 113.137   4
  -4   4  20 668.179 147.827  37
   4  -4  18 5030.44 349.397   5
  -4   4  18 5205.57 378.159  37
  -4   4  18 4960.98 337.949   4
   4  -4  18 5454.99 376.852  12
  -4   4  16 3391.93 307.217   5
   4  -4  16 3374.13 296.690  37
   4  -4  16 3469.38 323.918   5
  -4   4  16 3154.92 333.264  37
  -4   4  14 2005.64 474.219   3
  -4   4  14 2250.07 274.109  37
   4   4 -14 1803.78 442.407   2
   4  -4  14 1538.00 429.531   9
  -4   4  14 2266.92 248.498   5
  -4   4  14 2356.12 262.587  21
  -4  -4 -14 2498.28 626.711   1
  -4   4  14 2707.31 389.620  27
   4   4 -12 8400.50 826.916   2
  -4  -4 -12 8672.58 950.213   1
   4  -4  12 8728.38 926.271   9
  -4   4  10 13507.0 1039.86  11
  -4   4  10 13088.1 793.266   9
   4   4 -10 14748.7 989.878   2
   4  -4  10 14953.4 1094.60   9
   4  -4  10 14901.7 1071.12  10
  -4  -4 -10 15400.6 1117.32   1
   4  -4   8 1358.44 333.192   9
   4  -4   8 1574.31 333.297  10
  -4   4   8 1400.93 234.682   9
  -4  -4  -8 1836.16 378.808   1
  -4   4   8 1954.86 382.359  11
   4   4  -8 1622.18 310.197   2
  -4  -4  -6 33316.7 1275.74   1
   4   4  -6 32163.9 1127.26   2
  -4   4   6 34138.4 954.624   9
  -4   4   6 35810.9 1399.18  11
   4  -4   6 32112.0 1222.01  10
   4  -4   6 35173.5 1341.16   9
  -4   4   4 58701.3 1671.45  11
  -4  -4  -4 60711.3 1394.18   7
  -4   4   4 56554.3 1058.98   9
  -4   4   4 57246.8 1336.11   3
   4  -4   4 60411.6 1555.70   9
   4   4  -4 60080.5 1358.88   2
  -4   4   2 15206.2 519.548   3
  -4  -4  -2 16326.4 685.114   7
   4   4  -2 15258.2 507.228   2
   4   4   0 479962. 6362.51   3
  -4   4   0 503761. 6364.78   2
  -4   4   0 461588. 6675.07  11
  -4   4   0 477850. 6710.40   8
   4   4   0 472144. 6349.09   2
  -4   4   0 503313. 6401.59   3
   4   4   0 472963. 6680.48   9
  -4   4  -2 10722.5 437.963  11
   4   4   2 11248.1 424.324   3
  -4   4  -2 10710.1 435.014   2
  -4   4  -4 54123.6 1315.02   2
   4   4   4 56443.7 1419.60   9
   4   4   4 53047.9 1266.61   3
  -4  -4   4 54441.9 1320.99  11
  -4  -4   6 34123.0 1290.44  10
  -4  -4   6 32639.8 1054.90  11
   4  -4  -6 34598.6 1266.60   1
  -4   4  -6 33542.3 1173.23   2
   4   4   6 34650.2 1216.28   9
  -4  -4   8 1020.66 310.148  10
  -4  -4   8 816.475 185.560  11
  -4   4  -8 783.691 274.947   2
   4   4   8 1160.64 307.017   9
   4  -4  -8 1018.20 258.149   1
  -4  -4  10 15116.6 1084.73   9
  -4   4 -10 17292.3 1073.34   2
   4   4  10 16113.8 1059.94   9
   4  -4 -10 16549.1 1109.26   1
  -4  -4  10 16449.6 1171.39  10
  -4   4 -12 8648.22 883.141   2
  -4  -4  12 8069.20 884.512   9
   4  -4 -12 8257.08 885.329   1
   4   4  12 7925.25 808.207   9
   4   4  14 1585.99 207.385   5
   4  -4 -14 1819.46 490.972   1
   4   4  14 1463.93 205.138  12
   4   4  14 1777.06 223.938  37
   4   4  14 2488.66 445.068  27
  -4   4 -14 2374.78 508.894   2
  -4  -4  14 1646.53 260.887  20
  -4  -4  14 1383.22 409.116   9
  -4  -4  14 2024.68 292.258  37
   4   4  14 1534.09 408.731   9
   4   4  14 2099.14 450.951   3
   4   4  16 3427.44 297.978   5
  -4  -4  16 3332.34 317.488  21
  -4  -4  16 3241.50 351.205  20
   4   4  16 3010.79 283.633  37
  -4  -4  16 3096.01 313.122   5
  -4  -4  16 3081.20 350.258  37
   4   4  16 3339.18 296.585  12
  -4  -4  18 4593.41 309.794  12
   4   4  18 4827.49 313.120  37
   4   4  18 4982.57 324.690   4
  -4  -4  18 4829.22 390.928  37
  -4  -4  18 4736.45 357.350   5
   4   4  18 5214.66 345.698  12
  -4  -4  20 635.676 127.450   5
  -4  -4  20 724.707 154.654  37
   4   4  20 525.866 112.002   4
   4   4  20 497.545 115.654  12
  -4  -4  20 444.646 87.6011  12
   4   4  20 422.292 95.3190  37
  -4  -4  22 247.932 58.2379   4
   4   4  22 167.729 53.2110   4
   4   5  21 2219.90 160.860   4
   4   5  21 2179.08 161.975  12
  -4  -5  21 1974.99 178.989  37
  -4  -5  19 56.5866 94.2282   5
  -4  -5  19 182.016 85.3295  12
   4   5  19 173.952 98.6212  12
  -4  -5  19 85.8331 117.321  37
   4   5  19-101.436 81.8942  37
   4   5  19 69.5067 92.3993   4
  -4  -5  17 146.720 106.335  21
  -4  -5  17 400.262 154.123  20
  -4  -5  17 584.004 200.462  37
   4   5  17 443.993 131.082   4
   4   5  17 455.849 123.362  37
   4   5  17 607.925 158.677  12
  -4  -5  17 479.322 137.109   5
   4   5  15 766.600 274.693   9
   4   5  15 1564.44 395.596   3
   4   5  15 702.478 277.820  27
   4   5  15 1092.56 183.902  37
  -4  -5  15 1110.78 260.795  37
   4   5  15 1091.43 176.172   5
  -4  -5  15 853.002 360.727   9
  -4  -5  15 1064.70 207.863  21
   4   5  15 1076.81 191.669  12
  -4  -5  15 1232.64 243.749  20
   4   5  13 895.053 167.419  12
   4   5  13 758.830 348.461   9
   5  -4 -13 889.082 393.556   1
   4   5  13 675.373 145.829  37
  -4  -5  13 820.947 212.596  37
   4   5  13 838.339 158.584   5
  -4  -5  13 361.756 235.087   9
  -5   4 -13 736.539 332.336   2
  -4  -5  13 879.950 205.539  20
   4   5  13 640.203 298.425   3
   4   5  11 10123.8 844.912   3
   4   5  11 9660.18 849.564   9
   5  -4 -11 10676.5 943.763   1
  -5   4 -11 9956.21 892.781   2
  -4  -5  11 9624.03 959.850   9
   4   5   9 1991.92 358.174   9
   5  -4  -9 2320.91 412.698   1
  -5   4  -9 2595.87 397.359   2
  -4  -5   9 2233.73 418.702  10
  -5   4  -7 50288.6 1562.83   2
  -4  -5   7 48610.7 1368.86  11
   4   5   7 50588.8 1515.98   3
   4   5   7 49038.2 1601.26   9
   5  -4  -7 49012.0 1626.51   1
  -4  -5   7 49678.5 1758.19  10
  -5   4  -5 5094.31 402.649   2
   4   5   5 5729.69 456.464   9
  -4  -5   5 5215.56 391.246  11
   4   5   5 5246.42 398.205   3
   5  -4  -5 5698.03 458.259   1
   4   5   3 189975. 2956.33   3
   4   5   3 187914. 3201.45   9
  -5   4  -3 188279. 2847.65  11
  -5   4  -3 188708. 2948.48   2
   4   5   1 306218. 4357.81   3
  -5   4  -1 310615. 4559.81  11
  -5   4  -1 311338. 4251.61   2
   4   5   1 307702. 4413.14   2
   5  -4   1 315018. 4482.92   9
  -5   4   1 330080. 4473.18   2
   4   5  -1 312594. 4503.50   2
  -5   4   1 324110. 4430.26   3
   4   5  -1 311513. 4573.61   3
   5  -4   3 185484. 3210.34   9
  -4  -5  -3 188666. 3168.59   7
  -5   4   3 191887. 3528.99  11
   4   5  -3 190722. 2994.56   2
  -5   4   3 190240. 2942.03   3
   5  -4   5 3668.30 403.350   9
   4   5  -5 3619.27 339.252   2
   5  -4   5 3712.31 373.552  10
  -5   4   5 3649.83 229.668   9
  -4  -5  -5 3825.06 324.587   7
  -5   4   5 3086.30 328.123   3
  -5   4   5 2948.49 400.020  11
  -5   4   7 55502.3 1927.20  11
  -5   4   7 52169.4 1305.52   9
   5  -4   7 51280.5 1704.74  10
  -4  -5  -7 52046.3 1821.89   1
   5  -4   7 53533.0 1823.29   9
   4   5  -7 53753.9 1602.10   2
   4   5  -9 2233.03 375.475   2
  -5   4   9 2159.37 410.293  11
  -4  -5  -9 2822.51 488.070   1
   5  -4   9 1800.54 376.048  10
  -5   4   9 2218.76 292.671   9
   5  -4   9 2479.04 459.500   9
   4   5 -11 11577.8 932.125   2
   5  -4  11 10962.3 1005.02   9
  -5   4  11 11830.6 1057.15  11
  -4  -5 -11 10631.4 1003.97   1
  -5   4  13 1026.11 188.002  37
  -5   4  13 1057.62 279.288  27
   5  -4  13 1330.20 426.740   9
   4   5 -13 753.657 315.768   2
  -4  -5 -13 741.629 353.439   1
  -5   4  13 897.830 167.027  21
  -5   4  13 1005.54 179.374   5
  -5   4  13 928.674 199.739  20
  -5   4  13 1028.40 311.837   3
   5  -4  15 1372.60 209.459   5
  -5   4  15 1383.84 212.577  21
  -5   4  15 1283.70 217.800  37
  -5   4  15 766.077 287.055   3
  -5   4  15 1111.60 197.402   5
  -5   4  15 1853.53 357.346  27
   5  -4  15 2041.27 506.814   9
  -5   4  17 934.340 279.180  27
   5  -4  17 696.046 166.614   5
  -5   4  17 548.370 185.089  37
  -5   4  19 50.5656 87.7956   4
   5  -4  19-25.4682 97.6438  12
   5  -4  19-5.93840 96.5500   5
  -5   4  19 97.1582 114.701  37
   5  -4  21 1928.52 172.997  12
  -5   4  21 2078.23 159.605   4
  -5   4  21 1816.88 165.313  37
   5  -4  21 2007.85 153.308   4
  -3  -5  22 482.090 72.3140   4
   3   5  22 444.250 67.6596   4
   3   5  20 3801.67 245.061   4
   3   5  20 3450.85 221.034  37
  -3  -5  20 3400.02 267.939  37
  -3  -5  20 3363.98 216.567  12
  -3  -5  20 3422.32 256.151   5
   3   5  20 3266.62 230.952  12
   3   5  18 2488.76 239.168   4
  -3  -5  18 2235.90 257.347   5
  -3  -5  18 2178.84 276.775  37
   3   5  18 2456.68 238.414  37
   3   5  18 2132.44 224.003  12
   3   5  16 2885.89 275.860  37
  -3  -5  16 2711.82 314.810  20
   3   5  16 2976.04 286.109  12
  -3  -5  16 2783.30 305.416   5
  -3  -5  16 2963.37 341.657  37
   3   5  16 3508.99 519.685  27
  -3  -5  14 5695.35 469.124  37
   3   5  14 5704.58 373.937   5
  -5   3 -14 4819.76 735.904   2
  -3  -5  14 5365.49 432.972  20
   3   5  14 5148.33 360.590  12
   3   5  14 4754.39 683.454   9
   3   5  14 4924.55 358.581  37
   5  -3 -14 5108.29 775.470   1
   3   5  14 5938.37 743.736   3
  -3  -5  14 6045.33 855.782   9
   3   5  12 3810.20 561.478   9
  -3  -5  12 4024.17 648.182   9
   5  -3 -12 3640.79 609.410   1
   3   5  12 4693.94 619.487   3
  -5   3 -12 3615.57 569.205   2
   5  -3 -10 112405. 3084.87   1
   3   5  10 110478. 2948.55   9
  -3  -5  10 109658. 3267.83  10
  -5   3 -10 115684. 3044.86   2
  -3  -5  10 113148. 3259.68   9
   3   5   8 70816.4 2043.57   9
  -5   3  -8 71314.5 2060.35   2
  -3  -5   8 70506.3 2277.67  10
   5  -3  -8 70182.2 2087.49   1
  -5   3  -6 2410.55 322.954   2
   3   5   6 2056.48 297.195   9
   5  -3  -6 2443.49 325.890   1
   3   5   6 2463.22 303.948   3
  -3  -5   6 2471.23 255.806  11
   3   5   4 110298. 2062.08   3
  -5   3  -4 112010. 2074.75   2
  -5   3  -4 109352. 1712.64  11
   5  -3  -4 110457. 2148.73   1
   3   5   4 112199. 2203.02   9
   3   5   2 81804.8 1520.97   3
  -5   3  -2 81819.9 1533.95  11
  -5   3  -2 81826.0 1411.64   2
   5  -3   0 426461. 5608.01   9
   3   5   0 429516. 5908.96   2
  -5   3   0 431527. 5656.21   3
  -5   3   0 448963. 5659.42   2
  -5   3   0 456831. 6154.73  11
   3   5   0 438091. 5917.90   3
  -5   3   2 76640.6 1465.79   7
   3   5  -2 75425.7 1465.73   2
  -3  -5  -2 79037.4 1697.38   7
  -5   3   2 79185.3 1367.03   3
   5  -3   2 77280.5 1554.97   9
  -5   3   4 112880. 1756.19   7
   5  -3   4 104585. 2218.74   9
   3   5  -4 104623. 2012.40   2
   5  -3   4 104026. 2082.80  10
  -5   3   4 98191.4 1596.08   9
  -3  -5  -4 108254. 1934.44   7
  -5   3   4 103926. 2356.22  11
  -3  -5  -6 2257.91 350.450   1
  -5   3   6 1755.19 149.867   7
   5  -3   6 1951.01 300.700  10
  -5   3   6 1681.35 316.910  11
   3   5  -6 1878.29 282.222   2
  -5   3   6 1736.08 205.333   9
   5  -3   6 1661.65 306.611   9
  -5   3   8 75994.7 2360.75  11
   3   5  -8 82989.4 2226.66   2
  -5   3   8 78692.1 1879.44   9
   5  -3   8 78565.7 2381.05   9
   5  -3   8 80171.3 2281.29  10
  -3  -5  -8 80796.8 2448.61   1
   3   5 -10 114020. 2991.87   2
  -5   3  10 112294. 3212.45  11
  -5   3  10 110471. 2638.86   9
  -3  -5 -10 114399. 3315.29   1
   5  -3  10 117186. 3269.01   9
  -3  -5 -12 3843.62 656.121   1
   3   5 -12 3111.47 532.136   2
   5  -3  12 4072.65 615.824   9
   3   5 -14 5944.70 770.140   2
  -5   3  14 6050.03 408.607  21
   5  -3  14 5749.85 395.584   5
  -5   3  14 5972.88 388.173   5
  -5   3  14 5555.14 426.654  37
  -5   3  14 5859.85 767.323   3
   5  -3  14 5175.43 774.902   9
  -5   3  14 6357.48 475.391  20
  -3  -5 -14 5878.85 886.945   1
  -5   3  14 6631.83 563.561  27
  -5   3  16 3053.42 288.656   5
  -5   3  16 3742.37 468.514  27
  -5   3  16 2886.80 321.668  37
   5  -3  16 2792.91 274.862   5
   5  -3  18 2571.10 263.575  12
   5  -3  18 2632.57 257.637   5
  -5   3  18 2575.72 240.823   4
  -5   3  18 2286.55 270.142  37
  -5   3  18 2716.82 388.592  27
  -5   3  20 3860.99 282.020  37
  -5   3  20 3805.02 245.257   4
   5  -3  20 3913.36 270.493  12
   5  -3  22 367.142 73.2509  12
  -5   3  22 489.206 77.4937  37
  -2  -5  21 798.700 95.7361  12
   2   5  21 1128.40 125.860   4
   2   5  21 799.525 103.734  12
  -2  -5  21 857.715 124.537  37
   2   5  19 408.860 114.025  12
  -2  -5  19 749.027 146.484  12
   2   5  19 680.543 148.457   4
   2   5  19 623.310 127.291  37
  -2  -5  19 747.541 166.450   5
  -2  -5  19 735.220 170.019  37
  -2  -5  17 8890.16 503.184   5
   2   5  17 9167.45 455.755   4
   2   5  17 9027.58 465.955  12
   2   5  17 10450.1 844.742  27
  -2  -5  17 8434.72 536.090  37
   2   5  17 9127.93 478.936  37
   2   5  15 2147.11 248.140  12
   2   5  15 1813.67 237.077  37
   2   5  15 2161.04 251.181   5
   2   5  15 2505.88 524.437   9
  -2  -5  15 2086.13 288.273  20
  -2  -5  15 1993.41 288.318  37
  -2  -5  15 1687.09 496.676   9
   2   5  15 1997.75 461.652   3
   2   5  13 3635.68 290.761  12
   2   5  13 3391.16 298.441  37
  -2  -5  13 3277.58 360.308  37
   2   5  13 4221.93 491.420  27
  -2  -5  13 3446.12 639.830   9
   2   5  13 3317.46 555.703   9
  -2  -5  13 3874.30 344.151  20
   2   5  13 3685.64 290.224   5
  -5   2 -13 3715.58 621.324   2
   5  -2 -13 2975.36 561.390   1
   2   5  13 3883.02 576.963   3
  -2  -5  11 27587.3 1595.97   9
  -5   2 -11 27000.2 1488.19   2
   5  -2 -11 26422.4 1471.98   1
   2   5  11 27863.9 1394.81   9
  -2  -5  11 27387.3 1604.42  10
  -2  -5   9 7482.34 758.305  10
   5  -2  -9 7342.12 687.977   1
   2   5   9 7653.79 665.197   9
  -5   2  -9 7961.30 700.932   2
  -2  -5   7 52321.9 1168.29  11
  -2  -5   7 47865.5 1734.26  10
  -5   2  -7 52712.1 1626.75   1
   2   5   7 48314.8 1535.47   9
   5  -2  -7 53783.6 1636.58   1
   5  -2  -5 117418. 2338.98   1
  -5   2  -5 110376. 1701.16  11
  -2  -5   5 114251. 1974.89  11
   2   5   5 116291. 2306.50   9
   2   5   5 114242. 2252.03   3
  -5   2  -3 461234. 6189.01   2
   2   5   3 461921. 6399.94   9
  -5   2  -3 467865. 6087.98  11
   2   5   3 454066. 6252.85   3
  -5   2  -1 102602. 1806.47  11
   2   5   1 98832.1 1727.53   3
   2   5   1 93495.6 1742.06   2
   2   5   1 97188.5 1857.82   9
  -5   2  -1 98615.3 1451.78   2
  -5   2   1 101036. 1806.51   7
   2   5  -1 95332.1 1780.31   3
  -5   2   1 101005. 1480.92   3
   5  -2   1 98244.7 1659.48   9
   2   5  -1 99299.9 1741.91   2
  -5   2   3 480004. 6135.80   7
  -5   2   3 444339. 6560.43  11
   5  -2   3 446931. 6190.73  10
   5  -2   3 465606. 6408.22   9
  -5   2   3 436577. 5745.65   9
   2   5  -3 454171. 6223.60   2
  -2  -5  -3 456315. 6111.67   7
   5  -2   5 123753. 2577.70   9
  -5   2   5 121818. 2110.27   7
  -5   2   5 122681. 2122.81   9
  -5   2   5 125978. 2673.05  11
   2   5  -5 118137. 2373.53   2
   5  -2   5 124118. 2459.28  10
   5  -2   7 49992.1 1617.68  10
  -5   2   7 57591.3 1812.27  11
  -5   2   7 52255.9 1230.77   7
  -5   2   7 49246.9 1372.42   9
   2   5  -7 54527.3 1639.41   2
  -2  -5  -7 53074.2 1805.71   1
   5  -2   7 48762.0 1699.03   9
  -5   2   9 8511.38 618.597   9
  -5   2   9 8751.53 776.480  11
  -2  -5  -9 7773.06 764.809   1
   5  -2   9 9089.11 790.617   9
   2   5  -9 8323.77 716.454   2
  -5   2  11 27758.3 1288.47   9
   5  -2  11 27191.3 1523.17   9
   2   5 -11 28962.2 1465.36   2
  -2  -5 -11 27961.7 1627.00   1
  -5   2  11 29148.2 1524.20  11
  -5   2  13 3481.32 391.679  27
  -5   2  13 2641.99 264.530   5
  -2  -5 -13 2623.72 575.114   1
  -5   2  13 2695.18 266.183  21
   2   5 -13 2843.83 508.618   2
   2   5 -13 3359.59 381.506   6
  -5   2  13 3250.30 336.824  20
   5  -2  13 2426.12 498.602   9
  -5   2  13 3052.93 320.699  37
  -5   2  15 2146.37 498.753   3
  -5   2  15 2450.09 259.709   5
  -5   2  15 2463.84 323.574  20
  -5   2  15 1955.51 275.484  37
   5  -2  15 2967.54 627.876   9
   5  -2  15 2381.23 262.168   5
  -5   2  15 2359.96 262.940  21
  -5   2  15 2791.94 407.068  27
  -5   2  17 10703.6 749.473  27
  -5   2  17 9415.21 489.541   5
   5  -2  17 8859.52 497.623  12
   5  -2  17 9060.61 479.641   5
  -5   2  17 8800.11 530.140  37
   5  -2  19 423.228 130.281   5
  -5   2  19 624.299 141.205   4
   5  -2  19 712.968 156.742  12
  -5   2  19 701.518 157.936  37
   5  -2  21 974.435 129.893  12
   5  -2  21 947.103 114.388   4
  -5   2  21 1041.12 122.553   4
  -5   2  21 1045.62 132.002  37
   1   5  22 872.334 92.6488   4
  -1  -5  22 764.811 92.7077   4
  -1  -5  20 671.928 140.470   5
  -1  -5  20 891.041 142.001  37
   1   5  20 952.240 140.501  37
   1   5  20 899.625 129.031  12
   1   5  20 1238.15 158.369   4
  -1  -5  20 688.765 120.889  12
  -1  -5  18 3135.76 311.362  37
   1   5  18 2731.36 253.939  12
   1   5  18 2909.98 268.539  37
  -1  -5  18 2643.45 279.855   5
   1   5  18 3673.05 537.522  27
   1   5  18 2861.20 260.387   4
  -1  -5  16 1638.71 266.385  37
   1   5  16 1577.94 224.023  37
   1   5  16 1713.90 221.209  12
   1   5  16 1806.68 229.203   5
  -1  -5  16 2052.35 265.263  20
  -1  -5  16 1936.09 258.852   5
   1   5  14 13340.8 570.301   5
   1   5  14 11745.0 1017.28   9
  -1  -5  14 12869.3 672.818  37
   5  -1 -14 10934.0 1083.04   2
   1   5  14 15087.0 918.927  27
  -5   1 -14 11776.3 1130.89   2
   1   5  14 12698.3 586.997  37
  -1  -5  14 11949.0 1176.27   9
   1   5  14 12465.6 547.789  12
   1   5  14 12126.5 1069.03   3
  -1  -5  14 12124.0 614.576  20
  -5   1 -12 11085.3 995.027   2
   1   5  12 11564.0 939.777   3
  -1  -5  12 11494.5 1081.46   9
   1   5  12 10916.1 899.996   9
   5  -1 -12 10927.8 988.672   1
  -1  -5  10 20859.8 1319.25  10
  -1  -5  10 22339.7 1360.56   9
   1   5  10 23171.8 1185.62   9
   5  -1 -10 22308.7 1264.99   1
  -5   1 -10 22838.8 1283.35   1
  -5   1  -8 6423.51 597.711   1
   5  -1  -8 6982.91 606.642   1
  -1  -5   8 5666.75 602.492  10
   1   5   8 5851.39 528.572   9
   5  -1  -6 11322.4 652.382   1
  -5   1  -6 11505.6 664.437   1
  -1  -5   6 10705.5 389.312  11
   1   5   6 10715.1 608.841   9
   1   5   4 162227. 2768.10   9
   1   5   4 161516. 2757.02   3
   5  -1  -4 164350. 2770.01   1
  -5   1  -4 164718. 2760.47   1
   5  -1  -2 557900. 7280.06   1
  -5   1  -2 579501. 7462.05  11
  -5   1  -2 562919. 7240.00   2
   1   5   2 578393. 7599.15   9
   1   5   0 70331.6 1376.39   3
   1   5   0 72819.6 1386.15   2
  -5   1   0 74419.7 1454.22  11
  -5   1   0 69509.7 1435.81   7
  -5   1   0 67387.5 1437.60   8
   5  -1   0 68499.8 1148.56   9
   1   5  -2 545288. 7319.27   2
  -5   1   2 554657. 7705.53   8
   5  -1   2 548538. 7368.85   9
  -5   1   2 543467. 7399.42   7
   5  -1   2 559880. 7150.56  10
  -5   1   4 156921. 2708.32   7
   5  -1   4 164451. 2775.94  10
  -5   1   4 168576. 3009.81  11
   5  -1   4 159721. 2905.85   9
  -1  -5  -4 161696. 2330.63   7
   1   5  -4 158404. 2772.09   2
  -1  -5  -6 12936.7 789.205   1
   1   5  -6 13304.6 715.512   2
  -5   1   6 13836.3 775.565  11
  -5   1   6 12565.1 614.099   9
   5  -1   6 12055.9 737.348   9
  -1  -5  -8 7813.34 715.075   1
   5  -1   8 7507.56 677.750   9
  -5   1   8 7872.29 579.739   9
  -5   1   8 8269.52 677.868  11
   1   5  -8 7836.27 643.382   2
  -1  -5 -10 19430.7 1261.67   1
   5  -1  10 19258.0 1189.01   9
  -5   1  10 17717.1 1099.27  11
   1   5 -10 20513.5 1165.69   2
  -5   1  10 19048.2 1036.15   9
  -5   1  12 10814.5 856.828   9
   1   5 -12 10932.8 952.452   2
  -1  -5 -12 11393.2 1084.43   1
   5  -1  12 12627.3 1072.05   9
  -5   1  14 10513.5 552.656  21
  -5   1  14 11630.0 622.640  37
   5  -1  14 11065.8 1114.89   9
  -5   1  14 11727.4 642.729  20
  -1  -5 -14 12849.0 1275.26   1
  -5   1  14 11122.9 545.714   5
  -5   1  14 11866.5 726.261  27
   5  -1  14 10528.8 529.234   5
   1   5 -14 11054.3 1040.32   2
  -5   1  16 1704.64 236.016   5
   5  -1  16 2270.16 260.704  12
  -5   1  16 1921.20 242.009  21
  -5   1  16 2305.38 294.665  37
   5  -1  16 1844.89 229.165   5
  -5   1  16 2517.40 365.457  27
   5  -1  18 2967.91 278.434  12
   5  -1  18 2799.00 268.226   5
  -5   1  18 3307.46 414.122  27
  -5   1  18 2520.95 258.773   5
  -5   1  18 2729.09 301.343  37
  -5   1  20 588.030 133.223  37
   5  -1  20 1029.44 156.974  12
  -5   1  20 759.736 123.681   4
   5  -1  20 792.673 125.690   4
  -5   1  22 838.039 83.9758   4
   5  -1  22 761.116 92.4973  12
  -5   1  22 608.476 89.1332  37
   5  -1  22 894.670 83.9945   4
   0   5  21 964.506 124.004   4
   0  -5  21 896.204 107.401  37
   0  -5  21 1156.01 143.376  12
   0  -5  21 1081.35 137.332   5
   0   5  21 949.668 117.220  37
   0  -5  19 1337.39 195.245  37
   0   5  19 1248.33 159.488  12
   0  -5  19 1211.86 180.429  12
   0   5  19 1313.14 182.711   4
   0   5  19 1382.93 188.572  37
   0  -5  19 1471.68 214.464   5
   0   5  17 1366.76 249.879  12
   0  -5  17 955.419 198.824   5
   0   5  17 1361.45 214.869  37
   0  -5  17 1462.70 228.557  37
   0   5  15 5119.34 381.534  37
   0  -5  15 4811.02 783.568   9
   0   5  15 5623.22 575.984  27
   0   5  15 4725.19 359.915   5
   0   5  15 4525.54 675.533   3
   0  -5  15 5046.30 413.300  37
   0   5  15 4896.44 355.329  12
   0   5  13 3659.92 580.437   3
   0   5  13 3353.19 528.683   9
   0  -5  13 3647.35 350.793  37
   0   5  13 3576.33 281.521  12
  -5   0 -13 4312.73 683.119   2
   0   5  13 3745.36 321.050  37
   5   0 -13 4024.53 635.809   2
   0   5  13 3917.41 302.248   5
   0  -5  13 3821.78 668.871   9
   0  -5  11 20878.2 1404.39   9
   0  -5  11 20565.7 1372.89  10
  -5   0 -11 20713.6 1309.02   1
   0   5  11 20976.6 1157.91   9
   5   0 -11 20058.9 1259.80   1
   5   0  -9 924.183 264.973   1
   0  -5   9 556.894 263.641  10
  -5   0  -9 755.136 252.582   1
   0  -5   9 865.148 270.969   9
   0   5   9 947.556 240.086   9
  -5   0  -7 72166.9 1968.37   1
   5   0  -7 70647.1 1908.55   1
   0   5   7 70686.1 1803.80   9
   0  -5   7 67512.5 2053.03  10
   5   0  -5 32676.2 1023.44   1
   0   5   5 33076.6 1028.72   3
   0   5   5 32263.9 971.028   9
  -5   0  -5 32080.5 1045.35   1
  -5   0  -3 28081.0 768.756   1
   0   5   3 27454.2 797.939   9
   5   0  -3 27626.2 748.736   1
  -5   0  -1 140997. 2325.51   7
   0   5   1 133876. 2175.21   2
   0   5  -1 143109. 2012.25   8
   0   5  -1 134139. 2233.87   2
  -5   0   1 134822. 2363.03   8
   5   0   1 138738. 2173.83   9
  -5   0   1 142252. 2409.53   7
   0   5  -3 32304.4 876.926   2
  -5   0   3 31746.5 986.571  11
   5   0   3 31693.6 922.200   9
  -5   0   5 32524.2 1121.66  11
   0   5  -5 31889.2 1035.74   2
   5   0   5 30281.5 1082.91   9
   0   5  -7 78282.1 2051.54   2
  -5   0   7 78237.2 2089.58  11
  -5   0   7 80755.1 1967.08   9
   5   0   7 79667.2 2139.99   9
   0  -5  -7 78555.9 2255.26   1
   0  -5  -9 1027.17 324.104   1
   5   0   9 760.204 270.350   9
   0   5  -9 873.540 287.981   2
  -5   0   9 1020.69 258.662   9
  -5   0   9 949.213 281.728  11
  -5   0  11 21177.6 1189.21   9
   0  -5 -11 19398.4 1344.50   1
   5   0  11 20097.3 1284.03   9
   0   5 -11 22482.6 1287.06   2
  -5   0  13 3004.07 332.888  20
  -5   0  13 3686.83 402.238  27
   5   0  13 4806.46 703.190   9
   0  -5 -13 4183.78 724.026   1
  -5   0  13 2972.26 288.461  21
   0   5 -13 3902.61 608.095   2
   5   0  13 3394.87 285.261   5
  -5   0  13 3320.65 331.831  37
   0   5 -13 4284.70 406.350   6
  -5   0  13 3679.43 306.466   5
  -5   0  15 4842.69 434.090  20
   5   0  15 5075.51 771.066   9
   5   0  15 4543.29 352.239  12
  -5   0  15 4630.00 357.139   5
  -5   0  15 4710.19 370.212  21
  -5   0  15 5636.32 529.955  27
  -5   0  15 4737.36 412.460  37
   5   0  15 4804.98 350.705   5
  -5   0  17 1001.34 175.899  21
  -5   0  17 993.492 178.039   5
  -5   0  17 1353.71 237.043  37
   5   0  17 775.055 171.824  12
   5   0  17 1025.58 172.772   5
  -5   0  19 1136.05 199.842  37
   5   0  19 1398.39 195.530  12
  -5   0  21 890.547 134.786  37
   5   0  21 986.431 118.650   4
   5   0  21 829.028 123.658  12
  -5   0  21 1106.43 122.777   4
  -1   5  22-6.92477 51.9741   4
   1  -5  22 80.0513 55.2533   4
  -1   5  20 1616.53 172.535   4
   1  -5  20 1647.56 183.641  12
   1  -5  20 1671.86 195.952   5
  -1   5  20 1662.19 181.247  37
  -1   5  20 1510.28 153.219  12
   1  -5  20 1724.76 166.655  37
  -1   5  18 5120.33 324.224  12
  -1   5  18 6066.29 608.843  27
   1  -5  18 5173.17 365.030  37
  -1   5  18 5343.38 373.774  37
   1  -5  18 5342.78 378.388   5
  -1   5  18 5146.27 344.919   4
  -1   5  16 15629.0 615.054  12
  -1   5  16 15925.4 679.591  37
   1  -5  16 15782.3 709.771  37
   1  -5  16 16240.0 699.486   5
  -1   5  16 16328.0 659.180   5
  -1   5  14 14194.4 631.981  37
  -1   5  14 15203.9 614.853   5
  -1   5  14 14048.7 1164.16   3
  -1   5  14 14754.1 588.228  12
   1  -5  14 14358.8 687.096  37
   1  -5  14 13948.7 1292.70   9
   5   1 -14 13556.0 1168.16   2
  -5  -1 -14 14883.6 1288.13   2
   5   1 -12 21276.8 1334.00   2
  -1   5  12 22293.2 1318.08   3
   1  -5  12 22968.3 1520.01   9
  -1   5  12 21550.7 1233.06   9
  -5  -1 -12 21565.0 1430.43   1
   1  -5  10 26359.2 1469.09  10
   5   1 -10 27498.2 1379.53   1
   1  -5  10 27396.5 1512.26   9
  -1   5  10 24949.4 1184.68   9
  -5  -1 -10 25714.6 1392.41   1
   1  -5   8 4326.21 554.011   9
  -1   5   8 4595.38 438.511   9
  -5  -1  -8 4721.19 514.004   1
   1  -5   8 4993.62 578.743  10
   5   1  -8 4862.26 504.598   1
  -5  -1  -6 18425.1 867.181   1
   5   1  -6 17747.4 816.898   1
  -1   5   6 20363.0 1029.66  11
  -1   5   6 17411.9 734.363   9
  -5  -1  -4 85615.8 1771.47   1
   5   1  -4 86737.3 1720.35   1
  -1   5   4 80866.3 2050.85  11
  -1   5   4 87386.6 1663.36   9
  -1   5   4 83005.8 1729.10   3
  -1   5   2 163798. 2534.91   9
  -5  -1  -2 168793. 2437.56   1
  -5  -1  -2 161990. 2763.17   7
  -1   5   2 168310. 2687.77   2
  -1   5   0 54006.4 1173.13   3
  -5  -1   0 56864.2 1322.26   7
  -1   5   0 55158.6 1162.40   2
  -1   5   0 54764.9 1093.70   8
  -1   5  -2 161138. 2590.64   2
  -5  -1   2 163412. 2477.65  10
   5   1   2 168138. 2659.75   9
  -5  -1   2 171938. 2817.32  11
  -5  -1   2 164090. 2770.71   8
  -1   5  -4 86630.9 1808.36   2
  -5  -1   4 89616.4 1872.47  10
  -5  -1   4 87256.9 1918.57  11
  -1   5  -6 17603.8 853.507   2
   5   1   6 18606.6 889.826   9
  -5  -1   6 19545.1 881.883  11
   1  -5  -6 19830.0 967.534   1
  -5  -1   8 3945.53 446.508   9
   5   1   8 4680.34 530.130   9
  -5  -1   8 4059.88 454.257  11
  -1   5  -8 4570.15 497.718   2
   1  -5  -8 4363.74 538.427   1
   5   1  10 23406.5 1314.71   9
  -5  -1  10 26580.0 1259.92  11
  -1   5 -10 25802.4 1324.69   2
   1  -5 -10 24927.0 1416.01   1
  -5  -1  10 25348.6 1276.60   9
   1  -5 -12 20347.7 1434.30   1
  -1   5 -12 23498.0 1400.37   2
  -5  -1  12 21580.9 1302.77   9
   5   1  12 21659.7 1378.40   9
  -5  -1  14 14525.2 660.669  21
   1  -5 -14 16429.2 1409.37   1
  -5  -1  14 17999.2 865.583  27
   5   1  14 14469.8 614.116  12
  -5  -1  14 14672.3 733.814  20
   5   1  14 16185.1 630.321  37
   5   1  14 14506.5 599.972   5
   5   1  14 13692.5 1194.18   9
  -5  -1  14 14715.5 720.809  37
  -5  -1  14 14570.6 633.586   5
  -1   5 -14 14543.6 1233.04   2
  -5  -1  16 15788.9 752.157  37
  -5  -1  16 16627.8 784.389  20
   5   1  16 15168.1 649.721  12
  -5  -1  16 15682.2 675.840  21
   5   1  16 16525.1 648.151   5
   5   1  16 16286.8 623.289  37
  -5  -1  16 15415.6 664.937   5
  -5  -1  16 14757.7 592.548  12
  -5  -1  18 4863.75 346.919   5
   5   1  18 4950.30 352.288  12
   5   1  18 5221.67 342.543   5
  -5  -1  18 5047.46 402.139  37
  -5  -1  18 5042.17 335.534  21
  -5  -1  20 1289.59 155.506   4
  -5  -1  20 1184.22 170.144  37
   5   1  20 1420.56 172.782  12
   5   1  20 1214.30 146.551   4
   5   1  22 10.1921 44.4681  12
   5   1  22-70.8349 45.3514   4
  -5  -1  22 15.8477 37.9473   4
  -5  -1  22-64.4305 55.0617  37
  -2   5  21 416.086 93.8162   4
  -2   5  21 438.885 98.2578  37
   2  -5  21 372.121 97.4497  12
  -2   5  19 370.357 97.2188  12
   2  -5  19 463.708 140.081  12
   2  -5  19 270.616 118.520   5
  -2   5  19 431.541 140.612  37
  -2   5  19 78.4813 257.443  27
  -2   5  19 208.497 105.213   4
   2  -5  19 305.509 102.745  37
  -2   5  17 12988.8 606.980  37
   2  -5  17 11743.5 562.692  37
  -2   5  17 12015.3 515.043  12
   2  -5  17 12585.3 602.088   5
   2  -5  15 18206.6 1494.03   9
  -2   5  15 19604.7 770.470  37
  -2   5  15 20240.2 733.752   5
   2  -5  15 19741.1 793.632  37
  -2   5  15 18888.7 681.277  12
  -2   5  15 19925.4 1413.59   3
   5   2 -13 3340.12 596.940   2
  -2   5  13 4325.31 470.769  27
  -2   5  13 2783.23 508.676   3
  -2   5  13 4162.46 348.273  37
  -2   5  13 3564.56 300.381   5
  -2   5  13 3858.83 288.787  12
   2  -5  13 4124.57 360.394  37
  -5  -2 -13 2611.73 527.058   1
   2  -5  13 2856.66 571.691   9
   2  -5  11 11493.3 1037.03   9
   2  -5  11 11565.2 1023.83  10
  -2   5  11 12016.4 845.513   9
  -5  -2 -11 10987.9 990.491   1
   5   2 -11 12379.9 963.045   2
  -2   5   9 10474.4 698.873   9
  -5  -2  -9 9950.90 817.595   1
   2  -5   9 9598.19 837.453  10
   2  -5   9 11479.0 934.941   9
   5   2  -9 10018.4 755.400   2
  -2   5   7 67614.5 2132.75  11
   2  -5   7 63057.5 1981.48  10
  -5  -2  -7 68085.6 1949.35   1
   5   2  -7 64857.4 1835.94   1
  -2   5   7 65940.9 1639.74   9
  -2   5   5 70330.3 1683.58   3
  -5  -2  -5 75938.5 1795.08   1
  -2   5   5 72734.2 1510.17   9
  -2   5   5 71843.3 2003.36  11
  -2   5   3 120226. 2120.49   3
  -5  -2  -3 121901. 2322.89   7
  -5  -2  -3 123514. 2158.54   1
  -2   5   3 123084. 1996.83   9
   5   2  -3 120231. 2017.84   2
  -2   5   1 274610. 4175.91   8
  -2   5   1 290403. 4095.26   2
  -5  -2  -1 286934. 4348.03   7
   5   2  -1 286258. 3709.36   2
  -2   5   1 285798. 4056.41   3
  -2   5  -1 289034. 4025.34   8
  -5  -2   1 270101. 3988.02   8
  -2   5  -1 267402. 4189.55  11
  -2   5  -1 286435. 4100.49   3
   5   2   1 283963. 3681.05   3
  -2   5  -1 281492. 4016.32   2
   5   2   1 289623. 4093.80   9
  -2   5  -3 113070. 2030.70   2
  -5  -2   3 114601. 2167.41  11
  -5  -2   3 120337. 2075.76  10
  -5  -2   5 73227.9 1748.81  11
  -2   5  -5 74378.6 1739.34   2
  -5  -2   5 75553.8 1832.04  10
   5   2   5 77029.7 1856.43   9
   5   2   7 66495.7 1924.88   9
   2  -5  -7 67293.9 2011.83   1
  -5  -2   7 65508.3 1803.09  11
  -2   5  -7 67057.9 1851.86   2
  -5  -2   7 65067.4 1947.16  10
   2  -5  -9 10570.7 859.716   1
  -5  -2   9 10489.9 798.759   9
   5   2   9 10086.5 801.525   9
  -5  -2   9 10512.9 729.709  11
  -2   5  -9 9841.90 750.308   2
   2  -5 -11 11531.6 1012.73   1
   5   2  11 11563.1 948.156   9
  -2   5 -11 11204.7 915.645   2
  -5  -2  11 11045.0 915.911   9
  -2   5 -13 3336.48 581.948   2
   5   2  13 3418.04 587.575   9
  -5  -2  13 3474.19 361.085  20
   5   2  13 2939.89 270.520  12
   5   2  13 2736.06 259.594   5
   2  -5 -13 3233.48 603.000   1
  -2   5 -13 3139.73 344.248   6
  -5  -2  13 3421.97 360.832  37
  -5  -2  13 3727.12 584.332   9
  -5  -2  15 18568.7 829.338  20
  -5  -2  15 18242.5 824.940  37
   5   2  15 18243.8 703.817  12
  -5  -2  15 18067.0 724.566   5
   5   2  15 18365.2 1399.44   9
   5   2  15 16966.1 1269.02   3
   5   2  15 17904.4 681.286   5
  -5  -2  15 17470.5 732.610  21
   5   2  15 18494.1 676.197  37
  -5  -2  17 12784.3 585.957  21
  -5  -2  17 11829.9 515.135  12
   5   2  17 13080.9 578.267  12
  -5  -2  17 12860.1 654.725  37
   5   2  17 12623.3 527.660  37
   5   2  17 12949.3 568.207   5
  -5  -2  17 12186.5 577.573   5
   5   2  19 470.601 120.796   4
  -5  -2  19 366.972 114.372   5
  -5  -2  19 366.682 148.084  37
   5   2  19 625.590 137.839  12
  -5  -2  21 520.047 92.6828   4
   5   2  21 524.708 103.080  12
   5   2  21 617.233 98.1992   4
  -5  -2  21 495.240 108.051  37
  -3   5  22 142.493 61.1797   4
   3  -5  22 122.587 46.8853   4
   3  -5  20 578.995 132.260   5
  -3   5  20 589.792 129.317  37
  -3   5  20 553.911 118.496   4
   3  -5  20 631.516 127.143  12
   3  -5  18 4958.84 357.290  12
  -3   5  18 5220.99 340.415   4
   3  -5  18 5432.46 371.845   5
   3  -5  18 4760.99 316.367  37
  -3   5  18 5333.87 375.401  37
   3  -5  16 3180.12 310.039  37
  -3   5  16 2736.50 255.336  12
  -3   5  16 3114.09 312.566  37
   3  -5  16 2849.45 303.429   5
   3  -5  14 34296.6 2040.35   9
   5   3 -14 35048.0 1877.12   2
  -5  -3 -14 39861.2 2224.60   1
  -3   5  14 38093.1 1114.42  37
  -3   5  14 38426.3 1049.30   5
  -3   5  14 37817.7 1900.76   3
  -3   5  14 36688.8 973.276  12
   3  -5  14 36400.2 1098.59  37
   3  -5  12 6611.40 829.496   9
  -3   5  12 7233.44 761.234   3
   5   3 -12 6848.61 738.285   2
  -5  -3 -12 6897.51 832.350   1
   5   3 -10 1893.86 377.778   2
   3  -5  10 1631.80 392.261   9
   3  -5  10 2132.39 449.812  10
  -5  -3 -10 1702.27 389.050   1
  -3   5  10 1542.62 300.846   9
   3  -5   8 71052.8 2247.81  10
  -5  -3  -8 72164.2 2197.91   1
   3  -5   8 74829.2 2351.46   9
   5   3  -8 74285.2 2083.03   2
  -3   5   8 73799.6 2394.28  11
  -3   5   8 70634.2 1791.40   9
   5   3  -6 42519.4 1310.31   2
  -3   5   6 40762.3 1103.13   9
  -3   5   6 44154.3 1328.84   3
  -3   5   6 43662.6 1604.08  11
  -5  -3  -6 42750.1 1424.52   1
  -5  -3  -4 34154.8 1073.42   1
  -3   5   4 32028.3 799.059   9
   5   3  -4 36162.7 977.013   2
  -3   5   4 37835.2 1311.23  11
  -3   5   4 33679.3 990.483   3
  -5  -3  -4 32021.1 1057.14   7
  -3   5   2 10244.0 444.413   3
  -5  -3  -2 9877.82 545.027   7
   5   3  -2 10440.1 379.981   2
   5   3   0 23577.1 551.275   2
  -3   5   0 25392.1 788.277   8
  -3   5   0 23638.7 699.250   3
   5   3   0 22849.0 750.163   9
   5   3   0 25254.2 576.209   3
  -3   5   0 23786.7 690.075   2
  -3   5   0 24349.6 822.574  11
   5   3   2 9832.90 492.977   9
  -3   5  -2 11120.5 460.103   2
   5   3   2 10570.3 377.476   3
  -3   5  -2 11772.6 488.049  11
  -3   5  -4 33570.4 991.614   2
  -5  -3   4 32198.4 1052.92  10
   5   3   4 32524.2 1060.13   9
  -5  -3   4 34672.6 1064.42  11
   3  -5  -6 41473.9 1422.24   1
  -5  -3   6 39451.2 1252.45  11
  -3   5  -6 39330.8 1294.11   2
   5   3   6 38208.4 1325.01   9
  -5  -3   6 39547.5 1390.41  10
  -5  -3   8 70578.0 2214.11  10
  -5  -3   8 73175.2 1960.92  11
   3  -5  -8 67012.0 2149.25   1
   5   3   8 72572.2 2111.20   9
  -3   5  -8 72700.2 2066.65   2
  -3   5 -10 1492.28 348.950   2
  -5  -3  10 1809.72 388.750   9
   3  -5 -10 1574.79 368.959   1
   5   3  10 1752.64 396.706   9
  -3   5 -12 6032.74 704.708   2
   5   3  12 6431.20 773.251   9
   3  -5 -12 4997.46 707.677   1
  -5  -3  12 6194.43 743.882   9
   5   3  14 37536.7 1881.56   3
  -5  -3  14 39500.6 1246.11  37
  -5  -3  14 38804.6 1102.48   5
  -5  -3  14 38043.2 1215.01  20
   5   3  14 37977.7 1012.31  37
   5   3  14 38125.3 1049.13  12
   3  -5 -14 39001.9 2157.88   1
  -5  -3  14 38514.3 1999.28   9
   5   3  14 36440.6 1934.72   9
  -3   5 -14 39576.0 1988.46   2
  -5  -3  14 37603.3 1143.11  21
   5   3  14 37661.9 1016.88   5
  -5  -3  16 2745.27 303.787  21
   5   3  16 3168.42 291.243   5
   5   3  16 3316.61 281.455  37
  -5  -3  16 3036.44 346.887  20
  -5  -3  16 2646.02 281.518   5
  -5  -3  16 3146.69 353.408  37
   5   3  16 3156.46 298.970  12
   5   3  18 5577.60 321.917  37
   5   3  18 5611.82 362.507  12
  -5  -3  18 5189.93 345.267  21
  -5  -3  18 5687.73 424.259  37
   5   3  18 5176.85 326.105   4
  -5  -3  18 4819.18 301.025  12
  -5  -3  18 5405.57 361.334   5
   5   3  20 533.086 103.738   4
  -5  -3  20 629.365 125.322   5
   5   3  20 555.764 123.075  12
  -5  -3  20 390.473 129.535  37
  -5  -3  22 121.743 54.0140  37
  -4   5  21 2727.94 198.262  37
  -4   5  21 2628.19 177.374   4
   4  -5  21 2664.85 199.392  12
  -4   5  19 2516.97 404.060  27
   4  -5  19 2266.40 232.612  12
  -4   5  19 2631.20 254.332  37
  -4   5  19 2592.55 225.014   4
   4  -5  19 2423.51 240.452   5
   4  -5  17 346.400 133.626   5
  -4   5  17 237.936 144.043  37
  -4   5  17 118.961 111.139   4
  -4   5  17 304.450 237.250  27
   4  -5  15 3021.46 626.120   9
  -4   5  15 3835.43 624.410   3
  -4   5  15 4167.02 369.051  37
  -4   5  15 4992.58 540.097  27
  -4   5  15 4320.64 337.921   5
  -5  -4 -13 3247.11 629.989   1
  -4   5  13 3406.19 296.747  21
  -4   5  13 3761.96 597.660   3
  -4   5  13 3684.01 330.657  37
  -4   5  13 3631.68 296.266   5
  -4   5  13 4099.97 447.103  27
   4  -5  13 4460.34 727.737   9
   5   4 -13 3339.22 555.095   2
   5   4 -11 19297.4 1184.79   2
  -5  -4 -11 19711.0 1349.22   1
  -4   5  11 19125.4 1164.23   3
   4  -5  11 18668.6 1339.89   9
   4  -5   9 42572.1 1779.44  10
   5   4  -9 44319.4 1633.60   2
  -4   5   9 44815.6 1417.56   9
   4  -5   9 44674.8 1894.45   9
  -5  -4  -9 43365.7 1807.79   1
  -4   5   9 47273.6 1970.20  11
  -4   5   7 3876.84 432.867   3
   4  -5   7 4181.97 520.274   9
   5   4  -7 3957.73 420.112   2
  -5  -4  -7 4493.18 503.366   1
  -4   5   7 3491.85 313.223   9
  -4   5   7 4276.79 538.649  11
   4  -5   7 3743.18 472.242  10
  -4   5   5 21846.9 1074.13  11
   5   4  -5 21362.5 809.872   2
  -5  -4  -5 21454.4 934.883   1
  -4   5   5 20904.7 633.756   9
  -4   5   5 20040.3 821.753   3
  -4   5   3 57787.8 991.995   9
  -5  -4  -3 57479.2 1448.72   7
  -4   5   3 58353.0 1284.34   3
   5   4  -3 57358.6 1227.85   2
  -4   5   1 4515.94 396.922  11
  -5  -4  -1 4847.83 412.697   7
   5   4  -1 4422.43 255.107   2
  -4   5   1 4256.11 293.531   3
  -4   5   1 4790.03 305.663   2
  -4   5   1 4679.91 389.268   8
   5   4   1 3465.04 319.725   9
  -4   5  -1 3319.51 296.078  11
  -5  -4   1 3283.13 204.051   8
   5   4   1 3169.52 235.483   2
   5   4   1 3223.87 221.220   3
  -4   5  -1 3682.33 312.797   8
  -4   5  -1 3397.44 264.923   3
  -4   5  -1 2931.71 247.128   2
  -4   5  -3 55123.7 1265.60   2
   5   4   3 56453.3 1191.21   3
  -4   5  -3 59360.6 1174.72  11
   5   4   3 56714.4 1409.16   9
  -5  -4   5 19528.4 814.057  11
   5   4   5 19299.9 747.274   3
  -5  -4   5 19887.9 899.631  10
  -4   5  -5 18989.3 789.326   2
   5   4   5 19100.2 847.725   9
   4  -5  -7 5055.02 531.057   1
  -5  -4   7 4764.25 522.882  10
  -4   5  -7 4897.85 471.195   2
   5   4   7 4872.00 503.092   9
  -5  -4   7 5309.77 459.735  11
  -4   5  -9 43072.4 1643.32   2
   4  -5  -9 39481.4 1693.98   1
   5   4   9 42090.7 1649.22   9
  -5  -4   9 42745.7 1797.36  10
  -5  -4  11 16613.7 1220.94   9
   5   4  11 17397.6 1174.78   9
   4  -5 -11 18426.5 1266.40   1
  -4   5 -11 19056.8 1197.71   2
  -5  -4  13 4079.80 408.895  37
   5   4  13 3794.89 293.740   5
  -5  -4  13 3945.99 381.735  20
   5   4  13 5162.38 612.979  27
  -4   5 -13 3485.14 580.639   2
   5   4  13 4220.93 639.826   9
  -5  -4  13 4520.44 687.599   9
   5   4  13 4223.71 615.378   3
   5   4  13 3575.75 288.240  37
   4  -5 -13 2854.97 569.696   1
   5   4  13 3775.30 305.408  12
   5   4  15 3931.57 312.263  37
  -5  -4  15 3524.80 352.299  21
   5   4  15 2996.51 556.497   3
  -5  -4  15 4010.35 404.067  37
   5   4  15 3996.08 315.963   5
  -5  -4  15 3555.48 365.231  20
  -5  -4  15 3428.33 328.531   5
   5   4  15 3467.07 302.884  12
   5   4  15 3713.65 614.645   9
   5   4  17 232.291 113.240  37
  -5  -4  17 176.765 141.665  20
   5   4  17 339.369 154.002  12
  -5  -4  17 335.002 148.690   5
  -5  -4  17 52.0372 109.213  21
  -5  -4  17 349.200 170.661  37
   5   4  19 2356.64 223.228  12
   5   4  19 2272.39 208.113   4
   5   4  19 2293.18 194.722  37
  -5  -4  19 2318.54 271.577  37
  -5  -4  19 2204.95 222.561   5
  -5  -4  21 2481.31 169.392   4
  -5  -4  21 2508.99 201.106  37
   5   4  21 2781.45 176.331   4
   5   4  21 2451.86 179.221  12
  -5   5  20 160.515 85.5372   4
  -5   5  20 342.205 117.034  37
   5  -5  20 224.387 87.3398   5
   5  -5  20 57.5803 94.4602  12
  -5   5  20-1.86415 183.519  27
  -5   5  18 3693.07 289.160   4
  -5   5  18 4570.91 518.007  27
  -5   5  18 4827.51 362.627  37
   5  -5  18 3626.95 300.154   5
   5  -5  18 3539.15 309.010  12
   5  -5  16 4446.81 355.878   5
  -5   5  16 4883.50 545.784  27
  -5   5  16 4324.52 368.708  37
  -5   5  14 32110.1 935.792   5
  -5   5  14 30705.1 1726.88   3
  -5  -5 -14 32009.6 2019.99   1
  -5   5  14 35436.6 1359.92  27
  -5   5  14 29592.9 948.104  21
   5   5 -14 31249.4 1716.83   2
  -5   5  14 30616.4 997.238  37
   5  -5  14 31349.9 1943.73   9
  -5   5  12 5209.76 410.070  20
  -5   5  12 4324.95 616.151   3
   5  -5  12 4749.73 705.140   9
   5   5 -12 4085.61 581.392   2
  -5  -5 -12 5087.24 738.272   1
  -5   5  10 12363.1 893.042   3
   5   5 -10 13322.1 935.055   2
   5  -5  10 11518.2 951.474  10
  -5  -5 -10 14105.4 1094.18   1
   5  -5  10 12420.2 1023.52   9
  -5   5  10 12155.6 1070.55  11
  -5   5   8 1244.67 335.676  11
  -5  -5  -8 1326.95 335.189   1
  -5   5   8 1607.60 309.587   3
   5  -5   8 1493.55 369.682   9
   5  -5   8 1549.48 344.213  10
   5   5  -8 1246.97 272.794   2
  -5   5   8 1307.87 215.255   9
   5  -5   6 5881.91 550.682   9
  -5  -5  -6 4626.96 500.689   1
  -5   5   6 5284.72 437.727   3
  -5   5   6 5238.40 318.374   9
   5  -5   6 5407.05 514.609  10
  -5   5   6 5814.85 607.217  11
   5   5  -6 5212.53 443.939   2
   5  -5   4 15555.9 768.814   9
  -5   5   4 16855.2 660.672   3
  -5   5   4 17994.5 944.537  11
   5   5  -4 17194.7 662.432   2
  -5  -5  -4 14497.3 692.613   7
  -5   5   2 24049.6 986.266   8
   5   5  -2 24509.0 707.017   2
  -5   5   2 22199.4 953.857  11
  -5  -5  -2 26046.2 986.959   7
  -5   5   2 24786.5 727.112   3
  -5   5   0 64783.9 1609.91  11
  -5   5   0 69320.8 1328.80   2
  -5   5   0 68743.6 1345.77   3
  -5   5   0 69179.3 1627.10   8
   5   5   0 69095.0 1328.82   2
   5   5   0 67512.8 1334.20   3
  -5   5  -2 23279.3 704.814   2
   5   5   2 24190.9 690.181   3
  -5   5  -2 23126.6 769.537  11
   5   5   4 15002.4 724.986   9
  -5  -5   4 17443.5 761.021  11
  -5   5  -4 15023.2 644.332   2
  -5   5  -4 15378.3 478.656  11
   5   5   4 15690.3 626.964   3
   5   5   6 3811.28 424.466   9
   5  -5  -6 4028.74 446.485   1
  -5  -5   6 3916.49 379.669  11
  -5  -5   6 3798.94 449.834  10
  -5   5  -6 3534.90 381.266   2
   5   5   6 3873.07 379.081   3
   5   5   8 1514.90 280.360   3
  -5   5  -8 1437.58 295.660   2
   5  -5  -8 1270.74 308.882   1
  -5  -5   8 1314.29 250.894  11
  -5  -5   8 770.798 261.031  10
   5   5   8 1495.90 316.874   9
  -5   5 -10 10313.2 840.983   2
  -5  -5  10 9502.33 913.241  10
   5   5  10 10108.6 840.260   9
   5   5  10 9909.62 775.674   3
   5  -5 -10 10636.6 906.601   1
  -5  -5  12 4315.67 678.200   9
   5   5  12 4618.96 655.361   9
  -5   5 -12 4151.80 598.331   2
   5  -5 -12 4150.54 651.994   1
   5   5  12 5059.55 620.513   3
   5   5  14 30754.2 922.518  12
   5   5  14 30072.2 891.728   5
   5  -5 -14 31878.9 1927.60   1
  -5  -5  14 30341.4 1079.35  20
   5   5  14 29708.7 883.524  37
  -5   5 -14 28494.0 1701.85   2
   5   5  14 29572.2 1747.28   9
   5   5  14 28853.3 1600.38   3
  -5  -5  14 29468.8 1105.89  37
  -5  -5  14 27804.2 1801.89   9
  -5   5 -14 30516.0 927.391  34
   5   5  14 35558.7 1582.17  27
   5   5  16 4333.10 339.320  12
  -5  -5  16 4548.75 443.411  37
  -5  -5  16 4630.59 373.531   5
  -5  -5  16 4948.37 429.988  20
  -5  -5  16 4134.68 366.276  21
   5   5  16 4460.10 327.922  37
  -5  -5  18 3729.04 272.996  12
   5   5  18 4204.93 283.181  37
  -5  -5  18 3776.12 300.588  21
  -5  -5  18 4463.34 332.680   5
   5   5  18 4171.05 316.349  12
  -5  -5  18 3864.38 354.639  37
   5   5  18 4090.54 284.891   4
   5   5  20 93.2603 82.2680  12
  -5  -5  20 168.926 91.3755   5
  -5  -5  20 65.2528 101.785  37
   5   5  20 191.611 87.2604   4
   5   6  21 434.748 84.4707  12
   5   6  21 391.574 78.6958   4
  -5  -6  21 288.914 90.4079  37
  -5  -6  19 697.656 171.139  37
  -5  -6  19 846.980 130.257  12
   5   6  19 593.890 122.015  37
  -5  -6  19 743.835 147.588   5
   5   6  19 594.492 121.169   4
   5   6  19 458.148 117.449  12
  -5  -6  17 19162.8 811.806  20
  -5  -6  17 18572.7 718.248   5
   5   6  17 19445.2 665.347  37
   5   6  17 19991.5 661.544   4
   5   6  17 19110.7 698.412  12
  -5  -6  17 19405.7 843.893  37
  -5  -6  17 17609.0 717.466  21
  -5  -6  15 32012.2 1111.64  20
   5   6  15 32197.2 926.720  37
   5   6  15 32214.7 951.937  12
  -5  -6  15 30651.0 1153.57  37
  -5  -6  13 3504.02 662.622   9
   5   6  13 4901.41 334.032   5
  -6   5 -13 4462.67 338.597  34
  -5  -6  13 4366.13 401.505  20
   6  -5 -13 4121.03 662.627   1
  -6   5 -13 4300.32 677.661   2
   5   6  13 5102.69 621.648  27
   5   6  13 4847.50 629.087   3
   5   6  13 4399.45 657.541   9
  -5  -6  13 4984.88 447.195  37
   5   6  13 4811.00 345.859  12
   5   6  13 4565.41 330.419  37
  -6   5 -11 1269.64 337.257   2
   5   6  11 1093.72 259.744   3
  -5  -6  11 1081.73 367.658   9
   6  -5 -11 967.757 343.042   1
   5   6  11 1104.00 336.174   9
  -5  -6  11 917.039 375.083  10
  -6   5  -9 564.238 231.533   2
   5   6   9 69.2083 142.539   3
   6  -5  -9 245.935 205.544   1
   5   6   9 227.889 190.736   9
  -5  -6   9 587.393 282.409  10
   6  -5  -7 6918.29 626.359   1
   5   6   7 7000.83 603.198   9
  -6   5  -7 7420.43 570.990   2
  -5  -6   7 6185.00 499.426  11
   5   6   7 7159.89 544.399   3
  -5  -6   7 7194.98 670.709  10
   6  -5  -5 15412.0 783.995   1
  -6   5  -5 16341.3 731.148   2
   5   6   5 15747.8 700.475   3
  -5  -6   5 15905.5 759.734  11
   5   6   5 14996.6 803.326   9
  -6   5  -3 127864. 2259.42   2
  -6   5  -3 131876. 2314.91  11
   5   6   3 130700. 2632.85   9
   5   6   3 132148. 2290.43   3
   5   6   1 83073.8 1620.71   3
   5   6   1 84279.2 1893.39   9
   5   6   1 81857.5 1643.47   2
  -6   5  -1 80138.7 1826.78  11
  -6   5  -1 78566.0 1852.60   8
  -6   5  -1 82666.2 1522.07   2
  -6   5   1 78063.0 1519.49   2
   5   6  -1 81664.3 1627.49   3
  -6   5   1 81725.9 1956.54  11
  -6   5   1 80180.3 1519.52   3
   6  -5   1 74109.0 1498.99   9
   5   6  -1 77320.7 1554.09   2
  -6   5   1 79486.0 1941.76   8
  -6   5   3 124964. 2171.05   3
  -5  -6  -3 121109. 2505.43   7
   6  -5   3 121507. 2413.71   9
  -6   5   3 122822. 2755.98  11
   5   6  -3 122006. 2202.75   2
  -6   5   5 12926.1 637.650   3
  -5  -6  -5 13361.6 676.644   7
  -6   5   5 13857.9 899.807  11
   6  -5   5 13618.1 791.029   9
   5   6  -5 13533.4 647.978   2
  -6   5   7 8058.71 769.394  11
  -5  -6  -7 8262.85 719.817   1
   6  -5   7 8068.41 703.585   9
  -6   5   7 7675.59 568.061   3
   6  -5   7 8023.44 667.163  10
   5   6  -7 7672.81 572.255   2
   6  -5   9 224.880 184.801  10
   6  -5   9 230.932 223.181   9
  -6   5   9 98.1209 134.602   3
   5   6  -9 150.556 146.001   2
  -6   5   9 56.7770 197.586  11
  -5  -6  -9 384.053 226.844   1
  -5  -6 -11 1584.09 440.819   1
  -6   5  11 1299.16 327.036   3
   5   6 -11 1592.77 369.955   2
  -6   5  11 1652.87 455.146  11
   6  -5  11 1081.81 368.298   9
  -6   5  13 4663.63 358.489  21
  -6   5  13 4498.01 621.745   3
  -6   5  13 5818.33 535.840  27
  -5  -6 -13 4728.12 793.937   1
  -6   5  13 4812.54 412.975  20
  -6   5  13 5004.30 398.156  37
   5   6 -13 5501.27 475.267   6
  -6   5  13 5031.37 346.578   5
   5   6 -13 4110.60 600.511   2
   6  -5  13 4131.90 715.413   9
  -6   5  15 30044.1 1009.45  37
   6  -5  15 29152.4 941.820   5
   6  -5  17 19799.5 717.420   5
  -6   5  17 19437.6 763.606  37
  -6   5  17 20492.0 693.538   4
  -6   5  19 582.144 143.933  37
   6  -5  19 605.365 134.183   5
  -6   5  19 725.391 132.345   4
   6  -5  19 539.450 126.840  12
  -6   5  21 419.610 93.4366  37
   6  -5  21 608.184 106.021  12
  -6   5  21 419.273 81.6166   4
   6  -5  21 418.136 75.3444   4
  -4  -6  20 435.133 84.9671  12
  -4  -6  20 611.235 126.793   5
  -4  -6  20 626.543 132.521  37
   4   6  20 483.280 110.307  12
   4   6  20 473.664 102.810   4
   4   6  18 5131.26 326.937  37
   4   6  18 5138.59 326.288   4
   4   6  18 5123.85 336.896  12
  -4  -6  18 5085.49 406.262  37
  -4  -6  18 4785.92 350.966   5
   4   6  16 13854.4 594.094  12
   4   6  16 13297.9 575.986  37
  -4  -6  16 13525.8 641.852  21
   4   6  16 13412.4 561.207   4
  -4  -6  16 13949.6 651.602   5
  -4  -6  16 14028.8 736.810  37
  -4  -6  16 14024.6 693.427  20
  -6   4 -14 12201.6 1110.54   2
  -4  -6  14 13381.0 730.455  37
   4   6  14 12843.0 571.047  12
  -4  -6  14 12596.4 1231.68   9
   4   6  14 12469.9 553.307   5
   6  -4 -14 12893.7 1195.63   1
  -4  -6  14 13444.5 689.586  20
   4   6  14 11894.0 1033.04   3
   4   6  14 14330.1 1028.25  27
   4   6  14 11370.7 1066.83   9
   4   6  14 13129.3 569.474  37
   6  -4 -12 1995.21 460.447   1
   4   6  12 1841.36 414.117   9
  -4  -6  12 1727.81 479.113   9
   4   6  12 2015.55 416.843   3
  -6   4 -12 1529.77 394.063   2
  -6   4 -10 28434.0 1410.16   2
  -4  -6  10 29919.4 1634.32  10
   6  -4 -10 28955.3 1487.06   1
   4   6  10 31032.7 1465.85   9
   4   6  10 31510.0 1408.66   3
  -6   4  -8 53182.8 1716.91   2
   4   6   8 52397.1 1772.60   9
   4   6   8 54181.2 1696.98   3
  -4  -6   8 52149.6 1960.13  10
   6  -4  -8 50448.8 1786.72   1
   4   6   6 16690.0 785.817   3
   4   6   6 16089.4 853.660   9
  -6   4  -6 16930.2 802.072   2
   6  -4  -6 16473.5 844.415   1
  -4  -6   6 17002.6 744.799  11
   4   6   4 71482.3 1567.13   3
  -6   4  -4 72214.6 1545.36   2
   4   6   4 72773.3 1760.36   9
   6  -4  -4 71152.8 1658.13   1
  -6   4  -4 71803.5 1372.24  11
   4   6   2 221557. 3365.54   3
   4   6   2 221682. 3657.61   9
  -6   4  -2 222723. 3470.01  11
  -6   4  -2 213117. 3183.62   2
  -6   4   0 128882. 2473.98  11
   4   6   0 127904. 2214.13   2
  -6   4   0 127741. 1998.76   3
   6  -4   0 124394. 1907.53   9
   4   6   0 127780. 2222.42   3
  -6   4   0 134936. 2023.45   2
  -6   4   2 213260. 3791.69  11
  -6   4   2 214815. 3126.30   3
   6  -4   2 206646. 3339.36   9
   4   6  -2 206130. 3258.16   2
  -4  -6  -2 207707. 3672.38   7
   6  -4   4 72832.0 1811.15   9
  -4  -6  -4 70704.0 1626.30   7
   4   6  -4 72507.8 1608.59   2
  -6   4   4 73027.0 1543.67   3
   6  -4   6 16473.5 853.545  10
   4   6  -6 16713.1 795.061   2
  -6   4   6 15178.1 529.473   9
   6  -4   6 16008.3 913.416   9
   6  -4   8 50528.9 1819.51  10
  -4  -6  -8 55605.2 2034.16   1
   6  -4   8 52016.6 1943.27   9
   4   6  -8 57258.1 1766.77   2
  -6   4   8 52690.4 2046.80  11
  -6   4  10 26696.6 1558.11  11
  -4  -6 -10 28777.6 1610.81   1
   4   6 -10 29466.6 1412.00   2
   6  -4  10 30140.7 1583.97   9
  -6   4  12 2059.18 274.896  20
   4   6 -12 1628.99 393.920   2
   6  -4  12 1906.32 482.890   9
  -6   4  12 1753.02 401.652   3
  -6   4  12 2112.69 259.431  37
  -4  -6 -12 1929.51 532.086   1
  -6   4  14 12384.0 596.072  21
  -6   4  14 14565.8 847.810  27
  -6   4  14 13609.0 668.381  37
   6  -4  14 11380.2 1146.24   9
  -6   4  14 12718.2 562.724   5
  -6   4  14 11268.9 1033.27   3
   4   6 -14 11831.7 1060.80   2
  -4  -6 -14 13362.0 1315.00   1
  -6   4  16 13739.6 660.012  37
   6  -4  16 13534.1 608.238   5
   6  -4  18 5015.90 349.687  12
  -6   4  18 5257.26 381.028  37
   6  -4  18 4268.08 317.858   5
  -6   4  18 4660.68 312.810   4
  -6   4  18 5628.92 565.600  27
  -6   4  20 543.628 102.394   4
  -6   4  20 653.458 140.641  37
   6  -4  20 642.418 126.303  12
  -6   4  20 546.294 263.687  27
   3   6  21 332.981 83.5971   4
   3   6  21 328.291 85.9177  12
  -3  -6  21 478.069 98.3974  37
   3   6  19 1041.32 148.875  37
  -3  -6  19 1006.54 173.926   5
  -3  -6  19 1131.99 196.098  37
   3   6  19 1514.89 182.434  12
  -3  -6  19 977.334 149.083  12
   3   6  17 4851.97 341.458  12
  -3  -6  17 4029.18 359.567   5
  -3  -6  17 5136.12 427.788  37
   3   6  17 5005.33 347.526  37
   3   6  17 4612.67 328.007   4
  -3  -6  17 5274.11 406.140  20
  -3  -6  15 7553.56 545.602  37
   3   6  15 7441.02 434.260  12
  -3  -6  15 6048.11 880.992   9
   3   6  15 6652.56 800.720   3
  -3  -6  15 7374.80 505.875  20
   3   6  15 7046.48 428.539  37
   3   6  15 8055.95 749.742  27
   3   6  15 6674.20 841.175   9
   3   6  13 11591.3 523.322  12
   3   6  13 11582.5 528.045  37
  -3  -6  13 11845.8 617.449  20
  -3  -6  13 12336.8 1190.00   9
  -6   3 -13 12694.6 1101.91   2
   3   6  13 12048.4 529.613   5
  -3  -6  13 11482.2 667.842  37
   6  -3 -13 10023.7 1027.45   1
   3   6  13 12374.3 1015.29   3
   3   6  13 11147.5 996.463   9
  -6   3 -11 33806.9 1613.99   2
  -3  -6  11 34328.1 1842.62  10
   3   6  11 32052.5 1550.98   9
   6  -3 -11 33160.4 1655.85   1
  -3  -6  11 33995.5 1833.52   9
   3   6  11 34025.2 1559.70   3
   3   6   9 18592.8 1024.33   3
  -3  -6   9 18237.5 1190.76  10
   3   6   9 18703.9 1048.88   9
   6  -3  -9 19121.0 1100.28   1
  -6   3  -9 18325.8 1034.99   2
  -6   3  -7 21868.1 986.958   2
  -3  -6   7 23864.3 820.226  11
   6  -3  -7 21682.7 1022.61   1
   3   6   7 22167.3 1028.12   9
  -3  -6   7 21509.0 1132.20  10
   3   6   7 23320.0 1004.46   3
   6  -3  -5 128764. 2538.66   1
  -6   3  -5 127161. 2418.28   2
  -3  -6   5 122933. 2289.95  11
   3   6   5 130495. 2446.05   3
   3   6   5 127557. 2551.44   9
  -6   3  -5 120255. 1896.47  11
  -6   3  -3 81240.6 1515.32   2
   3   6   3 82218.8 1810.23   9
   3   6   3 80073.9 1615.94   3
  -6   3  -3 80372.7 1555.15  11
  -6   3  -1 6921.76 418.632  11
   3   6   1 8101.43 417.334   3
  -6   3  -1 7519.94 291.490   2
   3   6   1 7154.41 409.437   2
   3   6  -1 7000.08 392.040   2
  -6   3   1 6840.42 423.051   7
   6  -3   1 6659.46 335.114   9
  -6   3   1 7218.26 291.844   3
   3   6  -1 7648.14 421.730   3
  -6   3   1 5921.60 443.559  11
  -6   3   3 90453.5 1685.31   7
  -6   3   3 85293.4 1581.03   3
   3   6  -3 83141.7 1709.07   2
   6  -3   3 82696.9 1820.43   9
  -6   3   3 91880.5 2110.59  11
  -3  -6  -3 85592.1 1798.81   7
   6  -3   5 115743. 2542.14   9
  -6   3   5 123379. 2017.90   7
  -3  -6  -5 119973. 2133.19   7
  -6   3   5 110691. 1851.71   9
  -6   3   5 116503. 2743.45  11
   6  -3   5 116295. 2404.56  10
   3   6  -5 119697. 2352.86   2
   6  -3   7 25029.5 1187.35   9
  -6   3   7 24368.3 838.086   9
   6  -3   7 23234.6 1081.91  10
  -3  -6  -7 25396.6 1258.30   1
  -6   3   7 25093.9 1268.91  11
   3   6  -7 25775.6 1074.50   2
  -6   3   9 17656.2 834.872   9
  -3  -6  -9 16378.7 1134.41   1
  -6   3   9 18397.7 1182.49  11
   6  -3   9 18039.0 1141.27   9
   3   6  -9 18374.6 1054.49   2
   6  -3  11 32839.2 1712.91   9
  -3  -6 -11 31909.6 1799.39   1
   3   6 -11 32436.8 1582.90   2
  -6   3  11 34803.6 1797.64  11
  -6   3  13 11128.0 556.649  21
  -3  -6 -13 12927.6 1249.04   1
   6  -3  13 11518.1 1099.11   9
  -6   3  13 12474.1 750.550  27
  -6   3  13 11314.5 517.757   5
  -6   3  13 11694.5 602.505  37
   3   6 -13 11252.5 1007.72   2
  -6   3  13 12379.2 640.734  20
   3   6 -13 12007.5 709.622   6
   6  -3  15 7211.32 945.595   9
  -6   3  15 8046.47 480.816  21
  -6   3  15 7888.26 455.219   5
  -6   3  15 6854.93 849.421   3
   6  -3  15 7732.46 449.476   5
  -6   3  15 9112.09 689.794  27
  -6   3  15 7803.70 510.209  37
   6  -3  17 4603.60 340.144   5
   6  -3  17 4471.03 355.261  12
  -6   3  17 4857.23 387.482  37
  -6   3  19 1159.65 161.784   4
   6  -3  19 1251.33 168.795   5
   6  -3  19 1137.09 181.709  12
  -6   3  19 682.006 170.084  37
  -6   3  21 220.701 70.8361   4
   6  -3  21 303.371 87.8855  12
   6  -3  21 278.700 72.5474   4
  -6   3  21 230.355 89.8223  37
  -2  -6  22 1902.40 126.321   4
   2   6  22 2311.20 133.741   4
   2   6  20 1431.53 161.956   4
  -2  -6  20 1583.46 182.201  37
  -2  -6  20 1402.40 177.105   5
   2   6  20 1331.43 153.712  37
   2   6  20 1364.79 150.070  12
  -2  -6  20 1227.51 152.606  12
   2   6  18 1684.08 200.368   4
  -2  -6  18 1514.31 233.930  37
  -2  -6  18 1497.91 217.943   5
   2   6  18 1717.61 207.687  37
   2   6  18 1561.15 189.698  12
  -2  -6  16 207.991 142.947  20
  -2  -6  16-71.4552 166.469  37
   2   6  16 193.504 115.779  37
   2   6  16-31.6957 96.8253   4
   2   6  16 120.502 95.1196  12
  -2  -6  16 152.548 138.839   5
   2   6  16-70.7300 276.719  27
   6  -2 -14 22673.9 1565.39   2
   2   6  14 24901.7 1497.63   3
  -2  -6  14 22570.4 1668.41   9
   2   6  14 23869.9 787.920  12
  -6   2 -14 22712.2 1553.57   2
   2   6  14 24501.8 793.355   5
   2   6  14 24356.2 817.271  37
  -2  -6  14 23414.8 890.004  20
  -2  -6  14 24480.3 984.554  37
   2   6  14 22783.1 1447.75   9
   2   6  12 4732.88 631.424   3
   6  -2 -12 4932.64 664.645   1
  -2  -6  12 5117.59 751.372   9
   2   6  12 5151.41 644.230   9
  -6   2 -12 5028.29 679.034   2
  -6   2 -10 12570.0 924.942   2
   2   6  10 12870.1 888.289   3
  -2  -6  10 11198.3 981.379   9
   6  -2 -10 12329.9 927.934   1
  -2  -6  10 11814.2 1015.48  10
   2   6  10 11704.3 855.874   9
   2   6   8 30555.0 1235.66   3
  -6   2  -8 28348.0 1224.89   2
   2   6   8 30018.5 1235.29   9
   6  -2  -8 29163.4 1281.53   1
  -2  -6   8 27268.1 1399.97  10
  -6   2  -6 16188.8 458.177  11
  -6   2  -6 17186.4 811.180   2
   6  -2  -6 17760.2 832.527   1
   2   6   6 18612.4 844.008   9
   2   6   6 18541.1 839.604   3
  -2  -6   6 19136.2 643.747  11
   2   6   4 64763.8 1543.50   9
   2   6   4 61910.7 1435.24   3
   6  -2  -4 60984.7 1421.17   1
  -6   2  -4 62428.7 1248.25  11
  -6   2  -4 61264.5 1379.39   2
   6  -2  -2 334025. 4588.93   1
  -6   2  -2 350867. 4861.88  11
   2   6   2 342860. 5020.18   9
  -6   2  -2 336945. 4490.76   2
   2   6   2 342270. 4813.75   3
  -6   2   0 742602. 9864.32   7
   2   6   0 746493. 9707.44   3
  -6   2   0 728696. 9856.45  11
   6  -2   0 736841. 9288.67   9
  -6   2   0 723448. 9150.28   2
  -6   2   2 332599. 5226.54   8
  -6   2   2 335940. 4798.31   7
   6  -2   2 326703. 4748.49   9
  -6   2   2 334757. 4428.90   3
   2   6  -2 333636. 4755.59   2
   6  -2   2 326604. 4513.95  10
  -2  -6  -4 65434.9 1286.77   7
  -6   2   4 61121.9 1710.24  11
  -6   2   4 64990.7 1166.76   9
   6  -2   4 63505.8 1605.43   9
   6  -2   4 64535.7 1492.87  10
   2   6  -4 62980.8 1494.78   2
  -6   2   4 64487.6 1389.17   7
  -6   2   6 22253.9 767.143   9
   2   6  -6 21067.7 921.566   2
   6  -2   6 22101.9 1016.44   9
  -6   2   6 22777.1 767.498   7
   6  -2   6 22403.1 954.725  10
  -6   2   6 22752.0 1106.20  11
   6  -2   8 27543.1 1303.47   9
  -6   2   8 24469.5 970.592   9
  -6   2   8 26196.1 1316.72  11
  -2  -6  -8 26235.0 1357.38   1
   2   6  -8 26070.0 1164.82   2
  -6   2  10 10354.0 715.834   9
  -2  -6 -10 10211.0 952.539   1
  -6   2  10 11283.1 939.662  11
   2   6 -10 10278.1 817.792   2
   6  -2  10 10733.3 908.433   9
  -2  -6 -12 4969.27 757.179   1
   6  -2  12 4310.75 646.492   9
   2   6 -12 5423.07 689.666   2
  -2  -6 -14 21557.1 1702.59   1
  -6   2  14 22568.4 823.515  21
  -6   2  14 23518.3 937.530  20
   2   6 -14 23019.3 1494.97   2
  -6   2  14 25506.0 1099.27  27
  -6   2  14 23123.4 884.258  37
   6  -2  14 23666.8 1629.77   9
   6  -2  14 21164.3 757.238   5
  -6   2  14 21670.0 767.753   5
   6  -2  16-19.0972 101.715   5
  -6   2  16-19.6110 134.880  37
  -6   2  16 196.763 114.996   5
  -6   2  16-130.865 126.871  21
   6  -2  16 38.3717 110.944  12
  -6   2  16 241.982 237.404  27
   6  -2  18 1598.22 200.858   5
   6  -2  18 1362.58 201.506  12
  -6   2  18 1526.13 233.110  37
  -6   2  18 1573.23 319.106  27
  -6   2  20 1667.56 197.585  37
  -6   2  20 1500.61 161.029   4
   6  -2  20 1733.35 189.312  12
   6  -2  20 1549.21 157.443   4
  -6   2  22 1792.07 133.026  37
   6  -2  22 2083.65 133.502  12
  -1  -6  21 853.916 110.168  12
   1   6  21 1010.79 122.640   4
  -1  -6  21 1065.09 119.180  37
  -1  -6  21 956.656 125.340   5
   1   6  21 1007.73 100.717  12
   1   6  19 1391.65 175.345   4
  -1  -6  19 1326.06 195.209  37
  -1  -6  19 1253.72 187.483   5
   1   6  19 1430.18 180.087  37
  -1  -6  19 1227.47 175.331  12
   1   6  19 987.012 149.862  12
  -1  -6  17 2522.06 303.179  37
   1   6  17 2703.45 278.783  37
   1   6  17 2236.84 238.443   4
   1   6  17 2741.02 471.766  27
   1   6  17 2409.16 244.253  12
  -1  -6  17 2422.21 281.535   5
   1   6  15 1981.16 234.044  12
  -1  -6  15 2250.56 301.809  37
   1   6  15 2422.84 283.572  37
  -1  -6  15 2295.90 277.060  20
   1   6  15 2753.91 526.228   3
  -1  -6  15 2799.50 623.364   9
   1   6  13 614.479 247.312   9
   6  -1 -13 746.707 417.645   2
   1   6  13 518.602 135.324  12
  -6   1 -13 737.050 318.330   2
   1   6  13 423.977 291.304  27
   1   6  13 348.673 244.666   3
   1   6  13 635.378 140.942   5
  -1  -6  13 664.905 186.876  37
   1   6  13 813.332 177.185  37
  -1  -6  13 190.521 244.492   9
   6  -1 -11 17853.9 1178.66   1
   1   6  11 17183.4 1075.08   9
  -1  -6  11 18462.1 1349.87   9
  -6   1 -11 18733.7 1210.88   2
  -1  -6  11 17587.7 1303.83  10
   1   6  11 18759.8 1147.98   3
   1   6   9 6123.99 590.092   3
  -6   1  -9 6222.17 630.375   1
   6  -1  -9 6053.82 601.933   1
  -1  -6   9 6376.89 701.772  10
   1   6   9 6662.13 597.120   9
  -1  -6   7 5855.02 616.971  10
   6  -1  -7 7365.82 578.941   1
   1   6   7 7286.95 559.451   3
   1   6   7 6074.70 501.604   9
  -6   1  -7 7114.78 574.683   1
  -6   1  -5 33498.1 866.604  11
   1   6   5 33089.6 1060.63   9
  -1  -6   5 31934.7 790.423  11
   6  -1  -5 32867.1 1049.38   1
   1   6   5 32968.7 1061.48   3
  -6   1  -5 32554.0 1067.70   1
   1   6   3 255489. 3951.58   3
   1   6   3 254133. 4066.45   9
  -6   1  -3 263606. 3789.73   2
   6  -1  -3 270918. 3841.81   1
  -6   1  -3 275011. 3933.60  11
  -6   1  -1 10523.3 502.279  11
  -6   1  -1 10487.3 547.545   7
   1   6   1 9863.89 478.826   2
  -6   1  -1 10331.8 238.751   2
   6  -1  -1 9234.65 254.651   1
   1   6  -1 12939.5 529.918   2
   1   6  -1 11741.1 311.764   8
  -6   1   1 11227.8 265.159   3
   6  -1   1 10823.9 279.454  10
  -6   1   1 11950.0 547.934   7
   6  -1   1 12605.9 456.132   9
  -6   1   1 13127.7 619.594   8
  -6   1   3 266415. 4079.56   7
   6  -1   3 265903. 3852.13  10
  -1  -6  -3 259664. 3822.68   7
   1   6  -3 260320. 3989.31   2
   6  -1   3 259341. 4072.38   9
  -6   1   5 28764.5 848.050   9
  -6   1   5 29361.6 969.470   7
   6  -1   5 29996.5 1097.54   9
   1   6  -5 29489.5 1025.28   2
  -6   1   5 30009.8 1153.46  11
  -1  -6  -7 8506.70 723.729   1
   6  -1   7 7235.78 615.585   9
   1   6  -7 8179.22 602.749   2
  -6   1   7 8820.23 693.988  11
  -6   1   7 7461.43 500.362   7
  -6   1   7 7802.56 524.522   9
  -6   1   9 6586.25 674.624  11
   1   6  -9 5653.62 583.588   2
   6  -1   9 5817.78 623.870   9
  -6   1   9 6035.82 529.098   9
  -1  -6  -9 5803.74 670.642   1
  -1  -6 -11 17309.9 1295.68   1
   1   6 -11 18409.1 1171.04   2
   6  -1  11 17199.6 1197.46   9
  -6   1  13 871.146 214.050  27
  -6   1  13 907.381 167.356   5
   1   6 -13 694.073 222.807   6
  -6   1  13 1002.03 215.684  20
  -1  -6 -13 496.718 275.407   1
  -6   1  13 1220.48 345.048  21
   6  -1  13 493.472 121.080   5
   1   6 -13 494.105 255.071   2
   6  -1  13 885.108 327.804   9
  -6   1  13 755.463 201.668  37
  -6   1  15 1755.69 268.702  37
  -6   1  15 2118.71 266.893  21
  -6   1  15 2054.25 257.438   5
   6  -1  15 2318.69 547.645   9
  -6   1  15 2223.11 361.645  27
  -6   1  15 2380.63 312.206  20
   6  -1  15 2173.40 254.838   5
   6  -1  17 2956.13 275.270   5
   6  -1  17 2579.16 273.437  12
  -6   1  17 3598.86 430.361  27
  -6   1  17 2728.53 274.041  21
  -6   1  17 2362.43 257.356   5
  -6   1  17 2864.96 318.187  37
   6  -1  19 1052.48 159.209   5
   6  -1  19 1178.78 176.140  12
  -6   1  19 1065.37 151.745   4
  -6   1  19 1085.60 188.061  37
  -6   1  21 880.847 106.959   4
   6  -1  21 1061.29 130.928  12
  -6   1  21 1315.54 153.965  37
   6  -1  21 1193.35 119.273   4
   0   6  22 808.082 87.7468   4
   0  -6  22 719.018 88.3863   4
   0   6  20 479.633 112.165   4
   0   6  20 508.031 99.7814  12
   0   6  20 512.414 112.179  37
   0  -6  20 583.572 117.624  37
   0  -6  20 553.420 120.404  12
   0  -6  20 431.396 122.662   5
   0   6  18 641.953 136.860   4
   0  -6  18 490.698 140.794   5
   0  -6  18 947.098 175.456  37
   0   6  18 986.514 324.702  27
   0   6  18 876.548 150.752  12
   0   6  18 745.741 162.382  37
   0   6  16 1466.35 217.016  37
   0   6  16 1506.14 198.052  12
   0  -6  16 1244.48 230.910  37
   0   6  14 3822.00 621.641   3
   0   6  14 2977.27 436.540  27
   0  -6  14 2729.20 321.205  37
   0   6  14 3056.16 299.684  37
   6   0 -14 2601.22 543.184   2
  -6   0 -14 2604.18 576.805   2
   0  -6  14 2763.26 665.159   9
   0   6  14 2129.52 241.641  12
   0   6  14 2539.22 260.796   5
   0   6  12 1288.70 282.806   9
  -6   0 -12 1283.98 397.384   2
   6   0 -12 1315.89 368.925   2
   0  -6  12 1791.01 446.122   9
   0   6  12 1580.40 388.667   3
   0  -6  10 10494.1 949.346  10
  -6   0 -10 10438.4 869.997   1
   6   0 -10 11380.0 886.473   1
   0   6  10 9087.08 739.347   9
   0  -6  10 9429.29 909.586   9
   0   6  10 11466.2 842.573   3
  -6   0  -8 6010.26 570.683   1
   0  -6   8 5320.36 612.560  10
   0   6   8 5549.83 534.062   3
   6   0  -8 6193.92 571.912   1
   0   6   8 5757.34 519.136   9
  -6   0  -6 3532.92 375.197   1
   0   6   6 2936.12 339.692   3
   0   6   6 2867.80 323.372   9
   6   0  -6 3299.79 352.710   1
   6   0  -4 88398.1 1739.00   1
   0   6   4 86388.5 1772.57   9
  -6   0  -4 86633.1 1753.59   1
   0   6   4 83967.8 1766.88   3
  -6   0  -2 360384. 4668.07   1
   0   6   2 340813. 5115.26   2
   6   0  -2 343564. 4634.01   1
   0   6   2 355034. 5052.01   9
  -6   0  -2 356256. 5303.82   7
  -6   0   0 630657. 8396.91   8
   0   6   0 613789. 8297.10   2
  -6   0   0 608231. 8484.75   7
  -6   0   0 638303. 8457.36  11
   6   0   0 621386. 8081.22   9
  -6   0   2 372638. 5360.99   7
  -6   0   2 352719. 5376.25   8
   6   0   2 368890. 5128.06   9
   0   6  -2 349766. 5102.72   2
   6   0   4 84708.6 1727.78   9
  -6   0   4 81802.2 1706.31   7
  -6   0   4 83365.2 1830.11  11
   0   6  -4 84122.6 1619.18   2
   0   6  -6 3878.97 401.637   2
   6   0   6 3860.17 415.537   9
  -6   0   6 4018.95 430.324  11
   0  -6  -8 5982.38 646.500   1
   6   0   8 6002.64 591.508   9
  -6   0   8 6721.90 557.799   9
   0   6  -8 5926.98 559.682   2
  -6   0   8 6167.40 594.926  11
  -6   0  10 9576.91 744.147   9
   0   6 -10 11839.2 882.078   2
   6   0  10 9625.34 838.972   9
  -6   0  10 10071.5 839.839  11
   0  -6 -10 9258.54 904.023   1
   0  -6 -12 1201.97 399.087   1
   6   0  12 795.332 355.895   9
   0   6 -12 1295.41 367.017   2
  -6   0  14 2761.88 318.633  37
   0  -6 -14 3118.83 647.591   1
  -6   0  14 2696.54 333.176  20
   6   0  14 3912.73 672.479   9
   6   0  14 2625.96 263.827   5
   0   6 -14 2318.49 513.588   2
  -6   0  14 2803.36 295.185  21
  -6   0  14 2991.57 394.573  27
  -6   0  14 2974.96 281.413   5
   6   0  16 1883.61 240.729  12
  -6   0  16 1466.47 215.652  21
  -6   0  16 1492.54 218.436   5
  -6   0  16 1714.41 274.646  37
  -6   0  16 1524.77 268.960  20
   6   0  16 1849.12 223.546   5
  -6   0  16 1782.86 334.154  27
  -6   0  18 652.540 177.682  37
  -6   0  18 776.880 163.541   5
   6   0  18 836.617 164.727   5
   6   0  18 470.600 141.408  12
   6   0  20 509.311 124.145  12
  -6   0  20 482.851 127.090  37
   6   0  20 587.435 106.649   4
  -6   0  20 741.325 122.389   4
   6   0  22 769.122 87.0182  12
  -6   0  22 511.651 83.0648  37
   1  -6  21 1610.32 154.627  12
  -1   6  21 1964.61 160.816   4
  -1   6  21 1941.65 162.733  37
   1  -6  21 2409.28 190.314   5
   1  -6  19 3351.83 275.236  12
   1  -6  19 3522.25 292.031   5
  -1   6  19 3796.49 285.838  37
  -1   6  19 3839.45 272.428   4
   1  -6  19 3405.45 260.566  37
  -1   6  19 3182.88 229.047  12
   1  -6  17 2982.30 306.580   5
   1  -6  17 2591.39 286.234  37
  -1   6  17 2421.83 233.142  12
  -1   6  17 2669.73 260.007   4
  -1   6  17 2725.53 290.798  37
  -1   6  15 18650.8 1066.50  27
  -1   6  15 14887.3 666.422  37
  -1   6  15 15096.0 606.447  12
  -1   6  15 16133.6 1237.07   3
   1  -6  15 15665.8 722.660  37
   1  -6  15 14675.2 1371.30   9
  -1   6  13 3855.75 323.423  37
   6   1 -13 3598.69 617.190   2
  -6  -1 -13 3271.44 620.768   2
  -1   6  13 4688.84 497.675  27
  -1   6  13 3597.35 289.695  12
  -1   6  13 3812.45 304.999   5
  -1   6  13 3587.33 572.887   3
   1  -6  13 3304.67 628.030   9
   1  -6  13 3629.96 358.268  37
   6   1 -11 4549.64 593.114   2
   1  -6  11 4821.54 709.366   9
   1  -6  11 4772.86 705.778  10
  -1   6  11 4969.01 598.403   3
  -6  -1 -11 4418.15 616.121   1
  -1   6  11 4857.79 548.926   9
   1  -6   9 14306.6 1044.42  10
  -1   6   9 13475.8 877.524   3
  -6  -1  -9 13364.1 933.694   1
  -1   6   9 14324.1 828.916   9
   6   1  -9 13460.8 900.411   1
   1  -6   9 14014.1 1039.78   9
  -1   6   7 8752.49 564.254   9
   1  -6   7 7069.04 667.317  10
   6   1  -7 9135.93 624.044   1
  -1   6   7 8670.51 614.895   3
  -6  -1  -7 8512.26 634.891   1
  -6  -1  -5 36529.4 1151.81   1
  -1   6   5 35623.6 1121.05   3
  -1   6   5 37820.9 1066.39   9
   6   1  -5 36562.7 1094.33   1
  -1   6   3 13784.8 772.420  11
  -1   6   3 14209.6 567.729   9
  -6  -1  -3 14797.4 547.179   1
  -6  -1  -3 13737.5 682.752   7
  -6  -1  -1 486998. 6010.82   1
   6   1  -1 478503. 5947.43   2
  -6  -1  -1 461071. 5927.11   2
  -1   6   1 501063. 6602.76   2
  -6  -1  -1 506378. 6838.97   7
  -6  -1   1 440780. 6330.15   8
   6   1   1 499741. 6236.17   9
  -6  -1   1 450261. 5743.46  10
  -1   6  -1 485114. 6282.05   2
  -6  -1   1 485162. 6616.72   7
  -1   6  -3 13352.8 581.504   2
  -6  -1   3 13547.7 539.163  10
  -6  -1   3 13571.5 651.203  11
   6   1   3 13419.2 606.652   9
  -1   6  -5 38267.6 1196.26   2
  -6  -1   5 39707.3 1297.70  11
  -6  -1   5 40225.5 1232.02  10
   6   1   5 39607.8 1283.27   9
   1  -6  -7 6731.77 634.865   1
   6   1   7 6714.74 591.883   9
  -6  -1   7 6446.04 564.214  11
  -1   6  -7 6624.21 548.596   2
  -6  -1   9 13318.6 864.515   9
   6   1   9 11726.2 875.838   9
   1  -6  -9 13813.7 1010.55   1
  -6  -1   9 13696.8 903.135  11
  -1   6  -9 13523.3 888.105   2
  -1   6 -11 5057.91 604.485   2
   1  -6 -11 4963.83 700.454   1
   6   1  11 5024.29 644.521   9
  -6  -1  11 5771.77 627.973   9
  -6  -1  13 3556.55 359.729  20
   6   1  13 3278.95 274.139   5
   6   1  13 3224.18 589.253   9
  -1   6 -13 3783.91 616.200   2
  -1   6 -13 3736.52 377.355   6
  -6  -1  13 4050.33 417.382  27
   1  -6 -13 3411.78 663.682   1
  -6  -1  13 3577.00 309.347   5
  -6  -1  13 3008.75 329.274  37
   6   1  15 14258.2 600.947   5
   6   1  15 14720.8 636.605  12
  -6  -1  15 14917.9 735.423  37
  -6  -1  15 14115.2 665.404  21
  -6  -1  15 15060.8 646.078   5
  -6  -1  15 15346.6 752.940  20
   6   1  15 14330.7 1270.62   9
  -6  -1  17 2459.15 257.477   5
   6   1  17 2221.98 236.372   5
   6   1  17 2676.82 269.674  12
  -6  -1  17 2643.67 281.650  21
  -1   6 -17 2371.22 248.734  34
  -6  -1  17 2857.03 321.986  37
  -6  -1  19 3726.04 275.153   5
   6   1  19 3712.93 253.421   4
   6   1  19 3557.42 281.807  12
  -6  -1  19 3791.43 321.353  37
   6   1  21 2273.94 177.934  12
  -6  -1  21 1867.43 147.437   4
  -6  -1  21 2012.10 185.281  37
   6   1  21 2046.01 152.531   4
  -2   6  22 654.906 79.6989   4
   2  -6  22 618.792 78.1948   4
  -2   6  20 536.747 113.051   4
  -2   6  20 782.982 142.785  37
   2  -6  20 673.047 134.747  12
   2  -6  20 820.439 145.290   5
   2  -6  18 1460.16 211.209   5
  -2   6  18 1737.55 387.817  27
  -2   6  18 1580.70 182.828  12
  -2   6  18 1275.72 182.076   4
  -2   6  18 1543.98 221.518  37
   2  -6  18 1335.01 192.385  37
   2  -6  16 4663.62 379.062  37
  -2   6  16 4761.06 379.730  37
  -2   6  16 4889.69 347.589   4
  -2   6  16 6249.01 388.445  12
   2  -6  16 4845.65 383.857   5
  -2   6  16 6177.55 645.222  27
  -2   6  14 14185.3 634.090  37
   2  -6  14 13828.9 1312.86   9
  -2   6  14 12317.8 1077.88   3
  -2   6  14 13865.3 559.878  12
   6   2 -14 13735.3 1147.99   2
  -2   6  14 13767.8 586.382   5
   2  -6  14 13851.9 669.845  37
  -6  -2 -14 11273.7 1156.97   2
   6   2 -12 9198.92 877.541   2
  -2   6  12 10184.0 898.864   3
   2  -6  12 8988.71 989.240   9
  -6  -2 -12 10123.1 1013.26   1
  -6  -2 -10 21848.4 1296.76   1
   2  -6  10 21891.4 1391.05   9
   2  -6  10 22359.5 1376.98  10
  -2   6  10 20726.9 1046.83   9
   6   2 -10 22820.8 1221.78   2
  -2   6  10 22669.5 1201.30   3
  -6  -2  -8 27510.3 1280.99   1
   6   2  -8 29428.0 1221.81   2
   2  -6   8 28363.9 1409.77   9
   2  -6   8 27290.8 1379.32  10
  -2   6   8 29575.3 1223.14   3
  -2   6   8 28744.3 1098.16   9
  -2   6   6 25361.0 872.121   9
   6   2  -6 23676.1 938.145   2
  -6  -2  -6 23257.9 1005.44   1
  -2   6   6 24788.5 1242.34  11
  -2   6   6 23788.1 972.607   3
  -2   6   4 263346. 3826.94   9
  -6  -2  -4 262614. 4037.77   1
  -2   6   4 246171. 4515.54  11
   6   2  -4 244908. 3833.68   2
  -2   6   4 254528. 3975.16   3
   6   2  -2 454766. 6055.51   2
  -2   6   2 479451. 6574.25   2
  -2   6   2 480510. 6436.49   3
  -6  -2  -2 471110. 6220.28   1
  -6  -2  -2 462330. 6721.28   7
  -2   6   0 434473. 6212.42   3
  -2   6   0 463137. 6212.62   8
  -2   6   0 438291. 6193.14   2
   6   2   0 445157. 5699.85   2
   6   2   0 455845. 6228.93   9
  -6  -2   0 463855. 6613.54   7
  -2   6   0 483741. 6590.52  11
  -6  -2   2 468800. 6671.87  11
  -6  -2   2 449249. 6464.07   8
   6   2   2 467434. 6435.59   9
  -2   6  -2 468616. 6354.17   2
   6   2   2 457313. 5959.83   3
  -2   6  -4 261955. 4106.89   2
   6   2   4 269591. 4267.05   9
  -6  -2   4 256554. 4283.26  11
  -6  -2   4 261746. 4142.14  10
  -2   6  -6 24556.2 984.133   2
  -6  -2   6 22117.5 995.616  11
  -6  -2   6 24799.2 1053.92  10
   6   2   6 25977.3 1073.11   9
  -6  -2   8 28368.0 1239.00  11
  -2   6  -8 29409.4 1250.76   2
   2  -6  -8 26199.4 1328.30   1
   6   2   8 27966.1 1288.41   9
  -2   6 -10 23442.3 1253.76   2
  -6  -2  10 21283.7 1217.95   9
   6   2  10 22588.0 1274.61   9
   2  -6 -10 21067.2 1341.58   1
   6   2  12 8073.61 832.966   9
   2  -6 -12 8806.21 953.566   1
  -2   6 -12 8249.34 831.542   2
  -6  -2  12 8024.03 816.750   9
  -2   6 -14 13520.7 1159.77   2
   2  -6 -14 11753.6 1238.49   1
   6   2  14 12865.4 1169.48   9
   6   2  14 13062.8 584.942  12
  -6  -2  14 12543.5 594.163   5
  -6  -2  14 13492.4 707.515  20
  -6  -2  14 14606.0 731.816  37
  -6  -2  14 12589.6 632.875  21
   6   2  14 12750.4 554.326   5
  -6  -2  16 5087.24 441.792  20
  -6  -2  16 4948.23 380.492  21
  -6  -2  16 4953.67 372.885   5
   6   2  16 5039.25 354.971   5
   6   2  16 4504.18 352.144  12
  -6  -2  16 5064.53 435.864  37
  -6  -2  18 1335.87 188.841  21
   6   2  18 1640.44 212.674  12
  -6  -2  18 1497.14 203.522   5
  -6  -2  18 1528.11 258.992  37
   6   2  20 632.879 114.863   4
  -6  -2  20 540.411 139.489  37
   6   2  20 364.358 107.579  12
  -6  -2  22 723.540 89.9084  37
  -3   6  21 560.848 95.5672   4
   3  -6  21 600.688 108.074  12
  -3   6  21 666.225 107.184  37
   3  -6  19 3566.32 289.425  12
  -3   6  19 3776.32 449.790  27
  -3   6  19 3913.73 279.321   4
  -3   6  17 1633.88 238.717  37
   3  -6  17 1774.43 234.986   5
   3  -6  17 1792.78 216.428  37
  -3   6  17 1743.56 372.921  27
  -3   6  17 1598.52 217.520   4
   3  -6  15 18294.4 1529.28   9
   3  -6  15 19987.3 776.634  37
  -3   6  15 18687.4 1341.75   3
  -3   6  15 19551.3 769.394  37
  -3   6  13 2142.86 248.194  37
   3  -6  13 2982.44 622.848   9
  -3   6  13 2678.92 260.481   5
   6   3 -13 2047.87 477.349   2
  -6  -3 -13 2494.37 568.064   1
   3  -6  13 2124.55 262.852  37
  -3   6  13 2538.36 368.248  27
  -3   6  13 3060.05 533.529   3
   3  -6  11 3419.78 589.330  10
   3  -6  11 2985.76 586.561   9
  -6  -3 -11 4632.38 661.991   1
  -3   6  11 3897.37 549.752   3
   6   3 -11 3484.34 507.510   2
  -3   6   9 9444.98 726.274   3
   3  -6   9 9282.70 857.370   9
  -6  -3  -9 9801.60 818.838   1
   3  -6   9 8919.47 818.368  10
   6   3  -9 9276.34 725.033   2
  -3   6   9 8335.82 600.117   9
   6   3  -7 81070.7 2046.40   2
  -3   6   7 87894.0 2575.21  11
   3  -6   7 82108.4 2316.40  10
  -3   6   7 83622.4 2116.97   3
  -3   6   7 81525.4 1828.75   9
  -6  -3  -7 80128.8 2230.07   1
  -6  -3  -5 10127.6 614.871   1
  -3   6   5 9862.62 573.671   3
  -3   6   5 11427.7 811.332  11
  -3   6   5 9372.49 456.150   9
   6   3  -5 9708.90 529.116   2
  -3   6   3 2845.53 213.167   9
  -3   6   3 2881.80 277.985   3
  -3   6   3 2866.45 359.770  11
   6   3  -3 2797.34 224.163   2
  -6  -3  -3 3200.02 330.861   7
  -3   6   1 68554.7 1689.80  11
  -3   6   1 68306.0 1423.08   2
  -6  -3  -1 72241.1 1712.71   7
   6   3  -1 64120.4 1128.50   2
  -3   6   1 62868.6 1520.49   8
  -3   6   1 63989.1 1394.66   3
  -3   6  -1 64536.7 1421.15   3
  -3   6  -1 67737.7 1542.34  11
  -3   6  -1 63203.2 1366.95   2
  -3   6  -1 67278.0 1432.60   8
  -6  -3   1 63641.2 1327.02   8
   6   3   1 65976.5 1136.22   3
  -3   6  -3 3158.04 290.320   2
   6   3   3 3434.55 319.892   9
  -6  -3   3 3007.43 318.072  11
   6   3   3 3285.66 235.125   3
  -3   6  -5 9724.25 564.145   2
  -6  -3   5 8721.06 596.663  10
   6   3   5 8993.14 587.711   9
  -6  -3   5 10172.4 619.733  11
   3  -6  -7 78192.9 2280.66   1
   6   3   7 79144.9 2163.96   9
  -3   6  -7 79282.3 2063.49   2
  -6  -3   7 78789.8 2215.24  10
  -6  -3   7 80862.6 2090.92  11
  -6  -3   9 9206.72 710.816  11
   3  -6  -9 8688.74 797.518   1
   6   3   9 9572.52 801.075   9
  -3   6  -9 9175.08 740.665   2
   3  -6 -11 4147.83 640.330   1
   6   3  11 3625.28 553.454   9
  -3   6 -11 4056.43 562.807   2
  -6  -3  11 4481.37 615.574   9
   6   3  13 3386.13 585.060   9
  -6  -3  13 3239.18 348.792  20
   6   3  13 2846.61 256.445   5
   6   3  13 3059.35 276.858  12
  -6  -3  13 3041.67 584.692   9
  -3   6 -13 3014.79 333.220   6
  -6  -3  13 2681.68 336.719  37
  -3   6 -13 2892.08 520.499   2
   3  -6 -13 2675.40 566.892   1
   6   3  15 18943.0 1340.22   3
  -6  -3  15 19260.1 791.709  21
   6   3  15 19126.2 725.035  12
   6   3  15 20878.2 1508.94   9
  -6  -3  15 19273.9 858.765  37
   6   3  15 19924.8 707.068   5
  -6  -3  15 20073.9 782.515   5
  -6  -3  15 21394.5 904.476  20
  -6  -3  17 1855.25 229.091   5
   6   3  17 1555.31 214.459  12
  -6  -3  17 1727.70 273.320  37
  -6  -3  17 1689.99 231.809  21
  -6  -3  17 1840.91 279.041  20
   6   3  19 3579.67 278.238  12
   6   3  19 3935.15 253.793   4
  -6  -3  19 3850.95 330.812  37
  -6  -3  19 3439.05 269.710   5
  -6  -3  21 379.182 79.8451   4
   6   3  21 430.844 94.6977  12
   6   3  21 479.979 87.1666   4
  -6  -3  21 519.629 105.055  37
  -4   6  20 3366.61 252.395  37
   4  -6  20 3009.22 231.465   5
  -4   6  20 2821.46 210.839   4
   4  -6  20 3026.88 239.099  12
   4  -6  18 508.053 146.471   5
  -4   6  18 361.858 140.213  37
  -4   6  18 631.428 139.412   4
  -4   6  16 3850.27 347.695  37
  -4   6  16 3770.41 306.831   4
   4  -6  16 3632.90 334.356   5
  -4   6  14 40580.6 1082.62   5
   6   4 -14 38235.6 1918.64   2
  -4   6  14 39726.5 1927.44   3
  -6  -4 -14 39081.7 2225.70   1
   4  -6  14 38173.2 2169.80   9
  -4   6  14 39263.2 1147.55  37
   4  -6  12 10686.2 1077.19   9
  -4   6  12 10002.3 516.960  37
  -4   6  12 10110.6 901.878   3
  -6  -4 -12 10774.0 1050.66   1
   6   4 -12 11824.1 991.514   2
   4  -6  10 12747.9 1040.29  10
  -4   6  10 15213.8 980.395   3
   6   4 -10 14549.9 965.316   2
  -6  -4 -10 14124.6 1076.95   1
   4  -6  10 13565.9 1096.45   9
  -4   6   8 31196.3 1281.71   3
  -4   6   8 30283.3 1571.22  11
  -6  -4  -8 29714.4 1389.50   1
   4  -6   8 28977.7 1391.29  10
  -4   6   8 29242.4 1030.51   9
   4  -6   8 30683.6 1498.11   9
   6   4  -8 30080.4 1233.93   2
  -6  -4  -6 2152.29 335.158   1
  -4   6   6 1986.97 285.997   3
  -4   6   6 2252.50 430.276  11
  -4   6   6 1873.81 213.580   9
   6   4  -6 2413.30 303.018   2
  -4   6   4 40372.1 1472.44  11
  -6  -4  -4 37718.2 1230.36   7
  -4   6   4 39084.7 1096.38   3
  -4   6   4 37573.5 857.272   9
   6   4  -4 38711.4 1031.01   2
  -6  -4  -2 17848.4 805.745   7
  -4   6   2 19051.5 893.774  11
  -4   6   2 16177.7 779.731   8
   6   4  -2 17605.3 544.329   2
  -4   6   2 18631.2 664.817   3
   6   4   0 221666. 3132.52   3
  -4   6   0 223518. 3327.52   2
   6   4   0 216256. 3103.40   2
  -4   6   0 214588. 3350.89   3
  -4   6   0 222343. 3596.22   8
  -6  -4   0 212080. 3854.01   7
   6   4   0 214276. 3544.73   9
   6   4   2 16417.8 517.823   3
   6   4   2 17074.1 718.548   9
  -4   6  -2 16232.7 668.028  11
  -4   6  -2 15911.2 611.848   2
   6   4   4 31781.7 1096.62   9
   6   4   4 32276.9 913.493   3
  -4   6  -4 31788.4 1004.89   2
  -6  -4   4 32008.7 1102.93  11
  -6  -4   6 2266.15 361.813  10
   6   4   6 2394.71 359.991   9
  -6  -4   6 2434.40 337.404  11
  -4   6  -6 2377.01 316.524   2
  -6  -4   8 29523.7 1231.72  11
  -4   6  -8 30221.6 1273.08   2
   4  -6  -8 30310.8 1416.85   1
  -6  -4   8 28291.3 1371.19  10
   6   4   8 28567.5 1312.15   9
  -4   6 -10 16269.6 1046.48   2
   4  -6 -10 16301.2 1173.50   1
  -6  -4  10 13859.1 1039.56   9
   6   4  10 15884.2 1085.22   9
   6   4  12 9377.84 460.082  12
  -4   6 -12 10360.8 931.946   2
   6   4  12 9633.15 867.724   3
  -6  -4  12 9139.89 931.993   9
  -6  -4  12 9919.80 594.900  37
   6   4  12 9270.61 894.006   9
   4  -6 -12 9833.16 1028.39   1
   6   4  14 36964.9 1842.38   3
  -4   6 -14 40100.3 2009.92   2
   6   4  14 38796.8 1034.60   5
   4  -6 -14 38769.7 2182.52   1
  -6  -4  14 41525.8 1288.77  20
   6   4  14 39093.6 2026.48   9
  -6  -4  14 39830.0 1292.23  37
   6   4  14 40114.4 1083.87  12
   6   4  14 40141.2 1031.36  37
   6   4  16 4167.99 330.949  12
   6   4  16 4105.60 302.523  37
  -4   6 -16 4420.57 338.963  34
  -6  -4  16 3669.42 345.980  21
  -6  -4  16 4046.89 336.939   5
  -6  -4  16 4415.81 424.262  20
  -6  -4  16 3564.46 371.805  37
   6   4  18 449.205 124.259   4
  -6  -4  18 266.514 142.618  37
  -6  -4  18 448.336 134.510   5
  -6  -4  18 281.276 94.6821  21
   6   4  18 471.928 136.191  12
   6   4  20 3360.70 235.910  12
   6   4  20 2950.25 204.064   4
  -6  -4  20 2871.45 259.095  37
  -6  -4  20 3081.07 218.121   5
  -5   6  21 1992.96 147.936   4
  -5   6  21 2122.52 174.549  37
   5  -6  21 2091.47 166.886  12
   5  -6  19-6.31422 85.5457   5
  -5   6  19 88.0430 111.115  37
   5  -6  19-14.5892 103.582  12
  -5   6  19-34.0653 93.4474   4
  -5   6  17 436.601 250.596  27
  -5   6  17 643.778 158.562   4
  -5   6  17 492.655 163.906  37
   5  -6  17 709.107 176.278   5
  -5   6  15 30375.5 1010.71  37
  -5   6  15 36255.0 1438.37  27
  -5   6  13 33816.9 948.230   5
  -5   6  13 32515.4 975.902  21
   6   5 -13 31686.6 1689.36   2
  -5   6  13 32848.1 1691.03   3
  -6  -5 -13 31282.1 1946.31   1
  -5   6  13 34265.6 1029.65  37
   5  -6  13 31818.1 1917.91   9
  -5   6  13 38315.7 1388.95  27
   6   5 -11 3738.75 530.541   2
  -5   6  11 2822.41 449.645   3
   5  -6  11 3507.47 599.137   9
  -6  -5 -11 3956.83 627.700   1
   5  -6  11 3407.97 573.413  10
  -6  -5  -9 836.950 289.442   1
  -5   6   9 403.927 278.817  11
  -5   6   9 609.535 220.183   3
   5  -6   9 637.173 322.263   9
   6   5  -9 687.136 222.747   2
   5  -6   9 810.928 318.560  10
  -5   6   7 1066.54 179.395   9
  -6  -5  -7 1188.40 302.448   1
   6   5  -7 940.010 223.711   2
  -5   6   7 837.163 246.247   3
   5  -6   7 1058.31 310.560   9
   5  -6   7 899.338 262.551  10
  -5   6   7 911.897 316.448  11
  -5   6   5 30842.3 1038.74   3
  -6  -5  -5 34302.2 1249.96   1
   5  -6   5 30852.7 1230.91   9
  -6  -5  -5 32025.5 1164.18   7
   6   5  -5 32477.8 1028.94   2
  -5   6   5 29858.0 1370.88  11
  -5   6   5 29615.2 735.495   9
   6   5  -3 107837. 1941.87   2
  -5   6   3 108863. 2030.61   3
  -6  -5  -3 105980. 2334.31   7
  -5   6   3 108475. 2572.92  11
  -5   6   1 11321.3 652.863   8
  -5   6   1 12078.4 694.371  11
  -6  -5  -1 12617.0 735.893   7
   6   5  -1 11461.8 461.121   2
  -5   6   1 11664.2 524.137   3
  -5   6   1 11287.2 523.726   2
  -5   6  -1 12445.3 535.057   3
  -5   6  -1 12198.5 527.933   2
  -5   6  -1 12658.2 643.841  11
   6   5   1 13053.2 517.642   2
  -5   6  -1 12745.9 635.814   8
  -6  -5   1 13125.7 440.677   8
   6   5   1 13327.1 666.030   9
   6   5   1 13095.0 491.975   3
  -5   6  -3 107203. 1995.58  11
  -5   6  -3 103796. 2007.31   2
   6   5   3 106420. 1898.26   3
   6   5   3 107761. 2260.24   9
   6   5   5 30817.1 988.823   3
   6   5   5 32211.8 1181.55   9
  -5   6  -5 30043.0 1039.49   2
  -6  -5   5 29557.5 1113.97  11
   5  -6  -7 753.882 259.297   1
   6   5   7 603.312 198.731   3
  -6  -5   7 729.511 254.398  10
   6   5   7 754.030 264.422   9
  -5   6  -7 922.761 233.688   2
  -6  -5   7 975.645 226.981  11
   6   5   9 501.789 205.677   9
  -6  -5   9 455.793 295.413  10
   6   5   9 632.451 217.477   3
   5  -6  -9 462.220 236.719   1
  -5   6  -9 361.169 200.024   2
   5  -6 -11 3212.35 527.571   1
   6   5  11 2923.40 496.914   9
  -5   6 -11 3331.51 508.838   2
  -6  -5  11 2942.97 544.716   9
   6   5  11 3228.35 467.891   3
   6   5  13 32035.0 892.647   5
   6   5  13 33958.7 1815.00   9
   6   5  13 33386.1 953.495  12
  -5   6 -13 32565.1 1758.44   2
  -5   6 -13 31307.8 1062.64   6
   5  -6 -13 31334.9 1887.92   1
   6   5  13 31268.0 1611.68   3
  -6  -5  13 33725.3 1911.72   9
   6   5  13 31475.6 881.654  37
  -6  -5  13 34850.3 1197.57  37
  -6  -5  13 31555.1 1113.44  20
  -6  -5  15 30282.8 1106.38  20
  -6  -5  15 28715.8 950.744   5
   6   5  15 30385.9 935.035  12
  -5   6 -15 30788.2 948.721  34
   6   5  15 30791.8 881.735  37
  -6  -5  15 31106.1 1133.59  37
  -6  -5  15 28348.6 1004.09  21
   6   5  17 418.524 144.907  12
   6   5  17 459.192 122.076  37
  -6  -5  17 300.794 134.871  21
  -6  -5  17 438.308 150.902   5
   6   5  17 281.717 110.470   4
  -6  -5  17 458.581 169.335  20
  -6  -5  17 247.698 161.097  37
   6   5  19 11.0610 76.9844   4
  -6  -5  19-16.7135 122.597  37
   6   5  19-4.01449 95.3721  12
  -6  -5  19 57.8851 87.1633   5
   6   5  21 1760.47 132.596   4
   6   5  21 1841.20 149.912  12
  -6  -5  21 1532.94 127.495   4
  -6  -5  21 1797.65 167.449  37
  -6   6  20 975.320 126.152   4
  -6   6  20 750.958 235.156  27
   6  -6  20 896.684 142.711  12
  -6   6  20 818.604 136.549  37
   6  -6  20 818.496 117.264   5
  -6   6  18 5047.42 318.872   4
   6  -6  18 5092.61 354.078  12
  -6   6  18 5588.91 377.213  37
   6  -6  18 5085.78 332.286   5
  -6   6  18 6045.42 602.415  27
  -6   6  16 2679.80 304.634  37
  -6   6  16 3132.17 274.143   4
  -6   6  16 3860.00 492.155  27
   6  -6  16 3041.32 289.760   5
  -6   6  14 32990.4 1053.72  37
  -6  -6 -14 37241.9 2224.21   1
  -6   6  14 39126.8 1467.48  27
  -6   6  14 36382.9 1834.11   3
   6  -6  14 31551.3 1969.65   9
   6   6 -14 34297.8 1810.64   2
  -6   6  12 7035.25 752.160   3
  -6  -6 -12 7486.65 899.167   1
  -6   6  12 7236.52 445.984  37
   6  -6  12 7438.43 886.073   9
   6   6 -12 6771.28 743.684   2
  -6   6  12 7673.11 600.236  27
  -6   6  12 7096.90 434.098  21
  -6   6  12 7326.94 402.317   5
   6   6 -12 8008.62 567.268   6
  -6   6  10 1363.19 342.743   3
   6  -6  10 851.426 313.724  10
   6   6 -10 754.729 287.802   2
  -6   6  10 898.393 348.068  11
   6  -6  10 894.810 322.167   9
  -6  -6 -10 1019.95 343.979   1
   6   6  -8 37864.4 1415.33   2
  -6  -6  -8 39228.9 1711.62   1
  -6   6   8 34437.1 1736.46  11
  -6   6   8 38229.0 1421.29   3
   6  -6   8 36871.8 1581.64  10
   6  -6   8 38996.1 1700.83   9
   6  -6   6 53244.4 1804.91   9
  -6  -6  -6 53430.1 1793.55   1
   6   6  -6 51354.1 1471.64   2
   6  -6   6 50727.8 1671.43  10
  -6   6   6 52973.1 1992.76  11
  -6   6   6 51736.2 1490.01   3
   6  -6   4 11051.5 670.947   9
  -6  -6  -4 10713.9 666.602   7
   6   6  -4 11411.5 562.718   2
  -6   6   4 10999.9 795.537  11
  -6   6   4 11023.2 565.961   3
  -6  -6  -2 57258.3 1669.42   7
  -6   6   2 57325.5 1306.01   3
   6   6  -2 54454.5 1254.06   2
  -6   6   2 55411.1 1715.03  11
  -6   6   2 57451.7 1748.19   8
  -6   6   0 159.705 94.4631   3
  -6   6   0 184.062 145.426   8
  -6   6   0 69.4309 76.8852   2
   6   6   0 255.708 88.0443   2
  -6  -6   0 188.680 64.0603   8
  -6   6   0 240.003 148.324  11
   6   6   0 192.438 99.6604   3
   6   6   2 51111.4 1191.28   3
  -6   6  -2 50432.7 1197.33   2
  -6   6  -2 51450.0 1363.24  11
   6   6   2 52881.6 1475.91   9
   6   6   4 12802.5 720.387   9
  -6   6  -4 12077.4 509.336  11
   6   6   4 12840.8 577.755   3
  -6   6  -4 12400.1 603.067   2
  -6  -6   6 50037.7 1693.24  10
   6  -6  -6 52743.1 1679.39   1
  -6  -6   6 46502.5 1498.85  11
  -6   6  -6 49504.8 1469.99   2
   6   6   6 49976.4 1648.46   9
   6   6   6 49031.2 1410.05   3
   6   6   8 37795.2 1561.53   9
  -6   6  -8 37793.0 1429.33   2
  -6  -6   8 38220.7 1404.47  11
  -6  -6   8 38416.5 1687.87  10
   6   6   8 39536.3 1397.98   3
   6  -6  -8 38750.9 1612.20   1
   6   6  10 837.340 298.866   9
  -6   6 -10 843.224 259.513   2
  -6  -6  10 1353.33 410.871  10
   6   6  10 853.436 260.309   3
   6  -6 -10 452.064 214.824   1
   6   6  12 5965.82 735.649   9
  -6  -6  12 5973.37 462.098  20
   6   6  12 6462.63 659.687  27
  -6  -6  12 5395.32 784.721   9
  -6  -6  12 5856.76 479.306  37
   6   6  12 5971.76 664.550   3
  -6   6 -12 6185.69 432.038   6
   6  -6 -12 5831.36 777.916   1
   6   6  12 5776.99 344.031   5
   6   6  12 5959.18 375.126  12
  -6   6 -12 5925.72 703.061   2
   6   6  14 31646.3 1652.69   3
  -6   6 -14 31143.2 973.063  34
  -6  -6  14 33082.7 1159.97  20
   6   6  14 33502.8 972.888  12
  -6   6 -14 31887.9 1785.69   2
  -6  -6  14 32916.2 1191.32  37
   6   6  14 33190.6 1859.48   9
  -6  -6  14 32210.0 1964.99   9
   6  -6 -14 31102.6 1934.56   1
   6   6  14 31912.6 910.010  37
   6   6  16 3375.61 301.054  12
  -6  -6  16 2879.52 299.349   5
  -6  -6  16 3229.05 372.984  37
   6   6  16 3145.78 268.130   4
  -6  -6  16 2765.67 338.828  20
  -6  -6  16 2977.86 305.984  21
   6   6  16 3397.51 278.005  37
  -6  -6  18 4348.31 326.128  21
   6   6  18 4382.39 282.127   4
  -6  -6  18 4552.31 324.383   5
  -6  -6  18 4545.14 391.775  37
   6   6  18 4897.74 289.436  37
   6   6  18 4606.85 320.005  12
  -6  -6  18 4167.47 277.370  12
  -6  -6  20 938.512 161.568  37
   6   6  20 783.835 113.688   4
  -6  -6  20 989.194 134.430   5
   6   6  20 869.135 132.050  12
  -6  -7  21 57.8837 47.0463   4
   6   7  21 18.4411 43.2442   4
   6   7  21 37.1455 54.3973  12
  -6  -7  21 34.0338 61.2163  37
   6   7  19 1033.60 150.102  12
   6   7  19 964.354 137.674   4
  -6  -7  19 883.011 191.611  37
  -6  -7  19 1062.13 154.198   5
  -6  -7  17 3163.77 296.418   5
  -6  -7  17 3192.81 309.994  21
   6   7  17 3764.94 282.281  37
   6   7  17 3593.60 268.800   4
  -6  -7  17 3101.89 341.899  20
   6   7  17 3082.07 279.920  12
  -6  -7  17 3210.74 365.431  37
  -7   6 -15 3723.84 319.152  34
  -6  -7  15 3241.27 392.905  37
  -6  -7  15 3601.36 395.993  20
   6   7  15 3817.89 304.981  37
   6   7  15 3824.07 323.614  12
   6   7  15 3770.46 286.496   4
  -6  -7  13 35572.0 1204.06  20
   6   7  13 37044.2 967.270  37
   6   7  13 33562.1 1670.26   3
   6   7  13 34504.6 1868.94   9
  -6  -7  13 33931.9 2036.03   9
  -6  -7  13 36705.6 1285.68  37
   7  -6 -13 36541.4 2009.16   1
   6   7  13 36107.7 1004.88  12
   6   7  13 33541.9 909.708   4
  -7   6 -13 34613.7 1023.92  34
   6   7  13 41730.3 1820.42  27
  -7   6 -13 35188.5 1788.19   2
   6   7  11 1210.84 351.474   9
  -7   6 -11 1230.95 324.412   2
   6   7  11 1168.23 313.619   3
   7  -6 -11 961.158 338.135   1
  -6  -7  11 1556.45 457.374  10
  -6  -7   9 1660.69 401.851  10
   7  -6  -9 1521.91 367.776   1
   6   7   9 1582.78 305.424   3
   6   7   9 1501.49 343.957   9
  -7   6  -9 1714.94 348.624   2
  -7   6  -7 24898.5 1059.81   2
   7  -6  -7 23579.6 1173.64   1
   6   7   7 23844.5 1020.81   3
  -6  -7   7 23418.6 1241.61  10
  -6  -7   7 22298.1 1036.23  11
   6   7   7 22135.0 1151.93   9
   6   7   5 41343.1 1458.20   9
  -7   6  -5 40902.3 1216.20   2
  -6  -7   5 37818.9 1338.31  11
   6   7   5 40272.1 1192.85   3
   6   7   3 13555.1 611.211   3
   6   7   3 13318.1 747.442   9
  -7   6  -3 14353.1 599.908   2
  -7   6  -3 14362.4 665.150  11
  -7   6  -1 16505.6 810.140  11
   6   7   1 17988.1 844.835   9
   6   7   1 17417.3 678.110   3
   6   7   1 16716.9 693.871   2
  -7   6  -1 17184.5 829.466   8
  -7   6  -1 17327.1 614.093   2
   7  -6   1 17686.0 633.487   9
  -7   6   1 15956.4 868.705  11
   6   7  -1 17162.0 705.025   3
  -7   6   1 16659.6 899.659   8
   6   7  -1 17729.4 668.980   2
  -6  -7  -1 18866.6 973.434   7
  -7   6   1 17498.1 650.257   2
  -7   6   1 19603.9 675.719   3
   6   7  -3 13112.9 613.026   2
  -6  -7  -3 13479.7 772.688   7
  -7   6   3 15248.1 628.398   3
   7  -6   3 13440.9 694.124   9
  -7   6   3 13061.7 863.335  11
  -7   6   5 42601.0 1230.57   3
   7  -6   5 40388.4 1470.30   9
  -6  -7  -5 40429.9 1369.55   7
  -7   6   5 42675.8 1739.27  11
   6   7  -5 42051.8 1258.05   2
   7  -6   7 22580.9 1218.85   9
  -7   6   7 21318.1 965.181   3
   6   7  -7 23279.2 1021.42   2
  -6  -7  -7 23453.6 1265.71   1
  -7   6   7 18887.0 1259.72  11
   7  -6   7 21446.6 1108.69  10
   6   7  -9 1680.70 323.305   2
   7  -6   9 1651.24 378.283  10
   7  -6   9 1497.35 396.363   9
  -7   6   9 1461.09 301.551   3
  -7   6   9 1532.91 424.638  11
  -6  -7  -9 1243.18 450.674   1
  -7   6  11 2006.25 416.254   3
   7  -6  11 1549.92 416.555   9
   6   7 -11 1996.15 402.961   2
  -6  -7 -11 1557.35 453.303   1
  -7   6  11 1810.35 534.574  11
  -7   6  13 38580.9 1131.19  37
   6   7 -13 37023.2 1811.60   2
  -7   6  13 38885.0 1115.40  21
  -6  -7 -13 39477.5 2252.48   1
  -7   6  13 43172.3 1490.11  27
   7  -6  13 36147.9 2064.41   9
   6   7 -13 41070.5 1352.94   6
  -7   6  13 35689.4 1753.22   3
  -7   6  15 3774.97 308.375   4
   7  -6  15 3685.17 323.903   5
  -7   6  15 4063.28 492.492  27
  -7   6  15 3670.26 349.806  37
  -7   6  15 3688.99 301.243  30
  -7   6  17 4197.30 536.658  27
  -7   6  17 3259.36 266.974   4
  -7   6  17 3561.54 324.421  37
   7  -6  17 3327.90 281.521   5
  -7   6  19 1207.79 183.191  37
   7  -6  19 1047.55 149.515   5
   7  -6  19 1162.87 171.341  12
  -7   6  19 1084.06 140.297   4
   7  -6  21-60.3715 65.3567  12
   7  -6  21 105.434 45.2559   4
  -7   6  21 147.107 55.1528   4
  -7   6  21 66.4547 66.8833  37
  -5  -7  20 1964.80 179.133   5
   5   7  20 2332.62 175.486   4
  -5  -7  20 1869.15 206.266  37
   5   7  20 2071.70 180.720  12
   5   7  18 11031.5 453.768   4
   5   7  18 10354.0 478.155  12
  -5  -7  18 10233.6 500.449   5
   5   7  18 10662.0 449.794  37
  -5  -7  18 9861.21 482.837  21
  -5  -7  18 10306.9 577.950  37
   5   7  16 1331.38 206.279  12
  -5  -7  16 1352.01 236.010  21
   5   7  16 1541.81 203.194   4
  -5  -7  16 1644.92 261.601  20
  -5  -7  16 1447.61 285.632  37
  -5  -7  16 1439.95 229.493   5
   5   7  16 1576.31 207.048  37
   5   7  14 27138.0 1531.28   3
   7  -5 -14 25066.5 1697.19   1
  -5  -7  14 24306.4 1759.33   9
   5   7  14 26059.8 840.100  12
   5   7  14 24619.7 1594.12   9
   5   7  14 25525.5 810.723  37
   5   7  14 29126.9 1503.72  27
  -5  -7  14 24847.9 977.161  20
   5   7  14 24473.8 765.905   4
  -5  -7  14 27688.4 1092.67  37
  -7   5 -14 25551.0 1571.11   2
  -7   5 -12 992.130 331.805   2
   5   7  12 953.474 308.370   3
   5   7  12 970.682 161.045  37
   5   7  12 534.405 238.194  27
  -5  -7  12 1072.06 226.521  20
   7  -5 -12 616.153 287.121   1
   5   7  12 761.357 303.557   9
   5   7  12 813.105 149.554  12
  -5  -7  12 1198.00 252.281  37
  -5  -7  12 965.878 437.980   9
  -7   5 -12 1096.35 199.518   6
  -7   5 -10 7275.62 689.019   2
   7  -5 -10 6858.57 740.802   1
  -5  -7  10 7716.22 846.694  10
   5   7  10 7420.39 742.293   9
   5   7  10 7968.05 690.279   3
   5   7   8 58299.4 1756.40   3
  -5  -7   8 50988.4 2044.95  10
   5   7   8 55906.5 1904.72   9
   7  -5  -8 55744.6 1911.59   1
  -7   5  -8 57140.1 1794.34   2
   7  -5  -6 15752.7 855.446   1
   5   7   6 14084.4 837.584   9
   5   7   6 15339.6 748.799   3
  -5  -7   6 14064.9 741.824  11
  -7   5  -6 14360.8 737.824   2
  -7   5  -4 31667.8 953.424   2
   5   7   4 32309.7 1188.66   9
  -7   5  -4 31506.5 909.080  11
   5   7   4 32238.2 998.771   3
  -7   5  -2 35481.1 899.721   2
   5   7   2 34765.4 995.531   3
   5   7   2 34639.7 1190.98   9
  -7   5  -2 35639.9 1111.02  11
   5   7   0 1139.90 173.705   2
  -7   5   0 1151.04 237.535  11
  -7   5   0 1157.78 154.326   3
   5   7   0 1294.78 193.838   3
  -7   5   0 1097.78 157.333   2
  -7   5   0 1072.15 242.336   8
   7  -5   0 1814.73 147.027   9
   5   7  -2 34892.9 997.129   2
   7  -5   2 31978.0 981.430   9
  -5  -7  -2 33640.0 1261.22   7
  -7   5   2 34945.3 1316.21  11
  -7   5   2 34802.4 1361.46   8
  -7   5   2 36240.2 924.013   3
   5   7  -4 26661.0 924.938   2
   7  -5   4 27434.7 1056.20   9
  -7   5   4 27483.8 868.936   3
  -5  -7  -4 25676.8 996.534   7
  -7   5   4 27187.8 1257.07  11
   7  -5   6 14095.0 872.515   9
   5   7  -6 15580.2 789.079   2
  -7   5   6 14775.6 730.440   3
   7  -5   6 15393.3 861.501  10
  -7   5   6 16839.5 1086.29  11
   7  -5   8 56397.5 1950.74  10
  -7   5   8 57949.1 1767.76   3
  -5  -7  -8 58354.8 2194.33   1
   5   7  -8 58038.0 1820.42   2
  -7   5   8 57284.9 2267.66  11
   7  -5   8 56490.0 2049.27   9
  -5  -7 -10 9083.81 940.069   1
  -7   5  10 8277.06 749.244   3
   7  -5  10 9421.48 899.669   9
   5   7 -10 9151.96 769.502   2
  -7   5  10 8747.80 942.385  11
   7  -5  12 874.744 332.629   9
  -7   5  12 851.023 180.098  20
  -5  -7 -12 674.759 333.777   1
   5   7 -12 1017.97 236.238   6
   5   7 -12 873.588 317.177   2
  -7   5  12 1147.01 382.899  11
  -7   5  12 795.878 146.592   5
  -7   5  12 938.360 182.753  21
  -7   5  12 1003.31 277.431  27
  -7   5  12 920.812 183.168  37
  -7   5  12 795.624 317.978   3
   5   7 -14 23120.6 1480.09   2
   7  -5  14 24037.1 1692.88   9
  -7   5  14 26060.4 923.348  37
  -7   5  14 24463.6 1488.41   3
  -7   5  14 24822.7 879.902  21
  -7   5  14 29803.3 1244.14  27
  -7   5  14 27062.8 838.103   5
  -5  -7 -14 26164.9 1880.29   1
  -7   5  16 1370.45 202.343   4
   7  -5  16 1413.41 211.217   5
  -7   5  16 1620.86 349.056  27
  -7   5  16 1419.57 232.700  37
  -7   5  18 10033.1 438.968   4
  -7   5  18 10932.1 531.385  37
   7  -5  18 10030.5 456.536   5
   7  -5  18 9733.09 488.558  12
  -7   5  20 1686.92 187.186  37
  -7   5  20 2288.96 174.216   4
   7  -5  20 1978.07 186.801  12
  -7   5  20 2617.71 355.375  27
  -4  -7  21 1175.00 138.575  37
   4   7  21 1593.22 128.453  12
   4   7  21 1635.53 131.084   4
  -4  -7  19 1998.54 191.987  12
   4   7  19 2122.48 206.773   4
   4   7  19 2339.34 199.697  37
   4   7  19 2222.90 211.698  12
  -4  -7  19 2357.01 259.261  37
  -4  -7  19 2292.55 226.554   5
  -4  -7  17 16426.3 709.125  20
  -4  -7  17 15124.1 648.186  21
   4   7  17 15305.3 595.174  37
   4   7  17 15818.5 594.277   4
   4   7  17 15902.2 622.454  12
  -4  -7  17 15303.9 661.255   5
  -4  -7  17 16070.7 763.598  37
   4   7  15 7034.65 767.883  27
   4   7  15 7155.71 420.776  37
  -4  -7  15 6742.70 535.465  37
   4   7  15 6928.75 419.659  12
  -4  -7  15 7197.48 508.616  20
   4   7  15 6714.81 390.533   4
  -4  -7  13 2394.94 294.218  20
   4   7  13 2610.28 257.234  37
   7  -4 -13 2735.86 578.302   1
   4   7  13 2950.78 513.857   3
  -4  -7  13 3049.05 661.731   9
   4   7  13 2712.08 461.866  27
   4   7  13 2109.74 233.727  12
  -4  -7  13 2168.98 310.792  37
   4   7  13 2100.12 468.268   9
  -7   4 -13 2087.59 443.784   2
   4   7  11 14829.7 1015.13   3
   4   7  11 14583.2 1073.47   9
  -4  -7  11 14900.1 1231.60   9
  -7   4 -11 16338.3 1095.73   2
   7  -4 -11 15890.7 1149.12   1
  -4  -7  11 16759.3 1314.40  10
   4   7   9 51743.7 1738.39   3
   7  -4  -9 48773.2 1856.51   1
  -7   4  -9 49683.7 1752.91   2
   4   7   9 49462.7 1830.07   9
  -4  -7   9 48160.5 2053.84  10
   7  -4  -7 15439.9 890.589   1
  -4  -7   7 16835.2 765.557  11
  -4  -7   7 16391.0 1015.38  10
   4   7   7 15739.7 902.221   9
  -7   4  -7 16816.9 860.613   2
   4   7   7 16727.0 845.645   3
   7  -4  -5 65383.3 1672.72   1
   4   7   5 64302.0 1576.86   3
  -7   4  -5 66730.4 1556.55   2
  -4  -7   5 60647.1 1596.86  11
  -7   4  -5 61335.9 1225.44  11
   4   7   5 65347.0 1769.17   9
  -7   4  -3 69596.1 1382.05   2
   4   7   3 68396.2 1509.71   3
   4   7   3 70527.6 1746.83   9
  -7   4  -3 64955.3 1494.25  11
   4   7   1 1918.66 226.732   3
   4   7   1 1825.60 265.933   9
   4   7   1 1891.17 228.424   2
  -7   4  -1 1766.60 261.307   8
  -7   4  -1 1839.57 265.039  11
  -7   4  -1 1798.61 159.408   2
   7  -4   1 2603.51 219.584   9
  -7   4   1 2422.10 330.448   8
  -7   4   1 2034.38 299.052  11
  -7   4   1 2208.87 185.553   3
   4   7  -1 2074.11 258.960   3
   4   7  -1 2319.10 255.557   2
  -7   4   3 68767.7 1928.90  11
  -4  -7  -3 65583.2 1704.75   7
   4   7  -3 68072.9 1527.66   2
  -7   4   3 70571.9 1386.81   3
  -7   4   3 63545.6 1921.24   8
   7  -4   3 67084.5 1604.53   9
   7  -4   5 70435.2 1808.53  10
  -7   4   5 70059.4 1621.83   3
  -4  -7  -5 70391.8 1647.87   7
  -7   4   5 75454.2 1479.63   7
   4   7  -5 71621.7 1734.85   2
  -7   4   5 71380.9 2151.43  11
   7  -4   5 70297.3 1906.95   9
   4   7  -7 16639.1 861.233   2
  -7   4   7 16227.9 823.983   3
   7  -4   7 15817.9 899.969  10
  -4  -7  -7 17269.9 1075.40   1
  -7   4   7 16549.9 1096.06  11
   7  -4   7 15160.7 941.854   9
   4   7  -9 47624.4 1717.08   2
   7  -4   9 48471.4 1942.16   9
  -4  -7  -9 47948.6 2087.61   1
  -7   4   9 49946.2 2103.51  11
  -7   4  11 16398.1 1293.02  11
  -4  -7 -11 14796.7 1250.41   1
   7  -4  11 15221.0 1182.53   9
   4   7 -11 15280.5 1064.41   2
  -7   4  11 14525.4 1028.81   3
   4   7 -13 2656.40 359.491   6
  -7   4  13 2700.44 365.055  27
  -7   4  13 2340.75 301.122  20
  -7   4  13 2021.11 245.930  21
  -4  -7 -13 2640.53 628.916   1
   7  -4  13 2526.60 547.265   9
   4   7 -13 2181.65 459.079   2
  -7   4  13 1966.86 256.479  37
  -7   4  13 2796.39 556.569   3
  -7   4  13 2124.95 222.721   5
  -7   4  15 6632.62 447.585  21
  -7   4  15 7822.85 662.312  27
  -7   4  15 7455.00 484.832  37
   7  -4  15 6141.12 405.461   5
  -7   4  15 6975.41 422.575   5
  -7   4  17 14428.2 564.890   4
   7  -4  17 14243.7 623.195  12
   7  -4  17 13745.3 578.678   5
  -7   4  17 14850.6 665.606  37
   7  -4  19 2594.27 248.607  12
  -7   4  19 2856.42 267.990  37
  -7   4  19 2621.97 214.066   4
   7  -4  19 2495.82 216.255   5
   7  -4  21 1351.41 111.697   4
  -7   4  21 1478.88 120.174   4
   7  -4  21 1512.16 144.342  12
  -7   4  21 1611.28 156.294  37
  -3  -7  20 114.826 64.8776  12
  -3  -7  20 205.846 99.9848   5
   3   7  20 192.416 95.1631   4
   3   7  20 126.013 80.0888  12
  -3  -7  20 39.2110 90.0754  37
   3   7  18 406.518 120.497  12
  -3  -7  18 588.814 188.581  37
  -3  -7  18 544.732 152.795   5
   3   7  18 764.319 144.586  37
   3   7  18 553.407 130.748   4
  -3  -7  16 7866.56 493.784  20
   3   7  16 8221.02 802.311  27
   3   7  16 7719.23 439.366  12
  -3  -7  16 7272.21 464.194  21
   3   7  16 7259.85 424.515  37
   3   7  16 7763.45 419.383   4
  -3  -7  16 7441.04 532.643  37
   3   7  14 2036.66 420.793   3
   3   7  14 2106.80 246.469  12
  -7   3 -14 1289.17 356.533   2
  -3  -7  14 2145.03 526.657   9
   3   7  14 2129.41 487.348   9
  -3  -7  14 2523.84 331.764  37
  -3  -7  14 2346.49 294.590  20
   3   7  14 2387.84 253.183  37
  -7   3 -12 16274.0 1192.17   2
   7  -3 -12 16558.6 1227.08   1
   3   7  12 17600.5 1154.36   3
   3   7  12 17741.2 632.501   5
  -3  -7  12 18209.1 842.072  37
   3   7  12 17513.9 634.894  12
  -3  -7  12 17048.2 1398.39  10
   3   7  12 16736.8 1175.86   9
  -3  -7  12 18640.3 1449.96   9
   7  -3 -10 2218.91 424.633   1
  -7   3 -10 3129.37 473.967   2
   3   7  10 3134.00 471.839   9
  -3  -7  10 2720.04 531.844  10
   3   7  10 2725.37 427.436   3
   3   7   8 31973.7 1343.24   9
   3   7   8 31499.5 1283.05   3
   7  -3  -8 32959.9 1369.80   1
  -3  -7   8 33046.7 1558.98  10
  -7   3  -8 31744.9 1294.52   2
  -3  -7   6 13061.6 610.323  11
  -7   3  -6 11341.0 655.388   2
   3   7   6 12977.3 705.650   3
   7  -3  -6 12145.7 702.177   1
   3   7   6 11714.8 722.229   9
   7  -3  -4 130808. 2420.93   1
  -7   3  -4 129113. 2251.07  11
   3   7   4 130850. 2661.32   9
   3   7   4 134529. 2449.46   3
  -7   3  -4 131389. 2313.19   2
  -7   3  -2 17626.6 502.329   2
   3   7   2 17484.1 672.055   3
   3   7   2 16313.0 718.712   2
   3   7   2 16668.2 763.136   9
  -7   3  -2 18343.2 711.942  11
   7  -3   0 20278.1 517.686   9
  -7   3   0 21068.7 852.305   8
  -7   3   0 20685.4 832.283  11
   3   7   0 20942.8 747.131   2
  -7   3   0 21003.7 503.796   2
   3   7   0 20322.2 729.912   3
   3   7  -2 18594.7 701.885   2
  -7   3   2 18955.6 929.905   8
  -7   3   2 20371.0 758.307   7
  -7   3   2 20387.3 554.188   3
   7  -3   2 19001.8 689.108   9
  -7   3   2 19057.8 874.692  11
   3   7  -4 128883. 2459.26   2
   7  -3   4 129063. 2428.21  10
  -7   3   4 131002. 2287.78   3
  -7   3   4 135995. 2352.82   7
   7  -3   4 124816. 2582.89   9
  -3  -7  -4 122992. 2330.82   7
  -7   3   6 12158.7 466.289   9
   7  -3   6 12627.3 783.434   9
   7  -3   6 12885.6 741.500  10
  -7   3   6 13994.1 558.410   7
  -7   3   6 14335.8 929.019  11
   3   7  -6 13601.4 740.358   2
   7  -3   8 33595.7 1479.66   9
   3   7  -8 33693.6 1354.27   2
  -3  -7  -8 33489.2 1607.34   1
  -7   3   8 32822.0 1577.61  11
   7  -3  10 3130.72 495.387   9
  -7   3  10 3499.53 572.948  11
  -3  -7 -10 3167.43 582.708   1
   3   7 -10 3301.28 476.413   2
  -3  -7 -12 18807.8 1474.14   1
   3   7 -12 18398.0 1226.15   2
   3   7 -12 19819.0 882.534   6
  -7   3  12 20419.5 923.751  27
   7  -3  12 17205.6 1293.52   9
  -7   3  12 17749.9 737.906  37
  -7   3  12 18475.1 779.501  20
  -7   3  14 1984.52 298.022  20
  -3  -7 -14 1989.70 577.624   1
  -7   3  14 2023.90 236.618   5
  -7   3  14 1634.06 241.023  21
  -7   3  14 2162.60 271.120  37
   7  -3  14 1288.56 438.311   9
  -7   3  14 1232.54 385.740   3
   3   7 -14 2023.06 495.071   2
  -7   3  14 2438.89 379.621  27
   7  -3  14 1784.04 233.335   5
   3   7 -14 1993.82 323.183   6
  -7   3  16 9761.82 714.333  27
   7  -3  16 8360.57 459.522   5
  -7   3  16 8670.06 467.848   5
  -7   3  16 9354.92 555.336  37
  -7   3  16 8377.21 488.783  21
  -7   3  18 539.937 129.994   4
   7  -3  18 448.579 120.786   5
   7  -3  18 505.646 142.429  12
  -7   3  18 316.724 217.708  27
  -7   3  18 541.856 172.330  37
   7  -3  20 179.664 95.3648  12
   7  -3  20 88.6968 77.4830   4
  -7   3  20-5.78287 65.7361   4
  -7   3  20 153.130 100.848  37
  -2  -7  21 7570.65 293.720  37
   2   7  21 7173.49 254.245  12
  -2  -7  21 6696.00 254.376  12
   2   7  21 8456.90 307.045   4
  -2  -7  21 8268.87 330.291   5
   2   7  19 109.493 84.0363  12
  -2  -7  19 41.1794 88.6666  12
  -2  -7  19 17.9474 108.257   5
   2   7  19 28.5245 91.1193   4
   2   7  19-17.3948 85.2634  37
  -2  -7  17 1629.52 245.749   5
   2   7  17 1703.63 209.279   4
   2   7  17 1341.10 392.974  27
  -2  -7  17 1671.80 255.446  37
   2   7  17 1737.46 219.935  37
   2   7  17 1991.49 223.635  12
   2   7  15 13137.3 562.074   4
   2   7  15 13795.8 610.115  37
  -2  -7  15 13806.9 1340.28   9
  -2  -7  15 12658.2 706.451  37
   2   7  15 13177.0 575.379  12
  -2  -7  15 13747.4 662.718  20
   2   7  13 10383.1 780.178  27
  -2  -7  13 8666.05 591.393  37
   2   7  13 8904.88 874.197   9
   2   7  13 8791.78 472.752  37
  -2  -7  13 7472.39 974.802   9
   2   7  13 8545.65 452.421  12
  -7   2 -13 7842.01 869.490   2
   7  -2 -13 9121.94 951.151   1
  -2  -7  13 9379.26 542.596  20
   2   7  13 8844.71 869.670   3
  -7   2 -11 22233.4 1311.27   2
   7  -2 -11 20894.3 1300.20   1
   2   7  11 23133.0 1271.94   3
  -2  -7  11 20392.1 1449.20  10
   2   7  11 21386.9 1254.08   9
  -2  -7  11 22620.6 1514.74   9
  -2  -7   9 26645.0 1500.19  10
  -7   2  -9 28041.9 1300.17   2
   2   7   9 29348.4 1315.70   9
   2   7   9 30332.7 1313.55   3
   7  -2  -9 28027.4 1335.61   1
   2   7   7 9418.58 634.886   3
   7  -2  -7 9159.18 655.435   1
  -7   2  -7 9163.12 638.405   2
   2   7   7 9413.05 664.707   9
   2   7   5 41523.2 1287.90   9
   2   7   5 40822.5 1222.55   3
  -7   2  -5 41715.4 1185.64   2
  -7   2  -5 42700.3 1018.84  11
   7  -2  -5 41052.8 1218.93   1
   2   7   3 65341.7 1480.20   3
   7  -2  -3 65792.8 1354.46   1
  -7   2  -3 67736.0 1295.93   2
  -7   2  -3 70373.4 1490.19  11
   2   7   3 65853.2 1608.62   9
  -7   2  -1 131579. 1781.70   2
   2   7   1 129966. 2314.55   3
   2   7   1 122678. 2329.01   2
   7  -2  -1 121429. 1819.16   1
  -7   2  -1 136357. 2442.06  11
   2   7  -1 129893. 2314.04   2
   2   7  -1 125750. 2346.38   3
  -7   2   1 130138. 2601.00   8
  -7   2   1 125556. 1794.01   3
  -7   2   1 130417. 2447.18   7
   7  -2   1 131659. 2118.39   9
  -7   2   1 128468. 2544.30  11
  -7   2   3 65583.7 1782.45   8
  -7   2   3 66900.6 1441.29   7
   7  -2   3 67850.0 1300.14  10
  -7   2   3 67978.0 1205.65   3
   7  -2   3 66876.6 1470.79   9
   2   7  -3 67149.7 1442.56   2
  -2  -7  -3 65681.7 1451.28   7
  -7   2   3 72177.5 1780.85  11
   7  -2   5 44765.6 1412.37   9
   7  -2   5 46409.7 1315.73  10
  -7   2   5 45789.1 1569.26  11
  -7   2   5 45958.1 1208.07   7
  -2  -7  -5 45899.8 1022.42   7
  -7   2   5 45816.0 1002.44   9
   2   7  -5 43910.4 1313.77   2
   2   7  -7 7713.33 598.958   2
  -7   2   7 7726.75 467.702   9
  -2  -7  -7 8537.51 751.147   1
  -7   2   7 8003.58 468.791   7
  -7   2   7 7748.97 709.047  11
   7  -2   7 7431.52 630.434   9
  -2  -7  -9 26538.8 1514.19   1
  -7   2   9 25714.1 1435.04  11
   7  -2   9 28664.4 1437.07   9
   2   7  -9 27679.3 1279.19   2
   2   7 -11 24627.5 1351.47   2
  -7   2  11 23418.3 1466.17  11
   7  -2  11 23712.3 1431.98   9
  -2  -7 -11 22730.8 1553.13   1
   7  -2  13 7248.42 418.752   5
   7  -2  13 8006.61 929.222   9
  -7   2  13 8588.68 539.774  20
   2   7 -13 8138.17 887.684   2
  -7   2  13 7707.87 506.151  37
  -7   2  13 8250.22 621.562  27
   2   7 -13 8920.56 617.774   6
  -2  -7 -13 8579.49 1029.94   1
  -7   2  13 7464.03 464.817  21
  -7   2  13 7725.84 429.724   5
   7  -2  15 13434.3 586.937   5
  -7   2  15 14555.2 610.300   5
  -7   2  15 16094.1 902.121  27
  -7   2  15 13985.7 648.999  21
  -7   2  15 11939.1 1086.48   3
  -7   2  15 14155.6 687.474  37
  -7   2  15 14805.1 744.380  20
   7  -2  17 1777.60 232.719  12
   7  -2  17 1950.83 220.140   5
  -7   2  17 1878.52 230.845   5
  -7   2  17 1779.36 262.358  37
  -7   2  17 2629.64 421.043  27
  -7   2  19 339.776 115.831   4
   7  -2  19 110.086 102.913  12
  -7   2  19 17.1419 111.495  37
   7  -2  19 341.057 137.113   5
   7  -2  21 7347.12 264.002   4
  -7   2  21 7867.75 279.751   4
   7  -2  21 8647.75 336.027  12
  -7   2  21 8436.68 348.557  37
  -1  -7  22 421.596 66.8191   4
   1   7  22 527.626 68.9409   4
   1   7  20 1009.58 139.415  37
  -1  -7  20 827.110 136.225  37
   1   7  20 1098.15 147.912   4
  -1  -7  20 924.587 151.393   5
   1   7  20 827.620 113.699  12
  -1  -7  20 916.655 139.346  12
   1   7  18 3635.96 296.452  37
   1   7  18 3819.78 289.065   4
   1   7  18 3143.34 256.419  12
  -1  -7  18 3299.96 316.036  37
  -1  -7  18 3446.34 316.102   5
   1   7  16 6011.08 377.476   4
   1   7  16 5800.75 397.416  37
   1   7  16 5947.34 382.668  12
  -1  -7  16 5750.95 462.109  37
   1   7  14 9102.86 466.187  12
  -1  -7  14 8747.50 576.361  37
   1   7  14 9049.60 900.944   3
   7  -1 -14 8956.86 973.203   2
   1   7  14 11299.6 844.796  27
  -1  -7  14 8893.61 1073.58   9
  -7   1 -14 9048.51 973.868   2
   1   7  14 8976.51 488.387  37
  -1  -7  12 935.328 406.558   9
  -1  -7  12 871.402 317.823  10
   1   7  12 749.765 261.572   9
  -7   1 -12 991.401 341.373   2
   7  -1 -12 884.000 282.451   1
   1   7  12 870.078 252.666   3
  -7   1 -10 17860.7 1120.38   2
   1   7  10 18766.1 1072.22   9
  -1  -7  10 16355.7 1223.91   9
   7  -1 -10 18719.3 1131.90   1
  -1  -7  10 18143.2 1295.44  10
   1   7  10 18968.1 1102.41   3
  -7   1  -8 17733.0 979.093   1
  -1  -7   8 15268.9 1044.15  10
   1   7   8 16366.9 891.791   9
   7  -1  -8 17186.3 945.083   1
   1   7   8 17632.3 949.171   3
  -1  -7   6 3088.85 219.265  11
  -7   1  -6 3148.77 363.106   1
   7  -1  -6 3422.06 359.951   1
   1   7   6 3263.65 366.666   3
  -7   1  -6 3674.18 278.820  11
   1   7   6 3034.06 346.439   9
   1   7   4 52821.3 1343.82   3
   7  -1  -4 51601.6 1254.56   1
   1   7   4 55509.4 1440.17   9
  -7   1  -4 54119.1 1251.84   2
  -7   1  -4 56082.5 1296.60  11
   1   7   2 157113. 2743.77   9
   1   7   2 158255. 2642.30   3
  -7   1  -2 155266. 2167.55   2
  -7   1  -2 155669. 2679.08  11
   7  -1   0 147215. 2275.36   9
  -7   1   0 142455. 2660.37   8
   1   7   0 148748. 2587.06   2
  -7   1   0 148950. 2683.76  11
  -7   1   0 150376. 2739.74   7
  -7   1   2 146829. 2898.96   8
   1   7  -2 146989. 2581.33   2
  -7   1   2 142973. 2122.51   3
   1   7  -2 151477. 2107.52   8
  -7   1   2 155344. 2720.87   7
   7  -1   2 152621. 2533.87   9
  -7   1   4 50407.1 1348.42   7
  -1  -7  -4 49351.9 1015.97   7
  -7   1   4 51006.4 1551.96  11
   1   7  -4 51565.2 1345.13   2
   7  -1   4 52194.4 1411.23   9
   7  -1   6 2747.87 367.453   9
  -7   1   6 2495.30 296.705   7
  -7   1   6 2416.65 399.924  11
   1   7  -6 2508.10 329.380   2
  -7   1   6 2488.05 264.287   9
   1   7  -8 14299.3 876.302   2
   7  -1   8 15171.2 954.882   9
  -7   1   8 14028.2 723.641   7
  -1  -7  -8 15259.7 1050.54   1
  -7   1   8 16774.6 1041.60  11
  -7   1   8 14827.2 767.538   9
  -1  -7 -10 19670.5 1361.49   1
   7  -1  10 17311.9 1159.12   9
   1   7 -10 18298.6 1121.92   2
  -7   1  10 19059.2 1231.33  11
   1   7 -12 848.054 293.457   2
   7  -1  12 655.813 282.793   9
  -1  -7 -12 1184.67 426.491   1
   7  -1  14 8090.07 442.064   5
   1   7 -14 8203.73 901.022   2
  -7   1  14 7880.05 450.594   5
  -7   1  14 7995.45 549.257  37
  -7   1  14 8339.86 555.738  20
  -7   1  14 9188.95 655.331  27
  -7   1  14 7382.93 471.858  21
  -1  -7 -14 7734.37 1029.73   1
   1   7 -14 9136.30 619.742   6
   7  -1  14 7414.90 924.150   9
  -7   1  16 6631.13 598.651  27
  -7   1  16 5435.32 400.021  21
   7  -1  16 5498.87 368.284   5
  -7   1  16 5750.50 390.033   5
   7  -1  16 6016.76 404.728  12
  -7   1  16 6236.05 496.042  20
  -7   1  16 5742.43 454.361  37
   7  -1  18 3822.97 284.260   5
  -7   1  18 4499.09 482.451  27
  -7   1  18 3588.13 337.131  37
   1   7 -18 3176.84 269.073  34
   7  -1  18 3911.85 318.534  12
  -7   1  20 983.660 128.606   4
   7  -1  20 900.524 140.791  12
  -7   1  20 1105.55 166.023  37
   7  -1  20 918.128 122.113   4
  -7   1  22 497.866 72.4580  37
   0  -7  21 303.118 80.9048  12
   0  -7  21 108.748 83.4587   5
   0   7  21 69.6218 64.4915   4
   0   7  19 466.068 118.838  12
   0   7  19 295.793 113.352   4
   0  -7  19 231.038 106.533  37
   0  -7  19 445.148 130.480  12
   0  -7  19 303.026 132.593   5
   0   7  19 251.884 105.090  37
   0  -7  17 1938.52 265.590  37
   0   7  17 1882.89 222.590   4
   0   7  17 1577.91 198.784  12
   0   7  17 2002.39 245.682  37
   0   7  17 1980.46 413.146  27
   0  -7  17 1863.84 249.985   5
   0   7  15 23967.3 1511.68   3
   0  -7  15 24623.6 949.038  37
   0   7  15 23487.6 783.161   4
   0   7  15 25017.7 856.008  37
   0   7  15 24131.6 789.819  12
   0  -7  15 25220.8 1813.74   9
   0  -7  13-95.3976 249.986   9
   0   7  13-298.909 249.381   9
   0   7  13 107.825 221.618  27
   0   7  13 102.661 116.584   5
   0   7  13-45.1412 97.0631  12
   0   7  13 255.642 123.765  37
   0   7  13 135.452 208.131   3
   7   0 -13 134.052 208.613   2
   0  -7  13 116.128 145.999  37
  -7   0 -11 398.809 232.576   2
   0   7  11 159.829 163.395   3
   0   7  11 192.115 181.516   9
   0  -7  11-171.139 243.996   9
   0  -7  11 361.400 294.602  10
   0  -7   9 7086.11 768.626  10
   0   7   9 6998.24 594.841   9
   7   0  -9 7442.33 675.212   1
   0   7   9 6865.78 620.988   3
  -7   0  -9 6692.29 651.185   1
   7   0  -7 94863.1 2294.96   1
   0   7   7 96818.1 2307.15   3
   0   7   7 96665.1 2240.69   9
  -7   0  -7 96675.1 2357.98   1
   0   7   5 18686.4 783.435   9
   7   0  -5 18629.8 750.041   1
  -7   0  -5 18726.3 786.054   1
   0   7   5 19121.0 805.728   3
   0   7   3 65063.5 1461.17   3
  -7   0  -3 64435.5 1282.77   1
   7   0  -3 62781.2 1242.36   1
   0   7   3 63218.1 1479.01   9
  -7   0  -1 110842. 2157.46  11
  -7   0  -1 113185. 2261.29   7
   0   7  -1 113757. 1796.03   8
  -7   0   1 106185. 2206.07   8
   7   0   1 114961. 1967.04   9
  -7   0   1 113078. 2260.29   7
   0   7  -1 108028. 2078.64   2
   0   7  -3 62120.5 1439.98   2
  -7   0   3 61016.9 1569.16   7
  -7   0   3 63040.3 1666.14  11
   7   0   3 61826.1 1479.72   9
   0   7  -5 16622.0 763.428   2
  -7   0   5 16249.7 791.168   7
  -7   0   5 17273.6 886.292  11
   7   0   5 16012.5 809.991   9
   7   0   7 94820.8 2460.05   9
   0  -7  -7 101751. 2742.96   1
  -7   0   7 96959.2 2179.35   9
   0   7  -7 96402.8 2347.61   2
  -7   0   7 98743.0 2567.21  11
  -7   0   9 7084.90 602.837   9
  -7   0   9 5730.66 635.095  11
   0   7  -9 6435.68 619.610   2
   0  -7  -9 5839.75 705.942   1
   7   0   9 7107.39 691.568   9
   0   7 -11 463.597 260.925   2
   0  -7 -11 294.363 255.716   1
   7   0  11 424.649 261.955   9
   0  -7 -13 87.5867 279.810   1
  -7   0  13 328.503 149.325  37
   7   0  13 336.664 107.107   5
   7   0  13 465.783 250.705   9
   0   7 -13 186.609 227.245   2
  -7   0  13 186.427 141.898  20
   0   7 -13 259.765 154.453   6
  -7   0  13 421.624 119.629   5
  -7   0  13 240.284 116.809  21
  -7   0  13 249.317 151.449  27
   7   0  15 23149.1 819.581  12
   7   0  15 24003.6 790.424   5
  -7   0  15 22948.0 873.314  21
  -7   0  15 23829.0 930.429  37
  -7   0  15 25081.5 825.891   5
  -7   0  15 24648.7 989.673  20
   7   0  15 22297.6 1607.86   9
  -7   0  17 1242.83 186.101   5
   7   0  17 1399.00 189.580   5
  -7   0  17 1865.59 272.493  37
   7   0  17 1553.76 216.580  12
  -7   0  17 1598.08 219.891  21
  -7   0  19 872.613 145.331   4
   7   0  19 701.197 128.653   4
  -7   0  19 269.245 132.737  37
   7   0  19 302.769 116.667  12
  -7   0  21 117.872 81.4014  37
   7   0  21 104.326 57.0022   4
  -7   0  21 190.515 65.3069   4
   7   0  21 82.4711 68.7668  12
  -1   7  22 113.339 43.4713   4
   1  -7  22 96.7938 43.5854   4
   1  -7  20 765.247 132.412  12
   1  -7  20 628.018 98.3967  37
   1  -7  20 641.417 132.823   5
  -1   7  20 969.622 142.127   4
  -1   7  20 877.541 132.932  37
  -1   7  18 5186.55 337.396   4
   1  -7  18 5174.93 386.211   5
   1  -7  18 5099.45 347.990  37
  -1   7  18 5530.18 369.322  37
  -1   7  18 5152.70 601.452  27
  -1   7  18 4824.49 302.698  12
   1  -7  16 383.684 155.792  37
  -1   7  16 240.702 121.485   4
  -1   7  16 151.439 104.234  12
  -1   7  16 366.106 150.119  37
  -7  -1 -14 6523.72 875.322   2
  -1   7  14 7097.70 807.892   3
  -1   7  14 9555.45 745.415  27
   1  -7  14 7408.41 512.968  37
   1  -7  14 6909.31 940.031   9
   7   1 -14 7146.87 839.766   2
  -1   7  14 7216.25 403.848  12
  -1   7  14 7559.35 455.456  37
   7   1 -12 957.273 325.690   2
   1  -7  12 1065.59 382.002  10
  -1   7  12 1183.23 335.043   3
  -7  -1 -12 922.765 328.201   1
   1  -7  12 1176.50 417.979   9
  -1   7  12 1169.49 287.388   9
   7   1 -10 15715.4 1008.92   2
   1  -7  10 14962.8 1168.77  10
  -7  -1 -10 15128.3 1064.03   1
  -1   7  10 14855.0 909.628   9
   1  -7  10 15187.7 1178.26   9
  -1   7  10 15766.9 1007.57   3
  -1   7   8 24467.2 1059.80   9
   1  -7   8 24810.6 1327.65  10
  -7  -1  -8 25165.1 1207.22   1
  -1   7   8 26896.8 1180.28   3
   7   1  -8 27542.1 1203.13   1
  -7  -1  -6 15123.8 783.767   1
  -1   7   6 15849.9 726.711   9
  -1   7   6 15716.3 775.727   3
   7   1  -6 16127.7 766.340   1
  -1   7   4 11974.8 576.301   9
  -7  -1  -4 12256.2 566.323   1
  -1   7   4 12453.3 597.875   3
  -1   7   2 59068.2 1351.78   3
  -7  -1  -2 57933.2 1041.04   1
  -1   7   2 55138.2 1408.65   2
  -7  -1  -2 54171.2 1517.88   7
   7   1  -2 54070.1 959.709   2
  -7  -1   0 124993. 2460.34  11
  -1   7   0 126986. 2281.95   2
  -7  -1   0 122059. 2301.76   8
  -1   7   0 124417. 2156.34   8
   7   1   0 129959. 2186.45   9
  -7  -1   0 125807. 2491.76   7
   7   1   2 52175.1 913.021   3
  -1   7  -2 55929.6 1152.50   8
  -1   7  -2 53538.0 1288.23   2
  -7  -1   2 53427.4 1448.15  11
  -7  -1   2 52140.9 1469.07   7
  -7  -1   2 51750.0 1416.26   8
   7   1   2 52968.1 1268.95   9
   7   1   4 13492.9 677.023   9
  -7  -1   4 13230.4 726.556   7
  -7  -1   4 12999.8 727.138  11
  -1   7  -4 13423.3 639.311   2
  -7  -1   6 14127.2 831.391  11
  -1   7  -6 14359.9 761.530   2
   7   1   6 15190.3 842.299   9
  -7  -1   8 25959.5 1262.08  11
   1  -7  -8 26367.3 1379.19   1
  -7  -1   8 24090.1 1090.79   9
   7   1   8 23479.9 1202.48   9
  -1   7  -8 25202.9 1177.25   2
   7   1  10 13979.2 1018.80   9
  -1   7 -10 15260.2 1025.81   2
  -7  -1  10 15074.8 968.753   9
  -7  -1  10 15091.3 1047.28  11
   1  -7 -10 14875.3 1175.39   1
   1  -7 -12 852.201 393.607   1
   7   1  12 765.247 349.249   9
  -1   7 -12 1119.77 361.364   2
  -7  -1  14 8100.29 533.629  37
   7   1  14 7141.87 894.240   9
   7   1  14 7238.72 413.991   5
   7   1  14 7278.84 438.979  12
  -7  -1  14 8336.37 605.097  27
  -1   7 -14 7349.11 862.675   2
   1  -7 -14 7414.14 985.884   1
  -1   7 -14 8563.10 593.716   6
  -7  -1  14 7645.99 538.598  20
  -7  -1  14 7406.95 442.145   5
  -7  -1  14 7578.30 497.548  21
   7   1  16 434.539 147.973  12
   7   1  16 332.701 130.362   5
  -7  -1  16 447.315 146.422   5
  -7  -1  16 489.051 166.835  21
  -7  -1  16 881.629 246.657  37
  -7  -1  16 603.460 201.520  20
  -7  -1  16 511.767 222.976  27
  -7  -1  18 4874.25 330.140   5
  -7  -1  18 5472.44 408.128  37
   7   1  18 4893.08 348.708  12
  -7  -1  18 5263.20 357.709  21
   7   1  20 697.796 127.057  12
   7   1  20 824.186 113.753   4
  -7  -1  20 851.789 154.309  37
  -7  -1  20 898.485 121.270   4
  -7  -1  22 24.5306 45.0746  37
   2  -7  21 437.495 98.8677   5
   2  -7  21 321.967 87.0823  12
  -2   7  21 343.926 90.9393  37
  -2   7  21 388.017 85.0653   4
   2  -7  19 1336.38 192.555  12
  -2   7  19 1551.13 183.365   4
  -2   7  19 1792.10 385.076  27
  -2   7  19 1605.96 201.375  37
   2  -7  19 1602.32 172.629  37
   2  -7  19 1494.41 209.489   5
   2  -7  17 2784.79 285.336  37
  -2   7  17 2944.73 248.731  12
   2  -7  17 2733.51 290.259   5
  -2   7  17 2822.50 288.705  37
  -2   7  17 2962.67 267.693   4
   2  -7  15 1283.35 223.652  37
  -2   7  15 1357.39 339.227  27
  -2   7  15 1241.03 214.040  37
  -2   7  15 1093.90 179.126  12
  -2   7  15 1249.97 190.202   4
  -2   7  13 926.362 175.254  37
   7   2 -13 1596.39 436.141   2
  -2   7  13 1931.16 342.089  27
  -2   7  13 1208.11 352.832   3
  -2   7  13 1378.84 196.831   5
  -7  -2 -13 1377.72 415.859   1
  -2   7  13 1305.44 181.788  12
   2  -7  13 1080.61 219.315  37
   2  -7  13 796.902 308.407   9
   7   2 -11 2290.58 434.268   2
  -7  -2 -11 2563.61 482.805   1
  -2   7  11 2615.99 442.243   3
   2  -7  11 2476.69 533.255  10
  -2   7  11 2420.18 376.714   9
   2  -7  11 1897.90 463.657   9
  -7  -2  -9 21839.8 1214.20   1
  -2   7   9 21821.7 1117.77   3
   7   2  -9 21906.2 1120.03   2
  -2   7   9 20309.4 981.964   9
   2  -7   9 20116.1 1271.45  10
   2  -7   9 19849.8 1278.85   9
  -2   7   7 69108.5 1724.27   9
   7   2  -7 68056.6 1849.02   2
  -2   7   7 70673.3 1892.62   3
  -7  -2  -7 68977.1 1977.32   1
  -7  -2  -5 6727.98 478.443   1
  -2   7   5 6374.57 659.672  11
  -2   7   5 7338.36 443.996   9
  -2   7   5 6738.13 473.135   3
   7   2  -5 6812.22 441.494   2
  -2   7   3 164730. 2822.31   3
   7   2  -3 165369. 2528.75   2
  -7  -2  -3 166404. 2694.29   1
  -7  -2  -3 160593. 3142.37   7
  -2   7   3 168870. 2713.90   9
   7   2  -1 17450.3 387.526   2
  -2   7   1 15230.6 650.483   2
  -2   7   1 15041.7 807.255  11
  -2   7   1 15650.1 647.471   3
  -7  -2  -1 15121.3 756.154   7
  -2   7  -1 19523.2 747.731   3
   7   2   1 20408.1 435.247   3
   7   2   1 18961.6 703.496   9
  -7  -2   1 18548.3 863.479   7
  -2   7  -1 20346.4 681.647   8
  -2   7  -1 17850.0 697.992   2
  -7  -2   1 19118.4 727.247   8
  -2   7  -3 166988. 2882.56   2
  -7  -2   3 175369. 3185.70  11
   7   2   3 164268. 2539.17   3
  -7  -2   3 170897. 2765.39  10
   7   2   3 169103. 2980.97   9
  -2   7  -5 5507.97 437.378   2
   7   2   5 5700.36 488.117   9
  -7  -2   5 6140.65 478.547  10
  -7  -2   5 6322.68 527.198  11
   2  -7  -7 68857.8 2181.67   1
  -2   7  -7 69362.9 1909.64   2
   7   2   7 71016.7 2040.10   9
  -7  -2   7 66444.0 1998.39  11
  -7  -2   9 21705.2 1150.25   9
  -7  -2   9 23964.6 1243.12  11
   7   2   9 22750.2 1235.68   9
  -2   7  -9 23273.9 1197.06   2
   2  -7  -9 21458.3 1321.34   1
   7   2  11 1850.23 399.547   9
   2  -7 -11 2393.40 533.749   1
  -2   7 -11 1921.15 413.428   2
  -7  -2  11 2591.45 473.582   9
  -7  -2  13 1541.73 268.391  37
  -7  -2  13 1348.57 230.105  21
  -7  -2  13 1709.62 280.385  20
  -2   7 -13 1742.19 280.357   6
  -7  -2  13 1666.67 225.664   5
   7   2  13 1471.41 204.438  12
  -2   7 -13 1589.37 389.523   2
  -7  -2  13 1519.31 231.989  27
   7   2  13 1377.76 190.304   5
   7   2  13 1437.05 405.588   9
   2  -7 -13 1603.68 501.357   1
   7   2  15 1118.85 199.022  12
  -7  -2  15 984.150 197.790  21
  -7  -2  15 1135.76 233.720  37
  -7  -2  15 1356.03 274.602  20
  -7  -2  15 1182.23 188.237   5
   7   2  15 952.120 175.616   5
  -7  -2  15 1256.23 264.713  27
  -7  -2  17 2767.91 322.513  37
  -2   7 -17 2618.28 261.581  34
  -7  -2  17 3279.59 355.746  20
  -7  -2  17 2680.69 264.280   5
  -7  -2  17 2932.64 298.552  21
   7   2  17 2972.85 280.173  12
   7   2  19 1668.16 185.102   4
  -7  -2  19 1310.32 202.459  37
  -7  -2  19 1842.69 193.520   5
   7   2  19 1352.85 183.770  12
   7   2  21 445.446 93.6632  12
  -7  -2  21 400.063 77.2719   4
  -7  -2  21 384.952 103.576  37
   7   2  21 294.732 64.9943   4
  -3   7  20 1954.69 178.079   4
   3  -7  20 1726.70 181.829  12
   3  -7  20 1731.68 189.879   5
  -3   7  20 1913.24 188.419  37
   3  -7  18 174.216 135.574   5
  -3   7  18 293.028 126.619  37
  -3   7  18 519.575 128.227   4
  -3   7  16 987.560 172.940   4
   3  -7  16 1018.34 201.399  37
  -3   7  16 815.544 177.255  37
  -3   7  16 1131.94 355.071  27
   7   3 -14 8250.02 880.328   2
   3  -7  14 8515.05 1058.43   9
  -3   7  14 8126.06 486.714  37
   3  -7  14 8714.19 519.041  37
  -3   7  14 9577.03 933.378   3
  -3   7  14 9182.60 726.223  27
  -7  -3 -14 8023.60 986.858   2
  -3   7  12 2401.05 450.890   3
   3  -7  12 1778.71 470.109  10
   7   3 -12 1825.30 396.594   2
  -3   7  12 1957.61 233.875  37
  -7  -3 -12 2409.85 523.155   1
  -3   7  12 2497.22 360.215  27
  -3   7  12 1892.50 211.353   5
   3  -7  12 2282.44 564.847   9
   3  -7  10 3271.20 563.914  10
  -7  -3 -10 3892.86 561.715   1
   7   3 -10 3804.15 501.232   2
  -3   7  10 3430.06 499.164   3
   3  -7  10 3442.88 585.950   9
   3  -7   8 110887. 3073.23   9
   3  -7   8 114411. 3072.70  10
  -7  -3  -8 111649. 2868.90   1
  -3   7   8 110740. 2663.86   3
   7   3  -8 113597. 2641.03   2
  -3   7   8 107941. 2369.15   9
  -3   7   6 29977.9 1103.37   3
   7   3  -6 29772.0 1045.29   2
  -3   7   6 29725.8 955.556   9
  -3   7   6 33411.4 1524.60  11
  -7  -3  -6 30149.5 1185.27   1
  -3   7   4 849.320 156.348   9
  -7  -3  -4 1014.92 234.053   7
   7   3  -4 973.263 157.540   2
  -3   7   4 929.909 272.423  11
  -7  -3  -4 890.290 188.760   1
  -3   7   4 799.890 174.747   3
  -7  -3  -2 92367.3 2144.92   7
  -3   7   2 95297.2 1901.84   3
  -3   7   2 94878.4 1978.82   2
   7   3  -2 92544.1 1538.84   2
  -3   7   2 99674.4 2321.76  11
  -3   7   0 132489. 2375.48   2
  -7  -3   0 125546. 2723.41   7
   7   3   0 132426. 2450.30   9
  -3   7   0 137032. 2476.10   8
  -3   7   0 129796. 2716.23  11
  -3   7   0 131386. 2408.97   3
  -7  -3   0 135399. 2340.08   8
   7   3   0 141605. 2001.49   2
   7   3   2 102370. 2058.46   9
  -7  -3   2 96789.0 2005.28   8
  -3   7  -2 98968.7 1963.78   2
   7   3   2 103791. 1633.21   3
  -7  -3   2 103373. 2259.29  11
   7   3   4 1406.27 184.373   3
   7   3   4 1529.52 265.440   9
  -7  -3   4 1279.60 221.471  10
  -3   7  -4 1146.13 220.230   2
  -7  -3   4 1412.35 273.145  11
  -7  -3   6 29396.7 1185.82  10
  -7  -3   6 29211.6 1197.62  11
   7   3   6 29544.0 1194.17   9
  -3   7  -6 30881.7 1130.16   2
   3  -7  -8 118634. 3163.54   1
  -3   7  -8 119942. 2826.50   2
   7   3   8 115985. 2936.19   9
  -7  -3   8 123394. 2945.31  11
   7   3  10 3695.47 538.648   9
  -7  -3  10 3091.27 480.725   9
  -3   7 -10 4174.98 545.822   2
   3  -7 -10 3015.67 537.380   1
   3  -7 -12 2639.37 574.293   1
  -7  -3  12 2878.17 533.620   9
   7   3  12 2518.50 508.362   9
  -3   7 -12 2605.89 501.640   2
   7   3  12 2674.41 249.270  12
  -7  -3  12 2810.26 324.627  20
  -3   7 -12 2622.65 293.464   6
  -7  -3  12 2711.81 323.071  37
  -7  -3  14 9156.80 607.213  20
  -7  -3  14 8715.84 549.731  21
  -3   7 -14 10092.8 990.591   2
   7   3  14 9197.05 990.148   9
   7   3  14 9926.58 476.055   5
  -7  -3  14 9256.89 605.239  37
   3  -7 -14 8687.07 1048.44   1
  -7  -3  14 9644.11 512.344   5
   7   3  14 9648.66 923.449   3
   7   3  14 9556.54 496.764  12
  -3   7 -14 9254.17 590.974   6
  -3   7 -16 1255.27 201.896  34
  -7  -3  16 1011.61 185.321   5
   7   3  16 1289.66 187.253   5
  -7  -3  16 1111.92 248.136  20
  -7  -3  16 880.315 192.312  21
  -7  -3  16 888.205 220.735  37
   7   3  16 960.617 178.441  12
   7   3  18 456.315 119.171   4
  -7  -3  18 350.092 163.379  37
  -7  -3  18 548.827 131.456   5
   7   3  18 439.093 149.851  12
  -7  -3  18 368.187 131.072  21
  -7  -3  20 1849.89 205.589  37
  -7  -3  20 2024.56 168.980   4
   7   3  20 1936.93 182.392  12
   7   3  20 1946.78 159.020   4
   4  -7  21 1454.52 148.399  12
  -4   7  21 1893.40 157.465  37
  -4   7  21 1614.74 134.907   4
  -4   7  19-9.59631 88.0548   4
   4  -7  19 93.9191 92.5431   5
   4  -7  19 381.091 144.494  12
  -4   7  19 303.865 253.868  27
  -4   7  19-99.9788 109.345  37
  -4   7  17 1407.74 350.281  27
  -4   7  17 910.108 170.570   4
   4  -7  17 903.597 195.914   5
  -4   7  17 902.770 183.769  37
  -4   7  15 7729.35 435.942   4
  -4   7  15 8566.90 500.525  37
  -4   7  13 16320.4 680.020  37
  -4   7  13 19201.5 981.568  27
   7   4 -13 14690.1 1125.56   2
  -4   7  13 15829.2 1156.66   3
   4  -7  13 15701.9 1370.03   9
  -7  -4 -13 16356.9 1379.53   1
   4  -7  11 51385.4 2358.85   9
   7   4 -11 54699.7 2038.73   2
   4  -7  11 51224.4 2290.25  10
  -4   7  11 52169.1 1976.61   3
  -7  -4 -11 51062.9 2229.29   1
   4  -7   9 7311.76 769.162  10
   4  -7   9 8015.92 816.990   9
  -4   7   9 7054.77 852.263  11
   7   4  -9 7694.00 657.690   2
  -4   7   9 7567.65 665.222   3
  -7  -4  -9 7666.25 743.548   1
  -4   7   7 88474.5 2209.93   3
   4  -7   7 90221.6 2589.75   9
  -4   7   7 89536.5 1911.87   9
   7   4  -7 92218.2 2193.39   2
  -7  -4  -7 92562.3 2463.00   1
   4  -7   7 87245.0 2479.37  10
  -7  -4  -5 13968.8 754.316   1
  -7  -4  -5 13178.3 777.480   7
  -4   7   5 12299.1 511.914   9
  -4   7   5 13691.2 675.763   3
  -4   7   5 13353.5 923.390  11
   7   4  -5 13346.7 621.409   2
  -4   7   3 40364.9 1489.56  11
  -7  -4  -3 39216.6 1318.85   7
  -4   7   3 41500.7 1132.32   3
   7   4  -3 39489.5 956.407   2
   7   4  -1 36754.3 815.430   2
  -4   7   1 38774.4 1216.44   8
  -4   7   1 37256.4 1292.02  11
  -4   7   1 37777.2 1067.52   2
  -4   7   1 36544.5 1054.67   3
  -7  -4  -1 35853.9 1293.66   7
  -4   7  -1 33128.2 1146.51  11
   7   4   1 35169.7 1110.48   9
   7   4   1 37346.8 825.574   3
  -7  -4   1 34172.1 1298.58   7
  -4   7  -1 36219.9 1049.73   3
  -7  -4   1 35089.2 929.144   8
  -4   7  -1 37610.6 1091.73   8
  -4   7  -1 36113.6 1008.53   2
  -4   7  -3 33657.5 1030.44   2
   7   4   3 33700.7 1131.89   9
   7   4   3 36001.2 872.660   3
  -7  -4   3 34598.4 1221.20  11
   7   4   5 14481.6 788.182   9
  -7  -4   5 14642.6 805.041  11
  -4   7  -5 14622.3 732.975   2
   7   4   5 14383.0 636.129   3
  -7  -4   5 14429.6 774.057  10
  -7  -4   7 95310.0 2418.30  11
  -4   7  -7 93917.1 2314.80   2
   4  -7  -7 91915.6 2583.60   1
  -7  -4   7 94834.5 2529.86  10
   7   4   7 90001.1 2417.24   9
   7   4   7 93319.2 2180.79   3
  -7  -4   9 6744.42 645.827  11
   4  -7  -9 6649.69 739.718   1
  -4   7  -9 7228.43 662.699   2
   7   4   9 7410.73 703.843   9
  -7  -4  11 52927.7 2194.09   9
   7   4  11 52313.9 2142.83   9
   7   4  11 52530.3 1935.80   3
  -4   7 -11 54531.2 2085.34   2
   4  -7 -11 51340.2 2292.74   1
  -4   7 -13 14556.1 1176.41   2
  -7  -4  13 15054.6 760.767  20
  -7  -4  13 14620.0 748.973  37
   7   4  13 14168.4 1188.34   9
   4  -7 -13 14109.5 1287.02   1
   7   4  13 14271.9 599.430  12
   7   4  13 13739.6 555.678   5
   7   4  13 14338.6 1066.60   3
  -4   7 -13 13900.8 694.775   6
  -7  -4  15 8302.58 527.450  21
  -4   7 -15 8320.43 489.191  34
   7   4  15 8524.91 445.164   5
  -7  -4  15 8384.50 581.837  20
  -7  -4  15 8461.72 571.565  37
   7   4  15 8652.83 474.819  12
  -7  -4  15 8491.20 485.812   5
  -7  -4  17 969.191 178.185   5
   7   4  17 1203.61 172.006   4
  -7  -4  17 1217.71 252.879  20
  -7  -4  17 1180.40 212.176  21
   7   4  17 928.244 176.255  12
  -4   7 -17 975.645 168.737  34
  -7  -4  17 1102.07 225.155  37
   7   4  19 199.294 93.1433   4
  -7  -4  19-84.9068 88.0650  21
   7   4  19 117.335 97.0301  12
  -7  -4  19 112.416 119.680  37
  -7  -4  19 19.4932 83.2247   5
   7   4  21 1483.71 115.580   4
  -7  -4  21 1703.94 162.040  37
  -7  -4  21 1299.29 110.578   4
   7   4  21 1507.21 140.201  12
   5  -7  20 4537.21 261.221   5
  -5   7  20 4588.03 254.380   4
   5  -7  20 4237.37 272.564  12
  -5   7  20 4804.17 495.495  27
  -5   7  20 5130.04 293.299  37
  -5   7  18 1027.23 191.219  37
   5  -7  18 928.640 166.224   5
  -5   7  18 1047.11 170.228   4
  -5   7  16 1710.89 372.938  27
  -5   7  16 1063.12 178.359   4
   5  -7  16 1209.88 211.850   5
  -5   7  16 1225.35 216.153  37
  -5   7  14 2159.75 262.300  37
   5  -7  14 2027.53 536.307   9
  -5   7  14 2213.18 483.005   3
  -5   7  14 2638.97 418.139  27
   7   5 -14 2166.98 478.610   2
  -5   7  14 2105.07 233.388   4
  -7  -5 -14 2137.16 492.637   1
  -5   7  12 15005.3 635.726  37
   7   5 -12 14855.0 1093.72   2
  -7  -5 -12 14549.4 1253.58   1
  -5   7  12 16060.1 884.299  27
   5  -7  12 12994.8 1187.47   9
  -5   7  12 13400.9 1028.01   3
   5  -7  10 15709.4 1175.40  10
   7   5 -10 17097.8 1046.99   2
   5  -7  10 17297.6 1264.82   9
  -7  -5 -10 17015.0 1217.15   1
  -5   7  10 17070.3 1060.26   3
  -5   7   8 29691.4 1242.72   3
   7   5  -8 30174.7 1227.19   2
  -5   7   8 29815.4 1623.84  11
   5  -7   8 29499.1 1507.69   9
  -7  -5  -8 30952.8 1473.51   1
   5  -7   8 29007.8 1440.33  10
   5  -7   6 4359.30 516.860   9
  -7  -5  -6 5016.82 506.451   1
   7   5  -6 4750.40 405.820   2
  -5   7   6 4476.45 300.611   9
  -5   7   6 4573.79 423.174   3
  -5   7   6 4007.50 578.185  11
   7   5  -4 8090.22 446.187   2
  -5   7   4 8121.34 504.607   3
  -5   7   4 8904.10 740.101  11
  -7  -5  -4 7455.90 580.410   7
  -5   7   2 285689. 4304.57   3
  -5   7   2 276794. 4906.36  11
   7   5  -2 275322. 4013.75   2
  -7  -5  -2 282226. 4786.11   7
  -5   7   2 273330. 4771.21   8
   7   5   0 6348.60 340.536   3
  -7  -5   0 6351.80 562.239   7
  -7  -5   0 6229.78 335.323   8
  -5   7   0 6967.37 425.481   3
   7   5   0 6770.40 339.902   2
  -5   7   0 6687.48 525.541  11
  -5   7   0 6697.84 492.505   8
  -5   7   0 6758.40 405.000   2
  -5   7  -2 267569. 4354.43  11
   7   5   2 277043. 4455.81   9
  -5   7  -2 271476. 4398.98   8
  -5   7  -2 266167. 4134.99   2
   7   5   2 271908. 3921.53   3
  -7  -5   4 9688.19 638.399  11
   7   5   4 9349.24 467.414   3
  -5   7  -4 9553.34 541.270   2
   7   5   4 8887.52 603.587   9
   7   5   6 6151.27 458.427   3
  -7  -5   6 6256.93 567.107  10
  -5   7  -6 6090.73 499.314   2
  -7  -5   6 5723.53 529.245  11
   7   5   6 6932.29 589.706   9
   7   5   8 30301.1 1225.40   3
   7   5   8 31759.0 1412.27   9
  -7  -5   8 30597.9 1323.28  11
  -5   7  -8 31282.7 1326.16   2
   5  -7  -8 31980.2 1491.56   1
  -7  -5   8 31741.8 1496.70  10
   7   5  10 17898.7 1025.81   3
   7   5  10 17208.3 1136.20   9
  -5   7 -10 16957.7 1079.64   2
   5  -7 -10 16748.5 1223.37   1
   7   5  12 14411.7 549.223   5
  -5   7 -12 15102.5 1119.67   2
   5  -7 -12 13467.4 1196.86   1
   7   5  12 13518.1 1129.67   9
  -7  -5  12 14252.6 726.672  20
  -7  -5  12 15463.5 1235.46   9
  -5   7 -12 13788.2 662.955   6
   7   5  12 14925.0 589.398  12
  -7  -5  12 15024.3 766.771  37
   7   5  12 14846.0 1037.93   3
  -7  -5  14 2377.19 321.265  20
  -5   7 -14 1957.55 252.641  34
  -5   7 -14 2874.62 583.425   2
   5  -7 -14 1844.79 505.984   1
   7   5  14 2434.98 489.049   3
   7   5  14 2324.39 530.685   9
  -7  -5  14 2149.68 324.378  37
   7   5  14 2000.74 240.534  12
  -7  -5  16 953.948 200.966  21
  -5   7 -16 1152.55 184.216  34
  -7  -5  16 1056.75 193.313   5
   7   5  16 1073.52 189.935  12
   7   5  16 1191.04 176.443   4
  -7  -5  16 1522.70 274.250  20
  -7  -5  16 1122.98 230.254  37
   7   5  18 1320.46 170.485   4
  -7  -5  18 1138.04 219.105  37
  -7  -5  18 1320.36 186.763   5
  -7  -5  18 1196.62 199.625  21
   7   5  18 1324.78 190.597  12
   7   5  20 4282.82 223.946   4
   7   5  20 4275.10 257.155  12
  -7  -5  20 4193.81 293.451  37
  -6   7  21 40.4539 52.1190   4
   6  -7  21 29.7583 61.9236  12
   6  -7  21 7.31569 52.1856   4
  -6   7  21 37.6808 65.7784  37
   6  -7  19 940.969 164.741  12
  -6   7  19 850.536 160.291  37
   6  -7  19 739.216 134.921   5
  -6   7  19 855.407 136.750   4
  -6   7  17 2719.16 282.325  37
  -6   7  17 2565.60 243.058   4
  -6   7  17 3256.75 455.017  27
   6  -7  17 2500.63 258.521   5
  -6   7  15 12335.9 612.126  37
  -6   7  15 12577.2 541.821   4
  -6   7  13 20971.0 729.868  30
  -6   7  13 20292.3 690.355   4
  -6   7  13 20674.5 782.023  37
  -7  -6 -13 21803.5 1619.56   1
  -6   7  13 25608.9 1137.27  27
  -6   7  13 19652.0 1305.64   3
   6  -7  13 20977.9 1582.78   9
   7   6 -13 21699.7 1359.55   2
   7   6 -11 41251.5 1747.78   2
  -6   7  11 40924.6 1753.34   3
  -7  -6 -11 40881.4 2057.25   1
   6  -7  11 40852.4 1997.55  10
   6  -7  11 40399.4 2066.39   9
   7   6  -9 7457.95 641.211   2
  -7  -6  -9 6393.39 737.352   1
   6  -7   9 7094.42 751.878  10
  -6   7   9 7125.92 850.334  11
   6  -7   9 7232.83 787.881   9
  -6   7   9 6189.58 604.073   3
  -7  -6  -7 9440.76 781.428   1
   6  -7   7 8725.15 744.920  10
   6  -7   7 9444.18 798.108   9
  -6   7   7 8582.95 865.993  11
  -6   7   7 8692.61 630.262   3
   7   6  -7 9364.77 635.989   2
  -6   7   5 3927.08 370.146   3
   6  -7   5 3333.64 429.878   9
  -6   7   5 3346.11 502.367  11
   7   6  -5 3530.61 326.029   2
  -7  -6  -5 3301.33 404.696   7
  -6   7   3 71485.4 1635.56   3
  -7  -6  -3 68738.9 1928.16   7
  -6   7   3 67060.0 2079.52  11
   7   6  -3 72743.2 1529.25   2
  -6   7   1 21575.8 782.321   3
   7   6  -1 21293.9 682.265   2
  -6   7   1 21333.9 766.972   2
  -6   7   1 22280.9 1005.42   8
  -7  -6  -1 20217.4 1040.31   7
  -6   7   1 19506.7 979.228  11
  -6   7  -1 21772.3 778.109   3
   7   6   1 23151.6 733.598   3
  -7  -6   1 22891.3 633.567   8
  -6   7  -1 22537.5 774.191   2
  -6   7  -1 22603.8 955.707  11
   7   6   1 22494.2 762.262   2
   7   6   1 23780.6 966.184   9
  -6   7  -1 22689.9 937.469   8
  -6   7  -3 69173.5 1601.66   2
   7   6   3 69478.2 1492.23   3
   7   6   3 69345.7 1844.42   9
  -6   7  -3 72480.6 1686.28  11
   7   6   5 4149.16 454.238   9
   7   6   5 4289.05 357.560   3
  -7  -6   5 3801.03 428.445  11
  -6   7  -5 4058.17 374.190   2
  -7  -6   7 9517.38 778.893  10
   7   6   7 10088.0 767.985   9
   6  -7  -7 9075.98 771.482   1
  -6   7  -7 9715.99 670.876   2
   7   6   7 10322.2 635.226   3
  -7  -6   7 9900.07 712.440  11
   7   6   9 6380.33 582.190   3
   6  -7  -9 6317.13 694.750   1
   7   6   9 6735.60 692.477   9
  -6   7  -9 6328.68 620.585   2
  -7  -6   9 6597.73 743.990  10
   7   6  11 42430.7 1935.28   9
   7   6  11 41360.6 1683.43   3
  -6   7 -11 41753.2 1802.65   2
   6  -7 -11 45351.9 2096.32   1
  -7  -6  11 41858.4 2046.59   9
  -6   7 -13 18933.2 805.440   6
  -7  -6  13 22406.3 969.102  37
  -6   7 -13 18814.7 1312.04   2
  -7  -6  13 20888.0 911.748  20
  -7  -6  13 20051.1 1506.59   9
  -6   7 -13 20621.1 774.111  34
   7   6  13 19787.8 1406.08   9
   7   6  13 19409.8 1242.18   3
   7   6  13 21017.1 736.355  12
   6  -7 -13 19389.5 1492.32   1
   7   6  15 11987.9 561.786  12
  -6   7 -15 11951.1 576.438  34
  -7  -6  15 11821.2 580.279   5
  -7  -6  15 12445.8 704.148  20
  -7  -6  15 11609.4 696.704  37
   7   6  15 11376.9 493.829   4
  -7  -6  17 2444.54 311.551  20
  -7  -6  17 2263.96 316.506  37
  -7  -6  17 2356.48 255.737   5
   7   6  17 2302.93 222.646   4
   7   6  17 2431.03 254.581  12
  -7  -6  17 2283.50 266.833  21
  -7  -6  19 826.101 142.903  21
  -7  -6  19 562.880 122.077   5
  -7  -6  19 841.847 183.551  37
   7   6  19 750.879 122.941   4
   7   6  19 574.754 128.509  12
  -7  -6  21 36.3729 67.8062  37
   7   6  21 18.2210 44.5443   4
  -7  -6  21 104.136 48.1825   4
   7   6  21-31.9863 54.2890  12
  -7   7  20 741.991 252.603  27
   7  -7  20 468.149 107.319  12
  -7   7  20 473.148 109.145  37
   7  -7  20 552.794 93.3313   5
  -7   7  20 426.823 88.8107   4
   7  -7  18 1144.86 169.677   5
  -7   7  18 1106.11 157.746   4
  -7   7  18 1605.89 364.385  27
  -7   7  18 1266.32 192.407  37
   7  -7  18 1085.64 187.709  12
  -7   7  16 727.257 149.120   4
   7  -7  16 772.529 164.177   5
  -7   7  16 1039.51 317.476  27
  -7   7  16 657.191 166.702  37
  -7   7  14 5044.43 353.102  30
  -7   7  14 5006.14 671.227   3
   7  -7  14 4895.44 764.201   9
  -7   7  14 4579.96 373.124  37
  -7   7  14 5798.12 583.646  27
  -7   7  14 4967.63 335.332   4
  -7   7  12 16864.3 902.618  27
  -7   7  12 13343.2 1029.30   3
   7   7 -12 13667.8 1052.32   2
   7   7 -12 15844.9 774.628   6
  -7   7  12 14300.6 630.894  37
   7  -7  12 12748.5 1197.39   9
  -7   7  12 12692.8 526.252   4
  -7  -7 -12 15118.9 1328.86   1
  -7   7  10 604.271 302.587  11
  -7  -7 -10 398.263 265.270   1
   7  -7  10 462.859 284.297  10
   7  -7  10 659.880 325.448   9
  -7   7  10 371.654 190.986   3
   7   7 -10 510.880 246.942   2
   7  -7   8 11805.9 959.523   9
  -7   7   8 11775.1 1060.01  11
   7  -7   8 11068.7 881.186  10
  -7   7   8 12043.3 773.440   3
   7   7  -8 12082.7 777.737   2
  -7  -7  -8 13109.0 1020.50   1
  -7  -7  -6 3845.31 494.672   1
  -7   7   6 3919.23 394.311   3
  -7  -7  -6 3661.56 424.472   7
   7  -7   6 4060.97 492.010   9
   7   7  -6 4180.64 402.780   2
  -7   7   6 4648.18 634.339  11
  -7   7   4 29070.4 1409.48  11
   7   7  -4 28025.1 947.593   2
  -7  -7  -4 27193.8 1182.88   7
   7  -7   4 29660.4 1170.74   9
  -7   7   4 30898.5 1007.48   3
   7  -7   2 30001.1 1008.74   9
  -7   7   2 33731.2 1391.59  11
  -7   7   2 33312.2 1014.92   3
  -7  -7  -2 33440.7 1335.79   7
  -7   7   2 32839.3 1388.78   8
   7   7  -2 32939.3 966.654   2
  -7  -7   0 30667.6 690.196   8
   7   7   0 30314.0 906.478   2
   7   7   0 30180.0 923.767   3
   7  -7   0 27755.4 750.992   9
  -7   7   0 30535.7 911.391   2
  -7   7   0 28814.1 1185.23  11
  -7   7   0 30108.1 917.548   3
  -7   7   0 28601.7 1166.03   8
   7   7   2 30648.5 1194.41   9
  -7   7  -2 32636.0 966.643   2
   7   7   2 30433.6 938.817   3
  -7   7  -2 32796.7 1160.29  11
  -7   7  -2 30737.9 1191.23   8
  -7   7  -4 27123.1 908.174  11
   7   7   4 27877.9 921.302   3
   7   7   4 27182.3 1162.80   9
  -7   7  -4 27451.3 951.979   2
  -7   7  -6 3937.30 394.769   2
  -7  -7   6 3487.09 419.002  11
   7  -7  -6 4274.45 495.060   1
   7   7   6 3633.12 459.471   9
   7   7   6 3559.54 362.727   3
  -7  -7   8 10766.2 779.151  11
   7   7   8 10489.3 845.594   9
  -7  -7   8 11817.0 956.062  10
   7   7   8 11195.3 726.600   3
  -7   7  -8 11912.9 794.007   2
   7  -7  -8 11883.3 893.656   1
  -7   7 -10 474.508 202.364   2
  -7  -7  10 649.700 307.359  10
   7  -7 -10 494.415 268.377   1
   7   7  10 287.394 154.034   3
   7   7  10 119.324 170.277   9
  -7  -7  12 14922.0 797.779  37
   7  -7 -12 13871.6 1209.53   1
  -7   7 -12 13375.4 653.712   6
   7   7  12 14266.1 528.225   4
  -7  -7  12 14853.5 755.939  20
  -7   7 -12 13962.2 1065.60   2
  -7  -7  12 13913.3 1256.33   9
  -7   7 -12 13551.6 616.665  34
   7   7  12 14902.7 594.817  12
   7   7  12 13711.0 1143.44   9
   7   7  12 14820.9 1037.83   3
   7   7  14 6060.72 702.545   3
   7   7  14 4997.05 746.724   9
  -7   7 -14 4502.16 361.498  34
   7   7  14 4787.26 352.819  12
  -7  -7  14 5095.55 489.244  37
  -7  -7  14 4938.20 453.907  20
   7   7  14 4960.89 327.315   4
   7   7  14 4895.78 331.746  37
  -7  -7  16 667.606 220.779  37
   7   7  16 1162.30 215.781  12
  -7  -7  16 984.321 204.245  21
   7   7  16 1043.36 174.062   4
   7   7  16 1261.70 189.897  37
  -7  -7  16 776.621 172.359   5
  -7  -7  16 735.650 201.488  20
  -7   7 -16 890.947 164.877  34
  -7  -7  18 1124.99 221.828  37
  -7  -7  18 1181.94 175.010   5
  -7  -7  18 926.077 170.480  21
  -7  -7  18 1119.14 209.062  20
   7   7  18 967.044 162.215  12
   7   7  18 1057.22 155.066   4
   7   7  20 372.885 82.7506   4
   7   7  20 513.622 104.380  12
  -7  -7  20 344.828 82.1077   5
  -7  -7  20 491.339 130.345  37
   7   8  21 2257.65 139.034  12
  -7  -8  21 1699.05 148.133  37
  -7  -8  19 1852.15 186.195  21
  -7  -8  19 1811.74 181.597   5
   7   8  19 2199.81 176.883   4
   7   8  19 2161.92 198.631  12
  -7  -8  19 1908.37 242.536  37
  -7  -8  17 5422.03 436.224  20
   7   8  17 5633.06 366.258  12
   7   8  17 5953.29 335.880   4
  -7  -8  17 5611.14 375.899   5
  -7  -8  17 5589.66 457.836  37
  -7  -8  17 4719.44 372.968  21
  -7  -8  15 2201.99 316.417  20
   7   8  15 2052.06 240.139  12
   7   8  15 2244.28 224.698   4
   7   8  15 2167.94 227.780  37
  -8   7 -15 2547.60 270.194  34
  -7  -8  15 2279.30 345.630  37
  -8   7 -13 30481.7 1655.94   2
   7   8  13 32134.1 1843.36   9
  -7  -8  13 34693.1 1260.96  37
   8  -7 -13 29985.0 1847.92   1
  -7  -8  13 32007.8 1178.17  20
   7   8  13 31372.7 859.741   4
  -7  -8  13 33203.8 2084.65   9
   7   8  13 32743.5 956.974  12
  -8   7 -13 30680.6 982.470  34
   7   8  13 33834.1 1656.34   3
   7   8  13 32648.1 898.179  37
   7   8  11 2178.69 237.211  12
   8  -7 -11 1793.93 431.863   1
  -7  -8  11 2414.45 335.397  37
  -7  -8  11 2261.00 551.463  10
  -8   7 -11 1847.57 399.563   2
   7   8  11 2138.23 448.123   9
   7   8  11 2165.19 403.400   3
  -7  -8   9 27359.4 1566.20  10
   7   8   9 28225.2 1257.26   3
  -8   7  -9 29101.7 1319.07   2
   8  -7  -9 30120.4 1531.92   1
   7   8   9 27912.6 1468.68   9
  -7  -8   7 7798.46 740.563  10
  -8   7  -7 8008.90 603.390   2
  -7  -8   7 8439.39 686.474  11
   7   8   7 7862.39 716.149   9
   8  -7  -7 8390.00 723.262   1
   7   8   7 8114.68 587.304   3
  -8   7  -5 59998.7 1573.19   2
  -7  -8   5 61258.7 1855.78  11
   7   8   5 58001.8 1552.36   3
   7   8   5 58082.2 1879.09   9
   7   8   3 56108.1 1433.60   3
  -8   7  -3 55141.5 1377.43   2
  -8   7  -3 53493.9 1534.09  11
   7   8   3 57646.7 1747.82   9
   7   8   1 973.822 183.852   3
  -8   7  -1 1157.87 186.581   2
  -8   7  -1 1030.03 264.550  11
   7   8   1 878.084 189.624   2
  -8   7  -1 932.841 255.499   8
   8  -7   1 501.088 125.068   9
  -7  -8  -1 406.454 193.919   7
   7   8  -1 616.639 156.948   2
  -8   7   1 467.825 206.297  11
  -8   7   1 748.653 161.868   3
  -8   7   1 593.317 157.068   2
  -8   7   1 552.529 251.098   8
  -8   7   3 58717.2 1454.22   3
   8  -7   3 55578.1 1565.18   9
  -7  -8  -3 58357.1 1839.04   7
   7   8  -3 55085.1 1431.06   2
   7   8  -5 59611.2 1581.97   2
   8  -7   5 57278.9 1811.34   9
  -8   7   5 57902.6 1532.43   3
  -8   7   5 61581.5 2234.12  11
  -8   7   7 7889.73 855.871  11
  -8   7   7 8921.02 623.607   3
   8  -7   7 8262.22 750.029   9
  -7  -8  -7 8578.40 799.824   1
   8  -7   7 7680.05 681.758  10
   7   8  -7 8800.61 643.034   2
  -7  -8  -9 31266.4 1697.25   1
  -8   7   9 28183.9 1774.25  11
   7   8  -9 30714.9 1361.43   2
  -8   7   9 29631.8 1304.17   3
   8  -7   9 29562.3 1524.80  10
   8  -7   9 29101.8 1586.62   9
  -7  -8 -11 1524.67 463.381   1
  -8   7  11 1957.56 310.617  27
  -8   7  11 1342.60 209.488  21
  -8   7  11 1587.58 215.135  37
  -8   7  11 2619.56 638.239  11
   8  -7  11 1871.41 459.605   9
  -8   7  11 1420.36 347.186   3
   7   8 -11 1757.90 355.446   2
  -8   7  13 32169.2 1004.07  37
   7   8 -13 34086.1 1202.93   6
  -7  -8 -13 32062.7 2054.55   1
  -8   7  13 29888.2 1586.66   3
  -8   7  13 34857.3 1380.96  27
  -8   7  13 31379.2 873.253   4
  -8   7  13 30457.3 936.126  30
   7   8 -13 32260.8 1686.05   2
   8  -7  13 30327.2 1895.69   9
  -8   7  15 2114.38 232.870  30
  -8   7  15 1994.95 224.034   4
  -8   7  15 1759.37 248.422  37
   8  -7  15 1934.15 240.249   5
  -8   7  15 2328.16 392.648  27
  -8   7  17 6217.26 348.148   4
  -8   7  17 5959.01 393.035  37
  -8   7  17 6630.29 628.969  27
   8  -7  17 5512.09 348.313   5
  -8   7  19 1785.08 164.709   4
   8  -7  19 1787.67 191.696  12
  -8   7  19 1928.78 210.710  37
   8  -7  19 1956.00 174.897   5
   8  -7  21 2184.32 148.706  12
  -8   7  21 1923.21 148.245  37
   6   8  20 418.343 98.6637  12
  -6  -8  20 201.467 77.3070   5
   6   8  20 293.252 79.1327   4
  -6  -8  20 260.762 101.577  37
  -6  -8  18 1645.19 236.691  20
   6   8  18 1649.19 202.852  12
   6   8  18 1798.55 184.574   4
  -6  -8  18 1187.37 191.302  21
  -6  -8  18 1598.51 203.554   5
  -6  -8  18 1585.65 261.980  37
  -6  -8  16 3780.82 409.711  37
  -6  -8  16 3905.75 371.254  21
   6   8  16 4490.70 339.709  12
  -6  -8  16 4339.21 360.660   5
   6   8  16 4252.13 307.794  37
   6   8  16 4520.19 306.169   4
  -6  -8  16 4340.41 410.011  20
  -8   6 -14 1482.59 219.449  34
  -6  -8  14 1623.40 508.240   9
   6   8  14 1882.86 426.848   3
   6   8  14 1356.88 184.203   4
   6   8  14 1941.73 239.904  12
  -6  -8  14 1880.40 322.953  37
   6   8  14 1374.10 437.414   9
   6   8  14 1603.83 208.350  37
  -6  -8  14 1916.00 309.698  20
  -8   6 -12 15639.9 692.797   6
  -6  -8  12 16190.0 1399.16   9
   6   8  12 17860.0 657.712  12
   6   8  12 18167.7 1159.11   3
  -8   6 -12 17789.8 688.343  34
   6   8  12 17875.5 1305.01   9
   8  -6 -12 17306.2 1314.41   1
   6   8  12 17416.4 604.586   4
   6   8  12 18368.9 640.427  37
   6   8  12 20134.7 1249.79  27
  -8   6 -12 17220.1 1199.51   2
  -6  -8  12 19471.7 916.242  37
  -6  -8  12 17070.9 808.889  20
  -8   6 -10 7727.81 716.722   2
   6   8  10 6676.02 732.252   9
  -6  -8  10 6163.19 778.546  10
   8  -6 -10 7437.06 776.293   1
   6   8  10 6934.40 660.229   3
   8  -6  -8 20431.8 1156.76   1
   6   8   8 20703.2 1173.14   9
  -6  -8   8 19724.6 1260.14  10
   6   8   8 20932.0 1019.92   3
  -8   6  -8 21022.7 1043.02   2
  -6  -8   6 6363.20 548.331  11
  -8   6  -6 7149.81 514.047   2
   6   8   6 7428.66 536.142   3
   6   8   6 7904.36 673.726   9
   8  -6  -6 6585.64 559.761   1
   6   8   4 23343.4 876.892   3
   6   8   4 23529.6 1069.14   9
  -8   6  -4 23743.2 839.951   2
  -8   6  -4 22922.8 847.559  11
  -8   6  -2 10262.5 689.075   8
  -8   6  -2 9216.23 601.124  11
  -8   6  -2 8987.40 450.947   2
   6   8   2 9766.72 657.307   9
   6   8   2 9492.92 527.840   3
   6   8   0 53326.8 1340.24   3
  -8   6   0 51569.6 1628.98  11
  -8   6   0 48842.9 1580.16   8
   6   8   0 52297.7 1310.96   2
  -8   6   0 51243.0 1166.85   2
  -8   6   0 50306.8 1151.28   3
  -6  -8  -2 8546.60 679.011   7
  -8   6   2 8890.74 726.795   8
  -8   6   2 8480.19 448.688   3
   8  -6   2 8353.73 483.646   9
   6   8  -2 7542.17 470.342   2
  -8   6   2 8374.93 695.172  11
  -6  -8  -4 22297.8 1017.78   7
   8  -6   4 24488.8 1031.44   9
  -8   6   4 24100.8 1269.91  11
  -8   6   4 25252.4 862.670   3
   6   8  -4 23586.2 898.004   2
  -8   6   6 7031.15 762.453  11
   8  -6   6 6723.47 617.521   9
   8  -6   6 6405.97 579.045  10
  -8   6   6 6634.79 495.006   3
  -6  -8  -6 6603.55 544.670   7
   6   8  -6 7280.91 542.115   2
  -8   6   8 21600.5 1427.92  11
  -8   6   8 21415.4 1046.30   3
   8  -6   8 21603.5 1196.47  10
   8  -6   8 22731.4 1284.77   9
   6   8  -8 22961.4 1099.68   2
  -6  -8  -8 22111.4 1372.36   1
  -8   6  10 7329.24 909.432  11
   8  -6  10 7517.45 831.490   9
  -8   6  10 7215.47 686.272   3
  -6  -8 -10 8399.55 946.265   1
   6   8 -10 7571.49 717.567   2
  -8   6  12 15300.3 1387.57  11
  -8   6  12 16665.3 700.433  21
  -8   6  12 17243.4 706.843  37
   6   8 -12 17973.1 840.394   6
  -8   6  12 19561.5 955.382  27
  -8   6  12 18339.7 775.772  20
   8  -6  12 18651.4 1412.70   9
  -8   6  12 14511.0 1049.93   3
   6   8 -12 15470.1 1140.98   2
  -6  -8 -12 16576.3 1428.90   1
   8  -6  14 650.165 296.992   9
  -8   6  14 1289.29 225.481  37
  -8   6  14 1195.70 393.700   3
  -8   6  14 1451.56 323.989  27
  -8   6  14 1038.24 171.354   4
  -8   6  16 4033.75 351.964  37
  -8   6  16 3972.66 296.117   4
  -8   6  16 3728.68 293.636  30
  -8   6  16 4857.48 550.352  27
   8  -6  16 3578.37 297.242   5
   8  -6  18 1607.34 207.787  12
  -8   6  18 1976.04 368.540  27
   8  -6  18 1615.47 181.305   5
  -8   6  18 1715.28 225.598  37
  -8   6  18 1753.98 184.709   4
  -8   6  20 427.358 208.496  27
   8  -6  20 352.530 99.8092  12
  -8   6  20 270.883 87.2654  37
  -8   6  20 450.952 90.7491   4
   5   8  21 210.852 58.6356  12
   5   8  21 240.636 71.8390   4
  -5  -8  21 214.052 77.2078  37
   5   8  19 856.170 128.434   4
  -5  -8  19 723.642 123.815  12
   5   8  19 1043.88 146.941  12
  -5  -8  19 840.773 148.783   5
  -5  -8  19 828.652 193.899  37
  -5  -8  17 1490.36 237.834  20
   5   8  17 1391.01 179.343  37
  -5  -8  17 1185.58 198.197   5
   5   8  17 1349.20 181.139   4
   5   8  17 1380.12 191.567  12
  -5  -8  17 1570.98 281.563  37
  -5  -8  17 1164.44 201.183  21
   5   8  15 2561.49 268.298  12
  -5  -8  15 2512.21 365.788  37
   5   8  15 2486.57 241.349   4
   5   8  15 2337.34 243.245  37
  -5  -8  15 2383.35 306.947  20
   5   8  13 31030.3 1619.56   3
  -5  -8  13 33380.4 1221.19  37
  -8   5 -13 30606.7 1662.72   2
   5   8  13 37058.2 1676.14  27
   8  -5 -13 32104.0 1844.69   1
  -5  -8  13 31310.8 1120.53  20
  -5  -8  13 31659.9 2051.62   9
   5   8  13 32860.5 944.689  12
  -8   5 -13 31948.7 950.006  34
   5   8  13 30710.6 871.061   4
   5   8  13 31259.9 907.137  37
   5   8  13 31624.5 1767.18   9
  -5  -8  11 12631.0 1182.64  10
   5   8  11 14484.0 1011.20   3
   8  -5 -11 13448.0 1079.79   1
   5   8  11 14302.9 1088.14   9
  -8   5 -11 13912.9 1015.39   2
  -8   5  -9 29475.9 1308.98   2
   5   8   9 30844.5 1334.09   3
  -5  -8   9 28514.0 1598.86  10
   5   8   9 30385.9 1455.23   9
   8  -5  -9 27723.2 1397.46   1
   5   8   7 4893.60 539.136   9
   5   8   7 3991.08 423.544   3
  -8   5  -7 4112.39 425.977   2
  -5  -8   7 4397.06 433.254  11
   8  -5  -7 3792.10 451.221   1
  -8   5  -5 37810.0 1134.56   2
   8  -5  -5 36973.2 1254.21   1
   5   8   5 39080.9 1213.47   3
   5   8   5 39974.3 1429.34   9
   5   8   3 72616.6 1683.87   3
  -8   5  -3 76664.5 1759.15  11
  -8   5  -3 75325.9 1516.26   2
  -8   5  -1 4352.15 442.001   8
   5   8   1 4297.84 366.265   2
   5   8   1 4270.39 351.953   3
  -8   5  -1 4525.60 424.688  11
  -8   5  -1 4423.56 271.541   2
   5   8  -1 3320.42 324.672   3
   8  -5   1 3625.08 265.161   9
  -8   5   1 3152.17 410.972  11
  -8   5   1 3646.31 430.825   8
   5   8  -1 3209.45 309.206   2
  -8   5   1 4018.89 267.872   3
  -8   5   3 80932.2 1601.87   3
  -8   5   3 83250.0 2280.65  11
   5   8  -3 81164.2 1795.02   2
   8  -5   3 72569.7 1765.70   9
  -8   5   3 72799.8 2271.08   8
  -5  -8  -3 74250.5 1991.55   7
  -8   5   5 37591.4 1124.94   3
   8  -5   5 39651.6 1397.59   9
  -5  -8  -5 38620.1 1254.23   7
   8  -5   5 36428.2 1264.29  10
  -8   5   5 37305.4 1618.98  11
   5   8  -5 38056.0 1219.46   2
   5   8  -7 4881.37 477.579   2
  -5  -8  -7 5366.48 654.813   1
   8  -5   7 4461.62 541.812   9
  -8   5   7 4864.71 461.067   3
   8  -5   7 5128.22 535.858  10
  -8   5   7 4097.92 589.233  11
   5   8  -9 30345.7 1369.55   2
  -5  -8  -9 32116.9 1719.09   1
   8  -5   9 28834.8 1529.35   9
  -8   5   9 29694.4 1304.48   3
   8  -5   9 29678.3 1459.25  10
  -8   5   9 32506.9 1782.25  11
  -5  -8 -11 13032.5 1214.83   1
   5   8 -11 12316.4 952.546   2
  -8   5  11 10862.1 876.352   3
   8  -5  11 12184.8 1077.00   9
  -8   5  11 12749.7 1214.73  11
  -8   5  13 36243.2 1161.65  20
  -8   5  13 40264.3 1435.11  27
   5   8 -13 38367.7 1297.25   6
  -8   5  13 32640.9 1683.36   3
   5   8 -13 31535.0 1706.52   2
  -8   5  13 34577.4 1062.48  21
   8  -5  13 33229.0 1953.29   9
  -8   5  13 33637.0 1059.43  37
  -8   5  13 34462.9 951.976   5
  -5  -8 -13 33701.2 2121.60   1
  -8   5  15 2862.85 429.298  27
  -8   5  15 2216.00 228.793   4
  -8   5  15 2752.03 307.170  37
   8  -5  15 2520.76 256.792   5
   8  -5  17 1478.27 214.303  12
  -8   5  17 1499.65 214.829  37
   8  -5  17 1561.09 202.805   5
  -8   5  17 1316.76 170.427   4
  -8   5  17 1675.42 338.549  27
   8  -5  19 1121.07 148.508   5
  -8   5  19 1014.10 135.167   4
   8  -5  19 946.439 146.511  12
  -8   5  19 934.114 167.028  37
  -8   5  21 185.910 81.9369  37
   8  -5  21 226.101 68.4754  12
  -4  -8  20 192.676 83.0176   5
  -4  -8  20 220.754 68.0642  12
  -4  -8  20 241.895 104.306  37
   4   8  20 94.8176 78.2960  12
   4   8  20 303.641 88.9292   4
   4   8  18 933.864 158.495  12
   4   8  18 994.152 157.233   4
  -4  -8  18 1137.51 185.706   5
  -4  -8  18 780.130 210.319  37
   4   8  18 899.820 147.539  37
   4   8  16 1450.95 195.174   4
   4   8  16 1510.21 203.334  37
  -4  -8  16 1629.51 277.550  37
   4   8  16 1345.58 194.283  12
  -4  -8  16 1576.76 254.131  20
  -4  -8  16 1503.17 239.693  21
   4   8  14 16966.5 1123.31  27
  -4  -8  14 13724.4 1365.69   9
  -4  -8  14 13635.4 702.556  20
  -8   4 -14 12410.8 1086.94   2
   4   8  14 14643.8 1135.75   3
   4   8  14 11849.3 1107.75   9
   4   8  14 13206.1 583.837  12
   4   8  14 13535.4 561.775   4
  -4  -8  14 13580.2 767.088  37
   4   8  14 13279.8 579.027  37
   4   8  12 8002.34 433.441  12
  -4  -8  12 8497.94 1034.24   9
  -4  -8  12 8317.98 999.560  10
   4   8  12 7895.96 422.552  37
  -4  -8  12 8362.64 535.636  20
   4   8  12 7920.76 401.442   4
   4   8  12 8411.10 869.205   9
  -8   4 -12 7802.57 820.193   2
   4   8  12 8429.68 817.982   3
  -4  -8  12 8679.82 597.711  37
   8  -4 -12 7600.05 828.977   1
   4   8  10 862.281 269.908   9
  -8   4 -10 1091.86 296.346   2
  -4  -8  10 653.685 301.279  10
   8  -4 -10 1205.43 306.941   1
   4   8  10 1213.14 311.108   3
   4   8   8 11762.6 844.670   9
   8  -4  -8 12652.3 860.387   1
   4   8   8 12280.9 789.034   3
  -4  -8   8 11920.3 952.985  10
  -8   4  -8 12955.9 797.257   2
  -4  -8   6 37017.0 1214.50  11
   8  -4  -6 38374.5 1348.16   1
   4   8   6 39966.8 1431.63   9
   4   8   6 41132.7 1320.71   3
  -8   4  -6 40632.3 1257.23   2
   4   8   4 10735.4 669.763   9
   4   8   4 10072.5 560.397   3
   8  -4  -4 9019.57 528.084   1
  -8   4  -4 9755.86 512.366  11
  -8   4  -4 9529.48 473.050   2
  -8   4  -2 71192.4 1728.19  11
   4   8   2 69444.8 1730.00   2
  -8   4  -2 74426.4 1357.69   2
   4   8   2 71869.9 1645.95   3
   4   8   2 75403.4 1876.14   9
   4   8   0 21779.2 809.867   2
  -8   4   0 21575.6 575.149   2
   4   8   0 21089.8 792.996   3
  -8   4   0 20950.0 932.616  11
  -8   4   0 20180.7 911.814   8
   8  -4   0 20382.3 531.052   9
  -8   4   2 81989.8 1473.55   3
  -8   4   2 79225.9 2194.06   8
   8  -4   2 76494.1 1643.52   9
  -8   4   2 80470.8 2127.36  11
   4   8  -2 77411.1 1734.79   2
  -4  -8  -4 7295.31 504.354   7
   8  -4   4 7728.30 485.519  10
  -8   4   4 7936.80 676.090  11
   4   8  -4 8052.47 506.918   2
   8  -4   4 7434.80 529.654   9
  -8   4   4 7206.58 415.001   3
  -8   4   4 7792.04 467.878   7
  -8   4   6 41067.6 1716.67  11
  -8   4   6 42973.0 1077.08   7
   8  -4   6 39587.5 1483.84   9
   8  -4   6 40425.1 1384.13  10
   4   8  -6 40841.5 1340.39   2
  -8   4   6 39933.6 1254.71   3
   4   8  -8 12520.3 803.297   2
   8  -4   8 11773.2 838.181  10
  -8   4   8 12553.7 1038.37  11
   8  -4   8 10648.0 840.753   9
  -8   4   8 10974.5 727.017   3
  -4  -8  -8 12710.0 1018.80   1
   8  -4  10 440.602 251.253   9
  -4  -8 -10 926.840 373.484   1
  -8   4  10 1219.82 392.738  11
  -8   4  10 689.022 242.396   3
   4   8 -10 664.595 288.846   2
  -8   4  12 9108.75 637.626  27
  -8   4  12 8109.24 475.762  21
   4   8 -12 9139.26 604.938   6
  -8   4  12 8679.21 1018.09  11
  -8   4  12 7441.74 790.078   3
  -8   4  12 8850.90 512.178  37
  -8   4  12 8126.55 415.171   5
   4   8 -12 8030.87 850.746   2
  -8   4  12 8159.12 526.806  20
  -4  -8 -12 8479.85 1024.32   1
   8  -4  12 7402.07 882.274   9
   8  -4  14 13926.8 599.197   5
  -8   4  14 13936.0 657.913  21
  -8   4  14 14857.9 739.818  20
  -8   4  14 12753.8 1064.99   3
  -8   4  14 14473.7 592.024   5
  -8   4  14 16766.6 927.864  27
   8  -4  14 14243.9 1297.07   9
   4   8 -14 15550.1 821.725   6
  -8   4  14 14752.2 691.740  37
  -8   4  16 1107.74 214.644  37
  -8   4  16 1591.19 350.463  27
   8  -4  16 1474.43 208.584   5
  -8   4  16 1377.59 195.376   4
  -8   4  18 880.650 143.201   4
  -8   4  18 1016.31 198.303  37
  -8   4  18 1221.27 305.244  27
   8  -4  18 1053.93 186.171  12
   8  -4  18 1030.11 156.049   5
   8  -4  20 369.096 105.075  12
  -8   4  20 153.505 89.5749  37
  -8   4  20 481.724 198.658  27
   8  -4  20 396.579 87.9739   4
  -8   4  20 261.534 78.1133   4
  -3  -8  21 483.266 92.1999   5
   3   8  21 425.140 85.5249   4
   3   8  21 582.153 76.0300  12
  -3  -8  21 380.576 82.1924  37
  -3  -8  19 5892.73 330.206  12
   3   8  19 6526.05 337.856   4
   3   8  19 6376.21 330.508  37
   3   8  19 6186.95 327.724  12
  -3  -8  19 6530.58 371.445   5
  -3  -8  19 6153.54 394.571  37
  -3  -8  17 7681.53 523.121  37
   3   8  17 7092.81 407.844  37
   3   8  17 6896.33 399.223  12
  -3  -8  17 6825.13 445.960   5
   3   8  17 6661.91 379.749   4
  -3  -8  17 7021.99 440.344  20
  -3  -8  15 6312.43 521.754  37
   3   8  15 6754.01 407.969  12
   3   8  15 7090.95 429.486  37
   3   8  15 6668.07 398.086   4
  -3  -8  15 6606.24 470.415  20
   3   8  15 8080.14 809.187  27
   3   8  13 4830.28 632.707   3
  -3  -8  13 5145.57 472.490  37
   3   8  13 4791.42 338.843  12
  -3  -8  13 4631.80 398.483  20
   3   8  13 4887.02 353.606  37
   8  -3 -13 4379.10 656.260   1
  -8   3 -13 4658.61 657.339   2
  -3  -8  13 5020.16 811.640   9
   3   8  13 3717.50 616.034   9
   3   8  13 4645.40 319.811   4
  -3  -8  11 1421.83 432.307  10
  -8   3 -11 447.875 196.548   2
   3   8  11 1226.69 320.940   3
   8  -3 -11 1190.41 335.198   1
  -3  -8  11 759.811 348.516   9
   3   8  11 1206.14 317.274   9
   8  -3  -9 23477.6 1225.66   1
   3   8   9 23309.1 1218.68   9
  -3  -8   9 22378.4 1399.37  10
   3   8   9 24077.2 1180.02   3
  -8   3  -9 21814.2 1147.90   2
   3   8   7 80919.3 2206.84   9
   3   8   7 83072.5 2109.13   3
  -8   3  -7 79273.3 2033.19   2
   8  -3  -7 80294.3 2121.42   1
   3   8   5 10901.8 615.114   3
  -8   3  -5 10782.2 501.975  11
   3   8   5 10778.1 688.592   9
   8  -3  -5 10341.9 590.106   1
  -8   3  -5 10634.2 550.405   2
  -8   3  -3 145613. 2252.71   2
   8  -3  -3 133399. 2342.91   1
  -8   3  -3 143378. 2592.27  11
   3   8   3 137068. 2759.74   9
   3   8   3 137969. 2569.61   3
  -8   3  -1 23353.0 517.911   2
  -8   3  -1 21244.2 920.698   8
   3   8   1 21141.6 838.910   2
  -8   3  -1 21810.4 883.724  11
   3   8   1 22830.9 820.967   3
  -8   3   1 22286.6 989.215   8
  -8   3   1 23161.1 527.020   3
   8  -3   1 21868.5 672.973   9
   3   8  -1 23250.9 857.204   3
  -8   3   1 23540.3 979.765  11
  -8   3   1 21254.7 880.992   7
   3   8  -1 24368.0 848.756   2
   3   8  -3 142963. 2640.43   2
   8  -3   3 137834. 2402.34  10
   8  -3   3 137928. 2614.77   9
  -8   3   3 149874. 3107.13  11
  -3  -8  -3 136183. 2748.76   7
  -8   3   3 150365. 2714.54   7
  -8   3   3 138074. 3192.60   8
  -8   3   3 147535. 2289.48   3
   8  -3   5 9299.87 627.846   9
  -8   3   5 9412.06 755.379  11
  -3  -8  -5 9053.00 472.789   7
  -8   3   5 8831.90 495.578   3
   3   8  -5 9524.17 581.536   2
  -8   3   5 9555.71 513.455   7
   8  -3   5 8593.78 550.677  10
   3   8  -7 77796.6 2092.69   2
   8  -3   7 78516.7 2285.66   9
  -8   3   9 24589.1 1470.59  11
   8  -3   9 22043.6 1283.72   9
  -3  -8  -9 23313.1 1444.00   1
   3   8  -9 22396.6 1181.08   2
   3   8 -11 791.569 270.884   2
   8  -3  11 784.667 304.654   9
  -8   3  11 719.761 339.327  11
  -3  -8 -11 1303.81 452.131   1
  -8   3  13 6278.71 544.043  27
  -3  -8 -13 5740.72 878.399   1
   3   8 -13 5627.84 480.308   6
   8  -3  13 5069.20 349.296   5
  -8   3  13 5380.48 436.148  20
   8  -3  13 5141.35 778.623   9
  -8   3  13 4756.76 383.994  21
  -8   3  13 5433.37 417.775  37
  -8   3  13 5251.74 350.362   5
  -8   3  13 4170.82 608.797   3
   3   8 -13 4930.38 661.347   2
  -8   3  15 7153.76 483.675  37
  -8   3  15 8144.54 652.083  27
   8  -3  15 7041.50 418.624   5
  -8   3  15 7585.60 538.814  20
  -8   3  15 6511.50 452.607  21
  -8   3  15 7065.90 414.813   5
   8  -3  17 7318.23 432.124  12
  -8   3  17 7018.30 380.310   4
   8  -3  17 7127.01 393.863   5
  -8   3  17 6995.48 391.911  30
  -8   3  17 6865.89 451.579  37
  -8   3  19 5863.31 302.553   4
   8  -3  19 5526.16 300.084   5
   3   8 -19 5294.87 310.960  34
   8  -3  19 6243.64 353.827  12
  -8   3  19 6658.14 562.778  27
  -8   3  19 5967.65 370.843  37
  -8   3  21 662.128 108.555  37
  -8   3  21 551.663 73.9495   4
   8  -3  21 621.669 72.5881   4
   8  -3  21 511.683 98.1422  12
  -2  -8  20 6221.30 329.149  37
  -2  -8  20 6338.57 307.457  12
  -2  -8  20 7335.40 354.969   5
   2   8  20 6948.54 298.207  12
   2   8  20 7139.18 317.283   4
  -2  -8  18 2205.26 263.757   5
   2   8  18 2359.05 232.441  37
   2   8  18 2445.30 236.035   4
  -2  -8  18 2207.21 272.460  37
   2   8  18 2210.54 217.876  12
  -2  -8  16 3746.05 395.274  37
   2   8  16 4739.08 628.878  27
   2   8  16 4154.91 318.932  12
   2   8  16 4062.92 309.206   4
   2   8  16 4063.33 332.135  37
  -8   2 -14 6084.51 791.534   2
   2   8  14 6836.74 420.563  37
   2   8  14 6691.72 388.202   4
  -2  -8  14 6873.92 540.068  37
   2   8  14 6702.64 404.267  12
   2   8  14 7025.93 797.723   3
  -2  -8  14 6979.89 471.881  20
  -2  -8  14 6178.78 935.397   9
   8  -2 -14 6665.30 850.371   2
   2   8  12 10029.7 909.082   9
  -2  -8  12 10483.4 642.720  37
   2   8  12 9492.60 485.305  37
   2   8  12 10499.5 482.953  12
  -2  -8  12 9719.18 1064.44   9
  -2  -8  12 9918.74 1077.64  10
  -8   2 -12 10206.5 940.341   2
   2   8  12 10374.5 886.657   3
   8  -2 -12 9072.51 918.514   1
  -2  -8  10 2090.11 453.719  10
   2   8  10 2420.87 411.095   9
  -8   2 -10 2290.66 407.362   2
   2   8  10 3073.33 449.862   3
   8  -2 -10 2202.73 398.974   1
   8  -2  -8 18363.4 995.705   1
  -8   2  -8 19439.7 1000.61   2
   2   8   8 20067.8 1037.14   9
   2   8   8 19223.2 980.623   3
  -2  -8   8 19626.7 1219.42  10
  -8   2  -6 21750.8 710.868  11
   8  -2  -6 21800.1 920.070   1
   2   8   6 23150.9 961.634   3
   2   8   6 22433.6 1013.83   9
  -2  -8   6 22462.5 771.802  11
  -8   2  -6 21964.1 898.195   2
  -8   2  -4 107794. 1965.13   2
   8  -2  -4 105527. 2023.60   1
   2   8   4 106260. 2172.02   3
  -8   2  -4 107735. 2090.25  11
   2   8   4 109288. 2344.51   9
   2   8   2 105145. 2206.60   9
   8  -2  -2 98051.6 1624.56   1
  -8   2  -2 106045. 1561.07   2
   2   8   2 103807. 2071.50   3
  -8   2  -2 105325. 2133.04  11
  -8   2   0 986.605 221.425   7
   8  -2   0 857.249 126.308   9
   2   8   0 1108.35 198.207   3
   2   8   0 1372.70 216.094   2
  -8   2   0 1066.81 241.153   8
  -8   2   0 1016.22 225.911  11
  -8   2   2 110073. 2621.50   8
  -8   2   2 112689. 2310.35   7
  -8   2   2 119448. 1751.30   3
  -8   2   2 114554. 2519.64  11
   8  -2   2 114261. 1816.29  10
   2   8  -2 119261. 2261.42   2
   8  -2   2 115424. 2139.36   9
  -2  -8  -4 92956.1 1800.97   7
  -8   2   4 104943. 2478.01  11
  -8   2   4 107299. 2074.31   7
   8  -2   4 99633.2 2122.82   9
  -8   2   4 92530.1 1731.88   3
   2   8  -4 102504. 2059.77   2
   8  -2   4 100104. 1888.80  10
   2   8  -6 21624.3 957.333   2
   8  -2   6 20436.2 1011.18   9
  -8   2   6 20145.2 662.608   9
  -8   2   6 21774.8 1173.29  11
  -8   2   6 22820.2 856.951   7
  -8   2   8 19452.1 1210.08  11
   2   8  -8 20349.4 1035.78   2
   8  -2   8 19662.5 1114.22   9
  -2  -8  -8 20913.8 1281.20   1
  -2  -8 -10 2428.98 518.504   1
   8  -2  10 2967.22 503.505   9
  -8   2  10 2393.96 479.873  11
   2   8 -10 2976.27 443.701   2
  -8   2  12 10154.9 544.592  21
  -8   2  12 12027.0 713.223  27
   2   8 -12 11792.9 679.179   6
   2   8 -12 10989.4 954.007   2
  -2  -8 -12 10751.4 1164.76   1
  -8   2  12 11628.3 622.072  20
  -8   2  12 11344.1 597.050  37
   8  -2  12 10267.2 1008.42   9
  -8   2  14 8197.57 636.072  27
   8  -2  14 7346.04 920.979   9
  -8   2  14 6506.96 473.229  37
  -8   2  14 6840.95 463.203  21
  -2  -8 -14 6655.50 990.078   1
   8  -2  14 6723.13 403.543   5
  -8   2  14 5918.63 726.361   3
  -8   2  14 6828.91 511.229  20
   2   8 -14 6836.78 825.459   2
   2   8 -14 6864.41 552.044   6
  -8   2  14 6681.49 399.499   5
   8  -2  16 4072.95 337.088  12
  -8   2  16 4568.50 398.150  37
   8  -2  16 4466.27 322.983   5
  -8   2  16 4198.18 319.285   5
  -8   2  16 4928.51 509.794  27
  -8   2  16 4068.65 356.444  21
  -8   2  18 1933.10 255.485  37
   8  -2  18 1819.78 197.158   5
  -8   2  18 2441.62 364.683  27
   8  -2  18 2130.40 238.886  12
  -8   2  18 1914.11 197.107   4
   8  -2  20 7043.23 338.108  12
  -8   2  20 6774.86 288.801   4
   8  -2  20 6425.65 274.246   4
  -8   2  20 7291.75 363.288  37
  -1  -8  21 303.524 77.3891  12
   1   8  21 410.241 87.3473   4
  -1  -8  21 306.832 91.3598   5
  -8   1 -21 238.640 55.9251  40
  -1  -8  19 165.987 119.126   5
   1   8  19 56.4258 90.7990   4
   1   8  19 172.895 90.8789  12
   1   8  19 193.340 99.8918  37
  -1  -8  19 75.9435 89.9904  37
  -1  -8  19-17.0088 89.4374  12
   1   8  17 1984.37 226.718   4
  -1  -8  17 1700.94 253.448   5
   1   8  17 1618.09 398.866  27
   1   8  17 1590.53 217.160  37
  -1  -8  17 1667.70 254.258  37
   1   8  17 1725.57 211.683  12
   1   8  15 12555.8 580.536  37
   1   8  15 11952.8 546.690  12
   1   8  15 12372.4 538.799   4
  -1  -8  15 11875.0 682.614  37
   1   8  13 2047.82 223.393  12
  -1  -8  13 1429.51 506.230   9
   1   8  13 2018.00 367.716  27
   1   8  13 1626.45 221.526  37
   1   8  13 1682.25 423.650   3
  -1  -8  13 1780.48 298.260  37
   8  -1 -13 1521.13 432.810   2
   1   8  13 1456.79 345.077   9
   1   8  13 2035.13 225.575   4
  -8   1 -13 1839.38 474.092   2
   1   8  11 2234.55 405.123   3
  -1  -8  11 2289.84 553.118  10
   1   8  11 2076.63 394.587   9
  -1  -8  11 2356.38 531.079   9
  -8   1 -11 1784.33 387.442   2
   8  -1 -11 1182.60 327.822   1
  -8   1  -9 4419.37 533.906   2
  -1  -8   9 4309.75 620.276  10
   1   8   9 5090.15 545.836   3
   8  -1  -9 5337.45 577.153   1
   1   8   9 4776.03 529.566   9
   1   8   7 96619.4 2347.52   9
   8  -1  -7 95135.1 2287.48   1
  -8   1  -7 95143.9 2277.31   2
   1   8   7 96964.7 2331.19   3
  -8   1  -5 77.5505 96.5172  11
   1   8   5 119.409 126.587   3
   8  -1  -5-34.0301 83.8621   1
   1   8   5 134.778 136.778   9
  -8   1  -5 184.040 112.205   2
   1   8   3 143056. 2637.14   3
   8  -1  -3 144156. 2302.63   1
  -8   1  -3 148283. 2268.20   2
   1   8   3 144478. 2751.75   9
  -8   1  -3 149925. 2694.94  11
   1   8   1 50925.9 1330.64   3
  -8   1  -1 50167.2 1381.35  11
   1   8   1 49037.0 1337.37   2
  -8   1  -1 53940.7 1522.25   7
   8  -1   1 51525.3 1151.60   9
   1   8  -1 47685.9 1265.21   2
  -8   1   1 46938.5 1417.05  11
   1   8  -1 44679.9 1276.22   3
  -8   1   1 49266.3 1444.73   8
  -8   1   1 54197.5 1449.23   7
  -8   1   3 135513. 2640.38   7
   8  -1   3 140023. 2552.92   9
  -8   1   3 136822. 2878.88  11
   1   8  -3 135218. 2524.88   2
  -8   1   5 63.0862 95.8242   7
   1   8  -5 86.7491 144.113   2
  -8   1   5 15.3112 157.010  11
   8  -1   5 132.644 135.624   9
   1   8  -7 92990.2 2319.04   2
  -8   1   7 93936.1 2018.61   9
  -8   1   7 91829.1 2635.88  11
  -8   1   7 94482.4 2156.97   7
   8  -1   7 90596.3 2427.75   9
  -8   1   9 3945.99 581.130  11
   8  -1   9 3950.13 536.778   9
   1   8  -9 5053.73 570.129   2
  -1  -8  -9 4914.24 664.087   1
   1   8 -11 2044.59 402.470   2
  -8   1  11 2067.00 451.471  11
   8  -1  11 2276.53 450.134   9
  -1  -8 -11 1986.30 475.317   1
  -8   1  13 2340.17 362.202  27
   1   8 -13 1973.38 284.548   6
   1   8 -13 2002.15 448.618   2
  -8   1  13 1837.79 244.703  21
  -8   1  13 2100.35 232.587   5
   8  -1  13 2010.65 225.177   5
  -8   1  13 1676.14 271.335  20
  -1  -8 -13 2800.28 615.821   1
   8  -1  13 1356.07 409.362   9
  -8   1  13 2375.93 300.095  37
   8  -1  15 12040.8 537.615   5
  -8   1  15 12035.8 559.821   5
  -8   1  15 12563.1 693.075  20
  -8   1  15 11519.1 640.222  37
  -8   1  15 11157.7 601.634  21
   8  -1  15 11656.2 566.575  12
  -8   1  17 1940.98 349.686  27
  -8   1  17 1750.31 259.978  37
   8  -1  17 1749.23 205.950   5
   8  -1  17 1743.82 236.215  12
  -8   1  17 1702.19 211.794   5
  -8   1  17 1814.46 242.481  21
  -8   1  19 203.593 91.1183   4
  -8   1  19 141.483 109.260  37
   8  -1  19 223.116 92.9196   4
  -8   1  19 163.545 161.905  27
   8  -1  19 278.880 120.199  12
   8  -1  21 418.004 66.0144   4
  -8   1  21 284.708 88.5875  37
  -8   1  21 445.867 69.5313   4
   8  -1  21 233.343 76.7551  12
   0  -8  20 947.458 152.239   5
   0   8  20 1057.88 139.918   4
   0   8  20 803.527 105.943  12
   0  -8  20 1002.83 144.188  12
   0  -8  20 702.255 114.433  37
   0   8  20 1041.54 143.407  37
   0   8  18 1189.49 174.566   4
   0   8  18 1249.20 189.438  37
   0  -8  18 1199.10 204.897   5
   0  -8  18 1379.06 199.715  37
   0   8  18 1085.67 163.080  12
   0   8  18 1207.68 365.621  27
   0   8  16 276.482 127.348  12
   0  -8  16 303.797 153.136  37
   0   8  16 318.914 151.131   4
   0   8  16 228.992 134.989  37
   0   8  14 7090.37 817.002   3
   0   8  14 8284.82 757.023  27
   0   8  14 6692.77 436.314  37
   0  -8  14 8089.97 1049.00   9
   0  -8  14 6541.32 499.711  37
   0   8  14 6723.50 394.025  12
   0   8  14 6732.01 393.901   4
  -8   0 -14 6924.37 863.829   2
   8   0 -14 5309.15 762.715   2
  -8   0 -12 1533.23 387.128   2
   0   8  12 2154.81 437.306   3
   0   8  12 1926.13 229.437  37
   0  -8  12 1517.24 424.513   9
   0  -8  12 892.294 313.973  10
   0   8  12 2877.12 413.681  27
   0   8  12 2248.48 414.412   9
   8   0 -12 1988.77 408.043   2
   0   8  10 37380.1 1564.43   3
   0   8  10 33937.9 1481.90   9
   0  -8  10 34390.9 1809.25   9
   0  -8  10 33282.2 1814.69  10
   8   0  -8 31462.6 1284.23   1
   0   8   8 30349.4 1234.79   9
   0  -8   8 27733.1 1461.47  10
   0   8   8 33100.4 1312.99   3
  -8   0  -8 31752.8 1336.15   1
   0   8   6 44211.8 1389.63   3
   0   8   6 45416.5 1387.79   9
  -8   0  -6 42750.8 1346.93   1
   8   0  -6 43914.5 1322.76   1
   8   0  -4 49397.9 1170.82   1
  -8   0  -4 49934.9 1204.20   1
   0   8   4 48722.0 1354.80   9
   0   8   4 48611.1 1340.80   3
  -8   0  -2 129765. 2466.34  11
   0   8   2 114297. 2404.80   2
  -8   0  -2 121431. 2634.50   7
  -8   0  -2 124977. 1724.38   2
   0   8   2 124527. 2333.20   3
   8   0  -2 115534. 1729.91   2
  -8   0   0 16645.7 782.116   7
  -8   0   0 15703.9 711.759   8
   0   8   0 16035.2 690.808   2
  -8   0   0 13854.8 717.318  11
   0   8   0 16829.0 709.347   3
   8   0   0 16655.9 593.664   9
  -8   0   2 129981. 2617.60   7
   8   0   2 130050. 2352.91   9
  -8   0   2 128087. 2665.08  11
   0   8  -2 126547. 2418.19   2
   0   8  -2 135721. 2062.32   8
   0  -8  -4 41334.0 877.296   7
   8   0   4 46080.5 1340.84   9
  -8   0   4 45410.9 1504.20  11
  -8   0   4 45246.1 1395.54   7
   0   8  -4 44582.2 1290.24   2
  -8   0   6 44038.6 1429.54   7
   8   0   6 43402.8 1493.91   9
   0   8  -6 43272.2 1401.58   2
  -8   0   6 40474.1 1558.03  11
   0   8  -8 30425.4 1287.17   2
   8   0   8 29631.9 1361.39   9
  -8   0   8 27660.6 1169.81   7
  -8   0   8 29860.6 1156.11   9
   0  -8  -8 29437.4 1508.64   1
  -8   0   8 29016.8 1424.46  11
   8   0  10 36507.4 1726.45   9
  -8   0  10 35280.2 1740.42  11
   0   8 -10 38390.0 1640.53   2
   0  -8 -10 38461.4 1939.33   1
   8   0  12 2031.02 479.859   9
   0  -8 -12 1660.39 467.024   1
   0   8 -12 1667.10 430.934   2
  -8   0  12 1624.43 226.603  21
  -8   0  12 1894.87 267.959  37
  -8   0  12 1750.75 280.094  20
   0   8 -12 1916.01 279.502   6
  -8   0  14 6948.42 579.195  27
   8   0  14 5854.35 832.897   9
   0  -8 -14 5105.41 872.893   1
   8   0  14 6103.87 376.893   5
  -8   0  14 5854.08 437.800  21
   0   8 -14 6072.76 503.430   6
  -8   0  14 5807.97 481.859  20
   8   0  14 5743.11 389.418  12
  -8   0  14 6018.20 459.713  37
  -8   0  14 5682.28 383.786   5
   0   8 -14 6342.25 822.886   2
   8   0  16 221.441 128.068  12
  -8   0  16 206.997 118.315   5
  -8   0  16 389.561 218.929  37
  -8   0  16 98.6600 150.666  20
  -8   0  16 120.494 133.866  21
   8   0  16 172.395 108.655   5
  -8   0  16 283.781 184.159  27
   8   0  18 1306.47 197.603  12
   0   8 -18 1072.57 171.747  34
  -8   0  18 1060.57 208.148  37
   8   0  20 824.216 134.675  12
  -8   0  20 821.993 146.644  37
  -8   0  20 716.935 107.365   4
   8   0  20 830.179 113.118   4
   1  -8  21 2958.96 186.741  12
   1  -8  21 3142.30 206.737   5
  -1   8  21 3100.04 187.295   4
   1  -8  19 3876.44 293.444  12
  -1   8  19 3765.16 262.506   4
  -1   8  19 3949.96 284.886  37
   1  -8  19 3659.41 260.751  37
   1  -8  19 3802.28 301.494   5
  -1   8  19 3665.43 233.566  12
   1  -8  17 983.791 198.331   5
  -1   8  17 1012.69 160.134  12
   1  -8  17 1042.39 190.643  37
  -1   8  17 1001.34 174.618   4
  -1   8  17 1097.54 183.730  37
  -1   8  15 1159.30 324.288  27
  -1   8  15 1101.16 201.053  37
  -1   8  15 781.538 160.739   4
  -1   8  15 860.630 157.455  12
   1  -8  15 1045.73 213.657  37
  -1   8  13 2488.68 267.823  37
  -1   8  13 3232.77 439.577  27
  -1   8  13 3103.39 264.683  12
   1  -8  13 2765.41 606.463   9
  -1   8  13 2750.01 257.041   4
   1  -8  13 2767.97 343.113  37
   8   1 -13 2123.28 436.261   2
  -8  -1 -13 2593.64 522.813   2
  -1   8  13 3008.06 546.569   3
   8   1 -11 4455.48 577.189   2
  -1   8  11 5388.17 592.721   9
   1  -8  11 3962.61 653.084  10
  -8  -1 -11 4652.29 627.930   1
  -1   8  11 4860.65 588.774   3
   1  -8  11 4866.38 740.044   9
   1  -8   9 5060.20 670.501  10
  -8  -1  -9 5901.59 615.280   1
  -1   8   9 5380.24 557.146   3
  -1   8   9 4925.21 502.681   9
   8   1  -9 5542.17 566.256   2
  -1   8   7 18019.7 914.628   3
  -8  -1  -7 17403.8 913.843   1
  -1   8   7 18552.0 874.322   9
   8   1  -5 84543.5 1803.86   2
  -1   8   5 87169.2 1971.10   3
  -1   8   5 85958.5 1919.43   9
  -8  -1  -5 82642.8 1890.32   1
  -8  -1  -3 680.684 206.320   7
  -8  -1  -3 848.160 134.691   1
   8   1  -3 923.561 122.461   2
  -1   8   3 731.424 168.496   3
  -1   8   3 868.415 172.239   9
  -1   8   1 54678.6 1398.05   3
  -8  -1  -1 52513.7 1543.26   7
  -1   8   1 52968.4 1403.11   2
  -8  -1  -1 56594.7 1532.30  11
  -1   8  -1 60934.9 1265.46   8
  -8  -1   1 56214.0 1589.34   7
  -8  -1   1 58019.9 1501.94   8
  -1   8  -1 57493.6 1421.81   2
  -1   8  -1 54956.9 1451.77   3
  -8  -1   1 55803.1 1554.26  11
   8   1   1 59756.1 1357.51   9
   8   1   3 680.240 177.843   9
  -8  -1   3 616.000 196.486  11
  -1   8  -3 832.428 181.939   2
  -8  -1   3 658.309 198.571   7
  -1   8  -5 83237.3 1951.67   2
  -8  -1   5 84464.7 2212.20  11
  -8  -1   5 78438.7 2098.26   7
   8   1   5 84744.7 2061.39   9
  -1   8  -7 19223.2 973.838   2
  -8  -1   7 17970.5 968.973   7
  -8  -1   7 20455.8 1119.10  11
   8   1   7 18850.2 1011.95   9
   1  -8  -9 4773.02 645.565   1
  -8  -1   9 4924.86 524.280   9
  -8  -1   9 5515.52 637.026  11
  -8  -1   9 4453.17 510.683   7
   8   1   9 5096.73 597.441   9
  -1   8  -9 5680.65 585.348   2
   8   1  11 4085.73 610.144   9
   1  -8 -11 3924.45 671.402   1
  -1   8 -11 3710.43 548.230   2
   8   1  13 3022.15 593.737   9
  -8  -1  13 3045.33 323.277  21
   8   1  13 2894.07 272.239  12
   1  -8 -13 3767.25 712.985   1
  -8  -1  13 3104.84 344.871  37
  -8  -1  13 3040.83 347.674  20
  -1   8 -13 3657.83 375.149   6
  -8  -1  13 3359.37 291.188   5
  -1   8 -13 3343.29 601.433   2
  -8  -1  13 2897.83 372.810  27
   8   1  13 3123.69 267.971   5
  -8  -1  15 620.400 160.609   5
  -8  -1  15 803.558 194.327  21
  -8  -1  15 660.741 198.459  37
   8   1  15 967.969 163.294   5
  -8  -1  15 1144.23 291.899  27
  -8  -1  15 791.656 211.271  20
   8   1  15 950.341 183.983  12
  -8  -1  17 680.077 199.432  37
  -1   8 -17 906.653 188.070  34
  -8  -1  17 1260.69 304.099  27
   8   1  17 755.393 145.225   5
  -8  -1  17 729.428 152.180   5
  -8  -1  17 668.976 213.522  20
  -8  -1  17 899.582 182.832  21
   8   1  17 831.910 168.902  12
  -8  -1  19 3518.80 305.396  37
   8   1  19 3610.00 271.607  12
   8   1  19 3435.92 225.791   4
  -8  -1  19 3587.81 241.031   4
  -8  -1  21 2696.63 147.829   4
   8   1  21 2710.29 183.992  12
   8   1  21 2593.14 138.048   4
  -8  -1  21 2805.83 202.091  37
  -2   8  20 2132.61 195.886  37
   2  -8  20 2069.80 195.718  12
   2  -8  20 2283.49 212.649   5
  -2   8  20 1942.45 177.486   4
  -2   8  18 1657.78 207.719  37
  -2   8  18 2087.86 433.477  27
  -2   8  18 1603.62 200.434   4
   2  -8  18 1465.22 185.593  37
   2  -8  18 1826.29 241.225   5
  -2   8  16 4716.32 369.842  37
  -2   8  16 5314.89 627.776  27
   2  -8  16 4121.70 364.471  37
  -2   8  16 4762.28 338.946   4
  -2   8  16 4719.16 324.272  12
   2  -8  14 3637.77 365.599  37
  -2   8  14 3339.75 589.193   3
   2  -8  14 3312.45 690.672   9
  -8  -2 -14 3210.81 635.786   2
  -2   8  14 3108.06 274.410   4
  -2   8  14 3480.63 318.125  37
  -2   8  14 3481.08 286.299  12
  -2   8  14 3715.41 511.331  27
   8   2 -14 3092.01 551.474   2
   2  -8  12 1733.61 480.451  10
  -8  -2 -12 2147.94 470.122   1
   8   2 -12 1998.57 416.690   2
  -2   8  12 2197.11 439.406   3
  -2   8  12 2419.40 394.244  27
   2  -8  12 2384.23 559.205   9
  -2   8  12 1820.30 219.108  37
   2  -8  10 1890.18 420.091   9
   8   2 -10 2527.53 423.969   2
   2  -8  10 2183.64 476.894  10
  -2   8  10 2010.38 344.758   9
  -2   8  10 2292.98 402.864   3
  -8  -2 -10 2478.85 460.087   1
  -8  -2  -8 1565.35 317.636   1
  -2   8   8 2233.84 365.689   3
   8   2  -8 1514.30 276.668   2
   2  -8   8 1753.02 393.255  10
  -2   8   8 1545.86 271.627   9
  -2   8   6 83313.1 1894.65   9
  -2   8   6 84162.9 2021.61   3
   8   2  -6 79400.7 1876.29   2
  -8  -2  -6 79317.6 2014.04   1
  -8  -2  -4 56887.9 1757.43   7
  -8  -2  -4 59786.2 1421.29   1
  -2   8   4 59102.8 1967.10  11
  -2   8   4 61485.1 1529.55   3
   8   2  -4 60117.9 1305.65   2
  -2   8   4 60502.9 1425.88   9
  -2   8   2 43839.7 1226.31   3
   8   2  -2 42390.2 806.048   2
  -2   8   2 45080.7 1307.51   2
  -8  -2  -2 44492.1 910.449   1
  -8  -2  -2 44319.7 1416.80   7
  -8  -2   0 222.793 168.641   7
  -8  -2   0 188.869 108.481   8
   8   2   0 112.694 101.271   9
  -2   8   0 99.8361 117.951   3
  -2   8   0 44.9775 107.248   8
  -2   8   0 29.7069 114.860   2
  -2   8  -2 44626.0 1095.78   8
  -8  -2   2 40290.7 1395.80   7
  -2   8  -2 39780.7 1163.01   2
  -8  -2   2 39837.9 884.480  10
  -8  -2   2 38208.9 1219.06   8
   8   2   2 41480.0 773.246   3
   8   2   2 42925.3 1191.95   9
  -8  -2   2 42213.8 1343.95  11
  -8  -2   4 56605.1 1741.96   7
   8   2   4 58659.7 1598.87   9
  -2   8  -4 58751.1 1528.90   2
  -8  -2   4 60000.6 1444.32  10
  -8  -2   4 56673.5 1710.72  11
  -8  -2   6 86331.9 2305.40  11
   8   2   6 85095.1 2211.19   9
  -2   8  -6 85142.5 2086.77   2
  -8  -2   8 1419.15 340.687  11
  -2   8  -8 1226.99 301.933   2
   2  -8  -8 1251.96 328.522   1
   8   2   8 1121.06 300.507   9
  -2   8 -10 1866.01 375.541   2
   8   2  10 1981.14 410.011   9
  -8  -2  10 2007.16 374.391  11
   2  -8 -10 2342.18 488.886   1
  -8  -2  10 2036.09 395.406   9
   8   2  12 2279.04 478.623   9
  -2   8 -12 2748.45 517.879   2
  -8  -2  12 2641.36 315.018  20
  -2   8 -12 2947.67 322.723   6
  -8  -2  12 2841.46 322.293  37
   8   2  12 2831.40 257.470  12
   2  -8 -12 3181.59 626.693   1
  -8  -2  14 3838.80 389.047  37
  -2   8 -14 3291.66 382.937   6
   2  -8 -14 3504.67 687.767   1
   8   2  14 3329.77 301.408  12
  -2   8 -14 3543.94 612.349   2
  -8  -2  14 3260.71 347.354  21
  -8  -2  14 4029.80 408.433  20
  -8  -2  14 3267.81 309.632   5
   8   2  14 3381.83 568.932   3
   8   2  14 3082.48 623.910   9
  -8  -2  14 4219.85 440.544  27
   8   2  14 2913.63 256.734   5
   8   2  16 4214.12 306.678   5
   8   2  16 3935.82 324.741  12
  -8  -2  16 4214.94 336.690   5
  -8  -2  16 3554.03 371.860  37
  -8  -2  16 3842.29 351.960  21
  -8  -2  16 4376.42 422.080  20
   8   2  18 1608.33 174.366   4
  -2   8 -18 1634.42 192.744  34
  -8  -2  18 1581.05 210.706  21
  -8  -2  18 1649.13 248.421  37
   8   2  18 1718.22 218.570  12
  -8  -2  18 1498.11 186.821   5
   8   2  20 1880.08 149.229   4
  -8  -2  20 2255.18 218.469  37
   8   2  20 2182.55 195.454  12
  -8  -2  20 1751.41 149.472   4
  -3   8  21 177.180 71.5226   4
   3  -8  21 38.1305 58.9457   5
   3  -8  21-36.0873 63.5254  12
  -3   8  19 320.405 110.341   4
   3  -8  19 145.651 105.061  12
   3  -8  19 387.722 127.288   5
  -3   8  19 285.379 120.896  37
  -3   8  19-0.47301 216.100  27
   3  -8  17 440.332 148.790   5
  -3   8  17 297.712 150.131  37
   3  -8  17 659.742 150.460  37
  -3   8  17 373.982 126.982   4
   3  -8  15 5609.28 409.683  37
  -3   8  15 6265.15 387.795   4
  -3   8  15 5577.64 403.493  37
  -3   8  13 6710.76 634.284  27
  -3   8  13 5706.33 392.620  37
  -3   8  13 5552.78 352.822   4
   3  -8  13 5276.02 411.082  37
  -8  -3 -13 5552.32 796.520   1
   8   3 -13 5556.70 705.129   2
  -3   8  13 5700.38 724.663   3
   3  -8  13 4718.65 779.207   9
   8   3 -11 3409.59 498.170   2
   3  -8  11 3008.60 626.329   9
   3  -8  11 3413.19 635.988  10
  -8  -3 -11 3994.19 609.306   1
  -3   8  11 2987.58 479.212   3
  -8  -3  -9 1516.38 341.199   1
  -3   8   9 1438.45 316.235   3
   8   3  -9 1266.02 264.649   2
   3  -8   9 1444.07 427.254   9
   3  -8   9 1116.97 335.333  10
  -3   8   9 1073.15 226.843   9
  -3   8   7 30824.9 1075.48   9
   8   3  -7 32656.9 1177.67   2
  -8  -3  -7 32117.4 1311.48   1
  -3   8   7 30697.5 1215.12   3
   8   3  -5 21856.9 787.565   2
  -3   8   5 21496.7 1246.83  11
  -8  -3  -5 20845.3 890.274   1
  -3   8   5 20721.5 765.737   9
  -3   8   5 20550.0 880.050   3
  -8  -3  -3 54090.7 1666.87   7
  -3   8   3 55480.2 1861.34  11
  -3   8   3 56037.7 1438.31   3
  -8  -3  -3 57817.2 1309.76   1
   8   3  -3 55057.6 1127.44   2
  -3   8   1 21698.1 824.715   3
  -8  -3  -1 20167.2 949.751   7
  -3   8   1 21299.2 1023.06  11
   8   3  -1 21010.1 492.339   2
  -3   8   1 22142.9 831.389   2
  -3   8   1 22690.1 893.946   8
  -3   8  -1 21138.1 779.417   8
   8   3   1 21036.4 498.492   3
   8   3   1 19357.0 785.591   9
  -3   8  -1 19933.3 765.567   2
  -8  -3   1 18052.1 742.900   8
  -8  -3   1 18843.0 958.640   7
  -3   8  -1 19692.3 798.401   3
  -8  -3   3 57324.1 1330.94  10
  -3   8  -3 54659.6 1447.90   2
   8   3   3 56176.8 1525.68   9
   8   3   3 58559.9 1141.87   3
  -8  -3   3 56024.7 1683.49  11
   8   3   5 25141.5 1054.13   9
  -8  -3   5 25114.2 1120.45  11
  -8  -3   5 25116.1 1011.16  10
   8   3   5 24694.0 828.219   3
  -3   8  -5 24740.6 976.297   2
   8   3   7 31381.1 1334.23   9
  -3   8  -7 30752.5 1230.79   2
  -8  -3   7 33185.8 1408.61  11
  -8  -3   7 31114.5 1317.99  10
   8   3   9 1188.96 321.313   9
  -8  -3   9 1717.15 342.087  11
  -3   8  -9 1689.12 351.988   2
   3  -8  -9 1638.82 387.216   1
  -3   8 -11 3069.20 491.313   2
  -8  -3  11 2799.66 481.635   9
   3  -8 -11 2748.65 587.498   1
   8   3  11 2983.62 519.797   9
  -3   8 -13 5413.42 453.216   6
  -8  -3  13 5732.87 386.546   5
   8   3  13 5737.06 773.201   9
   8   3  13 5191.68 361.727  12
   3  -8 -13 5285.62 833.517   1
  -8  -3  13 6220.82 522.991  27
  -8  -3  13 5724.41 477.189  37
   8   3  13 5274.37 662.356   3
  -3   8 -13 5789.25 753.082   2
   8   3  13 5509.64 350.443   5
  -8  -3  13 5513.75 469.088  20
  -8  -3  15 7663.66 586.460  27
  -8  -3  15 5612.06 447.491  21
  -8  -3  15 5930.94 402.963   5
   8   3  15 6555.01 385.964   5
  -8  -3  15 5186.23 452.417  37
   8   3  15 6617.91 416.689  12
  -8  -3  15 6530.20 513.807  20
  -8  -3  17 311.502 117.226   5
   8   3  17 398.446 132.178  12
  -8  -3  17 435.794 144.641  21
  -8  -3  17 622.881 204.796  37
  -8  -3  17 267.998 164.454  20
   8   3  17 499.986 125.937   4
  -3   8 -17 176.802 106.786  34
   8   3  19 390.137 103.668   4
  -8  -3  19 354.141 138.278  37
   8   3  19 263.689 113.509  12
  -8  -3  19 172.872 91.5933   5
  -8  -3  21 174.257 54.0518   4
  -8  -3  21 55.9683 70.8406  37
   8   3  21 103.085 64.7683  12
   8   3  21 87.0304 45.9512   4
  -4   8  20 237.827 90.8619   4
   4  -8  20 328.766 104.198  12
  -4   8  20 453.207 113.104  37
   4  -8  20 154.362 86.0850   5
  -4   8  18 256.248 118.669   4
   4  -8  18 269.164 126.878   5
  -4   8  18 307.625 146.694  37
  -4   8  16 1053.76 315.059  27
  -4   8  16 918.310 198.419  37
  -4   8  16 794.676 158.226   4
  -8  -4 -14 5435.45 805.458   1
  -4   8  14 6660.40 640.183  27
   8   4 -14 5266.50 695.315   2
  -4   8  14 5656.25 407.773  37
   4  -8  14 4529.50 779.993   9
  -4   8  14 5276.26 697.700   3
  -4   8  14 5403.92 362.479   4
  -4   8  12 23480.5 1369.41   3
  -4   8  12 23522.6 809.211  37
   8   4 -12 23249.1 1355.61   2
  -8  -4 -12 23426.3 1556.62   1
   4  -8  12 21717.8 1580.48   9
  -4   8  12 22077.8 718.616   4
   4  -8  12 22798.1 1597.59  10
   4  -8  10 4876.08 690.160   9
   4  -8  10 5024.53 711.397  10
   8   4 -10 4686.16 542.496   2
  -4   8  10 4756.94 560.573   3
  -8  -4 -10 4971.56 642.528   1
   4  -8   8 34771.6 1675.99   9
  -8  -4  -8 35163.8 1507.49   1
  -4   8   8 34238.7 1368.82   3
  -4   8   8 32793.8 1745.06  11
   4  -8   8 33806.1 1592.49  10
   8   4  -8 33238.9 1292.67   2
  -4   8   6 8366.85 817.570  11
  -4   8   6 8747.48 481.285   9
  -4   8   6 9127.94 613.936   3
   8   4  -6 8767.87 546.865   2
  -8  -4  -6 8858.47 652.179   1
  -8  -4  -4 11397.8 615.577   1
   8   4  -4 11114.7 499.917   2
  -8  -4  -4 10450.5 711.166   7
  -4   8   4 11695.9 873.520  11
  -4   8   4 10693.7 602.002   3
  -8  -4  -2 4313.02 457.590   7
  -4   8   2 4489.43 496.173  11
   8   4  -2 4487.37 260.423   2
  -4   8   2 4234.13 379.120   3
  -4   8   2 5033.79 417.581   2
  -8  -4   0 51265.0 1225.86   8
  -4   8   0 50092.0 1322.11   3
  -4   8   0 47852.1 1372.29   8
  -4   8   0 47986.5 1281.18   2
   8   4   0 49607.1 998.664   2
  -4   8   0 49278.2 1541.82  11
  -8  -4   0 47873.1 1585.43   7
   8   4   0 49198.3 1366.38   9
  -8  -4   2 6001.50 582.057   7
   8   4   2 7154.17 510.379   9
   8   4   2 7430.93 336.565   3
  -4   8  -2 6830.60 453.758   2
  -4   8  -2 7193.42 472.415   8
  -8  -4   2 6615.51 439.397   8
  -8  -4   4 13601.2 802.303  11
  -4   8  -4 12501.1 650.055   2
   8   4   4 12178.9 700.514   9
  -8  -4   4 12377.5 656.193  10
   8   4   4 13103.1 536.430   3
  -4   8  -6 8946.07 616.750   2
  -8  -4   6 9837.32 708.093  10
  -8  -4   6 9319.98 699.855  11
   8   4   6 9557.72 562.771   3
   8   4   6 9358.64 684.366   9
   8   4   8 36435.5 1316.79   3
  -8  -4   8 36241.4 1540.94  11
   4  -8  -8 36664.8 1685.49   1
  -8  -4   8 33415.8 1521.29  10
  -4   8  -8 38095.6 1460.58   2
   8   4   8 36282.7 1533.89   9
  -4   8 -10 5620.27 622.039   2
   4  -8 -10 4917.75 702.778   1
   8   4  10 5520.76 666.077   9
  -8  -4  10 5077.63 646.126   9
   8   4  10 5536.88 564.431   3
   8   4  12 23097.0 764.068  12
  -8  -4  12 24274.0 975.927  37
   8   4  12 22251.6 700.315   5
  -4   8 -12 24985.5 1452.22   2
   8   4  12 22448.8 1276.51   3
   4  -8 -12 24229.5 1643.83   1
   8   4  12 24859.9 1524.12   9
  -4   8 -12 23216.5 890.407   6
  -8  -4  12 23560.6 948.056  20
   8   4  14 4599.78 722.124   9
  -8  -4  14 4291.01 414.998  20
   8   4  14 4522.56 315.438   5
  -8  -4  14 4268.41 426.000  37
  -4   8 -14 3811.09 374.797   6
  -8  -4  14 4277.15 346.813   5
   8   4  14 3978.36 602.994   3
   8   4  14 4163.12 332.076  12
  -8  -4  16 969.262 179.850   5
  -4   8 -16 646.189 165.134  34
   8   4  16 740.465 143.889   4
  -8  -4  16 557.249 189.097  37
  -8  -4  16 940.569 237.896  20
  -8  -4  16 810.553 198.389  21
   8   4  16 674.508 161.860  12
   8   4  18 124.180 114.757  12
  -4   8 -18 204.430 87.6132  34
  -8  -4  18 333.491 116.886   5
  -8  -4  18 322.711 133.587  21
  -8  -4  18 264.762 149.237  37
   8   4  18 302.417 92.5116   4
  -8  -4  20 405.859 131.045  37
   8   4  20 330.670 101.481  12
  -8  -4  20 206.062 74.8387   4
   8   4  20 267.845 78.0080   4
   5  -8  21 43.1949 61.3744  12
  -5   8  21 11.7748 49.1758   4
  -5   8  19 54.2452 223.575  27
  -5   8  19 181.311 119.661  37
  -5   8  19 311.994 101.889   4
   5  -8  19 108.410 87.0250   5
   5  -8  19 203.353 102.883  12
  -5   8  17 415.661 129.294   4
  -5   8  17 653.584 268.159  27
   5  -8  17 500.541 163.201   5
  -5   8  17 526.376 167.911  37
  -5   8  15 9888.68 540.487  37
  -5   8  15 9543.40 473.030   4
  -5   8  13 8150.66 479.209  37
   5  -8  13 6674.81 903.486   9
   8   5 -13 6274.37 745.253   2
  -5   8  13 9518.44 717.969  27
  -5   8  13 7370.09 411.113   4
  -8  -5 -13 7504.22 939.790   1
  -5   8  13 6890.55 781.419   3
   5  -8  11 2418.20 511.190  10
  -5   8  11 2931.72 482.700   3
   5  -8  11 3240.33 603.249   9
  -8  -5 -11 3479.85 574.161   1
   8   5 -11 2796.38 450.805   2
   5  -8   9 4647.47 633.243  10
   5  -8   9 3543.05 576.584   9
  -8  -5  -9 4486.98 596.900   1
  -5   8   9 4134.92 498.435   3
  -5   8   9 3673.26 634.336  11
   8   5  -9 4125.59 491.666   2
  -8  -5  -7 3877.47 487.553   1
  -5   8   7 3464.52 576.297  11
   8   5  -7 3808.09 399.429   2
   5  -8   7 3345.35 500.559   9
  -5   8   7 2790.43 380.166   3
  -8  -5  -5 21160.9 969.144   1
  -8  -5  -5 18387.7 1004.74   7
   8   5  -5 20454.1 787.455   2
  -5   8   5 21175.3 1231.93  11
  -5   8   5 21891.4 903.494   3
  -8  -5  -3 24720.4 1126.20   7
  -5   8   3 25880.5 950.744   3
  -5   8   3 26494.8 1261.23  11
   8   5  -3 25756.2 766.641   2
  -8  -5  -1 43489.6 1537.08   7
  -5   8   1 42868.5 1409.72   8
  -5   8   1 43017.1 1225.24   2
  -5   8   1 44004.2 1528.35  11
  -5   8   1 43527.4 1228.55   3
   8   5  -1 41067.5 940.242   2
  -8  -5   1 43670.2 1600.16   7
   8   5   1 45249.3 1379.53   9
  -5   8  -1 42776.0 1399.58  11
   8   5   1 46581.7 1020.69   3
  -5   8  -1 44139.5 1212.24   2
  -5   8  -1 45707.3 1272.25   3
  -8  -5   1 45194.4 1121.66   8
  -5   8  -1 44271.8 1336.65   8
  -8  -5   3 25312.7 1123.44  11
  -5   8  -3 25393.0 920.550   2
   8   5   3 24834.4 1041.83   9
   8   5   3 25257.4 753.610   3
  -8  -5   5 22349.0 996.607  10
   8   5   5 21336.5 1016.54   9
   8   5   5 20883.1 782.616   3
  -5   8  -5 21802.7 933.444   2
  -8  -5   5 21003.1 1044.24  11
   8   5   7 3456.24 469.420   9
  -8  -5   7 2509.10 390.573  11
   8   5   7 3389.52 364.818   3
  -8  -5   7 2992.56 440.480  10
  -5   8  -7 2882.21 378.211   2
   5  -8  -7 2349.56 440.248   1
   8   5   9 4081.24 457.817   3
  -5   8  -9 4124.95 523.080   2
  -8  -5   9 4392.28 553.451  11
   8   5   9 4149.43 543.950   9
  -8  -5   9 3871.25 554.491  10
   5  -8  -9 3448.44 538.349   1
   8   5  11 2524.23 498.404   9
  -8  -5  11 3351.52 558.483   9
   8   5  11 3522.37 492.185   3
   5  -8 -11 3490.84 605.290   1
  -5   8 -11 3410.74 510.867   2
   5  -8 -13 5818.60 860.371   1
   8   5  13 6144.99 402.563  12
  -8  -5  13 6968.56 539.078  37
  -8  -5  13 6523.38 516.179  20
  -5   8 -13 6012.81 454.456   6
  -5   8 -13 6136.15 754.145   2
   8   5  13 7473.11 883.655   9
   8   5  13 6004.19 684.658   3
  -5   8 -15 9286.77 513.825  34
  -8  -5  15 8447.26 543.868  21
   8   5  15 8884.04 432.797   4
  -8  -5  15 8931.75 598.287  20
  -8  -5  15 9111.53 605.750  37
  -8  -5  15 9517.78 500.780   5
   8   5  15 9513.89 498.164  12
   8   5  17 649.445 134.058   4
  -8  -5  17 587.129 184.920  37
  -8  -5  17 596.691 143.462   5
   8   5  17 344.347 132.797  12
  -8  -5  17 566.377 189.560  20
  -8  -5  17 591.109 163.543  21
  -5   8 -17 704.463 134.182  34
  -8  -5  19 242.050 129.999  37
  -8  -5  19 260.477 91.8825   5
   8   5  19 143.643 78.8941   4
   8   5  19 256.832 110.141  12
  -8  -5  19 118.806 86.4815  21
  -8  -5  21-4.45574 65.7244  37
   8   5  21 33.2230 53.7606  12
   6  -8  20 3039.91 221.395  12
  -6   8  20 3405.03 204.913   4
   6  -8  20 2956.36 197.894   5
  -6   8  20 3043.26 222.433  37
  -6   8  20 3301.62 398.661  27
  -6   8  18 387.983 145.215  37
  -6   8  18 344.243 111.981   4
   6  -8  18 422.967 129.711   5
  -6   8  16 6284.42 376.931   4
  -6   8  16 5439.62 395.292  37
   6  -8  16 5141.84 377.714   5
  -6   8  14 2651.52 425.707  27
   6  -8  14 1765.81 512.451   9
  -6   8  14 2240.84 245.781   4
  -6   8  14 1603.17 362.232   3
  -6   8  14 1735.02 233.815  37
  -6   8  12 1547.75 306.296  27
   8   6 -12 2310.19 319.487   6
  -6   8  12 1817.13 217.865  30
  -6   8  12 2058.26 420.301   3
   6  -8  12 1624.02 446.796   9
   8   6 -12 1658.17 347.330   2
  -6   8  12 1522.14 220.871  37
  -6   8  12 1783.87 208.270   4
  -8  -6 -12 1571.83 383.658   1
  -6   8  10 31248.8 1924.76  11
   6  -8  10 31391.9 1751.28   9
  -8  -6 -10 30741.1 1682.36   1
  -6   8  10 31524.5 1443.90   3
   8   6 -10 31564.1 1427.50   2
   6  -8  10 29143.1 1659.36  10
   6  -8   8 28615.9 1471.64  10
   8   6  -8 29835.6 1234.51   2
  -8  -6  -8 30763.3 1494.95   1
  -6   8   8 30832.9 1279.17   3
  -6   8   8 30556.1 1739.19  11
   6  -8   8 29537.4 1551.43   9
  -8  -6  -6 10611.3 757.850   1
  -6   8   6 10154.3 938.926  11
   6  -8   6 9205.59 765.194   9
  -6   8   6 10078.6 641.528   3
   8   6  -6 10134.2 604.023   2
  -6   8   4 3047.28 478.993  11
  -6   8   4 3585.76 357.331   3
   8   6  -4 3707.11 315.060   2
  -8  -6  -4 3679.15 441.906   7
   8   6  -2 9099.96 449.341   2
  -6   8   2 9385.56 707.594   8
  -6   8   2 9375.76 544.572   3
  -8  -6  -2 9325.69 718.537   7
  -6   8   2 8740.67 725.192  11
   8   6   0 59675.2 1300.62   3
  -6   8   0 56817.6 1667.70   8
  -8  -6   0 61642.2 1270.44   8
  -6   8   0 58904.5 1435.71   2
   8   6   0 58008.9 1272.45   2
  -6   8   0 60370.4 1483.43   3
  -6   8   0 55662.8 1769.80  11
  -8  -6   0 55601.3 1861.98   7
   8   6   2 10622.9 494.678   3
  -6   8  -2 10350.0 654.228  11
  -6   8  -2 10416.9 559.248   2
  -6   8  -2 9852.80 627.189   8
   8   6   2 9704.27 660.996   9
   8   6   4 3452.54 297.386   3
  -8  -6   4 3000.44 407.777  11
  -6   8  -4 3253.35 358.231   2
   8   6   4 3833.37 441.718   9
  -6   8  -6 9035.28 630.676   2
  -8  -6   6 9662.39 717.650  11
   8   6   6 8791.91 704.241   9
   8   6   6 8953.50 555.501   3
  -8  -6   6 9491.24 720.981  10
   8   6   8 31817.6 1239.42   3
  -6   8  -8 31359.8 1342.03   2
   8   6   8 29896.9 1456.53   9
  -8  -6   8 32945.3 1456.84  11
  -8  -6   8 31773.5 1518.25  10
   6  -8  -8 33089.0 1567.97   1
  -6   8 -10 33218.4 1539.36   2
   6  -8 -10 32669.3 1756.87   1
   8   6  10 33620.8 1676.52   9
   8   6  10 33916.1 1427.21   3
  -8  -6  10 33163.1 1735.09  10
  -6   8 -12 2597.88 485.029   2
  -8  -6  12 2299.02 339.719  37
   8   6  12 2185.24 231.390  12
  -8  -6  12 1974.38 302.751  20
  -8  -6  12 1886.76 499.997   9
   6  -8 -12 2169.01 524.795   1
   8   6  12 2397.98 456.773   3
   8   6  12 1955.62 445.543   9
  -6   8 -12 2092.48 276.469   6
  -6   8 -12 1793.80 228.801  34
   8   6  14 1730.86 392.372   3
  -8  -6  14 2378.41 339.347  37
  -8  -6  14 1970.37 315.766  20
   8   6  14 2036.70 211.026   4
   8   6  14 2124.52 247.076  12
  -6   8 -14 2460.98 283.565  34
   8   6  14 2570.87 580.045   9
  -8  -6  16 5934.75 491.853  37
  -6   8 -16 5514.75 383.213  34
   8   6  16 5571.54 334.956   4
   8   6  16 6036.73 387.449  12
  -8  -6  16 5338.21 374.316   5
  -8  -6  16 4787.74 405.256  21
  -8  -6  16 5348.22 469.170  20
   8   6  18 350.677 128.587  12
  -8  -6  18 332.037 162.760  37
  -8  -6  18 231.898 99.1440   5
  -8  -6  18 177.795 100.182  21
   8   6  18 456.464 114.759   4
  -8  -6  18 391.927 163.200  20
   8   6  20 3421.17 223.274  12
   8   6  20 3302.14 185.700   4
  -8  -6  20 3546.87 260.062  37
   7  -8  21 884.192 102.217  12
   7  -8  19 1970.82 184.568   5
  -7   8  19 2697.49 203.381   4
  -7   8  19 2200.16 213.464  37
   7  -8  19 2161.70 214.261  12
  -7   8  17 3657.24 483.888  27
   7  -8  17 2894.68 267.864   5
  -7   8  17 2729.20 278.673  37
  -7   8  17 2872.99 248.111   4
  -7   8  15 1408.68 193.243   4
  -7   8  15 1301.05 218.345  37
  -7   8  13 3338.79 277.374   4
  -8  -7 -13 3356.88 679.792   1
   7  -8  13 3847.33 687.070   9
  -7   8  13 3922.97 595.954   3
  -7   8  13 3384.42 291.176  30
  -7   8  13 3674.19 470.401  27
   8   7 -13 3508.41 553.698   2
  -7   8  13 3545.84 326.108  37
   7  -8  11 2263.97 491.908  10
  -7   8  11 3694.71 413.898  27
  -7   8  11 2178.29 410.000   3
  -8  -7 -11 2466.70 540.760   1
  -7   8  11 3258.51 294.097  37
   7  -8  11 2617.43 532.554   9
   8   7 -11 1927.76 363.826   2
   7  -8   9 3133.32 531.311  10
   8   7  -9 3673.45 472.466   2
  -7   8   9 3573.51 678.602  11
   7  -8   9 3869.22 606.409   9
  -7   8   9 4154.94 494.186   3
  -8  -7  -9 3814.14 572.622   1
   7  -8   7 17903.5 1131.31   9
   7  -8   7 17108.9 1057.80  10
  -7   8   7 21128.1 1402.11  11
  -7   8   7 17867.3 928.432   3
  -8  -7  -7 18277.7 1115.77   1
   8   7  -7 18969.7 910.703   2
  -7   8   5 55441.6 2162.39  11
   8   7  -5 53018.5 1452.50   2
   7  -8   5 55007.4 1821.87   9
  -7   8   5 55967.3 1556.05   3
  -8  -7  -5 51645.4 1786.42   7
  -8  -7  -3 53502.2 1785.07   7
   8   7  -3 51808.8 1315.45   2
  -7   8   3 57247.2 2003.65  11
  -7   8   3 54400.0 1461.55   3
   7  -8   3 50879.9 1519.79   9
  -7   8   1 18519.2 1016.77  11
  -7   8   1 16785.5 958.961   8
  -8  -7  -1 16382.7 984.244   7
  -7   8   1 17210.0 745.481   2
  -7   8   1 18217.5 752.985   3
   8   7  -1 16347.3 633.675   2
   8   7   1 17376.5 663.710   3
  -7   8  -1 18215.8 906.550   8
   7  -8  -1 15757.0 468.472   9
   8   7   1 16174.8 674.715   2
  -7   8  -1 16973.2 908.936  11
   8   7   1 17535.9 885.488   9
  -7   8  -1 17052.9 695.648   2
  -7   8  -3 59284.7 1624.49  11
   8   7   3 57095.8 1390.75   3
  -7   8  -3 57757.7 1493.49   2
   8   7   3 55753.3 1732.75   9
  -7   8  -3 57308.9 1764.79   8
  -7   8  -5 49360.3 1454.83   2
  -8  -7   5 46741.5 1654.24  11
   8   7   5 50450.2 1368.93   3
   8   7   5 50389.9 1741.90   9
  -8  -7   7 16459.7 999.391  11
   8   7   7 18534.8 1091.91   9
   8   7   7 19568.9 897.851   3
   7  -8  -7 19650.8 1130.31   1
  -8  -7   7 19379.8 1137.70  10
  -7   8  -7 19009.7 960.071   2
  -7   8  -9 4104.79 505.633   2
   7  -8  -9 3500.70 562.587   1
  -8  -7   9 3464.96 550.143  10
   8   7   9 3513.15 524.488   9
   8   7   9 3664.38 440.364   3
  -7   8 -11 2380.29 424.104   2
   7  -8 -11 1985.57 462.253   1
  -7   8 -11 2500.11 268.130  34
  -8  -7  11 2618.08 344.764  37
   8   7  11 2367.15 407.228   3
   8   7  11 2592.61 508.582   9
   8   7  11 2283.31 235.852  12
   8   7  13 2310.29 498.611   9
  -8  -7  13 3026.56 363.696  20
  -8  -7  13 1707.69 488.967   9
  -7   8 -13 2568.99 295.858   6
  -8  -7  13 3035.14 419.666  37
   8   7  13 2949.20 285.725  12
   7  -8 -13 2314.19 529.347   1
   8   7  13 2965.36 514.099   3
  -7   8 -13 2989.35 558.448   2
   8   7  13 2991.20 247.709   4
  -7   8 -13 2547.50 283.806  34
   8   7  15 1240.37 201.107  12
   8   7  15 1441.23 180.491   4
  -8  -7  15 1192.61 198.763   5
  -8  -7  15 1356.12 280.443  20
  -7   8 -15 1355.44 207.014  34
  -8  -7  15 1699.77 300.471  37
   8   7  17 2899.93 236.754   4
  -8  -7  17 2721.39 254.111   5
  -8  -7  17 2890.83 349.482  37
   8   7  17 2984.67 270.848  12
  -8  -7  17 3026.01 345.143  20
  -7   8 -17 2720.54 246.283  34
  -8  -7  17 2858.35 301.867  21
   8   7  19 2079.63 170.267   4
  -8  -7  19 1871.78 231.105  37
   8   7  19 1778.25 190.321  12
  -8  -7  19 2108.68 184.898   5
  -8  -7  19 2120.92 201.967  21
   8   7  21 951.940 101.433  12
  -8  -7  21 886.216 108.525  37
   8  -8  20 1450.20 153.535  12
  -8   8  20 1498.31 158.390  37
  -8   8  20 1570.35 128.696   4
  -8   8  20 2091.36 325.814  27
  -8   8  18 3600.42 289.981  37
  -8   8  18 4283.93 500.297  27
  -8   8  18 3860.61 255.825   4
   8  -8  18 3520.50 273.578  12
   8  -8  18 3268.52 245.536   5
  -8   8  16 7072.54 439.615  37
  -8   8  16 6373.01 370.021   4
   8  -8  16 6307.91 392.576   5
  -8   8  14 2767.35 280.266  30
  -8   8  14 2852.20 262.147   4
  -8   8  14 3109.28 310.283  37
  -8   8  14 2927.73 438.409  27
   8   8 -12 2620.80 334.734   6
  -8   8  12 1946.60 407.900   3
  -8   8  12 3379.85 431.982  27
  -8   8  12 2623.57 274.622  37
  -8  -8 -12 3070.22 643.718   1
  -8   8  12 2525.04 234.096   4
   8   8 -12 1858.59 430.308   2
   8  -8  12 2320.19 546.458   9
  -8   8  12 2811.35 272.841  30
   8   8 -10 6099.10 628.074   2
  -8  -8 -10 5885.39 805.335   1
   8  -8  10 5498.30 712.887  10
  -8   8  10 6217.32 887.169  11
  -8   8  10 5380.19 590.956   3
   8  -8  10 6293.24 775.854   9
   8  -8   8 2163.86 414.294  10
  -8   8   8 2106.43 343.113   3
  -8   8   8 2013.15 531.046  11
   8   8  -8 2485.06 363.732   2
   8  -8   8 2344.12 446.320   9
  -8  -8  -8 2146.41 434.426   1
   8   8  -6 1887.73 277.415   2
  -8  -8  -6 1742.69 348.555   1
  -8   8   6 1488.56 420.566  11
   8  -8   6 1603.56 331.781   9
  -8  -8  -6 1513.65 307.928   7
  -8   8   6 1605.19 276.173   3
  -8  -8  -4 8883.82 713.329   7
  -8   8   4 9273.05 850.310  11
   8   8  -4 8349.84 530.637   2
  -8   8   4 8900.42 571.063   3
   8  -8   4 8557.14 632.760   9
   8  -8   2 1786.80 254.822   9
  -8   8   2 1895.71 388.073  11
   8   8  -2 1935.70 244.077   2
  -8   8   2 1951.68 387.402   8
  -8  -8  -2 1848.80 347.427   7
  -8   8   2 2377.48 288.103   3
  -8  -8   0 5131.23 600.748   7
  -8   8   0 4709.54 372.790   3
   8  -8   0 5480.65 309.259   9
  -8   8   0 4816.43 530.050   8
  -8   8   0 4776.51 525.873  11
  -8   8   0 5165.64 383.151   2
   8   8   0 5239.69 383.150   2
   8   8   0 5324.53 396.108   3
  -8   8  -2 1909.28 324.654   8
   8   8   2 1964.55 251.572   3
   8   8   2 1908.93 324.714   9
  -8   8  -2 1958.18 320.730  11
  -8   8  -2 2134.93 260.293   2
   8   8   4 9103.32 550.707   3
  -8   8  -4 9248.76 576.893   2
   8   8   4 8313.98 685.332   9
  -8   8  -4 9040.71 565.303  11
   8   8   6 1720.49 365.799   9
   8  -8  -6 1403.61 314.125   1
   8   8   6 1434.92 233.381   3
  -8  -8   6 1338.27 294.762  11
  -8   8  -6 1773.39 285.154   2
  -8  -8   8 1844.63 387.073  11
  -8  -8   8 2270.09 451.744  10
   8   8   8 1899.58 375.220   9
   8  -8  -8 1965.45 400.618   1
  -8   8  -8 1992.32 339.587   2
   8   8   8 2156.68 338.971   3
   8   8  10 5432.33 579.140   3
   8   8  10 5330.42 696.277   9
   8  -8 -10 5464.94 695.273   1
  -8  -8  10 5120.20 724.103  10
  -8   8 -10 5957.43 645.431   2
  -8  -8  12 2281.68 336.981  37
  -8   8 -12 2137.82 262.389   6
  -8   8 -12 2329.43 267.677  34
  -8   8 -12 2224.53 446.327   2
   8   8  12 2597.23 260.787  12
  -8  -8  12 1904.49 500.797   9
   8  -8 -12 2144.90 557.791   1
   8   8  12 2362.20 456.533   3
   8   8  12 2499.70 529.021   9
   8   8  12 2075.82 214.069   4
  -8   8 -14 3068.80 302.634  34
   8   8  14 3019.35 289.383  12
  -8  -8  14 3093.51 396.087  37
   8   8  14 3123.53 261.642   4
  -8  -8  14 3081.77 389.561  20
   8   8  16 6175.98 346.389   4
   8   8  16 6376.62 403.803  12
  -8   8 -16 6547.12 400.558  34
  -8  -8  16 6636.11 509.886  20
  -8  -8  16 5960.98 395.804   5
  -8  -8  16 5833.15 495.150  37
  -8  -8  16 5488.51 433.226  21
  -8  -8  18 3006.44 271.044  21
  -8  -8  18 2969.96 310.643  20
  -8  -8  18 3151.37 246.408   5
  -8  -8  18 3275.68 329.695  37
   8   8  18 3557.42 237.765   4
   8   8  18 3095.19 258.097  12
   8   8  20 1485.77 145.635  12
  -8  -8  20 1756.05 179.673  37
   8   8  20 1506.63 119.228   4
  -8  -9  19 1200.67 139.711   5
   8   9  19 1196.60 124.625   4
  -8  -9  19 1124.39 181.199  37
  -8  -9  19 1084.85 151.932  21
   8   9  19 1315.74 155.100  12
   8   9  17 940.867 170.314  12
  -8  -9  17 925.655 236.786  37
  -8  -9  17 752.001 170.363  21
  -8  -9  17 918.073 200.306  20
   8   9  17 1001.77 144.014   4
  -8  -9  17 880.212 159.239   5
   8   9  15 8057.19 404.103   4
  -8  -9  15 7959.03 582.718  20
  -9   8 -15 7338.74 445.735  34
  -8  -9  15 8045.95 591.050  37
   8   9  15 7453.06 435.237  12
   8   9  13 18531.4 702.150  12
   8   9  13 18061.2 625.323   4
  -8  -9  13 17862.3 897.933  20
  -9   8 -13 18011.1 729.285  34
   8   9  13 17370.0 1167.34   3
   8   9  13 18813.6 655.463  37
  -8  -9  13 18237.2 1585.38   9
  -8  -9  13 18834.9 931.064  37
   8   9  13 18309.6 1432.31   9
  -8  -9  11 5551.38 494.792  37
  -8  -9  11 5139.47 753.275  10
  -9   8 -11 5546.28 641.531   2
   8   9  11 5320.38 739.004   9
   9  -8 -11 5131.54 712.815   1
   8   9  11 5679.26 624.830   3
  -9   8 -11 5099.21 375.623  34
   8   9  11 5409.10 369.767  12
  -9   8 -11 5029.39 380.412   6
  -9   8 -11 5259.62 404.194  16
   8   9  11 5339.63 314.241   4
  -8  -9   9 5297.95 710.995  10
   8   9   9 5422.11 545.828   3
   8   9   9 5406.18 686.225   9
  -9   8  -9 5441.57 570.792   2
   9  -8  -9 5568.81 678.486   1
  -8  -9   7 13435.1 921.338  11
  -9   8  -7 13457.9 807.332   2
   8   9   7 14432.1 814.543   3
   8   9   7 13855.9 1005.41   9
   9  -8  -7 14112.6 948.125   1
  -8  -9   7 13196.3 981.703  10
   8   9   5 34338.5 1202.27   3
  -9   8  -5 34337.0 1190.00   2
   8   9   5 33971.5 1465.47   9
  -8  -9   5 31237.8 1396.48  11
  -9   8  -3 45299.1 1269.91   2
  -9   8  -3 43963.2 1630.36   8
   8   9   3 44579.4 1319.13   3
   8   9   3 41079.0 1578.98   9
  -9   8  -3 43262.2 1477.21  11
   8   9   1 35933.4 1128.54   3
  -9   8  -1 35651.9 1044.77   2
   8   9   1 34515.8 1151.20   2
  -9   8  -1 34465.8 1416.22  11
  -9   8  -1 33619.6 1419.44   8
  -8  -9  -1 31998.2 1513.48   7
  -9   8   1 34180.0 1506.14  11
   9  -8   1 33218.2 949.607   9
  -9   8   1 35214.8 1065.08   3
   8   9  -1 34697.1 1078.62   2
  -9   8   1 34446.0 1515.20   8
  -9   8   3 44542.2 1293.07   3
  -9   8   3 41510.8 1803.39  11
   9  -8   3 41821.5 1348.50   9
   8   9  -3 43851.8 1300.51   2
  -8  -9  -3 42467.6 1672.66   7
   8   9  -5 28241.9 1105.96   2
  -9   8   5 31184.7 1664.87  11
   9  -8   5 29483.2 1299.18   9
  -8  -9  -5 26543.4 1271.49   7
  -9   8   5 30585.8 1112.05   3
   8   9  -7 13375.6 805.795   2
   9  -8   7 12273.7 895.660  10
   9  -8   7 12358.3 937.876   9
  -9   8   7 13062.6 784.847   3
  -8  -9  -7 15662.6 1108.00   1
  -9   8   7 16394.1 1301.07  11
   9  -8   9 5215.68 687.918   9
  -9   8   9 5120.79 533.617   3
  -8  -9  -9 6029.32 775.416   1
   8   9  -9 5569.30 579.055   2
  -9   8   9 5288.51 797.754  11
   9  -8   9 5139.52 655.309  10
   9  -8  11 4670.34 712.363   9
   8   9 -11 5209.31 468.335  32
  -9   8  11 4403.71 298.705   4
  -9   8  11 5496.55 497.903  27
   8   9 -11 4617.10 399.757   6
  -9   8  11 5173.99 614.185   3
  -9   8  11 4674.58 824.048  11
   8   9 -11 4999.57 613.959   2
  -8  -9 -11 4223.17 753.976   1
  -9   8  11 4315.48 340.148  37
  -9   8  11 4707.12 354.951  30
  -9   8  13 16291.5 1182.62   3
   8   9 -13 17254.8 818.632   6
  -9   8  13 17518.2 691.198  30
  -9   8  13 17689.8 727.599  37
  -9   8  13 16529.0 604.107   4
   9  -8  13 16907.4 1399.50   9
  -9   8  15 7224.05 457.444  37
   9  -8  15 6912.49 412.342   5
  -9   8  15 7786.66 431.160  30
  -9   8  15 8064.36 412.835   4
  -9   8  17 984.897 151.097   4
  -9   8  17 1521.09 354.604  27
   9  -8  17 946.220 150.278   5
  -9   8  17 1085.69 190.108  37
  -9   8  19 1043.90 155.594  37
   9  -8  19 1162.22 149.472  12
  -9   8  19 1116.66 124.046   4
   9  -8  19 1043.66 117.892   5
  -7  -9  20 197.430 97.8342  37
  -7  -9  20 287.997 80.9969   5
   7   9  20 344.773 84.4391  12
   7   9  20 294.014 68.5587   4
  -7  -9  18 2069.54 275.875  37
   7   9  18 2641.13 212.523   4
   7   9  18 1815.64 204.148  12
  -7  -9  18 1843.52 217.623  21
  -7  -9  18 2396.00 232.969   5
  -7  -9  18 2380.20 260.222  20
  -7  -9  16 3189.45 383.636  37
  -7  -9  16 3543.35 382.764  20
   7   9  16 3342.05 268.043   4
  -7  -9  16 3633.13 318.933   5
   7   9  16 3587.35 308.917  12
  -9   7 -16 3598.38 293.426  34
   7   9  14 3312.66 281.506  37
   7   9  14 3267.06 270.652   4
   7   9  14 3497.86 307.373  12
  -7  -9  14 3382.71 386.782  20
  -9   7 -14 2912.77 287.106  34
  -7  -9  14 3069.80 397.493  37
  -9   7 -12 9405.20 872.852   2
   7   9  12 10870.5 518.290  12
   9  -7 -12 9341.65 1002.88   1
   7   9  12 10802.1 895.764   3
   7   9  12 10656.0 484.042  37
   7   9  12 10351.7 456.502   4
  -9   7 -12 10332.8 536.221  34
   7   9  12 11160.0 1089.66   9
  -7  -9  12 11938.2 733.666  37
  -9   7 -12 9240.59 535.300   6
  -7  -9  12 9385.90 1126.57   9
   9  -7 -10 2530.56 459.380   1
   7   9  10 2279.29 392.099   3
  -9   7 -10 2726.43 440.987   2
   7   9  10 3052.73 537.863   9
  -7  -9  10 3269.10 624.034  10
   9  -7  -8 15694.6 1034.52   1
  -9   7  -8 14802.1 884.839   2
   7   9   8 15152.3 1082.90   9
  -7  -9   8 14443.6 1101.02  10
   7   9   8 15630.6 908.709   3
   9  -7  -6 28921.6 1257.70   1
   7   9   6 27356.4 1336.23   9
  -7  -9   6 25880.4 1212.29  11
  -9   7  -6 28493.0 1093.68   2
   7   9   6 28257.4 1110.83   3
  -9   7  -4 63346.6 1564.13   2
   7   9   4 62050.1 1955.74   9
   7   9   4 62850.9 1651.36   3
  -9   7  -4 62771.9 1659.14  11
   7   9   2 14453.9 705.758   3
   7   9   2 14595.4 861.478   9
  -9   7  -2 14541.3 866.171   8
  -9   7  -2 13935.6 595.343   2
  -9   7  -2 14239.5 827.536  11
  -9   7   0 69343.7 1501.23   3
  -9   7   0 73597.1 2158.14  11
   7   9   0 71990.0 1713.31   3
  -9   7   0 73431.0 1559.82   2
   7   9   0 70561.3 1676.02   2
  -9   7   0 75575.4 2145.57   8
   9  -7   0 66244.5 1215.00   9
   7   9  -2 16997.5 743.205   2
  -7  -9  -2 17855.6 1040.08   7
  -9   7   2 16152.8 1039.20   8
   9  -7   2 16536.5 705.290   9
  -9   7   2 15151.7 996.275  11
  -9   7   2 17755.7 708.932   3
  -9   7   4 64305.6 2260.04  11
   7   9  -4 56746.9 1582.60   2
  -7  -9  -4 55258.8 1835.70   7
  -9   7   4 62222.7 1541.01   3
   9  -7   4 58852.4 1726.56   9
  -7  -9  -6 24138.0 1152.63   7
  -9   7   6 26550.7 1037.15   3
   9  -7   6 24857.7 1226.77   9
   7   9  -6 26903.1 1100.75   2
   9  -7   6 25668.3 1189.19  10
  -9   7   6 26662.6 1569.81  11
   7   9  -8 16013.7 926.075   2
   9  -7   8 14429.1 994.034  10
  -7  -9  -8 16944.2 1231.06   1
  -9   7   8 14957.8 860.528   3
  -9   7   8 15590.9 1295.09  11
   9  -7   8 13379.1 1018.57   9
   7   9 -10 3183.10 469.740   2
  -9   7  10 2612.50 408.103   3
  -7  -9 -10 3796.05 675.045   1
  -9   7  10 2879.54 599.953  11
   9  -7  10 2564.33 483.599   9
   9  -7  10 2881.51 523.073  10
   9  -7  12 9498.54 1047.57   9
   7   9 -12 10862.1 665.280  32
  -9   7  12 9104.34 1157.55  11
  -9   7  12 9498.27 838.644   3
   7   9 -12 8910.08 866.178   2
  -9   7  12 9226.07 431.512   4
  -9   7  12 11219.1 743.423  27
   7   9 -12 10212.3 629.051   6
  -9   7  12 9871.92 534.388  37
  -7  -9 -12 10750.7 1188.37   1
  -9   7  14 2903.78 258.389   4
  -9   7  14 2734.81 270.111  30
  -9   7  14 3603.72 465.047  27
  -9   7  14 3031.51 315.117  37
  -9   7  16 2872.82 298.461  37
  -9   7  16 3142.04 255.725   4
  -9   7  16 3443.84 287.833  30
  -9   7  16 3104.04 461.297  27
   9  -7  16 2848.18 262.899   5
   9  -7  18 1927.27 182.392   5
   9  -7  18 1857.50 205.143  12
  -9   7  18 2296.16 241.326  37
  -9   7  18 1958.32 340.788  27
  -9   7  18 2231.19 193.611   4
   9  -7  20 142.476 63.5991  12
   9  -7  20 259.607 70.5083   4
  -9   7  20 164.214 63.0510   4
  -9   7  20 236.916 83.3320  37
  -6  -9  21 579.289 87.7066  37
  -9   6 -21 652.008 90.8607  40
  -6  -9  19 138.533 88.0583   5
  -6  -9  19 169.982 129.768  37
   6   9  19 210.748 81.0833   4
  -6  -9  19 272.226 80.0588  12
   6   9  19 183.498 92.3181  12
  -6  -9  17 2083.52 252.555  21
   6   9  17 2782.59 234.605   4
   6   9  17 2741.70 256.475  12
  -6  -9  17 2574.48 268.850   5
  -6  -9  17 2805.72 351.638  37
  -6  -9  17 2760.55 306.243  20
  -6  -9  15 389.242 164.254  20
  -9   6 -15 644.901 167.784  34
   6   9  15 542.744 152.509  12
   6   9  15 610.233 136.167  37
  -6  -9  15 732.312 255.647  37
   6   9  15 510.453 138.833   4
   6   9  13 39898.1 1845.98   3
  -6  -9  13 43204.4 1447.16  37
  -9   6 -13 36773.5 1801.39   2
   6   9  13 41049.4 1018.12   4
   6   9  13 38432.2 2019.36   9
   9  -6 -13 38606.4 2036.20   1
  -6  -9  13 38425.5 2338.04   9
  -9   6 -13 41673.2 1128.99  34
  -6  -9  13 41825.7 1347.82  20
   6   9  13 41237.1 1096.22  12
   6   9  13 39488.6 1042.80  37
  -9   6 -11 3128.29 490.275   2
   6   9  11 3058.81 579.465   9
   9  -6 -11 2884.49 524.905   1
   6   9  11 2966.26 239.499   4
  -6  -9  11 2711.69 368.174  37
  -6  -9  11 2825.18 590.105  10
   6   9  11 3035.57 267.276  12
   6   9  11 3199.13 496.133   3
   6   9  11 4256.13 591.525  27
   6   9   9 15260.4 1076.63   9
   9  -6  -9 14270.5 1018.90   1
   6   9   9 15615.6 955.798   3
  -6  -9   9 15807.9 1203.24  10
  -9   6  -9 15129.9 936.765   2
  -6  -9   7 2602.18 384.329  11
   9  -6  -7 2486.57 392.117   1
   6   9   7 3138.57 465.270   9
   6   9   7 2675.20 356.490   3
  -9   6  -7 2685.35 343.012   2
  -9   6  -5 54472.1 1424.01   2
   9  -6  -5 49366.6 1553.14   1
   6   9   5 53250.8 1521.98   3
   6   9   5 51485.4 1751.67   9
  -9   6  -3 6049.65 389.788   2
   6   9   3 6542.62 573.736   9
  -9   6  -3 6821.75 526.452  11
   6   9   3 6112.68 464.215   3
  -9   6  -1 7718.77 397.278   2
   6   9   1 7573.94 518.902   2
  -9   6  -1 7817.66 612.702  11
  -9   6  -1 6996.33 598.119   8
   6   9   1 7758.44 499.670   3
  -9   6   1 5738.66 345.068   3
  -9   6   1 6705.05 603.727  11
  -9   6   1 5985.99 594.300   8
   6   9  -1 6723.19 459.114   2
   6   9  -1 5553.16 454.279   3
   9  -6   1 5733.86 341.736   9
  -9   6   3 6998.95 701.442  11
  -9   6   3 6505.07 691.733   8
  -9   6   3 7194.21 431.683   3
   9  -6   3 6922.23 491.724   9
  -6  -9  -3 7563.67 642.672   7
   6   9  -3 7610.94 524.768   2
  -9   6   5 54919.8 1428.20   3
   9  -6   5 53213.0 1689.64   9
   9  -6   5 52645.0 1588.24  10
   6   9  -5 54196.5 1565.63   2
  -6  -9  -5 48610.9 1591.24   7
  -9   6   5 56538.7 2135.52  11
  -9   6   7 2884.47 542.724  11
   9  -6   7 2985.78 409.682  10
  -9   6   7 2961.85 350.312   3
   6   9  -7 2653.29 381.982   2
  -6  -9  -7 2260.28 436.864   1
   9  -6   7 2817.82 450.750   9
  -9   6   9 15886.8 923.575   3
   6   9  -9 16115.4 990.398   2
   9  -6   9 15730.1 1132.19   9
   9  -6   9 13827.6 1005.57  10
  -6  -9  -9 16088.2 1270.06   1
  -9   6   9 16086.1 1316.12  11
  -6  -9 -11 2956.18 587.191   1
   9  -6  11 3150.48 571.304   9
  -9   6  11 2994.57 384.964  27
  -9   6  11 2946.47 294.254  21
  -9   6  11 3089.91 481.744   3
   6   9 -11 3368.57 366.926   6
   6   9 -11 2783.03 468.045   2
  -9   6  11 2916.24 632.764  11
  -9   6  11 2711.46 338.038  20
  -9   6  11 2590.94 272.445  37
   9  -6  13 35140.4 2048.45   9
   6   9 -13 37588.9 1848.57   2
  -9   6  13 39250.2 1150.18  21
   6   9 -13 41374.4 1357.06   6
  -9   6  13 35967.5 953.092   4
  -9   6  13 36726.7 1755.63   3
  -9   6  13 43073.7 1513.12  27
  -9   6  13 39243.0 1140.54  37
  -6  -9 -13 40552.8 2361.68   1
  -9   6  15 288.106 140.558  30
   9  -6  15 631.532 150.409   5
  -9   6  15 439.409 253.167  27
  -9   6  15 273.273 117.071   4
  -9   6  15 405.561 159.325  37
  -9   6  17 2925.95 429.004  27
  -9   6  17 2875.67 239.347   4
   9  -6  17 2496.94 264.907  12
  -9   6  17 2336.25 269.442  37
   9  -6  17 2415.69 225.677   5
  -9   6  17 2707.02 236.495  30
   9  -6  19 255.767 101.726  12
  -9   6  19 232.314 83.0136   4
   9  -6  19 302.985 84.2517   5
  -9   6  19 399.612 124.814  37
   9  -6  21 609.685 85.5931  12
  -9   6  21 522.827 87.5485  37
   5   9  20 340.776 88.5716  12
  -5  -9  20 436.568 124.498  37
   5   9  20 345.229 84.1218   4
  -5  -9  20 422.440 100.421   5
  -5  -9  18 955.926 211.869  37
   5   9  18 1177.94 160.490   4
   5   9  18 781.752 146.376  12
  -5  -9  18 926.455 171.201  21
  -5  -9  18 1015.87 170.075   5
   5   9  16 2634.10 257.949  12
  -5  -9  16 2459.64 341.882  37
  -5  -9  16 2968.59 332.123  20
   5   9  16 2644.75 251.912   4
   5   9  16 2537.94 253.391  37
   5   9  14 2062.57 225.978   4
   5   9  14 1942.81 448.922  27
   5   9  14 1895.36 381.711   3
  -5  -9  14 3010.94 706.195   9
   5   9  14 2181.85 248.162  12
   5   9  14 2085.20 246.637  37
   5   9  14 1552.48 430.297   9
  -5  -9  14 2048.32 292.599  20
  -5  -9  14 2020.08 346.871  37
  -5  -9  12 12497.8 1266.05   9
  -9   5 -12 12893.5 1002.11   2
   9  -5 -12 13124.9 1110.03   1
  -9   5 -12 13542.1 579.508  34
   5   9  12 12927.9 560.796  12
  -5  -9  12 13655.3 704.567  20
   5   9  12 14467.4 1058.75   3
  -5  -9  12 12844.7 751.662  37
  -5  -9  12 13019.4 1272.84  10
   5   9  12 15239.1 1074.94  27
   5   9  12 13314.5 529.712   4
   5   9  12 13586.2 1146.19   9
   5   9  12 13186.0 556.684  37
   5   9  10 199.401 152.661   9
  -9   5 -10 196.292 147.535   2
  -5  -9  10 457.902 311.460  10
   9  -5 -10 317.368 203.915   1
   5   9  10 793.617 257.653   3
   9  -5  -8 7661.16 671.772   1
   5   9   8 7516.42 621.837   3
  -5  -9   8 6925.39 747.723  10
   5   9   8 8008.66 738.983   9
  -9   5  -8 7865.63 613.928   2
   5   9   6 18071.7 1005.39   9
  -5  -9   6 15199.7 833.012  11
  -9   5  -6 17704.1 801.311   2
   5   9   6 17455.8 861.136   3
   9  -5  -6 16756.6 880.551   1
   5   9   4 3314.56 423.063   9
   5   9   4 3055.55 338.669   3
   9  -5  -4 3105.38 326.428   1
  -9   5  -4 2912.49 316.064  11
  -9   5  -4 3144.60 283.323   2
  -9   5  -2 52227.1 1110.40   2
   5   9   2 48963.2 1460.91   2
   5   9   2 50112.4 1380.38   3
  -9   5  -2 50717.2 1531.06  11
   5   9   2 49719.8 1594.01   9
  -9   5  -2 51569.1 1650.02   8
   9  -5   0 10762.5 367.946   9
  -9   5   0 11750.1 453.558   2
   5   9   0 13024.2 651.721   2
  -9   5   0 11322.2 746.108  11
  -9   5   0 12106.5 766.625   8
   5   9   0 12440.5 641.226   3
   9  -5   2 53865.2 1343.86   9
  -5  -9  -2 57427.7 1813.76   7
   5   9  -2 56618.6 1481.48   2
  -9   5   2 59770.1 1886.26  11
  -9   5   2 59953.5 1252.14   3
  -9   5   2 54516.1 1929.34   8
  -9   5   4 3645.24 308.200   3
  -9   5   4 3640.02 509.258  11
   9  -5   4 3617.76 352.538  10
   9  -5   4 3460.07 380.161   9
   5   9  -4 3721.37 371.023   2
  -5  -9  -4 3186.57 375.166   7
  -5  -9  -6 17787.5 842.557   7
   9  -5   6 18080.8 923.998  10
   5   9  -6 18141.5 890.854   2
  -9   5   6 18946.8 815.719   3
  -9   5   6 19207.8 1242.86  11
   9  -5   6 17887.9 987.936   9
  -9   5   8 6994.79 567.560   3
   5   9  -8 7064.69 617.467   2
  -5  -9  -8 7155.69 791.142   1
  -9   5   8 8134.31 879.975  11
   9  -5   8 6571.11 680.818   9
   9  -5   8 5889.51 594.049  10
  -9   5  10 757.044 256.847   3
   9  -5  10 700.673 280.962   9
  -9   5  10 566.816 246.191  11
   5   9 -10 824.197 250.531   2
  -5  -9 -10 907.448 361.818   1
  -9   5  12 14695.9 833.365  27
   9  -5  12 13513.0 1203.39   9
  -5  -9 -12 12908.7 1299.23   1
   5   9 -12 14475.7 760.372   6
   5   9 -12 11849.2 1009.52   2
  -9   5  12 12042.2 938.100   3
  -9   5  12 13666.6 632.586  37
  -9   5  12 13140.5 625.173  21
  -9   5  12 15182.4 1420.58  11
   5   9 -12 15085.6 761.783  32
  -9   5  12 13448.8 671.657  20
  -9   5  14 1760.26 455.606   3
   5   9 -14 2242.16 328.577   6
  -9   5  14 1662.44 244.457  21
  -9   5  14 2093.88 278.999  37
  -9   5  14 1779.87 345.001  27
  -9   5  14 1391.35 190.980   4
   9  -5  14 2035.80 525.019   9
   9  -5  14 1423.69 202.779   5
  -9   5  16 2256.29 247.332  30
   9  -5  16 2106.43 227.539   5
  -9   5  16 2373.84 228.660   4
  -9   5  16 2333.22 273.156  37
  -9   5  18 1225.32 154.744   4
   9  -5  18 1087.62 170.580  12
   9  -5  18 1107.44 150.403   5
  -9   5  18 1202.10 281.103  27
  -9   5  18 956.875 177.705  37
  -9   5  20 258.092 93.4557  37
  -9   5  20 264.535 182.351  27
   9  -5  20 224.304 83.8031  12
   9  -5  20 354.542 71.4920   4
  -9   5  20 247.297 68.6547   4
   4   9  21 454.507 78.6975   4
  -9   4 -21 461.549 79.6981  40
  -4  -9  21 415.839 79.8470   5
  -4  -9  21 438.480 75.1681  37
   4   9  19 1103.76 149.738   4
  -4  -9  19 835.947 132.825  12
   4   9  19 1056.31 148.683  12
  -4  -9  19 811.450 147.501   5
  -4  -9  19 853.176 188.203  37
   4   9  17 3074.11 272.170  12
  -4  -9  17 2983.30 295.650  21
   4   9  17 3443.24 274.911   4
  -4  -9  17 3193.82 352.487  37
   4   9  17 3032.13 263.865  37
  -4  -9  17 2977.33 294.345   5
  -4  -9  17 3489.29 313.645  20
  -4  -9  15 612.525 185.281  20
  -4  -9  15 770.504 255.795  37
   4   9  15 635.298 372.752  27
   4   9  15 344.725 129.776   4
   4   9  15 362.755 135.667  37
   4   9  15 420.345 138.182  12
   4   9  13 11284.7 1046.62   9
  -9   4 -13 10037.1 945.485   2
  -4  -9  13 11908.2 657.669  20
   4   9  13 14956.2 1054.51  27
   4   9  13 11519.1 509.162   4
   4   9  13 12388.0 547.642  37
   4   9  13 12085.3 1010.22   3
   4   9  13 12142.6 551.891  12
  -4  -9  13 12416.0 1301.13   9
   9  -4 -13 10837.9 1044.71   1
  -4  -9  13 12426.3 742.905  37
   9  -4 -11 13200.8 1052.60   1
   4   9  11 13237.3 1049.65   9
  -4  -9  11 14774.2 1276.01  10
  -9   4 -11 12788.5 967.111   2
   4   9  11 13732.9 987.140   3
   4   9   9 9800.83 762.009   3
  -9   4  -9 10254.5 752.775   2
   4   9   9 10463.3 845.079   9
   9  -4  -9 10426.3 815.430   1
  -4  -9   9 9929.26 977.660  10
   4   9   7 54859.9 1695.50   3
   4   9   7 54137.1 1845.31   9
  -9   4  -7 53993.3 1585.07   2
   9  -4  -7 52895.0 1690.33   1
   4   9   5 30683.8 1243.62   9
  -9   4  -5 29869.5 951.423  11
  -9   4  -5 30539.4 968.919   2
   4   9   5 31384.3 1109.49   3
   9  -4  -5 30382.0 1072.79   1
  -9   4  -3 30206.5 1065.48  11
   4   9   3 30078.0 1034.03   3
   9  -4  -3 28573.2 872.989   1
  -9   4  -3 31433.6 808.344   2
   4   9   3 30131.0 1177.17   9
  -9   4  -1 3792.32 419.905  11
  -9   4  -1 4101.64 224.038   2
   4   9   1 3993.60 357.898   3
   4   9   1 3636.37 359.998   2
  -9   4  -1 3582.89 403.986   8
  -9   4   1 4227.27 229.231   3
   4   9  -1 4271.94 397.833   3
   9  -4   1 4394.75 292.532   9
   4   9  -1 4767.91 390.475   2
  -9   4   1 4382.66 460.079  11
  -9   4   1 4027.13 459.191   8
  -9   4   3 24312.5 1264.28   8
   9  -4   3 26486.3 833.139  10
  -9   4   3 27624.0 765.921   3
  -9   4   3 26013.0 1234.11  11
  -4  -9  -3 26410.0 1110.31   7
   4   9  -3 25943.9 977.561   2
   9  -4   3 25447.5 934.384   9
  -4  -9  -5 28245.1 1009.43   7
   9  -4   5 29177.4 1069.38  10
   4   9  -5 30507.9 1119.58   2
   9  -4   5 29239.5 1165.37   9
  -9   4   5 29615.0 941.745   3
  -9   4   5 31264.6 1026.21   7
  -9   4   5 30246.7 1451.06  11
   9  -4   7 54226.4 1866.38   9
   4   9  -7 58239.9 1753.16   2
  -9   4   7 55571.7 2199.87  11
  -9   4   7 52877.3 1559.22   3
   9  -4   7 51482.6 1709.69  10
  -9   4   9 8998.13 941.063  11
  -4  -9  -9 10567.4 1022.78   1
   9  -4   9 9064.87 832.916   9
  -9   4   9 9037.04 698.729   3
   4   9  -9 10073.9 792.524   2
   9  -4  11 15188.0 1185.73   9
   4   9 -11 13132.7 1005.89   2
  -9   4  11 14787.9 1304.94  11
  -4  -9 -11 14822.0 1320.66   1
  -9   4  11 13155.8 979.845   3
  -9   4  13 12075.4 608.652  21
  -9   4  13 12823.7 797.421  27
  -9   4  13 11768.5 515.227   5
   9  -4  13 11521.7 530.508   5
   9  -4  13 11159.9 1117.75   9
   4   9 -13 13100.0 740.583   6
  -9   4  13 10941.5 595.168  37
  -9   4  13 11736.3 662.713  20
  -4  -9 -13 11156.1 1249.55   1
   4   9 -13 11631.2 1024.51   2
  -9   4  13 12182.1 1001.64   3
  -9   4  15 611.348 240.783  27
   9  -4  15 599.810 148.069   5
  -9   4  15 532.933 177.570  37
  -9   4  15 184.314 131.469  21
   9  -4  17 3014.58 281.880  12
  -9   4  17 3439.24 260.646   4
   9  -4  17 3272.14 260.969   5
  -9   4  17 3947.07 469.573  27
  -9   4  17 3267.94 263.748  30
  -9   4  17 3007.96 299.956  37
  -9   4  19 1132.31 169.995  37
   9  -4  19 1249.49 166.507  12
  -9   4  19 1041.25 270.788  27
   4   9 -19 703.608 131.168  34
  -9   4  19 1085.72 134.166   4
   9  -4  21 579.615 87.5710  12
  -9   4  21 524.587 91.8100  37
  -3  -9  20 2641.32 190.796  12
  -3  -9  20 3974.27 249.903   5
  -3  -9  20 3122.96 233.042  37
   3   9  20 3133.72 198.896  12
   3   9  20 3519.61 217.031   4
  -3  -9  18 6153.80 438.354  37
   3   9  18 5968.00 344.763  37
   3   9  18 5896.91 343.397  12
  -3  -9  18 5216.26 370.072   5
   3   9  18 5707.42 343.478   4
   3   9  16 115.422 98.0463   4
  -3  -9  16 231.437 178.488  37
   3   9  16 173.247 109.191  37
   3   9  16 303.423 278.664  27
  -3  -9  16-3.68817 111.572  20
   3   9  16 183.348 115.049  12
  -3  -9  14 19631.5 817.747  20
   3   9  14 18832.1 716.699  37
   3   9  14 19377.6 681.281   4
  -3  -9  14 19941.7 1677.45   9
   3   9  14 20300.9 721.149  12
   3   9  14 18058.4 1274.60   3
   3   9  14 22049.6 1275.83  27
  -3  -9  14 19798.2 940.489  37
  -3  -9  12 9043.56 542.993  20
   3   9  12 9519.85 913.575   9
  -3  -9  12 8980.55 1079.55   9
  -3  -9  12 9349.46 1080.25  10
   3   9  12 9614.30 441.864   4
  -9   3 -12 8964.27 843.640   2
   3   9  12 9629.00 467.620  12
  -3  -9  12 9090.61 621.386  37
   3   9  12 9801.39 860.543   3
   3   9  12 9088.89 462.351  37
   9  -3 -12 9547.33 916.277   1
   3   9  10 2727.75 448.449   9
   3   9  10 2637.11 427.661   3
  -9   3 -10 3082.14 464.875   2
   9  -3 -10 2712.92 456.110   1
  -3  -9  10 3750.58 650.241  10
   9  -3  -8 19424.8 1045.80   1
  -3  -9   8 19608.7 1261.05  10
   3   9   8 20690.5 1116.10   9
   3   9   8 21855.3 1065.69   3
  -9   3  -8 19903.5 987.916   2
   3   9   6 512.160 204.185   9
   3   9   6 444.133 174.535   3
  -9   3  -6 524.944 175.157   2
   9  -3  -6 539.211 194.964   1
  -3  -9   6 419.413 153.528  11
   9  -3  -4 20547.5 754.239   1
  -9   3  -4 22199.3 858.013  11
   3   9   4 20895.5 988.414   9
  -9   3  -4 22340.9 710.956   2
   3   9   4 22492.2 890.578   3
  -9   3  -2 31797.9 683.968   2
   3   9   2 32271.2 1060.15   3
  -9   3  -2 30696.8 1100.73  11
   3   9   2 30542.0 1123.51   2
   9  -3  -2 30662.0 734.316   1
   3   9   0 83191.8 1889.57   3
  -9   3   0 82518.5 2098.97   8
  -9   3   0 80325.5 2057.87  11
   3   9   0 86966.2 1933.72   2
   9  -3   0 88322.4 1502.81   9
  -9   3   2 26892.7 1242.55   8
   3   9  -2 29090.9 1003.43   2
  -9   3   2 28258.9 1070.12   7
  -9   3   2 29645.3 673.647   3
  -9   3   2 27982.3 1204.91  11
   9  -3   2 28682.8 712.144  10
   9  -3   2 29360.6 907.755   9
   9  -3   4 19475.4 864.418   9
  -9   3   4 21208.0 870.722   7
  -9   3   4 21202.1 688.416   3
  -3  -9  -4 18508.4 798.120   7
  -9   3   4 22128.3 1132.24  11
   3   9  -4 21259.2 892.885   2
   9  -3   4 20774.4 765.427  10
  -9   3   6 361.052 156.906   3
  -9   3   6 363.832 141.378   7
  -9   3   6 127.438 208.219  11
   3   9  -6 219.594 165.419   2
   9  -3   6 181.099 163.302   9
  -9   3   8 22146.7 1373.33  11
   3   9  -8 22000.7 1105.12   2
   9  -3   8 18864.8 1131.01   9
  -9   3   8 18473.4 940.588   3
  -3  -9  -8 21359.7 1349.13   1
  -9   3  10 1826.58 364.966   3
  -3  -9 -10 2485.36 545.860   1
   9  -3  10 2912.77 513.917   9
   3   9 -10 2741.77 456.177   2
  -9   3  10 2762.76 556.726  11
  -9   3  12 10199.6 463.086   5
   3   9 -12 10550.9 656.608   6
   3   9 -12 9957.22 912.055   2
  -9   3  12 10669.1 698.003  27
   9  -3  12 9731.11 1001.50   9
  -9   3  12 9772.07 541.004  21
  -9   3  12 8388.04 800.652   3
  -9   3  12 9584.51 544.442  37
  -3  -9 -12 11017.9 1184.16   1
   9  -3  12 10796.3 483.652   5
  -9   3  12 10504.8 599.482  20
   3   9 -12 10704.3 652.197  32
   9  -3  14 19428.1 695.312   5
  -9   3  14 16563.7 1211.43   3
  -9   3  14 21925.3 1060.13  27
  -9   3  14 20275.6 882.064  20
  -9   3  14 19515.6 812.224  37
  -9   3  14 18825.7 785.171  21
  -9   3  14 20217.6 699.597   5
   3   9 -14 20016.0 943.585   6
   9  -3  14 19605.6 1493.47   9
  -9   3  16 218.590 210.687  27
   9  -3  16 122.336 113.819  12
   9  -3  16 170.475 83.0788   5
  -9   3  16 23.8034 131.206  21
  -9   3  16 252.357 155.661  37
  -9   3  18 5430.94 306.560   4
  -9   3  18 5518.97 385.623  37
   9  -3  18 5497.81 349.192  12
   9  -3  18 5911.19 322.282   5
   9  -3  20 3028.76 216.129  12
  -9   3  20 3029.47 178.408   4
   9  -3  20 2605.98 158.127   4
  -9   3  20 3382.17 368.088  27
  -9   3  20 2938.90 230.943  37
   2   9  21 1022.22 106.929   4
  -2  -9  21 999.093 118.523   5
   2   9  19 1253.05 152.973  12
   2   9  19 1154.67 166.831   4
  -2  -9  19 1221.16 181.777   5
   2   9  19 1298.59 159.237  37
  -2  -9  19 1518.37 206.783  37
   2   9  17 237.721 113.021   4
   2   9  17 402.565 139.113  37
   2   9  17 321.405 128.697  12
  -2  -9  17 119.450 140.231  37
  -2  -9  17 396.235 165.890   5
  -2  -9  15 1475.13 294.878  37
   2   9  15 1582.76 197.970   4
   2   9  15 1667.32 222.688  12
   2   9  15 1424.32 391.253  27
   2   9  15 1369.68 220.392  37
  -2  -9  13 3547.96 405.973  37
   2   9  13 3096.93 288.327  37
  -2  -9  13 3784.07 741.697   9
   2   9  13 3632.30 295.527  12
  -9   2 -13 3314.00 561.977   2
   2   9  13 4135.67 604.788   3
   2   9  13 4091.04 302.481   4
  -2  -9  13 4162.89 748.402  10
   9  -2 -13 3699.52 621.483   2
   2   9  13 3678.70 597.511   9
  -2  -9  11 9432.79 1042.98  10
   2   9  11 8208.43 789.098   9
   9  -2 -11 9883.11 875.883   1
  -2  -9  11 8481.02 982.298   9
   2   9  11 8733.67 787.314   3
  -9   2 -11 8549.08 804.846   2
   2   9   9 12910.8 866.135   3
   2   9   9 12566.4 878.100   9
  -2  -9   9 11499.7 1042.17  10
  -9   2  -9 12206.4 827.892   2
   9  -2  -9 11430.5 831.700   1
   2   9   7 24639.5 1077.46   3
  -9   2  -7 22629.5 978.595   2
   2   9   7 22275.6 1080.23   9
   9  -2  -7 23349.7 1027.24   1
  -9   2  -5 145714. 2608.65   2
   2   9   5 146066. 3018.62   9
   9  -2  -5 140169. 2649.51   1
  -9   2  -5 147729. 2682.15  11
   2   9   5 147671. 2861.33   3
   2   9   3 296.864 134.967   3
   2   9   3 27.3141 114.424   9
  -9   2  -3 163.853 131.313  11
   9  -2  -3 160.411 68.2826   1
  -9   2  -3 106.977 66.9716   2
  -9   2  -1 37697.9 1288.87   8
   2   9   1 41666.7 1231.18   3
  -9   2  -1 41116.4 1297.05  11
   2   9   1 40852.0 1274.54   2
   2   9  -1 35581.5 1143.86   3
   9  -2   1 35267.8 929.941   9
  -9   2   1 32772.6 1270.34   8
   2   9  -1 35963.7 1124.39   2
  -9   2   1 34598.0 1210.78   7
  -9   2   1 35916.6 1285.64  11
  -9   2   3 315.316 213.495   8
   9  -2   3 372.266 136.263   9
  -9   2   3 360.020 151.761   7
   2   9  -3 334.410 143.063   2
  -9   2   3 539.965 219.829  11
  -9   2   3 382.678 83.3619   3
   2   9  -5 148465. 2884.78   2
  -9   2   5 146400. 3354.05  11
  -9   2   5 143376. 2791.83   7
  -2  -9  -5 138507. 2353.86   7
   9  -2   5 142867. 2948.34   9
  -9   2   7 20615.9 865.999   7
   2   9  -7 22148.2 1039.68   2
   9  -2   7 20150.6 1069.10   9
  -9   2   7 21389.8 1261.12  11
   2   9  -9 13782.5 931.018   2
  -2  -9  -9 13366.3 1152.15   1
  -9   2   9 15105.6 1159.66  11
   9  -2   9 13064.9 974.807   9
   9  -2  11 9162.70 911.732   9
  -9   2  11 9980.35 1035.43  11
  -2  -9 -11 9009.70 1049.68   1
   2   9 -11 10159.3 868.950   2
  -9   2  13 2597.11 494.423   3
   2   9 -13 3094.65 379.882   6
   2   9 -13 4326.10 641.954   2
  -9   2  13 3439.60 364.828  20
  -9   2  13 3591.82 423.953  27
  -9   2  13 3601.87 290.392   5
  -9   2  13 3757.17 354.649  37
  -9   2  13 3046.00 315.474  21
   9  -2  13 3218.37 606.256   9
   2   9 -13 4296.02 423.808  32
   9  -2  13 3030.44 268.168   5
  -2  -9 -13 3021.55 650.199   1
  -9   2  15 1894.25 332.233  27
   9  -2  15 1659.03 204.916   5
  -9   2  15 1903.27 220.369   5
  -9   2  15 1837.68 292.569  20
   9  -2  15 1781.09 235.502  12
  -9   2  15 1497.44 247.205  37
  -9   2  15 1743.51 246.704  21
   9  -2  17 500.282 147.107  12
  -9   2  17 277.473 102.907   4
  -9   2  17 622.984 174.527  37
   9  -2  17 314.287 115.717   5
  -9   2  17 574.010 237.555  27
   9  -2  19 1283.52 142.278   4
   9  -2  19 1388.92 173.139  12
  -9   2  19 1343.68 186.453  37
   2   9 -19 1306.06 162.865  34
  -9   2  19 1619.68 312.270  27
  -9   2  19 1466.26 153.717   4
  -9   2  21 760.271 110.715  37
   9  -2  21 993.752 112.890  12
  -1  -9  20 3985.53 264.088   5
  -1  -9  20 3693.51 231.705  37
  -1  -9  20 3305.07 224.782  12
   1   9  20 3837.02 204.989  12
   1   9  20 4082.77 238.301   4
  -1  -9  18 2174.46 251.725  37
   1   9  18 2198.22 209.882  12
   1   9  18 2459.28 235.104  37
  -1  -9  18 2663.00 282.042   5
   1   9  18 2412.35 225.445   4
   1   9  16 2222.67 473.922  27
   1   9  16 1954.55 224.871   4
   1   9  16 1760.91 213.497  12
  -1  -9  16 1475.97 247.549  37
   1   9  16 1949.30 233.261  37
  -1  -9  14 20646.8 920.540  37
   1   9  14 19690.1 711.977  12
  -1  -9  14 18962.3 1616.29   9
   9  -1 -14 18585.4 1358.47   2
   1   9  14 20669.9 754.135  37
   1   9  14 20567.9 1362.41   3
   1   9  14 20269.9 696.959   4
   1   9  12 1046.32 330.823   9
   1   9  12 783.860 150.059   4
  -1  -9  12 436.735 172.061  37
   1   9  12 673.329 145.568  37
   1   9  12 671.718 254.310   3
  -1  -9  12 1057.64 428.604  10
   1   9  12 836.101 275.575  27
  -1  -9  12 242.699 279.895   9
  -9   1 -12 885.015 322.474   2
   9  -1 -12 644.254 290.848   2
   1   9  12 865.231 159.623  12
   1   9  10 325.239 211.051   3
  -1  -9  10-96.2831 243.521  10
   9  -1 -10 204.591 185.386   1
   1   9  10 244.358 173.762   9
  -9   1 -10-63.4405 153.256   2
  -9   1  -8 39845.4 1459.49   2
   9  -1  -8 39454.9 1456.02   1
   1   9   8 41177.8 1529.40   9
   1   9   8 42242.6 1524.91   3
  -9   1  -6 6606.22 441.213  11
   1   9   6 7153.23 553.910   3
  -9   1  -6 6765.70 485.069   2
   9  -1  -6 6980.72 498.479   1
   1   9   6 6837.71 563.191   9
  -9   1  -4 13791.8 535.028   2
   1   9   4 13394.5 716.949   9
   9  -1  -4 13494.4 552.810   1
  -9   1  -4 13375.9 669.811  11
   1   9   4 13415.5 688.492   3
  -9   1  -2 230887. 3629.02  11
   9  -1  -2 201523. 2580.93   2
   1   9   2 229148. 3504.37   3
   1   9   2 209866. 3594.81   2
  -9   1   0 239239. 4088.84   8
  -9   1   0 238831. 4142.09  11
   1   9   0 246108. 3994.72   2
  -9   1   0 234141. 4194.44   7
   1   9   0 248628. 4010.92   3
   9  -1   0 236395. 3579.01   9
  -9   1   2 205460. 3536.15   7
   1   9  -2 207939. 3356.32   2
   1   9  -2 192455. 2619.22   8
  -9   1   2 199278. 3725.88   8
   9  -1   2 213144. 3195.45   9
  -9   1   2 204425. 3696.71  11
  -9   1   4 11459.1 669.807   7
  -9   1   4 12116.9 796.922  11
   1   9  -4 12539.7 668.633   2
  -1  -9  -4 10596.8 497.384   7
   9  -1   4 12482.6 685.976   9
  -9   1   6 5531.56 468.194   7
   1   9  -6 5287.24 487.813   2
   9  -1   6 4505.46 487.888   9
  -9   1   6 5257.00 590.251  11
   1   9  -8 42652.5 1569.60   2
   9  -1   8 41533.6 1679.15   9
  -1  -9  -8 43184.8 1929.64   1
  -9   1   8 41853.8 1836.79  11
   1   9 -10 598.568 249.625   2
   9  -1  10 353.800 227.498   9
  -9   1  10 654.271 306.301  11
  -1  -9 -10 644.828 335.264   1
   9  -1  12 491.763 344.461   9
   1   9 -12 1293.86 262.289  32
  -9   1  12 728.619 215.629  27
  -9   1  12 906.209 238.117  20
   1   9 -12 635.014 243.427   2
  -9   1  12 1000.99 169.843   5
  -9   1  12 901.479 198.534  21
  -9   1  12 938.120 202.792  37
   1   9 -12 910.616 229.272   6
  -1  -9 -12 756.410 377.249   1
   9  -1  14 18892.3 675.890   5
  -9   1  14 16516.0 1223.84   3
  -9   1  14 21665.6 907.397  20
  -9   1  14 20475.5 1012.35  27
  -9   1  14 20636.6 849.504  37
   9  -1  14 18045.6 710.687  12
  -9   1  14 19966.7 700.277   5
  -9   1  14 18894.0 798.715  21
   1   9 -14 19373.7 904.132   6
   9  -1  14 20194.6 1509.50   9
  -9   1  16 1614.63 244.076  21
  -9   1  16 2093.27 363.239  27
  -9   1  16 1753.96 213.581   5
  -9   1  16 1753.33 290.279  20
   9  -1  16 1922.13 235.737  12
  -9   1  16 1891.97 270.227  37
   9  -1  16 1788.21 205.924   5
   1   9 -18 1981.78 222.685  34
  -9   1  18 2236.92 266.750  37
   9  -1  18 2433.75 239.153  12
  -9   1  18 2130.70 223.273  30
  -9   1  18 2212.62 201.901   4
  -9   1  20 3680.53 261.614  37
  -9   1  20 3689.84 200.536   4
   9  -1  20 3470.07 187.405   4
   9  -1  20 3715.06 238.213  12
   0  -9  21 1152.58 127.853   5
   0  -9  21 982.793 107.211  12
   0   9  21 921.921 108.966   4
   0   9  19 5078.23 271.587  12
   0  -9  19 5132.21 341.758   5
   0   9  19 5373.69 307.476   4
   0   9  19 5712.51 326.671  37
   0  -9  19 4828.42 304.916  37
   0  -9  17 407.848 150.492  37
   0   9  17 346.343 280.269  27
   0   9  17 366.141 133.422   4
   0   9  17 237.058 99.7329  12
   0   9  17 324.779 130.767  37
   0   9  15 1224.78 186.669  12
   0   9  15 1500.63 202.578   4
   0  -9  15 1363.08 247.959  37
   0   9  15 1453.52 221.965  37
   0  -9  13 10241.9 636.346  37
   9   0 -13 10953.9 1018.23   2
   0   9  13 14241.1 926.078  27
   0   9  13 10897.3 539.686  37
   0   9  13 11392.1 516.094  12
   0   9  13 11151.3 500.912   4
  -9   0 -13 10642.3 1029.13   2
   0  -9  13 10670.6 1192.05   9
   0   9  13 12060.2 1019.42   3
   0  -9  13 11672.2 1249.39  10
  -9   0 -11 467.714 240.021   2
   9   0 -11 1049.55 295.592   2
   0  -9  11 1125.61 452.199  10
   0   9  11 954.827 283.437   3
   0  -9  11 1333.06 412.213   9
   0   9  11 1299.40 319.204   9
   0   9   9 12359.1 847.613   9
  -9   0  -9 11624.9 833.853   2
   0   9   9 13121.1 879.406   3
   0  -9   9 10896.2 1003.93  10
  -9   0  -7 58014.0 1724.32   1
   0   9   7 58081.6 1738.16   3
   9   0  -7 56119.4 1646.88   1
   0   9   7 55977.3 1711.98   9
  -9   0  -5 66551.0 1671.22  11
   0   9   5 61140.2 1667.04   9
  -9   0  -5 63189.8 1545.07   1
   0   9   5 64905.0 1692.41   3
   9   0  -5 62292.3 1487.33   1
  -9   0  -3 106756. 2325.53  11
   0   9   3 110553. 2319.97   3
   9   0  -3 108751. 1788.57   2
  -9   0  -1 84521.0 2103.04   7
   0   9   1 77065.5 1853.49   2
   0   9   1 82223.5 1868.59   3
  -9   0  -1 77383.1 1924.87  11
   0   9  -1 64401.8 1677.59   3
  -9   0   1 69339.0 1800.95   8
   9   0   1 70745.2 1518.12   9
   0   9  -1 69652.3 1667.32   2
  -9   0   1 69759.4 1844.97  11
  -9   0   1 69590.4 1838.65   7
   0   9  -1 67176.8 1334.98   8
  -9   0   3 100389. 2508.52  11
   0   9  -3 106678. 2229.19   2
   9   0   3 107929. 2196.91   9
   0   9  -3 105636. 1813.41   8
  -9   0   3 104833. 2386.92   7
  -9   0   5 60560.5 1744.46   7
   0   9  -5 61035.7 1663.10   2
  -9   0   5 56985.9 1892.29  11
   9   0   5 59021.0 1715.46   9
   0   9  -7 56855.7 1757.12   2
  -9   0   7 55717.8 1719.10   7
   9   0   7 56848.0 1859.37   9
  -9   0   7 57658.0 2063.72  11
  -9   0   7 56986.3 1545.48   9
   0   9  -9 13894.5 919.686   2
  -9   0   9 12878.1 1041.42  11
   9   0   9 12130.5 934.569   9
   0  -9  -9 13436.4 1133.09   1
  -9   0  11 1799.92 456.449  11
   0   9 -11 958.796 307.659   2
   0  -9 -11 1538.33 475.539   1
   9   0  11 1561.59 387.748   9
  -9   0  13 11305.0 518.341   5
  -9   0  13 10510.1 592.675  21
   0   9 -13 11404.1 1038.86   2
   9   0  13 11316.1 1096.16   9
   0  -9 -13 10670.8 1220.84   1
   9   0  13 10979.0 531.721  12
  -9   0  13 10508.4 614.587  37
   0   9 -13 11763.0 690.189   6
  -9   0  13 11492.9 734.233  27
   9   0  13 10823.2 493.738   5
  -9   0  13 11245.9 647.582  20
   0   9 -15 1383.48 285.581   6
  -9   0  15 1438.65 274.280  20
  -9   0  15 1547.50 267.211  37
  -9   0  15 1511.03 305.945  27
   9   0  15 1285.11 182.092   5
  -9   0  15 1645.41 218.029   5
   9   0  15 1184.19 205.431  12
  -9   0  15 1540.87 242.798  21
   9   0  17 6.94655 108.294  12
  -9   0  17 283.572 115.651   5
   9   0  17 295.539 108.752   5
  -9   0  17 254.879 147.410  37
  -9   0  17 173.012 170.022  27
  -9   0  17 265.336 118.121  21
  -9   0  19 4341.71 249.985   4
   9   0  19 4916.40 257.729   4
   9   0  19 5354.42 319.917  12
  -9   0  19 5105.71 340.267  37
   0   9 -19 4733.95 284.634  34
  -9   0  21 850.042 116.139  37
   9   0  21 1042.88 116.420  12
   1  -9  20 1460.21 170.375  12
  -9  -1 -20 1334.68 129.285  40
  -1   9  20 1654.02 162.252   4
   1  -9  20 1943.17 193.169   5
  -1   9  18 1138.72 182.347  37
  -1   9  18 857.199 137.156  12
  -1   9  18 1013.94 333.889  27
   1  -9  18 821.663 179.502   5
   1  -9  18 780.136 157.360  37
  -1   9  18 1103.62 174.337   4
  -1   9  16 2298.14 269.074  37
  -1   9  16 2130.94 233.617   4
  -1   9  16 2146.53 225.424  12
   1  -9  16 1838.92 263.085  37
   9   1 -14 12080.2 1079.21   2
   1  -9  14 11070.1 633.779  37
  -1   9  14 13435.4 930.848  27
  -1   9  14 10417.2 981.114   3
   1  -9  14 10074.4 1167.60   9
  -1   9  14 11364.3 564.341  37
  -1   9  14 11367.8 517.898   4
  -1   9  14 11754.7 518.233  12
   1  -9  12 960.217 404.241   9
   1  -9  12 582.520 349.523  10
  -1   9  12 1075.24 267.328   3
  -1   9  12 1437.29 196.567  12
  -9  -1 -12 1441.65 351.448   2
  -1   9  12 1285.40 179.727   4
   1  -9  12 1407.47 244.684  37
  -1   9  12 1265.37 195.594  37
   9   1 -12 1495.34 367.807   2
   9   1 -10 6393.35 636.603   2
   1  -9  10 6574.35 814.278   9
  -1   9  10 6750.43 665.639   3
  -9  -1 -10 6250.05 682.332   1
  -1   9  10 6175.47 619.209   9
   1  -9  10 5714.57 760.852  10
   9   1  -8 26124.8 1143.04   2
  -1   9   8 29454.7 1259.82   3
  -1   9   8 26975.6 1170.55   9
  -9  -1  -8 26502.1 1228.25   1
  -1   9   6 236380. 4185.59   3
   9   1  -6 240999. 3959.90   2
  -9  -1  -6 230108. 4063.05   1
  -1   9   6 234785. 4090.10   9
   9   1  -4 11343.0 480.479   2
  -9  -1  -4 11561.3 525.150   1
  -1   9   4 11459.5 638.604   3
  -1   9   4 11522.6 615.980   9
  -9  -1  -2 322.710 47.0928   2
  -9  -1  -2 527.755 225.515   7
  -1   9   2 466.728 174.161   2
  -9  -1  -2 339.431 163.114  11
  -1   9   2 185.245 113.391   3
   9   1  -2 358.983 52.4291   2
  -9  -1   0 21417.5 972.626   7
  -9  -1   0 19874.9 836.437   8
  -1   9   0 19447.0 811.211   2
   9   1   0 20064.1 739.167   9
  -1   9   0 19806.8 827.879   3
  -9  -1   0 20169.5 912.742  11
   9   1   2 633.927 60.5258   3
   9   1   2 994.902 184.664   9
  -1   9  -2 718.570 195.841   2
  -1   9  -2 751.006 132.418   8
  -9  -1   2 1160.02 257.132   7
  -9  -1   2 677.115 206.974  11
  -9  -1   2 794.905 223.426   8
  -9  -1   4 12128.4 745.926   7
  -9  -1   4 12870.4 809.335  11
   9   1   4 12615.5 692.902   9
  -1   9  -4 11663.6 642.440   2
  -9  -1   6 218151. 4452.29  11
  -9  -1   6 224189. 4314.57   7
   9   1   6 237192. 4305.96   9
  -1   9  -6 231486. 4146.61   2
  -1   9  -8 27637.0 1246.68   2
   9   1   8 26022.5 1307.10   9
   1  -9  -8 28786.1 1534.11   1
  -9  -1   8 26631.7 1136.17   9
  -9  -1   8 26970.0 1402.83  11
  -9  -1   8 25780.4 1230.66   7
  -9  -1  10 7732.42 810.017  11
  -1   9 -10 8483.25 772.862   2
   1  -9 -10 7558.90 869.873   1
   9   1  10 7539.49 777.131   9
  -9  -1  12 1263.21 185.769   5
  -1   9 -12 1251.93 338.575   2
   1  -9 -12 839.719 304.909   1
  -1   9 -12 1466.35 265.378   6
  -9  -1  12 1010.39 209.480  37
  -9  -1  12 1353.02 232.490  21
   9   1  12 1341.31 190.694  12
   9   1  12 1298.53 391.207   9
  -9  -1  12 940.583 216.761  27
  -9  -1  12 1026.25 218.228  20
   9   1  14 10749.2 990.931   3
  -9  -1  14 11075.3 619.894  21
  -9  -1  14 11268.1 649.716  37
   9   1  14 10800.4 532.754  12
  -9  -1  14 12281.2 759.161  27
  -9  -1  14 11705.9 537.792   5
   9   1  14 11291.1 498.844   5
  -9  -1  14 11274.8 664.610  20
   9   1  14 11028.9 1108.42   9
  -1   9 -14 10968.4 664.725   6
  -9  -1  16 2438.75 357.751  27
   9   1  16 2140.48 249.266  12
  -9  -1  16 2367.52 303.742  37
  -9  -1  16 2342.27 244.935   5
   9   1  16 2322.44 228.433   5
  -9  -1  16 2248.72 322.589  20
  -9  -1  16 2101.48 270.309  21
  -9  -1  18 878.522 197.759  37
   9   1  18 779.043 132.033   4
   9   1  18 734.596 161.194  12
  -1   9 -18 597.995 141.699  34
  -9  -1  18 708.561 155.440  21
   9   1  20 1607.30 133.860   4
   9   1  20 1770.61 170.899  12
  -9  -1  20 1736.71 187.598  37
  -9  -1  20 1600.21 135.685   4
   2  -9  21 704.481 102.040  12
  -2   9  21 701.116 100.309   4
   2  -9  21 744.447 104.707   5
  -2   9  19 1148.14 166.890  37
   2  -9  19 1161.59 178.377   5
  -2   9  19 1386.72 169.393   4
  -2   9  17 100.623 117.664  37
  -2   9  17 122.010 112.973   4
   2  -9  17-15.9774 119.595  37
   2  -9  17 128.041 138.756   5
   2  -9  15 8294.37 522.084  37
  -2   9  15 9732.14 810.194  27
  -2   9  15 8170.53 443.281   4
  -2   9  15 8085.40 426.763  12
  -2   9  15 8526.68 492.460  37
  -2   9  13 3015.27 536.264   3
   2  -9  13 3311.64 350.627  37
  -2   9  13 3292.34 272.834  12
  -2   9  13 2837.85 261.393   4
  -9  -2 -13 2466.14 551.078   2
   2  -9  13 2464.96 578.445   9
   9   2 -13 3017.66 537.872   2
  -2   9  13 3497.66 315.726  37
   2  -9  11 4025.91 696.851   9
  -2   9  11 4929.13 605.514   3
   2  -9  11 4814.11 736.009  10
  -9  -2 -11 4989.49 657.547   1
   9   2 -11 4587.91 557.078   2
  -9  -2  -9 26455.2 1320.78   1
   9   2  -9 27538.3 1235.79   2
  -2   9   9 24661.2 1135.73   9
   2  -9   9 24643.8 1523.74  10
  -2   9   9 26767.0 1272.44   3
  -2   9   7 5868.38 487.651   9
   9   2  -7 5792.74 477.659   2
  -9  -2  -7 5566.60 513.297   1
  -2   9   7 5860.75 531.375   3
   9   2  -5 103021. 2014.85   2
  -2   9   5 106641. 2307.40   3
  -2   9   5 101403. 2149.59   9
  -9  -2  -5 101530. 2158.90   1
   9   2  -3 15338.6 480.228   2
  -9  -2  -3 15341.9 891.369   7
  -9  -2  -3 16386.1 563.446   1
  -2   9   3 15806.1 742.619   3
  -2   9   1 20056.6 838.067   3
  -9  -2  -1 18602.4 948.436   7
  -2   9   1 19129.3 834.071   2
  -2   9  -1 18683.4 781.707   2
  -2   9  -1 19536.4 732.433   8
  -9  -2   1 18292.0 920.889   7
   9   2   1 19317.8 782.116   9
  -2   9  -1 17824.5 801.429   3
  -9  -2   1 17630.9 797.521   8
  -9  -2   1 18780.7 902.192  11
[truncated: 2,464,486 more chars]
