# Supplementary material for: A Chiral Saddle‐Shaped Nanographene With Two Heptagon‐Embedded [4]Helicenes
Source: Angew Chem Int Ed Engl. 2026 Jun 2;65(31):e3481279. doi: 10.1002/anie.3481279 (PMC13411393; doi:10.1002/anie.3481279)
Supplement: Supplementary file 2 — Supporting File 2: anie72921‐sup‐0002‐DataFile.zip. [file ANIE-65-e3481279-s002.zip › compound 3.cif]

data_feng096
_audit_creation_date               2025-05-27
_audit_creation_method
;
Olex2 1.3
(compiled 2019.09.11 svn.r3662 for OlexSys, GUI svn.r5938)
;
_shelx_SHELXL_version_number       '2018/3'
_audit_contact_author_address      ?
_audit_contact_author_email        ?
_audit_contact_author_name         ''
_audit_contact_author_phone        ?
_publ_contact_author_id_orcid      ?
_publ_section_references
;
Dolomanov, O.V., Bourhis, L.J., Gildea, R.J, Howard, J.A.K. & Puschmann, H.
 (2009), J. Appl. Cryst. 42, 339-341.

Sheldrick, G.M. (2015). Acta Cryst. A71, 3-8.

Sheldrick, G.M. (2015). Acta Cryst. C71, 3-8.
;
_chemical_name_common              ?
_chemical_name_systematic          ?
_chemical_formula_moiety           'C38 H34'
_chemical_formula_sum              'C38 H34'
_chemical_formula_weight           490.65
_chemical_melting_point            ?
_chemical_oxdiff_formula           C38H34
loop_
  _atom_type_symbol
  _atom_type_description
  _atom_type_scat_dispersion_real
  _atom_type_scat_dispersion_imag
  _atom_type_scat_source
 'C' 'C' 0.0181 0.0091 'International Tables Vol C Tables 4.2.6.8 and 6.1.1.4'
 'H' 'H' 0.0000 0.0000 'International Tables Vol C Tables 4.2.6.8 and 6.1.1.4'

_shelx_space_group_comment
;
The symmetry employed for this shelxl refinement is uniquely defined
by the following loop, which should always be used as a source of
symmetry information in preference to the above space-group names.
They are only intended as comments.
;
_space_group_crystal_system        'triclinic'
_space_group_IT_number             2
_space_group_name_H-M_alt          'P -1'
_space_group_name_Hall             '-P 1'
loop_
  _space_group_symop_operation_xyz
 'x, y, z'
 '-x, -y, -z'

_cell_length_a                     6.0091(4)
_cell_length_b                     7.5875(4)
_cell_length_c                     15.0274(10)
_cell_angle_alpha                  101.824(5)
_cell_angle_beta                   90.672(6)
_cell_angle_gamma                  97.770(5)
_cell_volume                       663.92(7)
_cell_formula_units_Z              1
_cell_measurement_reflns_used      1907
_cell_measurement_temperature      100.00(10)
_cell_measurement_theta_max        74.7400
_cell_measurement_theta_min        2.9870
_shelx_estimated_absorpt_T_max     ?
_shelx_estimated_absorpt_T_min     ?
_exptl_absorpt_coefficient_mu      0.518
_exptl_absorpt_correction_T_max    0.985
_exptl_absorpt_correction_T_min    0.903
_exptl_absorpt_correction_type     analytical
_exptl_absorpt_process_details
;
CrysAlisPro 1.171.38.43 (Rigaku Oxford Diffraction, 2015)
Analytical numeric absorption correction using a multifaceted crystal
			model based on expressions derived by R.C. Clark & J.S. Reid.
(Clark, R. C. & Reid, J. S. (1995). Acta Cryst. A51, 887-897)
Empirical absorption correction using spherical harmonics,
 implemented in SCALE3 ABSPACK scaling algorithm.
;
_exptl_absorpt_special_details     ?
_exptl_crystal_colour              colourless
_exptl_crystal_colour_lustre       .
_exptl_crystal_colour_modifier     .
_exptl_crystal_colour_primary      colourless
_exptl_crystal_density_diffrn      1.227
_exptl_crystal_density_meas        ?
_exptl_crystal_density_method      ?
_exptl_crystal_description         plate
_exptl_crystal_F_000               262
loop_
  _exptl_crystal_face_index_h
  _exptl_crystal_face_index_k
  _exptl_crystal_face_index_l
  _exptl_crystal_face_perp_dist
 0 -5 2 0.0425
 4 0 1 0.1470
 0 5 -2 0.0434
 0 0 10 0.0207
 0 0 -10 0.0090
 -2 -4 3 0.0902
 -3 3 -1 0.1676

_exptl_crystal_size_max            0.357
_exptl_crystal_size_mid            0.093
_exptl_crystal_size_min            0.037
loop_
  _exptl_oxdiff_crystal_face_indexfrac_h
  _exptl_oxdiff_crystal_face_indexfrac_k
  _exptl_oxdiff_crystal_face_indexfrac_l
  _exptl_oxdiff_crystal_face_x
  _exptl_oxdiff_crystal_face_y
  _exptl_oxdiff_crystal_face_z
 0.0493 -4.8878 1.9475 -0.5286 0.2530 -0.8103
 3.8087 0.1039 1.0112 0.8003 -0.3801 -0.4637
 0.1911 4.8406 -1.8625 0.5732 -0.2741 0.7722
 -0.1444 0.0764 9.5153 -0.3326 -0.9416 -0.0525
 0.0147 0.1670 -9.6049 0.3312 0.9373 0.1085
 -2.0022 -4.0005 3.0004 -0.9197 0.2123 -0.4225
 -3.0011 2.9978 -0.9906 -0.3244 0.0353 0.8631

_exptl_transmission_factor_max     ?
_exptl_transmission_factor_min     ?
_diffrn_reflns_av_R_equivalents    0.0488
_diffrn_reflns_av_unetI/netI       0.0511
_diffrn_reflns_Laue_measured_fraction_full  0.985
_diffrn_reflns_Laue_measured_fraction_max  0.985
_diffrn_reflns_limit_h_max         7
_diffrn_reflns_limit_h_min         -7
_diffrn_reflns_limit_k_max         9
_diffrn_reflns_limit_k_min         -7
_diffrn_reflns_limit_l_max         18
_diffrn_reflns_limit_l_min         -18
_diffrn_reflns_number              5989
_diffrn_reflns_point_group_measured_fraction_full  0.985
_diffrn_reflns_point_group_measured_fraction_max  0.985
_diffrn_reflns_theta_full          67.684
_diffrn_reflns_theta_max           68.226
_diffrn_reflns_theta_min           3.007
_diffrn_ambient_environment        N~2~
_diffrn_ambient_temperature        100.00(10)
_diffrn_detector                   'CCD plate'
_diffrn_detector_area_resol_mean   10.5700
_diffrn_detector_type              AtlasS2
_diffrn_measured_fraction_theta_full  0.985
_diffrn_measured_fraction_theta_max  0.985
_diffrn_measurement_details
;
List of Runs (angles in degrees, time in seconds):

  # Type    Start    End  Width  t~exp~   \w     \q     \k     \f   Frames
--------------------------------------------------------------------------
  1  \w    -83.00 -58.00   0.50    1.00    --  -38.50 146.00  96.00   50
  2  \w    -71.00 -45.00   0.50    1.00    --  -38.50 125.00 -69.00   52
  3  \w     39.00  65.00   0.50    1.00    --   42.25-146.00  46.00   52
  4  \w     72.00  97.00   0.50    1.00    --   42.25-146.00  46.00   50
  5  \w     43.00 112.00   0.50    4.00    --  111.00-125.00-147.00  138
  6  \w     88.00 127.00   0.50    4.00    --  111.00-146.00  46.00   78
  7  \w    116.00 144.00   0.50    4.00    --  111.00 125.00 -69.00   56
  8  \w    107.00 135.00   0.50    4.00    --  111.00 146.00  96.00   56
  9  \w   -112.00  -6.00   0.50    1.00    --  -38.50 -19.00   0.00  212
 10  \w    -60.00  26.00   0.50    1.00    --  -38.50  38.00-120.00  172
 11  \w     20.00 114.00   0.50    1.00    --   42.25  38.00 -30.00  188
 12  \w      9.00  76.00   0.50    1.00    --   42.25 -99.00 120.00  134
 13  \w     28.00  82.00   0.50    1.00    --   42.25-125.00-147.00  108
 14  \w     78.00 112.00   0.50    4.00    --  111.00-125.00 -90.00   68
 15  \w     36.00 135.00   0.50    4.00    --  111.00 -30.00-120.00  198
 16  \w     41.00 102.00   0.50    4.00    --  111.00 -61.00   0.00  122
 17  \w     44.00 110.00   0.50    4.00    --  111.00-125.00 150.00  132
 18  \w     64.00  92.00   0.50    4.00    --  111.00-125.00 -30.00   56
 19  \w    116.00 178.00   0.50    4.00    --  111.00  45.00   0.00  124
 20  \w     54.00 104.00   0.50    4.00    --  111.00-125.00  90.00  100
 21  \w     42.00 132.00   0.50    4.00    --  111.00 -45.00 150.00  180
 22  \w     40.00  77.00   0.50    4.00    --  111.00 -45.00  30.00   74
 23  \w     58.00 107.00   0.50    4.00    --  111.00 -94.00 -90.00   98
 24  \w     66.00 105.00   0.50    4.00    --  111.00 -94.00 -30.00   78
 25  \w    108.00 151.00   0.50    4.00    --  111.00  77.00 -90.00   86
 26  \w    101.00 129.00   0.50    4.00    --  111.00 125.00 -90.00   56
 27  \w    134.00 163.00   0.50    4.00    --  111.00 125.00 -90.00   58
 28  \w    104.00 129.00   0.50    4.00    --  111.00  45.00-120.00   50
 29  \w    153.00 178.00   0.50    4.00    --  111.00  45.00-120.00   50
 30  \w     74.00 102.00   0.50    4.00    --  111.00-125.00-120.00   56
 31  \w    111.00 136.00   0.50    4.00    --  111.00 -61.00   0.00   50
 32  \w     90.00 162.00   0.50    4.00    --  111.00  45.00 150.00  144
 33  \w     67.00  95.00   0.50    4.00    --  111.00-125.00   0.00   56
 34  \w    101.00 178.00   0.50    4.00    --  111.00  30.00  60.00  154
;
_diffrn_measurement_device         'four-circle diffractometer'
_diffrn_measurement_device_type    'SuperNova, Dual, Cu at zero, AtlasS2'
_diffrn_measurement_method         '\w scans'
_diffrn_orient_matrix_type        
 'CrysAlisPro convention (1999,Acta A55,543-557)'
_diffrn_orient_matrix_UB_11        0.2160895000
_diffrn_orient_matrix_UB_12        0.0973957000
_diffrn_orient_matrix_UB_13        -0.0324619000
_diffrn_orient_matrix_UB_21        -0.0709285000
_diffrn_orient_matrix_UB_22        -0.0920335000
_diffrn_orient_matrix_UB_23        -0.0992934000
_diffrn_orient_matrix_UB_31        -0.1238328000
_diffrn_orient_matrix_UB_32        0.1610699000
_diffrn_orient_matrix_UB_33        -0.0086865000
_diffrn_radiation_monochromator    mirror
_diffrn_radiation_probe            x-ray
_diffrn_radiation_type             'Cu K\a'
_diffrn_radiation_wavelength       1.54184
_diffrn_source                     'micro-focus sealed X-ray tube'
_diffrn_source_type                'SuperNova (Cu) X-ray Source'
_reflns_Friedel_coverage           0.000
_reflns_Friedel_fraction_full      .
_reflns_Friedel_fraction_max       .
_reflns_number_gt                  1888
_reflns_number_total               2399
_reflns_odcompleteness_completeness  98.14
_reflns_odcompleteness_iscentric   1
_reflns_odcompleteness_theta       74.33
_reflns_special_details
;
 Reflections were merged by SHELXL according to the crystal
 class for the calculation of statistics and refinement.
 
 _reflns_Friedel_fraction is defined as the number of unique
 Friedel pairs measured divided by the number that would be
 possible theoretically, ignoring centric projections and
 systematic absences.
;
_reflns_threshold_expression       'I > 2\s(I)'
_computing_cell_refinement         'CrysAlisPro 1.171.38.43 (Rigaku OD, 2015)'
_computing_data_collection         'CrysAlisPro 1.171.38.43 (Rigaku OD, 2015)'
_computing_data_reduction          'CrysAlisPro 1.171.38.43 (Rigaku OD, 2015)'
_computing_molecular_graphics      'Olex2 1.3 (Dolomanov et al., 2009)'
_computing_publication_material    'Olex2 1.3 (Dolomanov et al., 2009)'
_computing_structure_refinement    'ShelXL 2018/3 (Sheldrick, 2015)'
_computing_structure_solution      'SHELXT 2018/2 (Sheldrick, 2018)'
_refine_diff_density_max           0.392
_refine_diff_density_min           -0.330
_refine_diff_density_rms           0.080
_refine_ls_extinction_coef         .
_refine_ls_extinction_method       none
_refine_ls_goodness_of_fit_ref     1.045
_refine_ls_hydrogen_treatment      constr
_refine_ls_matrix_type             full
_refine_ls_number_parameters       175
_refine_ls_number_reflns           2399
_refine_ls_number_restraints       0
_refine_ls_R_factor_all            0.0796
_refine_ls_R_factor_gt             0.0660
_refine_ls_restrained_S_all        1.045
_refine_ls_shift/su_max            0.000
_refine_ls_shift/su_mean           0.000
_refine_ls_structure_factor_coef   Fsqd
_refine_ls_weighting_details      
 'w=1/[\s^2^(Fo^2^)+(0.1304P)^2^] where P=(Fo^2^+2Fc^2^)/3'
_refine_ls_weighting_scheme        calc
_refine_ls_wR_factor_gt            0.1763
_refine_ls_wR_factor_ref           0.1945
_refine_special_details            ?
_olex2_refinement_description
;
1. Fixed Uiso
 At 1.2 times of:
  All C(H) groups
 At 1.5 times of:
  All C(H,H,H) groups
2.a Aromatic/amide H refined with riding coordinates:
 C2(H2), C4(H4), C5(H5), C6(H6), C14(H14), C12(H12), C15(H15), C11(H11)
2.b Idealised Me refined as rotating group:
 C19(H19A,H19B,H19C), C17(H17A,H17B,H17C), C18(H18A,H18B,H18C)
;
_atom_sites_solution_hydrogens     geom
_atom_sites_solution_primary       dual
_atom_sites_solution_secondary     ?
loop_
  _atom_site_label
  _atom_site_type_symbol
  _atom_site_fract_x
  _atom_site_fract_y
  _atom_site_fract_z
  _atom_site_U_iso_or_equiv
  _atom_site_adp_type
  _atom_site_occupancy
  _atom_site_site_symmetry_order
  _atom_site_calc_flag
  _atom_site_refinement_flags_posn
  _atom_site_refinement_flags_adp
  _atom_site_refinement_flags_occupancy
  _atom_site_disorder_assembly
  _atom_site_disorder_group
 C1 C 1.1813(3) 0.9809(2) 0.44042(13) 0.0224(4) Uani 1 1 d . . . . .
 C3 C 0.8914(3) 1.1563(2) 0.50836(13) 0.0226(4) Uani 1 1 d . . . . .
 C2 C 1.0705(3) 1.1335(2) 0.45053(13) 0.0231(4) Uani 1 1 d . . . . .
 H2 H 1.118057 1.224584 0.417158 0.028 Uiso 1 1 calc R U . . .
 C7 C 0.6296(3) 1.0425(3) 0.61702(13) 0.0235(4) Uani 1 1 d . . . . .
 C4 C 0.7766(3) 1.3123(2) 0.51814(13) 0.0241(4) Uani 1 1 d . . . . .
 H4 H 0.823595 1.403869 0.484989 0.029 Uiso 1 1 calc R U . . .
 C16 C 0.1734(3) 0.1966(2) 0.88618(14) 0.0244(5) Uani 1 1 d . . . . .
 C10 C 0.3966(3) 0.6487(2) 0.75417(13) 0.0243(4) Uani 1 1 d . . . . .
 C8 C 0.5471(3) 0.9048(3) 0.66568(13) 0.0236(4) Uani 1 1 d . . . . .
 C5 C 0.6019(3) 1.3314(2) 0.57403(13) 0.0252(4) Uani 1 1 d . . . . .
 H5 H 0.529580 1.436895 0.580143 0.030 Uiso 1 1 calc R U . . .
 C9 C 0.4760(3) 0.7888(2) 0.70635(13) 0.0242(4) Uani 1 1 d . . . . .
 C13 C 0.2504(3) 0.3577(2) 0.84151(13) 0.0237(4) Uani 1 1 d . . . . .
 C6 C 0.5256(3) 1.1957(3) 0.62352(13) 0.0254(5) Uani 1 1 d . . . . .
 H6 H 0.401476 1.210577 0.661563 0.030 Uiso 1 1 calc R U . . .
 C14 C 0.1050(3) 0.4167(3) 0.78408(15) 0.0281(5) Uani 1 1 d . . . . .
 H14 H -0.045734 0.357836 0.774103 0.034 Uiso 1 1 calc R U . . .
 C12 C 0.4686(3) 0.4517(3) 0.85564(15) 0.0300(5) Uani 1 1 d . . . . .
 H12 H 0.570611 0.417013 0.895460 0.036 Uiso 1 1 calc R U . . .
 C15 C 0.1754(3) 0.5595(3) 0.74111(14) 0.0278(5) Uani 1 1 d . . . . .
 H15 H 0.072428 0.596706 0.702618 0.033 Uiso 1 1 calc R U . . .
 C19 C 0.0337(3) 0.2609(3) 0.96834(15) 0.0290(5) Uani 1 1 d . . . . .
 H19A H 0.125570 0.357544 1.012164 0.044 Uiso 1 1 calc R U . . .
 H19B H -0.015671 0.158542 0.997339 0.044 Uiso 1 1 calc R U . . .
 H19C H -0.097993 0.307616 0.947971 0.044 Uiso 1 1 calc R U . . .
 C17 C 0.3738(3) 0.1178(3) 0.91923(15) 0.0292(5) Uani 1 1 d . . . . .
 H17A H 0.473147 0.087664 0.868749 0.044 Uiso 1 1 calc R U . . .
 H17B H 0.319021 0.007546 0.941357 0.044 Uiso 1 1 calc R U . . .
 H17C H 0.457194 0.207761 0.968686 0.044 Uiso 1 1 calc R U . . .
 C11 C 0.5407(3) 0.5942(3) 0.81323(15) 0.0304(5) Uani 1 1 d . . . . .
 H11 H 0.690209 0.655232 0.824624 0.037 Uiso 1 1 calc R U . . .
 C18 C 0.0290(3) 0.0445(3) 0.81787(15) 0.0304(5) Uani 1 1 d . . . . .
 H18A H -0.107583 0.088703 0.800395 0.046 Uiso 1 1 calc R U . . .
 H18B H -0.012254 -0.060425 0.845967 0.046 Uiso 1 1 calc R U . . .
 H18C H 0.114694 0.008229 0.763679 0.046 Uiso 1 1 calc R U . . .

loop_
  _atom_site_aniso_label
  _atom_site_aniso_U_11
  _atom_site_aniso_U_22
  _atom_site_aniso_U_33
  _atom_site_aniso_U_23
  _atom_site_aniso_U_13
  _atom_site_aniso_U_12
 C1 0.0252(9) 0.0196(9) 0.0227(9) 0.0077(7) 0.0022(7) -0.0013(7)
 C3 0.0253(9) 0.0183(8) 0.0245(9) 0.0069(7) 0.0019(7) -0.0004(7)
 C2 0.0266(9) 0.0185(9) 0.0247(10) 0.0089(7) 0.0024(7) -0.0019(7)
 C7 0.0250(9) 0.0212(9) 0.0241(9) 0.0078(7) 0.0020(7) -0.0014(7)
 C4 0.0283(9) 0.0182(8) 0.0262(10) 0.0078(7) 0.0024(7) -0.0002(7)
 C16 0.0255(9) 0.0191(9) 0.0296(10) 0.0097(8) 0.0044(7) -0.0004(7)
 C10 0.0285(9) 0.0194(9) 0.0259(10) 0.0076(7) 0.0086(7) 0.0023(7)
 C8 0.0232(8) 0.0219(9) 0.0258(10) 0.0065(8) 0.0053(7) 0.0005(7)
 C5 0.0293(9) 0.0190(9) 0.0285(10) 0.0076(8) 0.0042(8) 0.0040(7)
 C9 0.0280(9) 0.0201(9) 0.0249(10) 0.0055(8) 0.0064(7) 0.0027(7)
 C13 0.0267(9) 0.0195(9) 0.0259(10) 0.0068(7) 0.0080(7) 0.0026(7)
 C6 0.0255(9) 0.0244(9) 0.0266(10) 0.0070(8) 0.0070(7) 0.0019(7)
 C14 0.0241(9) 0.0264(10) 0.0357(11) 0.0131(8) 0.0066(7) -0.0002(7)
 C12 0.0306(10) 0.0268(10) 0.0343(11) 0.0146(9) -0.0024(8) -0.0026(8)
 C15 0.0265(9) 0.0264(9) 0.0334(11) 0.0139(8) 0.0036(8) 0.0025(7)
 C19 0.0324(9) 0.0228(9) 0.0346(11) 0.0124(8) 0.0092(8) 0.0031(7)
 C17 0.0291(9) 0.0219(9) 0.0400(11) 0.0147(8) 0.0056(8) 0.0029(7)
 C11 0.0276(9) 0.0265(10) 0.0375(12) 0.0134(9) 0.0018(8) -0.0057(8)
 C18 0.0340(10) 0.0209(9) 0.0364(11) 0.0105(8) 0.0015(8) -0.0027(7)

_geom_special_details
;
 All esds (except the esd in the dihedral angle between two l.s. planes)
 are estimated using the full covariance matrix.  The cell esds are taken
 into account individually in the estimation of esds in distances, angles
 and torsion angles; correlations between esds in cell parameters are only
 used when they are defined by crystal symmetry.  An approximate (isotropic)
 treatment of cell esds is used for estimating esds involving l.s. planes.
;
loop_
  _geom_bond_atom_site_label_1
  _geom_bond_atom_site_label_2
  _geom_bond_distance
  _geom_bond_site_symmetry_2
  _geom_bond_publ_flag
 C1 C3 1.442(3) 2_776 ?
 C1 C2 1.395(3) . ?
 C1 C7 1.443(3) 2_776 ?
 C3 C2 1.398(3) . ?
 C3 C4 1.432(3) . ?
 C2 H2 0.9500 . ?
 C7 C8 1.434(3) . ?
 C7 C6 1.379(3) . ?
 C4 H4 0.9500 . ?
 C4 C5 1.357(3) . ?
 C16 C13 1.533(2) . ?
 C16 C19 1.535(3) . ?
 C16 C17 1.535(3) . ?
 C16 C18 1.537(3) . ?
 C10 C9 1.434(3) . ?
 C10 C15 1.400(3) . ?
 C10 C11 1.392(3) . ?
 C8 C9 1.206(3) . ?
 C5 H5 0.9500 . ?
 C5 C6 1.421(3) . ?
 C13 C14 1.398(3) . ?
 C13 C12 1.397(3) . ?
 C6 H6 0.9500 . ?
 C14 H14 0.9500 . ?
 C14 C15 1.392(3) . ?
 C12 H12 0.9500 . ?
 C12 C11 1.387(3) . ?
 C15 H15 0.9500 . ?
 C19 H19A 0.9800 . ?
 C19 H19B 0.9800 . ?
 C19 H19C 0.9800 . ?
 C17 H17A 0.9800 . ?
 C17 H17B 0.9800 . ?
 C17 H17C 0.9800 . ?
 C11 H11 0.9500 . ?
 C18 H18A 0.9800 . ?
 C18 H18B 0.9800 . ?
 C18 H18C 0.9800 . ?

loop_
  _geom_angle_atom_site_label_1
  _geom_angle_atom_site_label_2
  _geom_angle_atom_site_label_3
  _geom_angle
  _geom_angle_site_symmetry_1
  _geom_angle_site_symmetry_3
  _geom_angle_publ_flag
 C3 C1 C7 118.61(17) 2_776 2_776 ?
 C2 C1 C3 118.70(18) . 2_776 ?
 C2 C1 C7 122.66(17) . 2_776 ?
 C2 C3 C1 119.43(17) . 2_776 ?
 C2 C3 C4 121.82(17) . . ?
 C4 C3 C1 118.76(18) . 2_776 ?
 C1 C2 C3 121.87(18) . . ?
 C1 C2 H2 119.1 . . ?
 C3 C2 H2 119.1 . . ?
 C8 C7 C1 119.97(16) . 2_776 ?
 C6 C7 C1 119.95(17) . 2_776 ?
 C6 C7 C8 120.07(17) . . ?
 C3 C4 H4 119.5 . . ?
 C5 C4 C3 121.02(17) . . ?
 C5 C4 H4 119.5 . . ?
 C13 C16 C19 109.05(15) . . ?
 C13 C16 C17 111.68(15) . . ?
 C13 C16 C18 110.12(16) . . ?
 C19 C16 C17 108.50(16) . . ?
 C19 C16 C18 109.27(16) . . ?
 C17 C16 C18 108.17(16) . . ?
 C15 C10 C9 121.37(17) . . ?
 C11 C10 C9 120.50(18) . . ?
 C11 C10 C15 118.11(18) . . ?
 C9 C8 C7 179.5(2) . . ?
 C4 C5 H5 119.6 . . ?
 C4 C5 C6 120.84(16) . . ?
 C6 C5 H5 119.6 . . ?
 C8 C9 C10 178.56(19) . . ?
 C14 C13 C16 121.34(18) . . ?
 C12 C13 C16 121.79(17) . . ?
 C12 C13 C14 116.87(18) . . ?
 C7 C6 C5 120.81(17) . . ?
 C7 C6 H6 119.6 . . ?
 C5 C6 H6 119.6 . . ?
 C13 C14 H14 119.1 . . ?
 C15 C14 C13 121.73(18) . . ?
 C15 C14 H14 119.1 . . ?
 C13 C12 H12 119.0 . . ?
 C11 C12 C13 121.93(18) . . ?
 C11 C12 H12 119.0 . . ?
 C10 C15 H15 119.7 . . ?
 C14 C15 C10 120.53(17) . . ?
 C14 C15 H15 119.7 . . ?
 C16 C19 H19A 109.5 . . ?
 C16 C19 H19B 109.5 . . ?
 C16 C19 H19C 109.5 . . ?
 H19A C19 H19B 109.5 . . ?
 H19A C19 H19C 109.5 . . ?
 H19B C19 H19C 109.5 . . ?
 C16 C17 H17A 109.5 . . ?
 C16 C17 H17B 109.5 . . ?
 C16 C17 H17C 109.5 . . ?
 H17A C17 H17B 109.5 . . ?
 H17A C17 H17C 109.5 . . ?
 H17B C17 H17C 109.5 . . ?
 C10 C11 H11 119.6 . . ?
 C12 C11 C10 120.79(19) . . ?
 C12 C11 H11 119.6 . . ?
 C16 C18 H18A 109.5 . . ?
 C16 C18 H18B 109.5 . . ?
 C16 C18 H18C 109.5 . . ?
 H18A C18 H18B 109.5 . . ?
 H18A C18 H18C 109.5 . . ?
 H18B C18 H18C 109.5 . . ?

loop_
  _geom_torsion_atom_site_label_1
  _geom_torsion_atom_site_label_2
  _geom_torsion_atom_site_label_3
  _geom_torsion_atom_site_label_4
  _geom_torsion
  _geom_torsion_site_symmetry_1
  _geom_torsion_site_symmetry_2
  _geom_torsion_site_symmetry_3
  _geom_torsion_site_symmetry_4
  _geom_torsion_publ_flag
 C1 C3 C2 C1 0.3(3) 2_776 . . . ?
 C1 C3 C4 C5 -0.3(3) 2_776 . . . ?
 C1 C7 C6 C5 0.2(3) 2_776 . . . ?
 C3 C1 C2 C3 -0.3(3) 2_776 . . . ?
 C3 C4 C5 C6 -0.9(3) . . . . ?
 C2 C3 C4 C5 179.44(17) . . . . ?
 C7 C1 C2 C3 -178.26(16) 2_776 . . . ?
 C4 C3 C2 C1 -179.51(17) . . . . ?
 C4 C5 C6 C7 1.0(3) . . . . ?
 C16 C13 C14 C15 -178.09(18) . . . . ?
 C16 C13 C12 C11 178.09(19) . . . . ?
 C8 C7 C6 C5 -178.46(17) . . . . ?
 C9 C10 C15 C14 176.24(18) . . . . ?
 C9 C10 C11 C12 -176.24(19) . . . . ?
 C13 C14 C15 C10 0.2(3) . . . . ?
 C13 C12 C11 C10 -0.2(3) . . . . ?
 C14 C13 C12 C11 -1.5(3) . . . . ?
 C12 C13 C14 C15 1.5(3) . . . . ?
 C15 C10 C11 C12 1.9(3) . . . . ?
 C19 C16 C13 C14 -78.8(2) . . . . ?
 C19 C16 C13 C12 101.6(2) . . . . ?
 C17 C16 C13 C14 161.28(19) . . . . ?
 C17 C16 C13 C12 -18.3(3) . . . . ?
 C11 C10 C15 C14 -1.9(3) . . . . ?
 C18 C16 C13 C14 41.1(2) . . . . ?
 C18 C16 C13 C12 -138.5(2) . . . . ?

_shelx_res_file
;
TITL feng096_a.res in P-1
    feng096.res
    created by SHELXL-2018/3 at 14:02:49 on 27-May-2025
REM Old TITL FENG096 in P-1
REM SHELXT solution in P-1: R1 0.151, Rweak 0.004, Alpha 0.032
REM <I/s> 0.000 for 0 systematic absences, Orientation as input
REM Formula found by SHELXT: C19
CELL 1.54184 6.0091 7.5875 15.0274 101.824 90.672 97.77
ZERR 1 0.0004 0.0004 0.001 0.005 0.006 0.005
LATT 1
SFAC C H
UNIT 38 34

L.S. 10
PLAN  1
TEMP -173.15
CONF
BOND
list 4
MORE -1
BOND $H
fmap 2 53
acta
SHEL 1000 0.83
OMIT 6 -3 1
OMIT -7 -1 1
REM <olex2.extras>
REM <HklSrc "%.\\FENG096.hkl">
REM </olex2.extras>

WGHT    0.130400
FVAR       1.24055
C1    1    1.181315    0.980934    0.440424    11.00000    0.02521    0.01959 =
         0.02266    0.00770    0.00217   -0.00128
C3    1    0.891398    1.156272    0.508362    11.00000    0.02527    0.01826 =
         0.02448    0.00691    0.00186   -0.00043
C2    1    1.070473    1.133532    0.450531    11.00000    0.02660    0.01849 =
         0.02469    0.00894    0.00239   -0.00191
AFIX  43
H2    2    1.118057    1.224584    0.417158    11.00000   -1.20000
AFIX   0
C7    1    0.629641    1.042541    0.617020    11.00000    0.02504    0.02123 =
         0.02415    0.00781    0.00195   -0.00136
C4    1    0.776643    1.312313    0.518141    11.00000    0.02832    0.01820 =
         0.02624    0.00780    0.00239   -0.00021
AFIX  43
H4    2    0.823595    1.403869    0.484989    11.00000   -1.20000
AFIX   0
C16   1    0.173436    0.196599    0.886179    11.00000    0.02553    0.01910 =
         0.02965    0.00973    0.00440   -0.00040
C10   1    0.396561    0.648700    0.754169    11.00000    0.02854    0.01944 =
         0.02594    0.00758    0.00857    0.00234
C8    1    0.547065    0.904782    0.665685    11.00000    0.02317    0.02190 =
         0.02583    0.00654    0.00526    0.00045
C5    1    0.601868    1.331413    0.574033    11.00000    0.02934    0.01905 =
         0.02853    0.00761    0.00419    0.00402
AFIX  43
H5    2    0.529580    1.436895    0.580143    11.00000   -1.20000
AFIX   0
C9    1    0.476026    0.788754    0.706347    11.00000    0.02797    0.02006 =
         0.02495    0.00551    0.00644    0.00269
C13   1    0.250382    0.357721    0.841515    11.00000    0.02667    0.01948 =
         0.02590    0.00684    0.00804    0.00258
C6    1    0.525630    1.195671    0.623523    11.00000    0.02546    0.02439 =
         0.02664    0.00703    0.00699    0.00186
AFIX  43
H6    2    0.401476    1.210577    0.661563    11.00000   -1.20000
AFIX   0
C14   1    0.105004    0.416720    0.784075    11.00000    0.02409    0.02636 =
         0.03568    0.01313    0.00656   -0.00022
AFIX  43
H14   2   -0.045734    0.357836    0.774103    11.00000   -1.20000
AFIX   0
C12   1    0.468600    0.451688    0.855643    11.00000    0.03060    0.02679 =
         0.03434    0.01464   -0.00235   -0.00262
AFIX  43
H12   2    0.570611    0.417013    0.895460    11.00000   -1.20000
AFIX   0
C15   1    0.175366    0.559513    0.741107    11.00000    0.02649    0.02642 =
         0.03338    0.01389    0.00358    0.00254
AFIX  43
H15   2    0.072428    0.596706    0.702618    11.00000   -1.20000
AFIX   0
C19   1    0.033709    0.260884    0.968338    11.00000    0.03241    0.02278 =
         0.03458    0.01240    0.00915    0.00307
AFIX 137
H19A  2    0.125570    0.357544    1.012164    11.00000   -1.50000
H19B  2   -0.015671    0.158542    0.997339    11.00000   -1.50000
H19C  2   -0.097993    0.307616    0.947971    11.00000   -1.50000
AFIX   0
C17   1    0.373816    0.117765    0.919231    11.00000    0.02912    0.02189 =
         0.03998    0.01471    0.00559    0.00286
AFIX 137
H17A  2    0.473147    0.087664    0.868749    11.00000   -1.50000
H17B  2    0.319021    0.007546    0.941357    11.00000   -1.50000
H17C  2    0.457194    0.207761    0.968686    11.00000   -1.50000
AFIX   0
C11   1    0.540701    0.594156    0.813232    11.00000    0.02763    0.02645 =
         0.03746    0.01337    0.00182   -0.00566
AFIX  43
H11   2    0.690209    0.655232    0.824624    11.00000   -1.20000
AFIX   0
C18   1    0.028990    0.044499    0.817867    11.00000    0.03397    0.02088 =
         0.03642    0.01051    0.00149   -0.00267
AFIX 137
H18A  2   -0.107583    0.088703    0.800395    11.00000   -1.50000
H18B  2   -0.012254   -0.060425    0.845967    11.00000   -1.50000
H18C  2    0.114694    0.008229    0.763679    11.00000   -1.50000
AFIX   0
HKLF 4


REM  feng096_a.res in P-1
REM wR2 = 0.1945, GooF = S = 1.045, Restrained GooF = 1.045 for all data
REM R1 = 0.0660 for 1888 Fo > 4sig(Fo) and 0.0796 for all 2399 data
REM 175 parameters refined using 0 restraints

END

WGHT      0.1282      0.0000

REM Highest difference peak  0.392,  deepest hole -0.330,  1-sigma level  0.080
Q1    1   0.0907  0.2256  0.9266  11.00000  0.05    0.39
;
_shelx_res_checksum                33235
_shelx_hkl_file
;
   0   0   1  390.84    7.77
   0   0   2    3.68    1.15
   0   0   3 1993.24   31.32
   0   0   4   22.33    4.35
   0   0   5   94.00    9.46
   0   0   7    7.45    4.12
   0   0   8    2.71    2.19
   0   0   9   23.51    7.43
   0   0 -10   18.58    7.05
   0   0 -11    9.69    2.66
   0   0  11    7.07    3.43
   0   0  11    9.45    2.43
   0   0  12    2.63    2.08
   0   0  12   -0.87    6.92
   0   0 -12    6.79    2.46
   0   0  13    0.44    2.44
   0   0 -13    1.95    2.13
   0   0  14    2.04    1.63
   0   0 -14    1.53    1.62
   0   0  15   66.30    8.01
   0   0 -15   68.91    8.12
   0   0  16   45.64    6.42
   0   0 -16   40.65    5.74
   0   0  17   69.82    6.93
   0   0  18    8.02    2.31
   0  -1  18  513.80   16.59
   0   1 -17   24.58    4.25
   0  -1  17   45.06    5.83
   0  -1  16  143.77   11.45
   0   1 -15  115.87   10.53
   0  -1  15  113.41   10.73
   0  -1  14    5.16    2.22
   0   1 -14   12.19    3.91
   0   1 -13    5.07    2.78
   0  -1  13   -1.83    2.26
   0  -1  12    4.97    2.55
   0   1 -12   -0.46    1.53
   0  -1  12    6.19    4.86
   0  -1  11    1.72    2.05
   0  -1  11   -0.51    5.08
   0   1 -11    3.48    1.79
   0  -1  10   36.57    9.77
   0  -1   9   27.39    8.00
   0  -1   7   76.40   10.87
   0  -1   6  142.74   13.21
   0  -1   5   10.42    2.84
   0   1  -5    6.22    1.65
   0  -1   4  243.07   13.39
   0   1  -4  210.35    9.47
   0  -1   3 1319.14   27.60
   0   1  -3 1253.44   23.52
   0  -1   2  264.93   10.73
   0  -1   1 3067.76   33.96
   0  -1   1 3120.03   33.99
   0  -1   0  229.42    9.52
   0  -1  -1  422.04   14.90
   0   1   2 4375.68   45.24
   0   1   3 6259.88   52.90
   0   1   4 1134.94   29.67
   0   1   4  938.63   18.93
   0   1   5   99.18    6.01
   0   1   5  171.97   13.07
   0   1   6  209.05   16.23
   0   1   7  119.39   13.71
   0  -1  -7  128.41   14.56
   0  -1  -8   92.71   13.44
   0   1   8   94.36   13.61
   0   1   9  172.26   20.35
   0  -1  -9  164.84   19.33
   0  -1 -10   16.65    5.96
   0   1  10   20.03    7.24
   0   1  11  365.01   16.67
   0   1  11  379.27   35.79
   0   1  11  350.40   17.94
   0   1  11  349.34   20.37
   0  -1 -11  392.35   17.70
   0  -1 -11  375.21   33.08
   0   1  12   85.79    9.17
   0  -1 -12  103.77   19.28
   0   1  12  105.40   21.25
   0  -1 -12   91.12    9.00
   0   1  12   89.89   10.95
   0   1  13   13.30    3.73
   0  -1 -13   12.16    3.86
   0   1  13   19.31    5.69
   0  -1 -14    9.93    3.03
   0   1  14   12.23    3.90
   0   1  15   27.84    5.14
   0   1  16    2.21    1.44
   0   1  17   -0.22    1.27
   0   1  18    4.15    1.26
   0   2 -18    0.52    1.13
   0  -2  18    4.78    1.80
   0  -2  17  395.08   17.36
   0  -2  16   35.25    6.21
   0  -2  15  562.20   23.69
   0   2 -14    5.47    2.46
   0  -2  14    6.10    3.08
   0   2 -13   37.13    6.00
   0   2 -13   41.19    6.39
   0  -2  13   25.94    5.32
   0  -2  12    6.38    3.10
   0   2 -12    6.63    2.73
   0  -2  12   -2.50    7.90
   0   2 -12    5.10    1.44
   0  -2  11    1.77    5.87
   0  -2  10   91.86   16.99
   0  -2   9   10.03    4.92
   0  -2   8   59.24   11.29
   0  -2   7  707.50   34.63
   0   2  -7  576.96   20.77
   0   2  -6  588.12   23.18
   0   2  -6  567.80   22.03
   0  -2   5  322.05   19.74
   0   2  -5  288.34   16.69
   0  -2   4  891.74   31.53
   0   2  -4  823.06   28.62
   0  -2   3  264.40   15.51
   0   2  -3  298.09   17.99
   0  -2   3  265.80   13.93
   0   2  -2 3853.94   61.46
   0  -2   2 3865.00   54.35
   0  -2   2 3940.33   59.34
   0   2  -1   51.75    6.12
   0  -2   1   68.58    8.48
   0  -2   1   56.53    6.91
   0  -2   0    0.81    2.08
   0   2   0    0.43    1.82
   0   2   1  121.95   11.42
   0  -2  -1  127.57   11.51
   0   2   2  186.39   14.10
   0  -2  -2  225.23   15.68
   0  -2  -3  808.09   31.71
   0   2   3  732.46   27.91
   0  -2  -4   -0.23    2.13
   0   2   4   -0.81    1.93
   0   2   4   -0.48    2.40
   0   2   5  456.38   19.63
   0  -2  -5  497.47   28.64
   0   2   5  463.16   23.04
   0  -2  -6  184.48   18.86
   0   2   6  186.43   16.48
   0   2   7  456.99   28.51
   0  -2  -7  441.14   31.15
   0   2   8  118.11   15.98
   0  -2  -8  114.57   16.80
   0  -2  -9   15.51    7.46
   0   2   9    6.80    4.56
   0   2  10  471.57   20.80
   0  -2 -10  475.80   18.72
   0   2  10  460.07   23.24
   0   2  10  461.52   37.77
   0  -2 -10  475.67   38.33
   0   2  11  139.61   13.62
   0   2  11  150.03   23.90
   0  -2 -11  132.40   20.80
   0  -2 -11  148.07   11.02
   0   2  11  143.56   12.02
   0  -2 -12   73.53    8.22
   0   2  12   77.92   10.55
   0   2  12   82.57    9.25
   0   2  13   93.73    9.86
   0   2  13  100.29   12.24
   0  -2 -13  106.11    9.80
   0   2  14    5.61    2.84
   0   2  15   12.06    4.39
   0   2  15   10.75    3.41
   0   2  16    5.16    1.81
   0   2  17   17.47    2.99
   0   3 -18    1.37    0.86
   0  -3  18    3.41    1.58
   0  -3  17    8.35    2.77
   0   3 -16    2.33    1.54
   0  -3  16   -2.97    2.60
   0   3 -15  240.68   15.08
   0  -3  15  244.40   15.76
   0  -3  14  182.38   13.86
   0   3 -14  206.31   14.48
   0   3 -13  130.91   11.62
   0  -3  13  111.72   10.97
   0   3 -12  488.52   21.63
   0  -3  12  384.51   41.84
   0   3 -11    4.48    1.68
   0   3 -11    3.39    1.65
   0  -3  11    4.00    4.90
   0  -3  10   19.29    8.12
   0   3  -9  153.15   21.66
   0  -3   9  214.93   24.93
   0  -3   8  288.76   26.95
   0   3  -8  229.61   24.24
   0   3  -7  212.11   21.40
   0  -3   7  214.23   21.92
   0   3  -7  184.14   16.07
   0   3  -6    7.04    6.28
   0   3  -6    4.69    2.99
   0  -3   6    7.07    4.38
   0   3  -5 2063.49   58.39
   0  -3   5 2095.41   44.01
   0  -3   4  852.24   29.74
   0   3  -4  731.38   34.67
   0  -3   4  831.29   35.85
   0   3  -4  681.81   28.07
   0  -3   3  603.76   31.80
   0  -3   3  586.75   26.99
   0   3  -3  515.40   29.18
   0  -3   2  615.70   28.28
   0   3  -2  620.09   32.27
   0  -3   1  100.27   11.55
   0   3  -1  106.75   13.63
   0   3   0   69.10   11.49
   0  -3   0   73.83   10.43
   0   3   1    4.71    3.35
   0  -3  -1    6.30    3.34
   0  -3  -2   91.89   12.43
   0   3   2   92.24   12.57
   0  -3  -3  128.35   15.21
   0   3   3  127.88   14.90
   0   3   4   18.81    6.06
   0   3   4   18.98    6.57
   0  -3  -4   26.01    7.27
   0   3   5  308.02   21.86
   0   3   5  271.82   19.25
   0  -3  -5  309.46   26.59
   0  -3  -6   13.74    5.05
   0   3   6   12.20    4.29
   0  -3  -7    4.90    4.56
   0   3   8   18.56    4.20
   0  -3  -8   19.10    6.78
   0   3   8   16.36    3.88
   0   3   9  168.80   12.59
   0  -3  -9  146.45   10.05
   0  -3  -9  162.80   24.02
   0   3   9  151.48   13.65
   0   3  10   98.22   11.56
   0  -3 -10  115.50    9.47
   0  -3 -10  104.55   19.61
   0   3  10  139.53   11.64
   0   3  11   -2.31    2.62
   0   3  11    0.79    1.81
   0  -3 -11   -1.17    1.62
   0   3  12    0.13    1.92
   0   3  12    2.05    2.46
   0   3  13   76.64    8.43
   0   3  14   12.66    3.16
   0   3  14   15.74    5.11
   0   3  15    7.69    3.04
   0   3  15   11.37    2.85
   0   3  16   -0.07    0.98
   0   4 -18    2.27    1.45
   0   4 -18   -2.75    1.49
   0  -4  17   31.34    4.39
   0   4 -17   27.22    3.76
   0  -4  16   18.67    4.15
   0   4 -16   11.57    3.08
   0   4 -15    1.05    1.29
   0  -4  15    0.51    1.94
   0  -4  14    6.21    2.97
   0   4 -14    6.17    3.08
   0   4 -13   73.96    8.87
   0  -4  11  -14.45   13.29
   0  -4  10  236.00   29.92
   0  -4   9   28.91    9.70
   0  -4   8  101.08   17.50
   0   4  -7    7.47    5.47
   0  -4   7   -1.81    6.37
   0   4  -6   -4.87    5.51
   0  -4   6   -0.33    3.50
   0   4  -6    2.46    4.68
   0  -4   5  266.03   26.33
   0   4  -5  214.15   22.63
   0   4  -4   68.55   12.89
   0  -4   4   85.66   14.71
   0  -4   3  731.52   37.38
   0  -4   3  791.68   42.11
   0  -4   2  428.99   28.67
   0   4  -2  440.72   32.56
   0  -4   1   13.31    6.59
   0   4  -1   14.36    4.37
   0   4   0  459.31   33.46
   0  -4   0  424.55   29.63
   0  -4  -1   81.37   13.22
   0   4   1   93.54   15.02
   0  -4  -2   13.39    5.50
   0   4   2   14.12    4.85
   0   4   3  261.31   25.53
   0  -4  -3  270.62   26.33
   0   4   3  278.55   27.00
   0  -4  -4  262.75   27.14
   0   4   4  298.18   27.07
   0  -4  -5  339.08   31.84
   0   4   6   24.72    5.12
   0  -4  -6   33.26   10.35
   0   4   6   38.60    5.90
   0   4   7  294.68   19.18
   0  -4  -7  284.15   31.54
   0   4   7  351.27   18.37
   0  -4  -8  120.39   21.42
   0   4   8  137.02   13.60
   0   4   8  159.76   12.78
   0   4   9  152.44   12.52
   0   4   9  127.10   13.23
   0   4  10   60.27    7.99
   0   4  10   48.87    8.64
   0   4  11    2.71    2.39
   0   4  11   -0.71    2.02
   0   4  12   45.20    6.29
   0   4  12   28.44    6.29
   0   4  13   -0.36    1.28
   0   4  13   -0.09    1.81
   0   4  14    0.14    1.39
   0   4  14   -0.80    1.24
   0   5 -17   12.20    2.37
   0   5 -17   31.17    3.86
   0   5 -16    1.56    1.80
   0   5 -15   24.11    4.64
   0  -5  15   21.24    4.15
   0   5 -14   80.01    8.84
   0  -5  14   74.54    8.39
   0   5 -13   24.21    5.08
   0   5 -12  250.66   16.37
   0   5 -11   -0.80    2.09
   0   5 -10    5.60    2.98
   0   5  -9   99.27   10.33
   0   5  -8    9.08    3.36
   0   5  -7    2.08    2.37
   0   5  -7    8.28    5.78
   0   5  -6  231.41   28.16
   0   5  -5   59.78   13.99
   0   5  -5   87.77   17.16
   0   5  -4   33.75   10.10
   0   5  -4   32.02    9.84
   0   5  -3   65.49   14.45
   0   5  -3   85.91   15.70
   0   5  -2  421.91   36.45
   0   5  -1   14.00    6.45
   0   5  -1   11.65    5.56
   0  -5   1   20.28    8.29
   0  -5   0  250.25   26.98
   0   5   0  319.67   30.55
   0   5   0  281.96   29.81
   0   5   1  105.67   17.81
   0  -5  -1   87.96   16.18
   0   5   1   81.68   15.77
   0   5   2  252.45   28.66
   0  -5  -2  200.59   25.66
   0   5   3    9.12    6.19
   0   5   3    1.24    3.08
   0  -5  -4   85.03   17.92
   0   5   4   80.71   10.78
   0   5   4   99.48    9.61
   0   5   5  107.35   10.22
   0  -5  -5   81.15   17.95
   0   5   5   83.54   10.71
   0  -5  -6   20.40    7.27
   0   5   6   32.35    5.97
   0   5   6   29.44    6.75
   0   5   7   17.89    5.34
   0   5   7   24.86    5.26
   0   5   8    6.94    3.46
   0   5   8   10.14    3.06
   0   5   9    3.40    2.28
   0   5  10   89.51    8.68
   0   5  10   80.20   10.34
   0   5  11   48.20    5.95
   0   5  11   36.80    6.60
   0   5  12   32.57    5.52
   0   5  13    6.34    2.45
   0   6 -16    3.76    1.14
   0   6 -16    4.87    1.31
   0   6 -15   30.72    4.56
   0   6 -15   52.83    5.90
   0   6 -14    0.34    1.57
   0   6 -13   21.04    4.59
   0   6 -12   33.02    5.20
   0   6 -12   45.40    6.91
   0   6 -11   20.53    5.27
   0   6 -11    3.18    2.75
   0   6 -10    2.61    2.42
   0   6  -9   15.44    4.13
   0   6  -8   55.01    7.85
   0   6  -8   48.41    7.52
   0   6  -8   54.16    6.76
   0   6  -7   78.71    9.22
   0   6  -7   82.86    8.75
   0   6  -7   91.58   20.43
   0   6  -7   90.61   22.43
   0   6  -7   73.80    9.15
   0   6  -6   89.43    8.94
   0   6  -6   84.44    9.47
   0   6  -6   78.65    8.43
   0   6  -6   88.80    8.76
   0   6  -6  112.07   22.36
   0   6  -5   -1.68   10.37
   0   6  -5    3.72    2.75
   0   6  -5    4.22    2.68
   0   6  -4  174.47   13.52
   0   6  -4  189.01   12.86
   0   6  -3  380.82   19.93
   0   6  -3  373.14   17.82
   0   6  -3  379.10   18.13
   0   6  -2  671.19   24.66
   0   6  -2  705.60   27.26
   0   6  -2  689.01   24.28
   0   6  -1  599.56   25.52
   0   6  -1  594.82   22.56
   0   6   0    8.89    5.40
   0   6   0   21.44    4.52
   0   6   0   15.36    4.06
   0   6   0   12.82    4.12
   0   6   1   75.68    9.97
   0   6   1   88.91    8.92
   0   6   1   72.80    9.08
   0   6   2   28.08    6.25
   0   6   2   30.43    5.82
   0   6   2   28.80    5.17
   0   6   2   38.77   15.45
   0   6   2   36.71   12.60
   0   6   3    4.87    2.81
   0  -6  -3   12.40    7.63
   0   6   3    8.79    3.31
   0   6   4   52.73    7.93
   0   6   4   64.56    9.90
   0   6   4   52.56    8.80
   0   6   5   72.51   10.39
   0   6   5  108.37   12.18
   0   6   6   -0.24    2.77
   0   6   7    1.14    2.14
   0   6   8   15.06    4.11
   0   6   8   17.10    5.06
   0   6   8   17.35    4.05
   0   6   9   -0.22    1.85
   0   6  10    0.47    1.32
   0   6  11    1.19    1.22
   0   7 -15  122.93    7.02
   0   7 -15   83.59    5.22
   0   7 -14   78.87    6.64
   0   7 -14   45.65    4.44
   0   7 -13    7.88    2.36
   0   7 -13    8.63    2.78
   0   7 -12    6.73    2.33
   0   7 -12   12.44    3.36
   0   7 -11   10.58    3.02
   0   7 -11    1.22    2.31
   0   7 -11    7.94    2.47
   0   7 -10    2.58    2.25
   0   7 -10   -2.40    2.98
   0   7  -9    8.87    3.54
   0   7  -9    8.00    3.51
   0   7  -9   10.67    3.31
   0   7  -8    0.45    2.70
   0   7  -8    1.68    1.45
   0   7  -7  109.98    9.82
   0   7  -7  129.95   11.87
   0   7  -7  133.05   10.72
   0   7  -7  130.08   11.31
   0   7  -6   17.95    4.28
   0   7  -6   12.56    3.59
   0   7  -6   14.93    4.41
   0   7  -5   59.99    7.66
   0   7  -5   63.77    7.79
   0   7  -5   61.82    7.86
   0   7  -4  931.90   30.28
   0   7  -4  868.12   28.68
   0   7  -4  930.75   30.88
   0   7  -3  540.57   21.51
   0   7  -3  498.02   21.40
   0   7  -3  531.76   23.21
   0   7  -2  474.75   22.18
   0   7  -2  489.03   21.08
   0   7  -2  468.51   20.87
   0   7  -1  225.36   14.25
   0   7  -1  233.81   15.59
   0   7  -1  254.65   15.51
   0   7   0    1.88    2.34
   0   7   0    2.50    2.80
   0   7   0    6.09    2.74
   0   7   1   46.69    7.04
   0   7   1   45.61    6.93
   0   7   1   53.30    7.04
   0   7   1   54.23    7.56
   0   7   2    2.33    2.30
   0   7   2    3.52    2.15
   0   7   2    5.81    2.42
   0   7   3    8.47    3.61
   0   7   3    7.31    2.47
   0   7   4    9.12    2.89
   0   7   4    6.99    2.57
   0   7   5   46.00    6.63
   0   7   5   47.76    6.08
   0   7   6   10.36    2.92
   0   7   6   14.14    3.25
   0   7   7    0.66    1.16
   0   7   8   10.20    2.64
   0   7   9    4.14    1.62
   0   8 -12   29.95    3.56
   0   8 -12   25.69    2.77
   0   8 -11    0.81    1.23
   0   8 -11    2.17    1.79
   0   8 -11    0.96    0.90
   0   8 -10   80.95    6.69
   0   8 -10   71.42    5.59
   0   8 -10   81.65    6.71
   0   8  -9    6.03    1.79
   0   8  -9    4.80    1.96
   0   8  -9    6.73    2.26
   0   8  -8   59.95    6.78
   0   8  -8   56.60    5.60
   0   8  -8   64.31    7.13
   0   8  -7    4.26    2.61
   0   8  -7    3.28    2.05
   0   8  -6   38.48    5.92
   0   8  -6   37.68    5.30
   0   8  -5   37.64    5.97
   0   8  -5   39.17    5.73
   0   8  -5   40.83    6.31
   0   8  -4    0.99    1.64
   0   8  -4    0.01    2.08
   0   8  -3  105.43    9.17
   0   8  -3  109.07    9.53
   0   8  -2  210.31   11.78
   0   8  -2  225.98   13.63
   0   8  -2  192.63   12.18
   0   8  -1    2.08    1.77
   0   8  -1    1.87    1.45
   0   8  -1    0.15    1.42
   0   8   0   44.49    6.14
   0   8   0   50.33    5.98
   0   8   0   36.96    4.99
   0   8   1  101.44    8.33
   0   8   1  106.97    8.90
   0   8   2    4.54    1.38
   0   8   2    2.10    1.40
   0   8   2    5.15    2.02
   0   8   2    7.26    2.13
   0   8   3   19.83    3.20
   0   8   3   19.82    3.74
   0   8   3   15.48    2.93
   0   8   4   58.54    5.45
   0   8   4   49.70    5.28
   0   8   5   23.18    3.23
   0   8   5   24.59    3.19
   0   8   6    3.07    1.13
   0   9  -8  121.95    6.60
   0   9  -7    4.52    2.03
   0   9  -7    2.61    1.38
   0   9  -6  139.08    8.33
   0   9  -6  122.99    7.95
   0   9  -5    1.26    1.40
   0   9  -5    4.71    2.04
   0   9  -4    4.11    1.67
   0   9  -4    5.47    1.65
   0   9  -4    6.66    1.93
   0   9  -3    1.24    1.44
   0   9  -3    2.85    1.26
   0   9  -3    1.05    1.44
   0   9  -2   22.01    3.30
   0   9  -2   22.89    3.48
   0   9  -2   19.75    3.21
   0   9  -1   21.96    3.34
   0   9  -1   23.65    3.37
   0   9  -1   28.42    3.65
   0   9   0   65.19    5.31
   0   9   0   69.76    5.44
   0   9   1    1.22    0.99
   0   9   1    0.10    0.75
   0   9   2   -0.30    0.64
  -1   9   2    2.96    1.22
  -1   9   1   38.16    3.94
  -1   9   1   36.00    3.42
  -1   9   0  108.71    7.04
  -1   9   0  108.58    6.61
  -1   9   0  106.22    6.84
  -1   9  -1   29.71    3.75
  -1   9  -1   36.74    4.44
  -1   9  -1   30.08    3.80
  -1   9  -1   23.84    3.47
  -1   9  -2   28.90    3.92
  -1   9  -2   32.89    4.28
  -1   9  -2   28.42    3.88
  -1   9  -2   22.44    3.58
  -1   9  -3   13.10    2.83
  -1   9  -3    9.30    2.59
  -1   9  -3   11.02    2.17
  -1   9  -3   15.07    3.04
  -1   9  -4   13.56    2.83
  -1   9  -4   14.96    3.05
  -1   9  -4   16.50    3.27
  -1   9  -5    2.43    1.68
  -1   9  -5    2.83    1.97
  -1   9  -6   -0.30    1.20
  -1   9  -6   -0.80    1.31
  -1   9  -7    5.50    1.63
  -1   9  -7    6.07    1.74
  -1   9  -8   14.21    2.66
  -1   9  -8   13.41    2.59
  -1   9  -9   58.77    4.65
  -1   8   6   -2.64    0.98
  -1   8   6    3.86    1.55
  -1   8   5   72.68    5.41
  -1   8   5   69.78    5.99
  -1   8   4   28.98    4.33
  -1   8   4   45.27    4.83
  -1   8   4   40.87    4.84
  -1   8   3   43.89    5.13
  -1   8   3   51.41    5.86
  -1   8   2   55.72    6.64
  -1   8   2   75.65    7.34
  -1   8   2   73.28    7.25
  -1   8   2   67.94    6.89
  -1   8   1    7.17    2.59
  -1   8   1    5.19    1.90
  -1   8   1    7.35    2.57
  -1   8   1    9.66    3.04
  -1   8   0    1.17    1.69
  -1   8   0   -0.23    1.10
  -1   8   0   -0.03    1.52
  -1   8   0    0.49    1.72
  -1   8  -1   44.76    6.55
  -1   8  -1   34.90    6.00
  -1   8  -1   39.60    5.91
  -1   8  -1   35.65    5.56
  -1   8  -2   44.55    6.17
  -1   8  -2   49.46    6.96
  -1   8  -2   51.98    6.95
  -1   8  -2   54.21    7.31
  -1   8  -3   36.09    6.11
  -1   8  -3   38.99    6.31
  -1   8  -3   36.27    5.97
  -1   8  -4  212.97   14.39
  -1   8  -4  206.75   13.89
  -1   8  -4  192.73   13.74
  -1   8  -4  193.06   13.41
  -1   8  -5   38.94    6.04
  -1   8  -5   42.91    6.61
  -1   8  -5   44.77    6.75
  -1   8  -5   40.95    6.67
  -1   8  -6   15.70    3.92
  -1   8  -6   19.52    4.21
  -1   8  -6   11.19    4.11
  -1   8  -6   19.58    4.65
  -1   8  -6   17.39    3.75
  -1   8  -7   19.13    4.22
  -1   8  -7   12.20    3.28
  -1   8  -7   17.84    3.44
  -1   8  -8   12.86    3.42
  -1   8  -8   12.58    3.66
  -1   8  -8   12.85    2.60
  -1   8  -9   23.49    3.73
  -1   8  -9   28.08    4.62
  -1   8  -9   26.76    4.75
  -1   8 -10   90.27    7.05
  -1   8 -10  101.12    8.26
  -1   8 -10   80.63    6.30
  -1   8 -11    2.97    1.14
  -1   8 -11    2.61    1.70
  -1   8 -11    0.12    1.61
  -1   8 -12  384.32   12.61
  -1   8 -12  332.23   11.07
  -1   8 -13   35.99    3.21
  -1   7   9    2.29    1.40
  -1   7   8    3.03    1.49
  -1   7   8    3.99    1.62
  -1   7   7   33.11    5.05
  -1   7   7   17.10    3.77
  -1   7   6  146.52   11.46
  -1   7   6  193.36   10.90
  -1   7   5   -0.20    1.60
  -1   7   5    1.41    1.43
  -1   7   4    2.91    2.40
  -1   7   3   49.85    8.08
  -1   7   3   56.86    7.38
  -1   7   2    7.20    3.33
  -1   7   2   10.97    3.95
  -1   7   2    7.73    3.34
  -1   7   1   29.62    5.97
  -1   7   1   37.97    6.54
  -1   7   0    1.93    1.66
  -1   7   0    0.64    1.56
  -1   7   0    1.17    2.61
  -1   7  -1    2.84    1.90
  -1   7  -1    3.01    2.08
  -1   7  -1    5.45    3.28
  -1   7  -1    1.63    1.51
  -1   7  -2  234.73   16.95
  -1   7  -2  230.98   15.59
  -1   7  -2  215.72   14.97
  -1   7  -2  211.54   12.92
  -1   7  -3   37.80    6.79
  -1   7  -3   33.80    6.32
  -1   7  -3   40.45    6.54
  -1   7  -3   31.70    5.99
  -1   7  -4  139.08   11.70
  -1   7  -4  121.74   11.46
  -1   7  -4  129.38   11.42
  -1   7  -4  131.98   12.14
  -1   7  -5   39.53    6.14
  -1   7  -5   51.30    8.00
  -1   7  -5   38.34    6.50
  -1   7  -5   44.13    6.98
  -1   7  -6  300.19   17.48
  -1   7  -6  298.60   18.10
  -1   7  -6  284.82   17.21
  -1   7  -6  305.15   18.82
  -1   7  -7    0.17    1.59
  -1   7  -7    3.66    2.71
  -1   7  -7    2.93    2.35
  -1   7  -7   -0.57    3.24
  -1   7  -7    0.88    1.90
  -1   7  -7    1.80    1.59
  -1   7  -8  107.12    9.66
  -1   7  -8  123.25   11.77
  -1   7  -8  113.87    9.87
  -1   7  -8  112.72   11.07
  -1   7  -9   29.71    5.21
  -1   7  -9   29.87    5.25
  -1   7  -9   34.13    6.08
  -1   7  -9   28.10    5.31
  -1   7 -10   16.97    4.14
  -1   7 -10   13.15    4.23
  -1   7 -10   15.62    3.99
  -1   7 -11    1.11    1.42
  -1   7 -11   -0.28    1.98
  -1   7 -11    2.25    2.31
  -1   7 -12   51.68    6.25
  -1   7 -12   44.31    6.20
  -1   7 -13   11.16    3.01
  -1   7 -13    7.55    2.60
  -1   7 -14   12.54    2.59
  -1   7 -14   19.98    3.31
  -1   7 -15   -1.60    1.29
  -1   7 -15    0.78    0.75
  -1   6  11    2.69    1.19
  -1   6  11    2.86    1.70
  -1   6  10    4.45    1.74
  -1   6  10    7.13    2.33
  -1   6   9   38.69    6.73
  -1   6   7   14.53    4.89
  -1   6   6    1.11    2.42
  -1   6   5    5.40    2.98
  -1   6   4   79.10    9.97
  -1   6   2    9.84    6.53
  -1   6   1  141.30   24.91
  -1   6   1  153.74   13.96
  -1   6   1  140.97   11.60
  -1   6   1  175.81   28.75
  -1   6   1  161.09   11.64
  -1   6   0    5.10    3.12
  -1   6   0  -10.53    8.91
  -1   6   0    4.60    2.46
  -1   6   0   -1.38    9.90
  -1   6   0   -0.04    2.04
  -1   6  -1  147.67   12.41
  -1   6  -1  165.46   27.44
  -1   6  -1  171.93   12.03
  -1   6  -1  155.69   12.14
  -1   6  -1  153.00   24.23
  -1   6  -1  167.57   14.38
  -1   6  -2   25.15   10.93
  -1   6  -2   36.32   13.70
  -1   6  -2   25.81    4.81
  -1   6  -2   35.82    5.65
  -1   6  -2   33.57    5.65
  -1   6  -2   33.30    6.21
  -1   6  -3  239.48   16.53
  -1   6  -3  267.69   18.96
  -1   6  -3  199.92   14.11
  -1   6  -3  199.53   13.74
  -1   6  -3  221.46   13.53
  -1   6  -3  238.90   33.44
  -1   6  -3  193.05   13.40
  -1   6  -3  242.02   31.33
  -1   6  -4  125.45   11.13
  -1   6  -4  146.50   13.45
  -1   6  -4  129.04   10.30
  -1   6  -4  120.22   10.66
  -1   6  -4  164.80   27.39
  -1   6  -4  138.59   12.53
  -1   6  -4  126.49   11.01
  -1   6  -4  114.47   10.35
  -1   6  -4  140.81   23.43
  -1   6  -5 1178.47   32.85
  -1   6  -5 1138.31   33.21
  -1   6  -5 1336.17   38.06
  -1   6  -5 1257.47   76.19
  -1   6  -5 1220.48   31.90
  -1   6  -5 1139.63   32.34
  -1   6  -5 1185.92   34.05
  -1   6  -5 1362.36   71.27
  -1   6  -6 1301.29   34.64
  -1   6  -6 1370.16   35.44
  -1   6  -6 1500.95   74.63
  -1   6  -6 1380.84   79.60
  -1   6  -6 1438.12   39.47
  -1   6  -6 1465.27   39.67
  -1   6  -6 1369.35   36.60
  -1   6  -7   52.70    7.79
  -1   6  -7   59.60   16.73
  -1   6  -7   52.20    7.29
  -1   6  -7   52.74    7.00
  -1   6  -7   53.44    7.44
  -1   6  -7   56.72    8.02
  -1   6  -8   23.62    4.97
  -1   6  -8   29.04    5.11
  -1   6  -8   26.93    5.49
  -1   6  -8   29.36    5.98
  -1   6  -8   24.76    5.81
  -1   6  -8   23.81    5.08
  -1   6  -9    8.62    3.49
  -1   6  -9    6.73    2.97
  -1   6  -9    8.27    2.93
  -1   6 -10   31.93    6.64
  -1   6 -10   42.72    6.91
  -1   6 -10   43.29    6.85
  -1   6 -11   17.87    5.24
  -1   6 -11   26.42    5.57
  -1   6 -11   19.63    4.54
  -1   6 -12    8.23    2.87
  -1   6 -12    7.77    3.38
  -1   6 -12    6.84    2.93
  -1   6 -13    5.29    2.24
  -1   6 -13   14.05    3.57
  -1   6 -14    4.15    2.41
  -1   6 -14    3.32    1.39
  -1   6 -14    6.79    2.90
  -1   6 -15    1.54    1.81
  -1   6 -15    1.99    1.59
  -1   6 -15    5.30    1.83
  -1   6 -16    0.88    1.55
  -1   6 -16    1.23    1.21
  -1   5  13  159.82   11.04
  -1   5  12  374.17   19.16
  -1   5  11  158.69    9.62
  -1   5  11  161.79   13.57
  -1   5  10   10.65    3.17
  -1   5  10    5.77    3.24
  -1   5   9    0.08    2.46
  -1   5   9   -0.85    1.79
  -1   5   8    8.26    3.16
  -1   5   8   10.58    4.19
  -1   5   7   12.10    4.09
  -1   5   6   27.48    6.02
   1  -5  -6   18.40    8.18
  -1   5   5    2.36    2.84
   1  -5  -5   12.52    5.37
  -1   5   4   17.29    4.33
   1  -5  -4    5.88    3.29
   1  -5  -3    9.47    5.51
  -1   5   3    3.59    7.81
  -1   5   3   24.11    8.64
  -1   5   2   -3.60    4.21
  -1   5   2   -6.55    7.39
   1  -5  -2    3.04    4.47
  -1   5   1   47.71   11.68
  -1   5   1   60.75   15.51
   1  -5  -1   52.66   13.05
  -1   5   0   15.82    7.82
  -1   5   0   28.84    9.52
  -1   5  -1   52.01   13.12
  -1   5  -1   32.26   11.22
  -1   5  -2   71.55   15.31
  -1   5  -2   68.45   16.03
  -1   5  -3  322.22   31.26
  -1   5  -3  321.73   33.99
  -1   5  -4  108.59   18.20
  -1   5  -4  108.15   19.73
  -1   5  -5  258.36   28.40
  -1   5  -5  259.87   30.31
  -1   5  -6  135.53   19.83
  -1   5  -6  116.56   20.56
  -1   5  -7  686.29   25.58
  -1   5  -7  652.18   48.08
  -1   5  -7  707.58   26.60
  -1   5  -8    9.20    8.64
  -1   5  -8    6.38    3.95
  -1   5  -8    6.21    3.02
  -1   5  -9 1265.96   37.23
  -1   5  -9 1377.95   37.15
  -1   5 -10   10.62    3.79
  -1   5 -10    7.64    3.10
  -1   5 -11  175.09   13.94
  -1   5 -11  174.97   14.18
  -1   5 -12   12.24    4.02
  -1   5 -13   11.45    4.05
  -1   5 -14    6.89    2.87
  -1   5 -15   28.27    5.36
  -1   5 -15   34.66    5.43
  -1   5 -16   41.36    5.27
  -1   5 -16   31.87    4.76
  -1   5 -16   45.68    5.57
  -1   5 -17   13.69    2.52
  -1   5 -17   12.86    2.65
  -1   4  14    0.41    1.58
  -1   4  14    0.52    1.34
  -1   4  13    6.18    2.12
  -1   4  13    5.91    3.25
  -1   4  12  108.40    9.28
  -1   4  12  102.10   11.12
   1  -4 -11  100.49    8.52
  -1   4  11   91.27   10.98
  -1   4  11  100.93    9.49
  -1   4  10  107.76   11.84
  -1   4  10  114.85   10.33
  -1   4   9   32.00    6.13
  -1   4   9   41.06    6.47
  -1   4   8   17.57    4.43
  -1   4   8   18.78    4.15
   1  -4  -8   18.38   10.45
  -1   4   7    9.56    3.17
   1  -4  -7    6.89    9.25
  -1   4   7    8.43    3.82
   1  -4  -6   34.29   10.80
  -1   4   6   35.93    5.85
   1  -4  -5    6.33    5.61
   1  -4  -4    3.90    4.26
  -1   4   4    5.75    4.85
  -1   4   3  202.18   21.61
  -1   4   3  207.67   23.83
   1  -4  -3  187.71   21.37
  -1   4   2  121.58   16.19
  -1   4   2  115.44   17.88
   1  -4  -2   97.70   14.85
  -1   4   1 1548.18   57.99
  -1   4   1 1476.55   62.14
   1  -4  -1 1339.09   51.77
  -1   4   0   28.46    8.33
   1  -4   0   28.24    7.45
   1  -4   1  104.29   13.02
  -1   4  -1  113.02   16.32
  -1   4  -2  351.47   29.04
  -1   4  -3   88.78   15.35
  -1   4  -3   75.04   14.30
  -1   4  -4   29.38    8.49
  -1   4  -4   34.05    9.26
  -1   4  -4   15.86    5.93
  -1   4  -5   42.98   10.09
  -1   4  -5   42.95   10.72
  -1   4  -5   36.56    8.81
  -1   4  -6    6.64    4.46
  -1   4  -6    5.41    4.51
  -1   4  -6    6.43    4.01
  -1   4  -7   -3.02    4.45
  -1   4  -7   -3.92    2.66
  -1   4  -8   98.56   17.22
  -1   4  -9  406.80   20.13
  -1   4  -9  427.97   19.21
  -1   4 -10    7.80    2.96
  -1   4 -10    8.61    3.47
  -1   4 -11  491.13   22.29
  -1   4 -11  507.34   24.29
  -1   4 -12  452.15   22.00
  -1   4 -13  147.16   12.66
  -1   4 -14  256.48   16.31
  -1   4 -15   29.64    5.36
  -1   4 -16   85.74    8.08
  -1   4 -17    2.85    1.96
  -1   4 -17    4.75    2.07
  -1   4 -17    2.59    1.76
  -1   4 -18    5.57    1.99
  -1   3  16   55.76    4.67
  -1   3  15   -0.11    2.37
  -1   3  15    3.07    1.45
  -1   3  14    2.58    2.19
  -1   3  14    3.51    1.90
  -1   3  13   71.06    8.00
  -1   3  13   60.51    8.98
   1  -3 -13   75.99    8.08
   1  -3 -12    7.98    2.84
  -1   3  12    5.83    2.91
  -1   3  12    1.93    2.09
  -1   3  11    8.04    3.32
  -1   3  11    9.48    3.11
   1  -3 -11   11.44    3.19
  -1   3  10   20.14    5.50
   1  -3 -10   22.76    4.28
  -1   3  10   21.25    4.81
  -1   3   9  245.38   14.93
   1  -3  -9  248.56   29.71
  -1   3   9  234.82   15.93
   1  -3  -9  255.66   13.24
  -1   3   8  870.69   28.42
   1  -3  -8  937.49   54.78
  -1   3   8  906.58   27.42
   1  -3  -7   12.02    6.51
   1  -3  -6  808.42   45.01
   1  -3  -5    5.63    4.47
  -1   3   5   -2.37    4.27
  -1   3   4  905.72   41.34
   1  -3  -4  888.24   41.26
  -1   3   3    1.97    2.81
   1  -3  -3    6.65    3.78
  -1   3   3    4.35    3.43
  -1   3   3    7.66    3.99
   1  -3  -2  644.95   31.07
  -1   3   2  611.84   29.27
  -1   3   2  652.86   34.21
  -1   3   2  651.08   31.41
  -1   3   1 1305.87   48.06
   1  -3  -1 1241.88   40.21
  -1   3   1 1319.08   38.94
  -1   3   1 1336.25   44.30
   1  -3   0   14.61    4.43
  -1   3   0   18.21    5.92
   1  -3   1  149.10   12.15
  -1   3  -1  145.65   15.21
  -1   3  -1  153.53   16.17
  -1   3  -2    6.28    4.36
  -1   3  -2    8.81    4.04
   1  -3   2    5.54    2.00
   1  -3   2    3.26    1.53
  -1   3  -3    4.48    3.94
  -1   3  -3    6.63    3.93
   1  -3   3    6.22    1.72
  -1   3  -4   12.81    4.58
  -1   3  -4   17.47    5.78
  -1   3  -5   25.28    9.17
  -1   3  -5    8.14    4.23
   1  -3   5   28.02    5.99
  -1   3  -5   18.56    6.30
   1  -3   6   91.67   11.18
  -1   3  -6   78.12   11.59
  -1   3  -6   73.37   13.85
  -1   3  -7   75.90   15.69
  -1   3  -7   74.71   11.63
   1  -3   7  100.72   13.24
  -1   3  -8    5.94    4.96
   1  -3   8    4.43    3.02
  -1   3  -9   69.27   16.35
   1  -3   9   90.14   15.16
  -1   3 -10   -0.83    9.97
  -1   3 -10   -0.82    1.78
   1  -3  10    0.25    5.16
  -1   3 -11    0.29    1.67
  -1   3 -11   -5.93    9.19
   1  -3  11    5.82    5.35
  -1   3 -12  121.88   29.32
  -1   3 -12  181.98   13.41
   1  -3  12  189.26   28.60
  -1   3 -13   61.27    7.96
   1  -3  13   63.12    7.86
   1  -3  14  362.57   18.15
  -1   3 -14  366.00   19.35
   1  -3  15   27.23    4.93
  -1   3 -15   28.96    5.38
  -1   3 -16   52.98    6.48
   1  -3  16   54.66    6.34
  -1   3 -17   13.37    3.51
  -1   3 -18    2.97    1.78
  -1   2  17    8.25    2.04
  -1   2  16    7.14    2.28
  -1   2  15   -1.09    1.84
   1  -2 -15    0.47    1.48
  -1   2  15    0.00    1.76
   1  -2 -14   14.57    3.85
  -1   2  14   14.36    3.85
  -1   2  14   11.26    4.55
   1  -2 -13   11.23    3.38
  -1   2  13   11.07    4.34
  -1   2  13   17.29    4.47
   1  -2 -12   75.15    8.34
  -1   2  12   81.25    9.23
  -1   2  12   67.85    9.39
   1  -2 -11   49.92    6.59
   1  -2 -11   45.68   12.88
  -1   2  11   47.29    6.69
  -1   2  11   54.11    7.47
  -1   2  11   49.65    7.75
   1  -2 -10  134.16   21.30
  -1   2  10  135.46   11.84
  -1   2  10  131.07   10.79
  -1   2  10  138.48   11.32
   1  -2  -9    8.98    6.20
  -1   2   9    7.59    4.14
  -1   2   8   -3.40    4.27
  -1   2   7   36.83    7.91
  -1   2   6 2129.30   55.01
  -1   2   5 1017.83   34.07
  -1   2   4  732.61   25.13
  -1   2   4  827.47   32.64
  -1   2   3  425.62   16.13
  -1   2   3  472.42   21.55
  -1   2   3  495.46   24.95
  -1   2   2  973.57   34.48
  -1   2   2  946.51   29.72
  -1   2   2  919.70   29.59
  -1   2   2  949.90   33.97
  -1   2   1  949.95   30.32
  -1   2   1  989.71   31.84
  -1   2   1  964.44   29.70
  -1   2   1  947.04   33.02
  -1   2   0  360.56   23.05
  -1   2   0  323.36   17.12
  -1   2   0  281.30   21.04
  -1   2   0  312.76   18.78
  -1   2   0  339.17   18.35
  -1   2   0  361.03   18.03
  -1   2  -1  449.58   22.88
  -1   2  -1  452.03   16.03
  -1   2  -1  457.25   20.83
  -1   2  -1  469.73   26.25
  -1   2  -2   87.33    9.83
   1  -2   2   70.74    4.74
  -1   2  -2   61.88    9.30
   1  -2   2   84.34    5.71
  -1   2  -2  106.00   12.67
  -1   2  -2   82.18   10.52
  -1   2  -3   19.81    5.16
  -1   2  -3   31.14    8.98
   1  -2   3   26.22    3.89
  -1   2  -3   23.83    5.52
  -1   2  -3   25.36    4.88
   1  -2   4   18.97    3.76
  -1   2  -4   25.87    7.26
  -1   2  -4   21.26    4.76
  -1   2  -4   17.45    4.85
  -1   2  -5  125.49   16.97
  -1   2  -5  129.96   11.71
   1  -2   5  112.61   10.53
  -1   2  -5   95.72   10.74
   1  -2   6   93.03   11.00
   1  -2   7    7.00    3.64
   1  -2   8  397.34   27.57
   1  -2   9  273.77   25.19
  -1   2 -11  212.09   13.58
   1  -2  11  176.73   11.69
   1  -2  11  225.81   27.88
  -1   2 -12    5.45    2.85
   1  -2  12    8.98    5.22
   1  -2  12    5.64    3.20
  -1   2 -13    3.21    1.61
   1  -2  13    0.95    2.33
  -1   2 -14    2.70    2.43
   1  -2  14    0.35    1.79
   1  -2  15    3.27    1.66
  -1   2 -15    0.01    1.92
   1  -2  16  115.65    9.40
   1  -2  17  140.08    9.22
  -1   2 -17  120.87    9.66
  -1   1  17    1.95    1.54
  -1   1  16    0.52    1.42
   1  -1 -16   -1.94    1.77
  -1   1  15   18.51    4.49
   1  -1 -15   19.80    4.57
   1  -1 -14    9.50    3.01
  -1   1  14   10.26    3.66
  -1   1  14    7.89    3.26
  -1   1  13    2.71    2.05
  -1   1  13    3.19    2.20
  -1   1  13    4.16    3.22
   1  -1 -13    2.29    1.95
  -1   1  12    0.33    1.66
  -1   1  12   -1.38    3.25
  -1   1  12   -0.31    2.25
   1  -1 -12   -1.28    2.41
  -1   1  11   81.49    8.80
  -1   1  11   89.10    8.67
   1  -1 -11   86.83   16.43
  -1   1  11   76.84   17.24
  -1   1  11   82.56    9.33
  -1   1  10  -23.44    9.06
  -1   1  10    4.37    2.61
  -1   1   9  335.64   29.60
  -1   1   8  204.40   20.86
  -1   1   7 1178.78   45.27
  -1   1   6  127.64   13.27
  -1   1   5  563.83   17.69
  -1   1   5  572.18   25.30
  -1   1   4  659.95   23.96
  -1   1   4  634.30   19.55
  -1   1   4  657.20   23.92
  -1   1   3 8538.99   89.23
  -1   1   3 8527.17   74.72
  -1   1   3 8535.72   75.91
  -1   1   2    2.70    2.23
  -1   1   2    1.17    1.16
  -1   1   2    1.49    1.98
  -1   1   1 9213.29   92.72
  -1   1   1 9332.03   84.46
  -1   1   1 9093.90   64.90
  -1   1   1 9280.69   80.77
  -1   1   0  427.59   20.57
  -1   1  -1    0.56    1.71
  -1   1  -1    0.64    1.45
  -1   1  -1    1.16    2.17
  -1   1  -2   24.98    4.41
  -1   1  -3   71.11    4.26
  -1   1  -3   83.14    7.61
  -1   1  -3   80.80    9.40
  -1   1  -4  541.43   23.99
  -1   1  -4  574.60   15.16
  -1   1  -4  554.46   19.47
  -1   1  -5   21.38    4.83
  -1   1  -5   20.02    3.64
  -1   1  -5   23.94    3.72
   1  -1   5   20.14    4.65
  -1   1  -6  153.04   11.12
   1  -1   6  150.69   13.75
  -1   1  -6  141.23    9.27
   1  -1   7  200.52   17.74
  -1   1  -7  190.76   14.22
   1  -1   8  558.59   32.60
   1  -1   9   16.47    6.12
   1  -1  10  170.54   22.09
  -1   1 -11   25.91    4.71
   1  -1  11   22.22    9.16
   1  -1  11   18.52    3.86
  -1   1 -11   17.74    4.21
  -1   1 -12    1.35    1.94
  -1   1 -12    4.76    2.02
   1  -1  12   -0.91    2.28
   1  -1  13   41.97    6.27
   1  -1  14    3.04    2.47
   1  -1  15   -0.03    1.61
  -1   1 -16    5.88    3.04
   1  -1  16   10.48    3.17
   1  -1  17   40.92    4.91
  -1   1 -17   39.93    5.23
  -1   1 -18    0.87    1.47
   1  -1  18    3.59    1.76
  -1   0  18    1.00    1.34
  -1   0  17   11.91    3.41
  -1   0  16    9.95    3.64
   1   0 -16   11.37    3.24
  -1   0  15    7.99    3.36
   1   0 -15    6.88    3.16
  -1   0  14   34.65    6.36
  -1   0  14   34.13    5.34
   1   0 -14   34.87    5.89
  -1   0  13  137.31   11.02
   1   0 -13  159.39   12.04
  -1   0  13  145.10   12.50
  -1   0  12   14.22    4.21
  -1   0  12   13.74    3.74
  -1   0  11   48.06    6.71
  -1   0  11   46.12    5.93
  -1   0  11   29.71    9.29
  -1   0  10    4.21    4.54
  -1   0   9   27.74    8.71
  -1   0   8   56.99   11.18
  -1   0   7  213.49   19.64
  -1   0   6   17.53    2.63
  -1   0   6   32.99    7.02
  -1   0   5  106.99   11.30
  -1   0   4  571.54   24.05
  -1   0   2  718.84   26.34
  -1   0   2  677.99   22.57
  -1   0   1  410.33   20.79
  -1   0   1  370.33   17.42
  -1   0   1  374.47   15.98
  -1   0   0  410.06   17.51
  -1   0   0  430.71   16.81
  -1   0   0  402.38   19.73
  -1   0  -1 1605.07   39.86
  -1   0  -1 1526.13   30.22
  -1   0  -2 9999.00   81.12
  -1   0  -3 5151.78   62.27
  -1   0  -4 6643.20   77.11
  -1   0  -5    7.13    1.85
  -1   0  -5   10.15    3.80
  -1   0  -6   62.06    9.17
   1   0   7  484.33   28.67
  -1   0  -7  483.89   27.25
  -1   0  -8    4.54    2.29
   1   0   8   11.60    4.89
  -1   0  -9  139.52   16.76
   1   0   9  144.68   18.94
   1   0  10    9.16    6.50
  -1   0 -11   44.15    6.39
   1   0  11   47.48   12.60
   1   0  11   33.91    5.24
  -1   0 -12   23.13    4.72
   1   0  12   19.42    4.59
   1   0  12   20.36    8.73
   1   0  13   18.59    4.30
   1   0  14   -1.87    2.57
  -1   0 -14   -0.86    2.55
   1   0  15    2.43    2.04
  -1   0 -15    2.28    1.27
   1   0  16    2.08    1.56
  -1   0 -16    0.56    1.54
   1   0  17   24.06    3.80
  -1   0 -18   34.26    3.48
  -1  -1  18  272.07   12.49
  -1  -1  17    1.45    1.66
   1   1 -16  587.37   21.73
  -1  -1  16  665.31   25.39
  -1  -1  15  105.34   10.74
   1   1 -15  102.50    9.43
   1   1 -14  183.81   12.83
  -1  -1  14  174.36   13.73
  -1  -1  13  369.54   17.53
   1   1 -13  397.54   18.79
  -1  -1  13  350.22   19.20
  -1  -1  12   35.26    5.73
  -1  -1  12   53.39   16.20
  -1  -1  12   35.17    6.10
  -1  -1   8   14.29    6.53
  -1  -1   7   35.68    8.57
  -1  -1   4    0.71    2.33
  -1  -1   4    3.42    2.60
  -1  -1   3  626.50   26.68
  -1  -1   3  580.42   25.61
  -1  -1   2  860.76   30.64
  -1  -1   2  784.26   30.62
  -1  -1   1 1339.55   41.49
  -1  -1   1 1630.31   43.41
  -1  -1   0  399.90   21.76
  -1  -1  -1 3062.42   58.57
  -1  -1  -2 3840.52   63.82
  -1  -1  -3 6148.55   85.09
  -1  -1  -4 3750.69   70.80
  -1  -1  -5   30.08    7.21
  -1  -1  -6   78.91   11.80
  -1  -1  -7  706.24   37.50
   1   1   7  674.83   35.59
  -1  -1  -8   20.89    7.20
   1   1   8   16.71    6.81
  -1  -1  -9  277.03   26.36
   1   1   9  301.25   28.41
  -1  -1 -10   -0.15    2.45
   1   1  10    0.66    1.96
  -1  -1 -10    3.28    2.16
   1   1  10    4.63    3.17
   1   1  11  117.78   10.40
  -1  -1 -11  149.01   11.66
   1   1  11  152.70   23.53
   1   1  11  137.64   13.65
   1   1  12   48.40    6.79
   1   1  12   41.61    8.81
   1   1  13    4.19    2.67
   1   1  14   80.44    8.55
   1   1  15   -0.86    1.62
   1   1  16   -1.44    1.64
   1   1  17   14.76    2.77
  -1  -2  18   90.39    7.28
  -1  -2  17    8.45    2.37
  -1  -2  16   73.76    8.38
  -1  -2  15  554.88   24.22
   1   2 -15  521.89   20.25
   1   2 -14  723.01   24.63
  -1  -2  14  706.30   27.84
   1   2 -13   -3.24    2.05
  -1  -2  12    2.02    4.95
   1   2 -12    4.15    2.43
   1   2 -11  118.45   11.06
  -1  -2  11  106.07   20.95
  -1  -2  11   77.47   18.12
  -1  -2  10   16.74    7.72
  -1  -2  10    3.03    4.48
  -1  -2   9   94.37   16.68
  -1  -2   8  330.18   29.00
  -1  -2   8  326.65   28.78
  -1  -2   7   50.07   10.65
  -1  -2   7   52.29   11.06
  -1  -2   6 1145.03   47.66
  -1  -2   6 1150.07   44.95
  -1  -2   5 1152.06   42.65
  -1  -2   5 1064.64   43.12
   1   2  -4   42.59    5.26
  -1  -2   4  102.65   12.86
  -1  -2   3  111.18   12.91
  -1  -2   3  105.10   13.83
  -1  -2   3  147.41   15.53
  -1  -2   2 1331.02   44.85
  -1  -2   2 1393.19   50.10
  -1  -2   1   35.25    7.05
  -1  -2   1   48.24    7.89
  -1  -2   1   44.13    9.62
  -1  -2   0  152.31   14.85
  -1  -2   0  194.93   14.53
  -1  -2  -1  473.77   26.19
  -1  -2  -2 1704.96   51.24
  -1  -2  -3  396.50   25.62
  -1  -2  -4  101.25   13.78
  -1  -2  -5  266.18   23.21
  -1  -2  -6   40.98    9.88
  -1  -2  -7  123.05   17.62
   1   2   7  114.97   15.65
  -1  -2  -8   11.60    6.23
   1   2   8   10.36    6.37
  -1  -2  -9   65.11    7.08
   1   2   9   62.45    7.21
   1   2   9   70.58   15.58
  -1  -2  -9   63.73   13.99
   1   2   9   66.75    9.31
  -1  -2 -10   56.19   13.89
   1   2  10   49.14    6.87
   1   2  10   46.73    8.28
   1   2  11    2.11    1.49
  -1  -2 -11  -40.56   12.36
   1   2  12   51.88    7.11
   1   2  12   54.32    9.12
   1   2  13  132.79   11.11
   1   2  13  141.86   15.16
   1   2  14   42.01    7.81
   1   2  14   40.39    5.88
   1   2  15   29.85    4.58
   1   2  16   18.03    3.26
  -1  -3  18   26.72    3.87
  -1  -3  17    1.77    1.75
  -1  -3  16    8.75    3.32
  -1  -3  15    6.27    3.72
   1   3 -14    0.78    2.01
  -1  -3  14   -1.31    2.59
   1   3 -12   36.64    6.50
  -1  -3  11  132.51   23.90
   1   3 -11  159.30   13.12
  -1  -3  10    1.85    5.20
   1   3 -10    1.21    2.07
  -1  -3   9    0.45    3.04
  -1  -3   8  242.22   24.65
  -1  -3   8  220.30   25.84
  -1  -3   7   49.97   11.21
   1   3  -7   52.92   10.31
  -1  -3   6 1113.18   50.71
  -1  -3   6 1049.31   51.76
  -1  -3   5  713.37   38.75
  -1  -3   5  599.14   39.17
  -1  -3   4   83.01   12.75
  -1  -3   4   93.14   15.21
  -1  -3   4  103.87   11.95
  -1  -3   3 5987.98  113.05
  -1  -3   3 6112.61   82.50
  -1  -3   2  222.34   21.01
  -1  -3   2  263.80   26.40
  -1  -3   2  231.15   13.49
  -1  -3   1   78.15   12.56
  -1  -3  -1   96.35   13.75
  -1  -3  -2   61.73   11.63
  -1  -3  -3  266.50   24.47
   1   3   4  510.17   31.40
  -1  -3  -4  564.83   36.82
   1   3   5  289.58   25.89
  -1  -3  -5  318.22   29.06
  -1  -3  -6  470.19   36.66
  -1  -3  -7  191.33   24.58
   1   3   7  196.60   22.45
   1   3   7  187.28   15.40
   1   3   7  199.50   13.09
  -1  -3  -8   16.52    6.35
   1   3   8   23.15    8.16
   1   3   8   16.87    4.84
   1   3   8   19.93    4.13
   1   3   9   65.12   10.07
  -1  -3  -9   57.62   14.97
   1   3   9   64.77    8.16
   1   3  10    1.73    1.74
   1   3  11   13.84    4.90
   1   3  11   16.30    4.18
   1   3  12   42.83    8.26
   1   3  12   46.49    6.72
   1   3  13   42.28    6.05
   1   3  13   29.91    6.62
   1   3  14   20.48    3.91
   1   3  14    7.81    3.01
  -1  -3 -15    1.69    1.46
  -1  -3 -15    1.33    1.45
   1   4 -18    2.38    1.33
  -1  -4  17    3.95    2.16
  -1  -4  16    5.94    2.90
   1   4 -16    3.79    1.90
   1   4 -15   19.90    4.21
  -1  -4  15   20.10    4.75
   1   4 -14   -0.73    1.58
   1   4 -13  199.42   14.29
   1   4 -13  234.63   15.41
   1   4 -12   -1.52    2.58
  -1  -4  11    6.68    6.88
   1   4 -11    0.19    1.56
   1   4 -10   -2.28    2.29
  -1  -4  10   -3.40    6.05
   1   4  -9    4.93    1.87
   1   4  -9    2.63    1.28
   1   4  -8   67.93   14.25
  -1  -4   8   69.50   16.67
  -1  -4   7  194.04   26.91
   1   4  -7  190.07   23.10
   1   4  -6  187.38   23.01
  -1  -4   6  219.58   27.67
  -1  -4   5  406.14   37.00
   1   4  -5  307.72   28.61
  -1  -4   4  316.25   28.96
   1   4  -4  274.40   27.25
  -1  -4   4  340.80   34.04
  -1  -4   3    4.60    2.88
  -1  -4   2  104.72   16.36
  -1  -4   1  106.29   16.64
  -1  -4   0  538.79   37.67
  -1  -4  -1   43.31   10.88
   1   4   1   40.86   10.60
   1   4   2   -3.80    3.73
  -1  -4  -2    1.46    4.48
  -1  -4  -3   32.92   10.06
   1   4   3   30.88    9.83
  -1  -4  -4    5.09    5.96
   1   4   4   -8.46    5.44
   1   4   5   10.68    3.27
  -1  -4  -5    9.27    5.04
  -1  -4  -6   24.42    9.76
   1   4   6   30.59    5.31
   1   4   7    7.50    3.41
  -1  -4  -7    8.92    7.66
   1   4   8   36.32    6.41
   1   4   8   28.07    6.75
   1   4   9  382.65   20.01
   1   4   9  300.22   21.94
   1   4  10    1.83    2.77
   1   4  10    1.99    3.36
   1   4  11    8.84    2.82
   1   4  12   23.64    4.59
   1   4  12   19.64    5.44
   1   4  13    6.10    2.15
   1   4  13    4.96    2.53
  -1  -4 -14   88.31    6.15
   1   5 -16    5.16    1.65
  -1  -5  16    4.78    1.81
   1   5 -15   20.12    4.04
  -1  -5  15   19.67    4.33
   1   5 -14   21.25    4.45
   1   5 -13    9.18    3.09
   1   5 -13   10.05    3.25
   1   5 -12   10.52    4.67
   1   5 -11   19.97    4.56
   1   5 -10  149.35   12.39
   1   5  -9  234.85   15.59
   1   5  -8   11.17    6.26
   1   5  -8    5.87    2.72
   1   5  -8    7.17    2.41
   1   5  -7  158.74   23.84
   1   5  -7  160.30   13.03
   1   5  -7  154.40   10.57
   1   5  -6   66.53   14.99
   1   5  -6   52.07    6.89
   1   5  -6   50.40    5.73
   1   5  -6   55.07    7.71
   1   5  -5  200.01   26.89
   1   5  -4   69.24   15.86
  -1  -5   3   46.30   11.97
   1   5  -3   42.01   12.05
  -1  -5   2   25.64   10.11
   1   5  -2   14.23    4.89
  -1  -5   1    2.60    6.39
   1   5  -1    2.32    4.01
  -1  -5   0    6.66    2.88
   1   5   0   16.34    7.13
   1   5   1  159.66   14.66
   1   5   1  162.67   24.68
  -1  -5  -1  141.48   22.27
   1   5   2   -1.87    1.80
  -1  -5  -2    7.10    6.96
   1   5   2   -4.90    3.81
   1   5   2   -2.69    4.86
   1   5   3   -1.02    2.78
   1   5   3    2.68    3.10
  -1  -5  -4  137.03   23.75
   1   5   4  127.80   13.88
  -1  -5  -5  -21.68    9.72
   1   5   5    7.42    3.49
   1   5   6   60.44    8.00
   1   5   6   43.48    8.37
   1   5   7  288.69   17.34
   1   5   7  198.29   18.03
   1   5   8   49.58    7.15
   1   5   9    2.87    2.83
   1   5  10    1.00    1.70
   1   5  11   23.66    5.23
   1   5  12  119.11    9.14
  -1  -5 -13    2.50    1.08
   1   5  13    0.26    0.83
   1   6 -16   12.56    2.42
   1   6 -16   18.47    2.68
  -1  -6  15  126.49    8.09
   1   6 -15  111.37    7.99
   1   6 -14    1.63    1.54
   1   6 -12   13.34    3.47
   1   6 -11  177.20   12.16
   1   6 -10    5.33    2.04
   1   6  -9  100.66    9.99
   1   6  -8  116.03   11.16
   1   6  -8  113.13    9.74
   1   6  -8  123.49   10.80
   1   6  -7   18.08    4.15
   1   6  -7   12.75    3.76
   1   6  -6  219.79   14.32
   1   6  -6  181.84   14.03
   1   6  -6  179.90   13.37
   1   6  -6  192.96   29.96
   1   6  -6  151.65   10.47
   1   6  -5   -1.55    1.91
   1   6  -5   -0.70    1.87
   1   6  -5   -0.05    6.96
   1   6  -4   48.38    6.63
   1   6  -4   39.11    6.84
   1   6  -4   49.45   14.55
   1   6  -4   44.56    6.59
   1   6  -3  152.65   11.56
   1   6  -3  154.52   13.34
   1   6  -3  130.19   10.72
   1   6  -2  227.79   14.13
   1   6  -2  242.75   14.33
   1   6  -2  250.82   31.61
   1   6  -2  244.10   16.94
   1   6  -1  413.39   18.86
   1   6  -1  450.96   42.94
   1   6  -1  446.97   23.38
   1   6  -1  395.49   18.88
  -1  -6   0  -11.84   13.00
   1   6   0   -1.06    2.43
   1   6   0  -11.22    7.58
   1   6   1    6.97    3.18
  -1  -6  -1   11.05    6.88
   1   6   1   11.33    9.65
   1   6   1    6.92    3.24
   1   6   2  527.66   27.88
   1   6   2  522.21   21.25
   1   6   3   20.88    4.24
   1   6   3   21.75    5.84
   1   6   3   23.46    6.48
   1   6   4   25.04    6.27
   1   6   4   40.41    7.81
   1   6   5   58.80    8.98
   1   6   6   38.40    7.34
   1   6   7   -0.72    1.61
   1   6   7    2.25    2.75
   1   6   8   11.63    3.86
   1   6   9    1.69    1.42
   1   6  10    1.41    0.98
   1   6  11    3.08    1.56
  -1  -6 -11    2.78    1.25
   1   7 -14    8.92    1.76
   1   7 -14   27.28    3.61
   1   7 -13    3.47    1.47
   1   7 -13    7.50    2.28
   1   7 -12    0.42    1.62
   1   7 -11   -1.75    2.04
   1   7 -11    1.11    1.22
   1   7 -10   -1.20    2.20
   1   7  -9   57.12    6.23
   1   7  -9   50.32    6.13
   1   7  -8   56.62    6.76
   1   7  -8   38.91    5.80
   1   7  -8   56.24    6.52
   1   7  -7   -0.46    1.68
   1   7  -7   -0.70    1.64
   1   7  -7    2.24    1.73
   1   7  -6   25.21    5.10
   1   7  -6   30.56    5.42
   1   7  -5   45.92    6.43
   1   7  -5   43.60    6.38
   1   7  -5   36.75    6.42
   1   7  -5   29.61    5.22
   1   7  -4   89.82    8.91
   1   7  -4   91.58    9.69
   1   7  -4   87.52    8.60
   1   7  -3  124.36   11.44
   1   7  -3  124.46   10.35
   1   7  -3  107.29    9.06
   1   7  -2    7.88    3.18
   1   7  -2   10.15    3.55
   1   7  -2    9.22    4.50
   1   7  -1  216.88   15.43
   1   7  -1  215.15   13.39
   1   7   0  934.20   27.59
   1   7   0  986.08   33.27
   1   7   1  930.61   27.25
   1   7   1  886.52   26.90
   1   7   1  936.90   32.73
   1   7   2   60.81    8.33
   1   7   2   68.13    7.36
   1   7   3    4.39    2.01
   1   7   3    5.15    3.08
   1   7   4  226.95   15.04
   1   7   5   18.08    3.98
   1   7   6   14.58    3.47
   1   7   7   21.82    3.82
   1   7   8    6.14    1.68
  -1  -7  -8    3.30    1.27
   1   8 -12    6.00    1.51
   1   8 -11    8.85    2.05
   1   8 -10    6.86    1.97
   1   8  -9   -2.70    1.86
   1   8  -8    0.53    0.88
   1   8  -8   -0.05    0.97
   1   8  -7   -0.65    1.86
   1   8  -7   -1.55    0.90
   1   8  -7    0.56    1.50
   1   8  -6    9.17    2.67
   1   8  -6   13.47    3.10
   1   8  -5    0.62    1.73
   1   8  -5    2.48    1.68
   1   8  -5    3.00    1.62
   1   8  -4    3.11    2.13
   1   8  -4    2.35    1.43
   1   8  -3   28.59    4.51
   1   8  -3   28.53    4.21
   1   8  -3   37.14    5.36
   1   8  -2   23.02    4.08
   1   8  -2   16.53    3.22
   1   8  -1   78.05    7.03
   1   8  -1   65.62    6.58
   1   8   0   64.21    6.53
   1   8   0   78.72    6.86
   1   8   1   45.31    5.40
   1   8   2  226.32   11.47
   1   8   2  274.73   12.66
   1   8   3   36.31    4.26
   1   8   4  163.02    8.09
   1   8   5    2.45    1.37
   1   9  -6  226.33    9.49
   1   9  -5   16.43    2.76
   1   9  -5    7.40    1.62
   1   9  -4   41.42    4.21
   1   9  -4   34.16    3.62
   1   9  -3   31.91    3.79
   1   9  -3   31.58    3.56
   1   9  -2   18.26    2.49
   1   9  -2   19.73    2.74
   1   9  -2   20.03    3.06
   1   9  -1    3.35    1.28
   1   9  -1    4.91    1.49
   1   9  -1    2.04    1.07
   1   9   0   50.71    3.80
   1   9   0   40.65    3.57
  -2   9   2    1.69    0.66
  -2   9   1   -0.13    0.70
  -2   9   0   -1.50    1.09
  -2   9  -1   39.56    4.56
  -2   9  -1   36.66    3.64
  -2   9  -1   30.69    3.84
  -2   9  -2   90.81    6.90
  -2   9  -2   80.22    5.76
  -2   9  -2   74.26    5.86
  -2   9  -3   48.06    5.32
  -2   9  -3   45.18    4.56
  -2   9  -3   33.89    4.23
  -2   9  -4   48.14    5.38
  -2   9  -4   41.26    4.99
  -2   9  -4   47.19    4.81
  -2   9  -5    6.71    2.39
  -2   9  -5   -0.26    1.16
  -2   9  -6   -0.55    0.82
  -2   9  -6    0.45    1.15
  -2   9  -7   -0.23    1.56
  -2   9  -7   -0.03    1.01
  -2   9  -8    4.89    1.53
  -2   8   6    1.72    1.07
  -2   8   6    2.13    1.31
  -2   8   5   -0.81    1.21
  -2   8   5   -1.07    1.02
  -2   8   4   13.13    2.79
  -2   8   4   21.76    3.55
  -2   8   4   21.57    3.16
  -2   8   3   32.52    4.31
  -2   8   3   30.58    4.53
  -2   8   3   21.43    4.08
  -2   8   2   10.07    2.28
  -2   8   2    9.06    2.66
  -2   8   2   10.11    2.81
  -2   8   2   13.50    3.39
  -2   8   2   12.24    3.22
  -2   8   1  230.49   13.05
  -2   8   1  219.75   13.18
  -2   8   1  211.41   11.41
  -2   8   1  195.61    9.74
  -2   8   1  230.95   14.16
  -2   8   0    8.00    2.92
  -2   8   0    8.84    3.24
  -2   8   0    6.75    2.93
  -2   8   0    6.53    2.48
  -2   8   0    6.52    2.43
  -2   8   0   10.28    3.02
  -2   8  -1   74.21    8.30
  -2   8  -1   87.80    8.68
  -2   8  -1   73.63    7.92
  -2   8  -1   74.32    7.63
  -2   8  -1   81.46    8.68
  -2   8  -2    1.04    1.65
  -2   8  -2    3.59    2.41
  -2   8  -2    2.60    1.61
  -2   8  -2    1.19    1.24
  -2   8  -3   26.37    5.20
  -2   8  -3   20.65    4.77
  -2   8  -3   26.24    5.28
  -2   8  -3   23.89    4.83
  -2   8  -4   -0.11    1.99
  -2   8  -4    0.26    1.47
  -2   8  -4   -0.24    2.18
  -2   8  -4   -1.37    2.25
  -2   8  -5   30.74    5.65
  -2   8  -5   34.30    5.75
  -2   8  -5   29.58    5.41
  -2   8  -6   -1.24    2.76
  -2   8  -6    1.25    1.73
  -2   8  -6   -0.06    3.16
  -2   8  -7   12.76    3.07
  -2   8  -7   13.32    3.69
  -2   8  -7   13.58    3.74
  -2   8  -8   20.64    4.03
  -2   8  -8   25.69    4.69
  -2   8  -8   29.96    5.05
  -2   8  -9   38.32    4.97
  -2   8  -9   41.88    5.80
  -2   8  -9   37.11    4.89
  -2   8 -10   -0.25    1.65
  -2   8 -10   -1.28    1.17
  -2   8 -11    3.88    1.92
  -2   8 -12   48.45    4.66
  -2   7   9    6.65    1.53
  -2   7   9    4.51    1.61
  -2   7   8    2.38    1.27
  -2   7   8    5.69    1.79
  -2   7   7   14.30    3.19
  -2   7   7   11.40    3.05
  -2   7   6    4.65    2.38
  -2   7   6    8.70    2.94
  -2   7   5   23.86    4.68
  -2   7   5   24.22    5.03
  -2   7   4  317.00   18.57
  -2   7   4  336.75   15.90
  -2   7   4  338.44   17.38
  -2   7   4  317.38   14.34
  -2   7   3   48.78    7.54
  -2   7   3   58.41    7.57
  -2   7   3   59.22    7.72
  -2   7   3   60.70    7.19
  -2   7   3   53.03    6.30
  -2   7   2    4.45    2.71
  -2   7   2    0.87    2.02
  -2   7   2    4.46    2.35
  -2   7   2    2.20    1.20
  -2   7   2    2.95    1.76
  -2   7   1  165.78   13.12
  -2   7   1  163.81   14.38
  -2   7   1  150.41   12.71
  -2   7   1  148.25   12.07
  -2   7   1  142.49   11.15
  -2   7   0   13.89    4.11
  -2   7   0   19.86    5.34
  -2   7   0   17.77    4.50
  -2   7   0   16.32    4.27
  -2   7   0   17.86    4.04
  -2   7  -1   26.42    5.85
  -2   7  -1   26.22    5.05
  -2   7  -1   23.13    5.45
  -2   7  -1   28.77    5.29
  -2   7  -1   27.00    5.71
  -2   7  -2   25.59    5.55
  -2   7  -2   20.75    5.03
  -2   7  -2   25.31    5.63
  -2   7  -2   22.25    4.58
  -2   7  -2   25.79    5.62
  -2   7  -3  373.07   19.92
  -2   7  -3  334.22   19.97
  -2   7  -3  342.35   19.62
  -2   7  -3  371.27   18.52
  -2   7  -3  372.06   21.13
  -2   7  -3  357.95   19.72
  -2   7  -4   85.30   11.55
  -2   7  -4   73.48    9.26
  -2   7  -4   79.96   10.04
  -2   7  -4   69.23    8.05
  -2   7  -4   78.60    9.29
  -2   7  -4   78.10    8.45
  -2   7  -4   87.51   10.07
  -2   7  -5  305.87   17.11
  -2   7  -5  350.87   19.62
  -2   7  -5  355.15   20.24
  -2   7  -5  344.84   19.83
  -2   7  -5  349.07   19.74
  -2   7  -5  386.54   23.94
  -2   7  -6    8.01    2.95
  -2   7  -6    9.43    3.65
  -2   7  -6   11.91    4.30
  -2   7  -6   11.64    4.07
  -2   7  -6    8.40    3.18
  -2   7  -7   30.57    5.54
  -2   7  -7   34.08    7.16
  -2   7  -7   23.92    5.45
  -2   7  -7   34.81    6.59
  -2   7  -7   26.66    5.77
  -2   7  -8    3.05    2.50
  -2   7  -8    1.32    3.08
  -2   7  -8    5.17    2.57
  -2   7  -8    3.48    2.66
  -2   7  -9   45.15    6.76
  -2   7  -9   34.33    5.67
  -2   7  -9   29.03    4.94
  -2   7  -9   34.75    6.15
  -2   7 -10   49.09    6.22
  -2   7 -10   44.51    5.89
  -2   7 -10   62.59    7.81
  -2   7 -11   44.11    5.84
  -2   7 -11   49.55    6.44
  -2   7 -11   46.99    6.07
  -2   7 -12    0.96    1.65
  -2   7 -12   -1.08    0.92
  -2   7 -13   21.33    3.62
  -2   7 -13   18.78    3.40
  -2   7 -14   16.39    2.80
  -2   7 -14   14.00    2.83
  -2   6  11    3.98    1.94
  -2   6  11    4.94    2.13
  -2   6  10    0.39    1.08
  -2   6   9    0.02    1.48
  -2   6   9   -1.69    1.98
  -2   6   8   -2.02    2.30
  -2   6   7    2.92    3.22
  -2   6   6    3.87    2.54
  -2   6   6    1.88    2.92
  -2   6   5    2.29    2.05
  -2   6   5    0.68    1.41
  -2   6   4   44.98    6.02
  -2   6   4   42.70    6.91
  -2   6   3   -2.76    2.46
  -2   6   3   -2.77    3.20
  -2   6   3    3.56    2.13
  -2   6   3    3.08    2.81
  -2   6   2  184.95   14.23
  -2   6   2  173.27   11.16
  -2   6   2  188.45   14.44
  -2   6   2  172.06   12.93
  -2   6   2  131.77   11.10
  -2   6   2  181.80   14.12
  -2   6   1   -1.64    3.00
  -2   6   1   -0.68    1.39
  -2   6   1    3.86    2.27
  -2   6   1    4.72    3.31
  -2   6   1    2.18    1.52
  -2   6   1    3.98    2.60
  -2   6   1   -0.09    1.19
  -2   6   0    7.95    2.88
  -2   6   0    8.82    2.79
  -2   6   0    5.98    2.67
  -2   6   0    7.89    2.87
  -2   6   0    5.49    2.23
  -2   6   0    9.91    3.42
  -2   6   0    8.20    3.13
  -2   6   0    9.68    9.92
  -2   6  -1    6.99    2.77
  -2   6  -1    7.81    3.00
  -2   6  -1    3.14    3.54
  -2   6  -1    6.29    3.07
  -2   6  -1    6.15    2.78
  -2   6  -1    6.82    2.85
  -2   6  -1    9.09    3.78
  -2   6  -1   -3.54    7.16
  -2   6  -1    4.34    1.95
  -2   6  -2   11.81    3.87
  -2   6  -2    7.28    3.52
  -2   6  -2    6.56    4.12
  -2   6  -2    6.73    2.80
  -2   6  -2    8.35    2.64
  -2   6  -2   13.56    4.75
  -2   6  -2    3.12    2.66
  -2   6  -2    8.49    3.28
  -2   6  -2    7.48    3.55
  -2   6  -2    1.04    6.87
  -2   6  -3  161.40   16.54
  -2   6  -3  147.39   12.27
  -2   6  -3  132.64   10.43
  -2   6  -3  128.63   11.96
  -2   6  -3  143.19   11.92
  -2   6  -3  133.08   11.78
  -2   6  -3  151.74   13.22
  -2   6  -3  154.96   12.34
  -2   6  -3  153.92   13.56
  -2   6  -3  133.55   26.02
  -2   6  -4    6.63    2.68
  -2   6  -4    4.32    2.10
  -2   6  -4    5.82    3.48
  -2   6  -4    9.67    5.11
  -2   6  -4    7.03    2.58
  -2   6  -4    8.69    3.15
  -2   6  -4    4.23    3.11
  -2   6  -4    9.82    3.69
  -2   6  -4    6.38    2.86
  -2   6  -4    7.82   10.59
  -2   6  -5  188.08   13.62
  -2   6  -5  204.91   15.16
  -2   6  -5  232.93   19.30
  -2   6  -5  189.09   14.27
  -2   6  -5  177.25   30.15
  -2   6  -5  194.24   14.39
  -2   6  -5  195.85   13.57
  -2   6  -5  199.54   14.81
  -2   6  -5  182.34   13.46
  -2   6  -6  666.45   25.45
  -2   6  -6  666.94   26.85
  -2   6  -6  748.59   34.27
  -2   6  -6  685.63   27.49
  -2   6  -6  641.65   25.17
  -2   6  -6  734.05   27.93
  -2   6  -6  684.08   25.78
  -2   6  -6  685.27   27.39
  -2   6  -7  225.46   15.52
  -2   6  -7  219.37   18.43
  -2   6  -7  205.03   14.02
  -2   6  -7  198.99   13.72
  -2   6  -7  226.44   14.86
  -2   6  -7  224.91   15.31
  -2   6  -7  220.19   15.85
  -2   6  -8 1284.56   35.36
  -2   6  -8 1258.85   44.01
  -2   6  -8 1314.94   36.43
  -2   6  -8 1206.49   34.83
  -2   6  -8 1273.84   38.35
  -2   6  -8 1260.88   36.43
  -2   6  -9  232.78   15.16
  -2   6  -9  207.20   14.69
  -2   6  -9  193.09   16.88
  -2   6  -9  223.79   16.07
  -2   6 -10  127.44   11.50
  -2   6 -10  104.95   11.99
  -2   6 -10  130.09   11.66
  -2   6 -10  139.47   12.53
  -2   6 -11    7.13    2.72
  -2   6 -11    6.49    2.29
  -2   6 -11    2.56    2.34
  -2   6 -12   21.41    4.91
  -2   6 -12   18.23    4.29
  -2   6 -13    3.76    1.96
  -2   6 -13    1.70    2.27
  -2   6 -14    9.65    2.64
  -2   6 -14   11.79    3.15
  -2   6 -15   37.66    4.58
  -2   6 -15   42.22    5.00
  -2   6 -16   18.41    2.88
  -2   5  13   45.92    5.73
  -2   5  12   27.43    4.91
  -2   5  11   56.80    7.59
  -2   5  10  433.95   22.38
  -2   5   9  135.89   12.62
  -2   5   8  219.07   16.39
  -2   5   7   33.11    6.82
   2  -5  -6   68.04   16.87
  -2   5   6   79.15    9.54
   2  -5  -5    3.07    6.14
  -2   5   5   -2.06    2.52
   2  -5  -4    7.27    5.20
  -2   5   4   10.72    3.72
  -2   5   3   -2.12    1.39
  -2   5   3    0.66    2.11
  -2   5   3   -0.69    1.30
  -2   5   2    4.47    2.07
  -2   5   2    4.17    1.96
  -2   5   2    1.08    1.94
  -2   5   1    2.18    2.76
  -2   5   1   -5.27    5.70
  -2   5   0    5.61    8.62
  -2   5  -1   15.12    6.72
  -2   5  -2    6.81    7.17
  -2   5  -3    2.92    4.15
  -2   5  -4   37.77   12.98
  -2   5  -4   26.11   10.77
  -2   5  -5   14.58    7.46
  -2   5  -5    8.33    3.22
  -2   5  -5    8.80    2.81
  -2   5  -5   11.22    3.01
  -2   5  -5    6.88    2.09
  -2   5  -5   10.74    5.19
  -2   5  -5    7.91    7.47
  -2   5  -5    8.82    2.88
  -2   5  -5    5.39    2.38
  -2   5  -5    8.59    2.88
  -2   5  -6  426.10   19.60
  -2   5  -6  440.85   26.00
  -2   5  -6  377.13   18.38
  -2   5  -6  403.08   19.57
  -2   5  -6  371.94   18.16
  -2   5  -6  406.94   18.39
  -2   5  -6  336.36   36.98
  -2   5  -6  369.78   18.33
  -2   5  -6  412.49   18.88
  -2   5  -6  376.33   37.47
  -2   5  -6  389.63   19.24
  -2   5  -7 1210.63   33.75
  -2   5  -7 1358.98   35.28
  -2   5  -7 1205.68   32.92
  -2   5  -7 1316.04   45.75
  -2   5  -7 1230.62   35.29
  -2   5  -7 1218.72   32.00
  -2   5  -7 1273.96   33.25
  -2   5  -7 1299.22   35.46
  -2   5  -7 1099.35   65.50
  -2   5  -8   55.21   13.75
  -2   5  -8   99.67   10.02
  -2   5  -8   83.97   11.88
  -2   5  -8   84.32    9.30
  -2   5  -8   91.60    9.96
  -2   5  -8   81.25    9.27
  -2   5  -9 1111.83   34.97
  -2   5  -9 1192.90   34.20
  -2   5  -9 1077.78   42.39
  -2   5  -9 1111.54   34.40
  -2   5 -10  447.69   27.38
  -2   5 -10  494.76   22.17
  -2   5 -10  480.91   23.37
  -2   5 -10  466.23   22.67
  -2   5 -11  133.95   12.07
  -2   5 -11   96.40   12.43
  -2   5 -11  123.84   11.69
  -2   5 -11  122.82   11.89
  -2   5 -12   91.05    9.83
  -2   5 -12   92.34   10.06
  -2   5 -12   72.38    8.51
  -2   5 -12   60.43    9.19
  -2   5 -13    0.59    2.46
  -2   5 -13    0.83    1.89
  -2   5 -13    2.96    1.94
  -2   5 -14    7.37    2.83
  -2   5 -14   11.04    3.15
  -2   5 -14    6.31    2.76
  -2   5 -15   31.28    5.14
  -2   5 -15   22.75    4.36
  -2   5 -15   20.57    3.74
  -2   5 -16    1.97    1.34
  -2   5 -16    1.30    1.53
  -2   5 -16    4.90    1.91
  -2   5 -17    9.50    1.87
  -2   4  14   11.43    3.31
  -2   4  13   21.96    4.71
   2  -4 -12  245.63   12.68
  -2   4  12  214.20   15.68
  -2   4  11   -1.33    2.60
   2  -4 -11    3.32    1.70
   2  -4 -10   66.54    7.14
  -2   4  10   54.13    8.05
  -2   4   9 1541.53   42.68
   2  -4  -8  148.41   24.64
  -2   4   8  173.29   13.74
   2  -4  -7  195.19   27.87
  -2   4   7  225.92   15.13
  -2   4   6    3.55    2.23
   2  -4  -6   -4.81    6.01
  -2   4   5    2.40    1.82
   2  -4  -5    5.91    3.97
   2  -4  -4    0.44    3.31
   2  -4  -3   51.31   11.48
   2  -4  -2    0.95    3.41
  -2   4   2    1.55    4.10
   2  -4  -1    3.33    2.89
  -2   4   1    0.66    4.84
   2  -4   0   28.54    7.15
  -2   4   0   25.74    8.43
  -2   4   0   34.67   11.29
  -2   4  -1  150.87   21.68
  -2   4  -1  204.53   22.48
  -2   4  -2   48.48   11.87
  -2   4  -2   58.20   11.90
  -2   4  -2   42.87   11.26
  -2   4  -3  153.62   22.14
  -2   4  -3  141.74   20.46
  -2   4  -3  163.63   20.47
  -2   4  -4   56.90   13.63
  -2   4  -4   46.29   11.75
  -2   4  -5  201.11   24.58
  -2   4  -5  195.85   25.41
  -2   4  -6   52.31   13.71
  -2   4  -7    4.93    7.17
  -2   4  -8    9.87    3.25
  -2   4  -8    9.44    2.81
  -2   4  -8   12.75    5.19
  -2   4  -8    6.33    2.43
  -2   4  -9    0.60    2.61
  -2   4  -9    2.11    1.67
  -2   4  -9    1.34    2.09
  -2   4 -10  110.18   22.35
  -2   4 -10  150.05   16.58
  -2   4 -10  162.38   13.41
  -2   4 -10  161.20   12.95
  -2   4 -11   23.69   11.51
  -2   4 -11   50.13    7.10
  -2   4 -11   47.07    7.25
  -2   4 -11   50.51    9.84
  -2   4 -12   31.89    7.72
  -2   4 -12   36.57    6.38
  -2   4 -13   52.72    6.64
  -2   4 -13   61.21   10.39
  -2   4 -13   65.61    8.44
  -2   4 -14   -2.33    3.06
  -2   4 -14    7.37    2.73
  -2   4 -14    6.86    2.89
  -2   4 -14    4.77    3.19
  -2   4 -15    4.96    2.44
  -2   4 -15    6.93    2.58
  -2   4 -16   53.21    5.96
  -2   4 -16   47.02    6.15
  -2   4 -17    0.47    0.80
  -2   4 -17   -0.29    0.95
  -2   3  15    1.95    2.14
  -2   3  14   61.86    6.19
  -2   3  14   56.45    7.85
  -2   3  13    5.31    3.01
   2  -3 -13    7.41    2.87
  -2   3  13    5.91    2.46
  -2   3  12    8.45    2.74
  -2   3  12   11.15    4.04
   2  -3 -12    7.22    2.68
  -2   3  11    2.53    1.94
  -2   3  11   -0.20    1.82
  -2   3  10   26.58    5.58
  -2   3  10   20.74    4.58
  -2   3  10   28.36    5.51
  -2   3   9  127.06   11.33
   2  -3  -9  145.46   24.70
  -2   3   9  125.06   11.47
  -2   3   8    0.51    1.32
  -2   3   8   -0.78    1.76
  -2   3   7  550.53   21.56
  -2   3   7  572.01   21.53
  -2   3   6  492.75   44.64
  -2   3   5  425.55   38.93
  -2   3   4   85.03   16.56
  -2   3   4   83.86   12.68
  -2   3   3  491.71   37.91
  -2   3   3  466.27   29.40
  -2   3   2    5.85    5.31
  -2   3   2    2.17    2.72
  -2   3   1  125.70   18.39
  -2   3   1  118.10   14.73
  -2   3   1  124.80   17.07
  -2   3   1  138.27   15.88
  -2   3   0 1184.13   51.54
  -2   3   0 1530.41   63.60
  -2   3   0 1280.95   43.86
  -2   3   0 1455.64   62.69
  -2   3   0 1403.38   50.84
  -2   3  -1   57.32   12.72
  -2   3  -1   55.55   10.33
  -2   3  -1   61.11   13.29
  -2   3  -1   45.24   10.50
  -2   3  -1   55.59    8.63
  -2   3  -2 1061.44   54.23
  -2   3  -2  988.00   43.05
  -2   3  -2 1128.69   54.70
  -2   3  -3  775.28   46.72
  -2   3  -3  710.97   36.82
  -2   3  -3  810.54   47.12
  -2   3  -4    2.05    3.20
  -2   3  -4   -0.60    2.17
   2  -3   5  232.94   15.77
  -2   3  -5  281.99   23.40
  -2   3  -5  267.88   28.95
  -2   3  -6    8.57    4.32
   2  -3   6    8.42    4.41
  -2   3  -7   87.76   18.46
   2  -3   7  105.34   13.04
  -2   3  -8   10.50    8.54
   2  -3   8    9.51    3.61
  -2   3  -9    2.43    3.71
  -2   3  -9    1.83    1.83
  -2   3  -9    5.08    2.55
  -2   3 -10   11.16   10.45
  -2   3 -10   13.75    3.45
   2  -3  10   14.17    5.14
  -2   3 -11   -0.02   10.87
  -2   3 -11    8.57    5.04
  -2   3 -11    7.41    3.24
   2  -3  11    5.62    6.63
  -2   3 -12   -3.98    3.10
  -2   3 -12    0.79    1.63
  -2   3 -13    9.42    4.44
  -2   3 -13    8.02    3.15
  -2   3 -14    3.51    2.28
  -2   3 -14    2.38    2.00
  -2   3 -15   11.08    3.33
  -2   3 -15   11.85    4.31
  -2   3 -15   14.20    4.27
  -2   3 -16   34.82    4.93
  -2   3 -16   28.13    5.02
  -2   3 -17   17.76    3.09
  -2   3 -17   15.41    3.29
  -2   3 -18    2.42    1.21
  -2   2  16   23.89    3.59
  -2   2  15   76.11    7.13
  -2   2  15   66.02    8.33
  -2   2  14   23.74    4.46
   2  -2 -14   28.79    5.19
  -2   2  14   20.86    5.06
   2  -2 -13    3.32    2.37
  -2   2  13    2.19    2.35
  -2   2  13    4.75    2.88
  -2   2  12    5.60    2.75
  -2   2  12    2.33    2.79
  -2   2  11   35.86    6.22
  -2   2  11   38.22    6.26
  -2   2  11   42.37    7.00
  -2   2  10    8.52    3.76
  -2   2  10   13.16    4.16
  -2   2  10   21.46   14.70
  -2   2  10    9.89    3.54
  -2   2   9   30.19    5.13
  -2   2   9   32.62    5.72
  -2   2   9   17.31   13.24
  -2   2   9   29.01    4.91
  -2   2   8   62.39   18.49
  -2   2   7  140.18   23.82
  -2   2   6  489.50   41.39
  -2   2   6  417.09   28.35
  -2   2   5  100.52   12.87
  -2   2   5  107.01   18.10
  -2   2   5  119.85   13.10
  -2   2   4 1557.97   65.19
  -2   2   4 1323.00   53.76
  -2   2   4 1477.00   45.47
  -2   2   4 1415.97   45.10
  -2   2   3  252.55   19.51
  -2   2   3  282.71   26.99
  -2   2   3  235.84   23.15
  -2   2   3  267.37   17.51
  -2   2   2   91.95   11.99
  -2   2   2   98.78   15.53
  -2   2   2   83.30   13.98
  -2   2   1   47.19   10.59
  -2   2   1   45.77   10.65
  -2   2   1   36.35    7.81
  -2   2   1   52.92   10.88
  -2   2   0  255.32   24.09
  -2   2   0  241.20   19.97
  -2   2   0  243.68   19.35
  -2   2   0  265.95   24.48
  -2   2  -1  609.13   30.60
  -2   2  -1  666.26   39.50
  -2   2  -1  542.42   29.05
  -2   2  -1  673.27   38.53
  -2   2  -2 1292.29   54.82
  -2   2  -2 1203.07   41.97
  -2   2  -2 1264.00   44.40
  -2   2  -3 2947.04   83.30
  -2   2  -3 3021.91   68.72
  -2   2  -4  160.39   21.87
  -2   2  -4  125.29   17.05
  -2   2  -4  141.74   14.95
  -2   2  -5  117.63   19.09
  -2   2  -5  105.69   15.50
   2  -2   5  117.10   11.80
  -2   2  -5  123.34   13.81
  -2   2  -6  424.52   38.14
  -2   2  -6  467.39   32.53
  -2   2  -6  462.75   26.46
   2  -2   6  492.32   27.13
  -2   2  -7   -2.36    6.39
   2  -2   7    1.71    2.46
  -2   2  -7   -4.16    2.80
   2  -2   8   26.37    7.59
   2  -2   9   16.58    6.49
  -2   2 -10   20.78    4.32
   2  -2  10   16.77    7.29
   2  -2  11   34.84   10.79
  -2   2 -11   41.92    6.26
  -2   2 -12   65.55   21.12
  -2   2 -12   72.50    8.62
  -2   2 -13    0.20    1.81
  -2   2 -14  150.23   11.99
  -2   2 -14  148.42   12.76
  -2   2 -15   85.48   12.63
  -2   2 -15   84.12    8.49
  -2   2 -15   78.91    8.88
  -2   2 -16   45.78    8.25
  -2   2 -16   57.74    6.32
  -2   2 -16   51.23    6.70
  -2   2 -16   53.26    5.86
  -2   2 -17   -1.15    1.57
  -2   2 -17    2.76    1.30
  -2   2 -18    8.11    1.65
  -2   1  17   43.95    4.54
  -2   1  16   14.86    3.35
   2  -1 -16   17.47    3.52
  -2   1  15   -3.68    3.70
  -2   1  15    1.81    1.66
   2  -1 -15    1.34    1.76
  -2   1  14   29.21    5.47
  -2   1  14   31.13    5.77
   2  -1 -14   27.75    5.12
  -2   1  14   24.39    5.57
  -2   1  13   29.75    5.91
  -2   1  13   27.76    5.63
  -2   1  13   31.74    6.43
  -2   1  12   27.42    5.68
  -2   1  12   29.48    5.80
  -2   1  12   34.05    6.04
  -2   1  11   -1.72    1.95
  -2   1  11    1.00    1.63
  -2   1  11    3.17    2.49
  -2   1  10    3.32    2.19
  -2   1  10    3.83    5.99
  -2   1  10    0.85    2.17
  -2   1  10    4.00    2.27
  -2   1  10   11.72    9.32
  -2   1   9   10.26    6.83
  -2   1   9    0.53    3.88
  -2   1   8    7.24    5.09
  -2   1   8   10.85    7.34
  -2   1   7   95.61   19.82
  -2   1   7   97.58   15.94
  -2   1   6   85.21   13.48
  -2   1   6   91.52   17.16
  -2   1   6   60.42   10.06
  -2   1   6   81.77   10.03
  -2   1   5 1492.54   45.13
  -2   1   5 1572.63   52.84
  -2   1   5 1501.26   54.04
  -2   1   4  114.64   17.41
  -2   1   4  110.55   13.13
  -2   1   4   93.97   11.89
  -2   1   3  498.40   33.94
  -2   1   3  467.57   26.65
  -2   1   3  432.41   25.19
  -2   1   2  101.70   15.25
  -2   1   2   97.30   11.69
  -2   1   2   94.12   11.89
  -2   1   1  246.30   23.20
  -2   1   1  204.40   19.31
  -2   1   0  649.17   33.43
  -2   1   0  681.28   34.60
  -2   1  -1   26.96    7.18
  -2   1  -2  250.81   23.63
  -2   1  -2  225.82   19.79
  -2   1  -2  205.47   17.41
  -2   1  -3    0.77    5.78
  -2   1  -3    0.38    1.33
  -2   1  -3    1.79    1.47
  -2   1  -4   46.86    6.37
  -2   1  -4   39.86    7.66
  -2   1  -5  384.24   33.41
  -2   1  -5  387.03   17.83
  -2   1  -5  357.00   22.23
  -2   1  -6  414.89   23.34
  -2   1  -6  428.97   29.35
   2  -1   7  105.99   14.47
   2  -1   8    7.62    4.71
   2  -1   9   96.82   16.33
  -2   1 -10   69.29    7.78
   2  -1  10   99.73   17.58
  -2   1 -11   61.38    7.66
   2  -1  11   77.11   17.32
  -2   1 -12  145.43   11.84
   2  -1  12  117.84    9.59
  -2   1 -12  139.47   12.06
  -2   1 -13   56.11    7.43
   2  -1  13   39.34    5.37
  -2   1 -13   50.70    7.44
   2  -1  14   83.64    8.00
  -2   1 -14  102.20    9.60
  -2   1 -14   93.06    9.78
   2  -1  15   37.18    5.42
  -2   1 -15   37.99    6.06
  -2   1 -16   18.48    3.85
  -2   1 -17    3.40    1.31
  -2   1 -17   -0.84    2.18
  -2   1 -17    0.47    0.87
  -2   0  17    8.47    2.43
   2   0 -17    4.01    1.68
  -2   0  16    0.92    1.83
   2   0 -16    2.39    1.50
  -2   0  15    9.89    3.57
  -2   0  15    5.72    2.65
   2   0 -15   10.82    3.36
  -2   0  14   22.79    4.79
  -2   0  14   20.40    5.04
   2   0 -14   20.12    4.29
  -2   0  13    1.60    1.49
  -2   0  13    5.74    3.26
  -2   0  12  232.93   15.70
  -2   0  12  209.10   14.95
  -2   0  12  213.00   14.70
  -2   0  11   73.11    8.52
  -2   0  11   71.79    8.39
  -2   0  11   39.73   15.40
  -2   0  11   44.18   11.43
  -2   0  11   88.85    9.29
  -2   0  10   12.46    7.89
  -2   0  10    4.76    6.70
  -2   0  10    7.34    2.60
  -2   0   9   20.42    9.34
  -2   0   9   19.52    9.73
  -2   0   8  265.10   28.13
  -2   0   8  259.34   32.28
  -2   0   7  108.82   18.97
  -2   0   7  121.84   17.59
  -2   0   6   67.10   13.82
  -2   0   6   72.05   12.59
  -2   0   5 1595.26   64.12
  -2   0   5 1459.57   52.37
  -2   0   4    0.86    2.54
  -2   0   3  752.28   41.10
  -2   0   3  686.74   35.31
  -2   0   2  104.74   13.47
  -2   0   2  123.61   17.63
  -2   0   1  172.48   18.50
  -2   0   1  146.68   16.34
  -2   0   1  168.50   15.11
  -2   0   0 2299.37   56.24
  -2   0   0 2435.15   68.48
  -2   0   0 2271.55   56.85
  -2   0  -1  791.57   37.14
  -2   0  -1  813.83   40.52
  -2   0  -1  775.27   32.09
  -2   0  -2  557.37   34.27
  -2   0  -2  548.55   26.61
  -2   0  -2  590.24   34.49
  -2   0  -3  111.37   12.18
  -2   0  -4  101.79   11.81
  -2   0  -5   14.74    5.58
  -2   0  -6 1096.05   42.58
  -2   0  -6  902.44   35.21
  -2   0  -7   86.99   12.57
   2   0   8   19.75    7.44
   2   0   9   44.86   12.61
  -2   0 -10   59.98    7.38
   2   0  10   43.19    5.66
  -2   0 -10   59.78    7.35
   2   0  11   62.26    7.25
  -2   0 -11   67.43    7.93
  -2   0 -11   73.20    8.47
  -2   0 -12   -0.33    1.43
   2   0  12   -1.81    2.32
  -2   0 -12    0.75    1.80
   2   0  13   -0.71    2.15
  -2   0 -13    1.61    1.78
   2   0  14   38.03    5.61
  -2   0 -14   34.33    5.65
   2   0  15   21.48    4.10
  -2   0 -15   18.13    3.85
   2   0  16   -2.45    1.73
  -2   0 -16    1.86    1.70
  -2   0 -17    4.04    2.62
  -2   0 -17    9.87    2.00
  -2  -1  18   20.17    3.09
   2   1 -17    9.09    2.33
  -2  -1  17    9.39    2.56
  -2  -1  16   45.11    6.39
  -2  -1  16   45.20    5.67
   2   1 -16   41.64    5.31
   2   1 -15  173.82   11.58
  -2  -1  15  195.08   14.41
  -2  -1  15  191.87   12.80
  -2  -1  14    4.75    2.70
   2   1 -14    6.55    2.37
  -2  -1  14    5.76    2.49
  -2  -1  13   13.24    3.96
  -2  -1  13    8.19    3.23
  -2  -1  11    2.74    1.99
  -2  -1  11    4.96    7.02
   2   1 -11    2.94    2.67
  -2  -1  11    5.45    7.25
  -2  -1  10    0.37    2.05
  -2  -1  10    9.26    7.63
  -2  -1  10    1.48    5.92
   2   1 -10    2.48    1.73
  -2  -1   9  943.91   62.31
  -2  -1   9  987.69   59.11
  -2  -1   8  176.42   24.94
  -2  -1   8  169.53   22.52
  -2  -1   7    2.29    3.08
  -2  -1   7    2.29    3.11
  -2  -1   6   12.73    6.52
  -2  -1   6    8.39    4.08
  -2  -1   5   -3.52    5.36
  -2  -1   5   -0.71    2.24
  -2  -1   4   19.11    7.12
  -2  -1   4   20.87    6.94
  -2  -1   3   21.99    7.77
  -2  -1   3   13.98    6.54
  -2  -1   2   51.80   10.33
  -2  -1   2   63.71   11.20
  -2  -1   2   50.66   10.91
  -2  -1   1  152.63   17.09
  -2  -1   1  126.80   16.87
  -2  -1   1  152.26   11.22
  -2  -1   0   10.30    2.64
  -2  -1   0    9.05    4.50
  -2  -1   0   11.87    6.18
  -2  -1  -1  652.33   31.94
  -2  -1  -1  683.61   34.66
  -2  -1  -2   52.19    9.70
  -2  -1  -3   17.79    5.96
  -2  -1  -4  605.56   34.17
  -2  -1  -5 1741.22   60.45
  -2  -1  -6 3426.56   88.99
  -2  -1  -7 1121.42   53.80
  -2  -1  -8  150.02   20.92
  -2  -1  -9    6.37    2.66
   2   1   9    2.19    1.72
   2   1   9    5.86    5.98
  -2  -1  -9   -0.66    2.78
   2   1  10   12.44    3.41
   2   1  10   13.57    5.39
   2   1  11   43.79    6.14
   2   1  11   43.04    8.54
  -2  -1 -11   47.21    6.61
  -2  -1 -12   62.51    7.93
   2   1  12   51.93    6.86
   2   1  13    5.45    2.78
  -2  -1 -13    6.07    2.63
   2   1  14    1.25    1.62
   2   1  15   -0.46    1.45
   2   1  16    2.49    1.14
  -2  -1 -16    1.20    1.28
  -2  -1 -17    2.47    1.19
  -2  -2  18   -1.22    1.31
  -2  -2  17    7.72    2.66
  -2  -2  16    3.21    3.12
   2   2 -16   -2.02    1.78
  -2  -2  15   26.48    4.74
  -2  -2  15   23.92    5.38
   2   2 -15   24.01    4.26
  -2  -2  14   94.10    9.28
  -2  -2  14  100.42   10.68
   2   2 -14   87.83    8.00
  -2  -2  12 1068.95   32.66
   2   2 -12 1186.46   39.55
  -2  -2  11  408.94   19.67
   2   2 -11  438.11   23.77
  -2  -2  10  890.26   28.25
   2   2 -10  981.51   34.44
  -2  -2   9   20.37    7.91
  -2  -2   8   17.45    7.59
  -2  -2   8   10.21    5.00
  -2  -2   7  381.41   34.98
  -2  -2   7  366.78   33.95
  -2  -2   6  256.59   27.76
  -2  -2   6  232.75   26.54
  -2  -2   5    9.86    6.21
  -2  -2   5   31.10    9.55
  -2  -2   4  166.34   20.69
  -2  -2   4  143.65   20.14
  -2  -2   3   41.21    9.62
  -2  -2   3   43.23   10.91
  -2  -2   3   29.22   10.15
  -2  -2   2   97.75   15.80
  -2  -2   2   98.17   14.97
  -2  -2   2   86.23   16.34
  -2  -2   1    0.21    3.12
  -2  -2   1    4.69    5.44
  -2  -2   0   86.20   14.31
  -2  -2   0  120.59   17.84
  -2  -2  -1  356.54   22.18
  -2  -2  -1  475.20   32.18
  -2  -2  -2    1.35    2.33
  -2  -2  -4  127.54   17.75
  -2  -2  -5  167.69   21.04
  -2  -2  -6  780.36   47.91
  -2  -2  -7  147.96   22.00
  -2  -2  -8    1.62    3.37
   2   2   8    0.84    2.00
   2   2   8    1.43    2.38
  -2  -2  -9   64.93   15.50
   2   2   9   58.84    7.15
   2   2  10  231.86   14.62
   2   2  10  242.18   20.53
   2   2  11   11.44    3.83
   2   2  11    4.73    4.38
   2   2  12   70.82    8.00
   2   2  12   60.78   10.19
   2   2  13   38.20    5.62
  -2  -2 -13   37.19    5.55
  -2  -2 -14   18.31    3.31
   2   2  14   17.02    3.55
  -2  -2 -15    6.97    2.04
   2   2  15    5.71    1.90
  -2  -2 -16   12.60    1.90
  -2  -3  18   33.59    3.68
  -2  -3  17    0.89    1.43
  -2  -3  16   27.29    4.96
  -2  -3  15   36.11    6.17
  -2  -3  14   31.89    5.26
  -2  -3  13  174.98   13.04
   2   3 -13  183.08   15.01
  -2  -3  12  374.76   19.36
   2   3 -12  359.57   21.36
  -2  -3  11   13.98    3.87
   2   3 -11   13.53    3.50
  -2  -3  10  158.20   12.19
   2   3 -10  161.67   14.19
   2   3 -10  146.54   10.74
  -2  -3  10  141.18   26.44
   2   3  -9  201.02   15.66
   2   3  -9  196.92   11.87
  -2  -3   9  180.87   29.20
  -2  -3   8   50.17   14.68
  -2  -3   7   25.01   11.15
  -2  -3   7    5.33    4.75
  -2  -3   6    7.63    5.20
  -2  -3   6    4.60    4.68
  -2  -3   5   88.85   15.45
  -2  -3   5   47.80   13.42
  -2  -3   4   73.89   15.01
  -2  -3   4   64.26   16.01
  -2  -3   4   96.37   15.25
  -2  -3   3   17.22    6.93
  -2  -3   3   18.93    6.02
  -2  -3   3   23.21   10.52
  -2  -3   2  160.26   21.71
  -2  -3   2  188.97   20.62
  -2  -3   1  681.20   44.31
  -2  -3   1  766.88   42.24
  -2  -3   0  110.35   17.96
  -2  -3  -1  628.99   41.52
  -2  -3  -2   35.62    9.89
  -2  -3  -3   91.98   16.42
  -2  -3  -5   49.50   12.84
  -2  -3  -6  276.50   31.11
   2   3   6  247.64   14.98
   2   3   7    6.92    3.36
  -2  -3  -7   -0.16    4.99
  -2  -3  -8    1.70    7.05
   2   3   8    4.88    3.23
   2   3   8   13.81    6.49
   2   3   9   15.67    3.62
   2   3   9   19.08    5.61
   2   3  10    7.92    2.88
   2   3  10   13.21    5.32
   2   3  11   37.78    5.98
   2   3  11   37.91    8.15
   2   3  12    4.74    2.37
  -2  -3 -13  214.41   11.78
   2   3  13  236.53   12.41
  -2  -3 -14   39.47    4.25
  -2  -3 -14   22.39    2.87
  -2  -4  17   13.82    2.71
  -2  -4  16   90.41    8.16
  -2  -4  15   21.40    4.57
   2   4 -15   22.67    4.15
  -2  -4  13    0.66    2.68
   2   4 -13    0.76    1.48
  -2  -4  12  386.50   19.19
   2   4 -12  338.19   19.88
  -2  -4  11  138.12   11.67
   2   4 -11  122.39   12.20
   2   4 -10   79.29    8.19
   2   4 -10   90.42   10.65
   2   4  -9   72.52    7.67
   2   4  -9   74.95    9.74
  -2  -4   9   71.93   17.86
   2   4  -8    5.46    1.65
   2   4  -8    7.92    3.49
  -2  -4   8   15.39    9.79
   2   4  -7   10.18    2.80
   2   4  -7    8.35    3.04
  -2  -4   7    2.05    5.51
  -2  -4   6   20.64   11.31
  -2  -4   5  266.98   34.80
  -2  -4   4  286.29   31.87
  -2  -4   3   23.02    9.93
  -2  -4   2  294.99   32.23
  -2  -4   1  542.35   43.28
  -2  -4   0   49.88   13.05
  -2  -4  -1  359.76   35.24
  -2  -4  -2  119.85   20.75
  -2  -4  -3    2.09    2.41
   2   4   3    0.09    1.74
  -2  -4  -4    5.69    7.40
   2   4   4    5.98    2.91
  -2  -4  -5   10.65    5.34
   2   4   5   10.78    3.99
   2   4   5    4.35    3.07
   2   4   6   63.66    8.19
  -2  -4  -6   54.29   15.46
   2   4   6   46.07    8.92
   2   4   7    0.64    1.80
   2   4   7   -0.43    2.87
   2   4   8   -1.49    3.04
   2   4   9   48.13    7.17
   2   4   9   39.12    8.32
   2   4  10    3.95    2.32
  -2  -4 -12    2.07    1.67
   2   4  12    1.33    1.21
  -2  -4 -13   42.46    4.51
   2   4  13   28.28    4.09
  -2  -5  16    5.66    2.33
  -2  -5  15   -3.42    2.53
   2   5 -15   -0.21    0.98
   2   5 -13   13.81    3.78
   2   5 -12   -2.09    1.93
  -2  -5  11    1.87    2.06
   2   5 -11    2.87    1.71
   2   5 -10   10.69    3.39
   2   5  -9   95.73    8.98
   2   5  -9  104.47   10.99
   2   5  -8   -0.66    1.11
   2   5  -8    2.79    3.25
   2   5  -7   63.82    8.88
   2   5  -7   62.64    7.11
   2   5  -7   45.51   12.76
   2   5  -6   77.23    9.82
   2   5  -6   75.57    7.45
   2   5  -6   69.32   16.68
   2   5  -5   11.70    4.54
   2   5  -5   18.06    3.58
   2   5  -5   15.37    4.32
  -2  -5   4  289.34   34.28
   2   5  -4  289.51   14.35
   2   5  -4  304.93   34.54
   2   5  -4  282.35   18.49
  -2  -5   3   12.73    7.55
   2   5  -3   18.81    3.69
   2   5  -3   16.82    4.95
   2   5  -3   22.01    9.13
  -2  -5   2 1667.58   83.17
   2   5  -2 1627.34   32.04
   2   5  -2 1729.53   79.28
   2   5  -2 1584.25   43.84
  -2  -5   1  753.26   56.27
   2   5  -1  767.11   52.89
   2   5  -1  742.57   30.48
  -2  -5   0   17.09    8.83
   2   5   0    9.84    7.38
   2   5   0   16.98    4.86
  -2  -5  -1  122.43   23.98
   2   5   1  137.64   14.22
   2   5   1  107.70   21.79
  -2  -5  -2  167.32   27.93
   2   5   2  129.57   24.56
   2   5   2  159.77   15.51
  -2  -5  -3   -9.36    6.49
   2   5   3    3.36    5.70
   2   5   3    1.59    2.08
   2   5   4   -3.23    3.01
   2   5   7   28.50    6.46
   2   5  10   71.48    7.66
   2   5  11   40.19    5.02
  -2  -5 -11   42.63    4.58
  -2  -5 -12    0.82    1.02
   2   5  12    3.23    1.31
   2   6 -15    5.06    1.46
  -2  -6  15    5.02    1.68
   2   6 -14   37.65    4.53
   2   6 -13    2.10    1.76
   2   6 -13    2.20    1.07
   2   6 -12   34.86    5.09
   2   6 -11    2.18    1.16
   2   6 -10   -1.44    1.96
   2   6  -9  162.92   12.95
   2   6  -8   -0.41    1.04
   2   6  -8   -0.64    1.95
   2   6  -7   61.67    8.22
   2   6  -7   68.51    7.98
   2   6  -7   53.26    6.49
   2   6  -6   99.93   10.80
   2   6  -6   92.35    8.33
   2   6  -5  110.26    8.89
   2   6  -5  108.34   11.41
   2   6  -4   54.68    6.07
   2   6  -4   50.00    7.92
   2   6  -3   61.51    8.84
   2   6  -2  203.52   16.04
   2   6  -1   45.93    7.62
   2   6   0  795.56   32.47
   2   6   1  538.74   26.85
   2   6   2   11.94    3.53
   2   6   2   12.13    4.23
   2   6   3  121.02    9.67
   2   6   3  140.30   13.59
   2   6   4   16.82    4.97
   2   6   5    1.02    1.60
   2   6   6    2.21    2.33
   2   6   7    8.06    2.97
   2   6   8   47.33    5.99
  -2  -6  -8   32.88    4.25
  -2  -6  -9   -0.90    1.04
   2   6   9   -0.60    1.21
  -2  -6 -10   21.96    2.59
   2   6  10   25.08    3.21
   2   7 -13    1.22    0.84
   2   7 -12    9.34    2.36
   2   7 -12    9.67    2.12
   2   7 -11   -1.45    1.10
   2   7 -10   22.29    3.81
   2   7  -9   16.33    3.01
   2   7  -9    9.23    2.91
   2   7  -8   12.49    2.88
   2   7  -8    8.80    2.75
   2   7  -7   45.69    6.12
   2   7  -7   38.45    6.03
   2   7  -6    4.22    1.91
   2   7  -6    3.06    2.34
   2   7  -6    4.65    1.94
   2   7  -5   59.13    7.17
   2   7  -5   45.43    7.12
   2   7  -4  106.80    9.55
   2   7  -4  104.79   10.48
   2   7  -3   32.45    5.27
   2   7  -3   32.84    6.00
   2   7  -2    7.80    2.52
   2   7  -2   10.29    3.56
   2   7  -1   23.76    4.65
   2   7  -1   21.92    4.86
   2   7   0   33.62    5.18
   2   7   0   41.45    6.68
   2   7   1  226.20   12.71
   2   7   1  239.20   15.57
   2   7   2   86.54    7.51
   2   7   2   90.56    9.42
   2   7   3  735.98   25.88
   2   7   3  761.50   20.32
   2   7   4   21.70    4.18
   2   7   5   29.97    4.54
   2   7   6  165.39    9.91
   2   7   7    0.93    1.17
   2   8 -10    0.59    0.70
   2   8  -9   -0.49    1.01
   2   8  -8    3.32    1.55
   2   8  -7   61.51    5.16
   2   8  -7   78.04    6.07
   2   8  -6   30.85    4.01
   2   8  -6   42.87    4.82
   2   8  -5    0.87    1.32
   2   8  -5    0.47    1.01
   2   8  -5   -0.59    0.95
   2   8  -4   24.21    3.75
   2   8  -4   18.60    3.44
   2   8  -3   29.89    3.67
   2   8  -3   27.89    4.13
   2   8  -3   34.91    4.39
   2   8  -2   41.58    5.12
   2   8  -2   41.01    4.81
   2   8  -2   45.69    4.82
   2   8  -1    0.27    0.90
   2   8  -1   -0.41    1.20
   2   8   0    2.15    1.12
   2   8   0    3.40    1.51
   2   8   1   54.41    5.23
   2   8   2   82.40    6.08
   2   8   3   84.63    5.49
  -3   9  -1    1.87    1.12
  -3   9  -2   41.53    4.05
  -3   9  -2   33.00    3.36
  -3   9  -3    4.64    2.06
  -3   9  -4    2.83    1.88
  -3   9  -5    6.22    2.63
  -3   8   5    6.60    1.61
  -3   8   4    8.78    2.12
  -3   8   3   14.70    2.36
  -3   8   3   16.18    2.96
  -3   8   2    6.10    2.22
  -3   8   2    2.92    1.32
  -3   8   2    6.27    2.25
  -3   8   1   48.15    5.92
  -3   8   1   47.51    4.96
  -3   8   1   38.88    5.16
  -3   8   0  219.02   12.94
  -3   8   0  239.31   11.61
  -3   8   0  224.68   12.81
  -3   8  -1   16.22    4.32
  -3   8  -1   17.32    3.30
  -3   8  -1   16.64    3.60
  -3   8  -2  164.96   11.99
  -3   8  -2  165.72   10.38
  -3   8  -2  157.69    9.79
  -3   8  -2  159.64   10.82
  -3   8  -3    4.29    3.44
  -3   8  -3    8.18    2.75
  -3   8  -3    2.53    1.09
  -3   8  -4  139.00   11.28
  -3   8  -4  139.76    9.86
  -3   8  -4  138.84    9.96
  -3   8  -5   98.17    9.23
  -3   8  -5   94.83    8.28
  -3   8  -5   93.22    8.17
  -3   8  -6   67.03    7.44
  -3   8  -6   65.83    6.88
  -3   8  -7   -0.14    1.18
  -3   8  -8    1.05    1.65
  -3   8  -8    0.23    1.10
  -3   7   8    0.41    0.79
  -3   7   7   -1.44    0.99
  -3   7   7   -0.68    0.98
  -3   7   6   10.85    2.55
  -3   7   6    7.22    1.69
  -3   7   6    5.83    2.00
  -3   7   5    1.90    1.18
  -3   7   5    1.97    1.18
  -3   7   5    0.31    1.61
  -3   7   4   25.24    4.41
  -3   7   4   18.35    3.59
  -3   7   4   16.02    3.87
  -3   7   3   65.49    7.39
  -3   7   3   58.90    7.46
  -3   7   3   67.65    7.47
  -3   7   3   54.72    7.49
  -3   7   2   19.53    4.51
  -3   7   2   20.42    5.19
  -3   7   2   17.10    4.27
  -3   7   2   17.73    4.64
  -3   7   2   20.98    4.45
  -3   7   1   -1.08    2.27
  -3   7   1   -0.87    2.24
  -3   7   1   -0.45    2.02
  -3   7   1   -1.23    2.42
  -3   7   1   -0.42    2.36
  -3   7   0  131.57   11.41
  -3   7   0  115.34   10.77
  -3   7   0  113.15   11.45
  -3   7   0  111.38   10.27
  -3   7   0  135.57   11.47
  -3   7   0  115.91   11.54
  -3   7  -1   89.42   10.08
  -3   7  -1  104.48   10.30
  -3   7  -1   93.14   10.00
  -3   7  -1   89.23    9.38
  -3   7  -1   94.22    9.08
  -3   7  -1  109.64   10.37
  -3   7  -1   86.24    9.92
  -3   7  -2   54.01    8.22
  -3   7  -2   58.93    8.43
  -3   7  -2   56.21    7.78
  -3   7  -2   56.60    7.43
  -3   7  -2   61.22    7.80
  -3   7  -2   59.99    8.20
  -3   7  -3  302.84   23.00
  -3   7  -3  247.26   17.34
  -3   7  -3  264.87   16.53
  -3   7  -3  244.48   15.30
  -3   7  -3  286.09   16.73
  -3   7  -3  265.46   16.63
  -3   7  -4    6.51    2.97
  -3   7  -4    1.83    2.75
  -3   7  -4    2.45    1.74
  -3   7  -4    2.30    1.69
  -3   7  -4    1.97    1.87
  -3   7  -5  266.49   20.36
  -3   7  -5  240.62   16.84
  -3   7  -5  236.05   15.29
  -3   7  -5  246.63   15.69
  -3   7  -5  246.13   14.80
  -3   7  -5  231.50   14.68
  -3   7  -6   29.17    5.33
  -3   7  -6   41.30    8.16
  -3   7  -6   33.38    5.64
  -3   7  -6   29.39    5.57
  -3   7  -6   37.33    6.11
  -3   7  -6   31.36    5.55
  -3   7  -7   45.30    6.20
  -3   7  -7   52.21    8.48
  -3   7  -7   50.67    7.25
  -3   7  -7   57.65    7.49
  -3   7  -8   -1.25    2.45
  -3   7  -8   -1.50    3.56
  -3   7  -8    1.24    1.52
  -3   7  -9    4.07    2.68
  -3   7  -9   -0.78    1.90
  -3   7  -9    4.10    2.91
  -3   7  -9    2.21    2.42
  -3   7 -10   75.42    7.53
  -3   7 -10   59.02    7.60
  -3   7 -10   61.98    6.15
  -3   7 -11   -1.56    1.84
  -3   7 -11    0.34    1.24
  -3   7 -12  108.32    7.84
  -3   7 -12   77.45    5.98
  -3   7 -13    4.86    1.66
  -3   7 -13   -0.13    0.67
  -3   6  10   -0.84    1.33
  -3   6  10   -0.40    1.81
  -3   6   9    1.45    2.05
  -3   6   8   12.93    2.70
  -3   6   8    7.83    2.25
  -3   6   7   42.99    5.57
  -3   6   7   29.67    5.60
  -3   6   6   -1.77    2.11
  -3   6   6   -2.78    2.27
  -3   6   5   -0.92    2.11
  -3   6   5    7.00    2.55
  -3   6   4   29.88    5.41
  -3   6   4   36.28    5.07
  -3   6   4   30.40    5.20
  -3   6   3    3.84    2.63
  -3   6   3    3.46    2.31
  -3   6   3    4.38    2.16
  -3   6   3    2.78    1.85
  -3   6   3    3.20    1.78
  -3   6   2   90.73    9.64
  -3   6   2   70.56    8.48
  -3   6   2   79.32    9.81
  -3   6   2   80.43    8.08
  -3   6   2   73.78    8.46
  -3   6   2   85.71    9.89
  -3   6   2   73.71   10.00
  -3   6   1   11.69    3.72
  -3   6   1    7.59    2.90
  -3   6   1    5.77    2.53
  -3   6   1    8.01    2.92
  -3   6   1    6.45    2.63
  -3   6   1    4.31    2.09
  -3   6   1    7.82    3.45
  -3   6   0  210.66   14.96
  -3   6   0  207.79   20.50
  -3   6   0  175.16   13.69
  -3   6   0  188.34   15.27
  -3   6   0  198.78   14.14
  -3   6   0  229.54   16.57
  -3   6   0  190.89   15.78
  -3   6   0  203.31   13.35
  -3   6  -1    0.19    2.08
  -3   6  -1    0.36    1.96
  -3   6  -1   -3.03    3.69
  -3   6  -1   -0.19    1.54
  -3   6  -1   -1.39    2.24
  -3   6  -1    1.16    2.46
  -3   6  -1    1.94    1.80
  -3   6  -1    0.59    1.35
  -3   6  -1   -0.17    1.68
  -3   6  -2  179.23   13.77
  -3   6  -2  220.46   20.46
  -3   6  -2  158.13   14.06
  -3   6  -2  165.90   13.57
  -3   6  -2  162.24   12.43
  -3   6  -2  186.82   13.88
  -3   6  -2  177.63   14.38
  -3   6  -2  164.17   13.99
  -3   6  -2  182.69   12.86
  -3   6  -3    4.80    2.60
  -3   6  -3    5.47    3.90
  -3   6  -3    3.34    2.41
  -3   6  -3    4.89    3.42
  -3   6  -3    1.99    1.80
  -3   6  -3    3.91    1.87
  -3   6  -3   -0.74    1.38
  -3   6  -3    4.19    2.27
  -3   6  -4  168.10   13.17
  -3   6  -4  157.03   13.41
  -3   6  -4  215.12   19.64
  -3   6  -4  176.01   14.65
  -3   6  -4  202.23   13.44
  -3   6  -4  190.53   13.88
  -3   6  -4  200.23   14.45
  -3   6  -4  208.11   14.62
  -3   6  -5   87.69    9.82
  -3   6  -5  113.39   14.15
  -3   6  -5   95.93   10.91
  -3   6  -5   99.68    9.29
  -3   6  -5   96.52   10.04
  -3   6  -5  110.38   10.87
  -3   6  -5  106.33   10.24
  -3   6  -5  100.25    9.90
  -3   6  -6    4.51    3.72
  -3   6  -6    0.67    1.43
  -3   6  -6   -0.89    3.87
  -3   6  -6   -2.31    2.80
  -3   6  -6    3.66    2.69
  -3   6  -6   -1.44    2.80
  -3   6  -6   -0.24    2.83
  -3   6  -7  101.79   10.50
  -3   6  -7  105.89   13.41
  -3   6  -7   97.48   10.70
  -3   6  -7  133.25   11.48
  -3   6  -7  106.63   10.88
  -3   6  -7   99.02    9.42
  -3   6  -8  252.33   15.82
  -3   6  -8  246.46   20.15
  -3   6  -8  219.26   15.15
  -3   6  -8  226.61   14.63
  -3   6  -8  223.00   14.04
  -3   6  -8  264.96   16.88
  -3   6  -9   62.75    8.18
  -3   6  -9   48.27    9.03
  -3   6  -9   47.67    6.75
  -3   6  -9   57.72    7.90
  -3   6 -10   27.51    5.28
  -3   6 -10   23.27    5.70
  -3   6 -10   23.32    5.03
  -3   6 -11   61.12    7.35
  -3   6 -11   44.65    7.54
  -3   6 -11   51.46    6.91
  -3   6 -12  155.40   13.03
  -3   6 -12  167.32   11.55
  -3   6 -13    1.95    1.60
  -3   6 -13   -0.27    2.23
  -3   6 -13    2.40    1.68
  -3   6 -14   15.95    2.96
  -3   6 -14   17.16    3.12
  -3   6 -15   11.10    2.30
  -3   5  12  126.48    9.38
  -3   5  11    1.94    1.79
  -3   5  10  334.52   18.12
  -3   5   9   18.56    4.67
  -3   5   8   35.29    6.30
  -3   5   7   11.31    3.43
  -3   5   7    8.13    3.61
  -3   5   6  313.61   17.21
  -3   5   6  291.19   17.69
  -3   5   5   19.27    4.16
  -3   5   5   22.30    4.08
  -3   5   5   17.13    4.38
  -3   5   4   74.96    8.51
  -3   5   4   72.45    7.45
  -3   5   4   73.25    7.79
  -3   5   4   69.46    7.93
  -3   5   3   59.22    7.46
  -3   5   3   54.94    6.98
  -3   5   3   56.67    6.79
  -3   5   3   46.32    7.19
  -3   5   2    3.27    1.96
  -3   5   2    7.19    2.99
  -3   5   2    0.46    2.03
  -3   5   2    1.71    1.24
  -3   5   2    3.61    2.41
  -3   5   1   43.13    6.14
  -3   5   1   41.76    5.94
  -3   5   1   47.82    9.44
  -3   5   1   41.99    6.28
  -3   5   1   47.62    6.49
  -3   5   1   35.98    6.21
  -3   5   0    3.60    1.98
  -3   5   0    7.30    3.05
  -3   5   0    3.83    1.96
  -3   5   0    8.95    5.01
  -3   5   0    1.60    1.67
  -3   5   0   -0.57    3.41
  -3   5   0    5.83    3.03
  -3   5  -1    3.16    1.83
  -3   5  -1    3.20    1.99
  -3   5  -1    5.76    2.51
  -3   5  -1   -1.27    4.66
  -3   5  -1   -1.19    2.55
  -3   5  -1    2.58    1.93
  -3   5  -1   -1.37    2.85
  -3   5  -2   83.80   10.01
  -3   5  -2   93.44    9.15
  -3   5  -2   93.95   12.95
  -3   5  -2   88.10    9.13
  -3   5  -2   90.88    9.81
  -3   5  -2  112.22    9.61
  -3   5  -2   84.58    8.26
  -3   5  -2   98.79   10.26
  -3   5  -2   96.53   10.02
  -3   5  -2  120.16   10.34
  -3   5  -3   21.45    5.29
  -3   5  -3   34.28    5.24
  -3   5  -3   31.36    7.46
  -3   5  -3   27.80    5.42
  -3   5  -3   31.75    6.45
  -3   5  -3   27.85    5.50
  -3   5  -3   26.19    4.88
  -3   5  -3   36.76    6.17
  -3   5  -3   35.77    5.58
  -3   5  -3   36.66    6.02
  -3   5  -4   11.17   10.52
  -3   5  -4    4.49    3.08
  -3   5  -4   17.75    4.18
  -3   5  -4   15.79    3.65
  -3   5  -4   12.86    3.92
  -3   5  -4    9.36    2.92
  -3   5  -4   13.59    3.92
  -3   5  -4   10.71    2.96
  -3   5  -4    9.01    3.65
  -3   5  -5   19.28    6.20
  -3   5  -5    7.78    7.85
  -3   5  -5    9.50    3.83
  -3   5  -5   19.30    3.87
  -3   5  -5   14.62    4.34
  -3   5  -5   13.04    3.31
  -3   5  -5   13.14    3.91
  -3   5  -5   12.98    3.60
  -3   5  -5   15.08    3.82
  -3   5  -5   16.53    3.89
  -3   5  -6   17.00    8.35
  -3   5  -6   19.84    5.17
  -3   5  -6   21.89    4.49
  -3   5  -6   27.38    5.89
  -3   5  -6   18.29    5.65
  -3   5  -6   16.81    3.81
  -3   5  -6   17.31    3.70
  -3   5  -6   16.93    4.16
  -3   5  -6   19.97    4.55
  -3   5  -7    4.06    3.49
  -3   5  -7    0.59    2.03
  -3   5  -7    0.85    3.30
  -3   5  -7    1.87    2.15
  -3   5  -7    2.25    2.86
  -3   5  -7    2.04    1.64
  -3   5  -7    0.92    2.17
  -3   5  -8   -3.02    2.43
  -3   5  -8   -5.61    4.44
  -3   5  -8   -1.36    2.42
  -3   5  -8   -2.10    2.17
  -3   5  -9  171.29   13.21
  -3   5  -9  156.21   16.83
  -3   5  -9  144.45   12.59
  -3   5  -9  149.78   12.81
  -3   5 -10  122.34   11.14
  -3   5 -10  110.34   14.08
  -3   5 -10  102.65   10.45
  -3   5 -11  537.68   29.99
  -3   5 -11  534.13   23.04
  -3   5 -11  582.84   24.73
  -3   5 -12  169.19   15.96
  -3   5 -12  192.29   13.76
  -3   5 -12  168.66   12.55
  -3   5 -13  356.25   15.53
  -3   5 -13  271.10   18.57
  -3   5 -13  330.82   17.13
  -3   5 -13  286.72   15.53
  -3   5 -14   21.95    3.45
  -3   5 -14   22.43    5.25
  -3   5 -14   21.01    4.21
  -3   5 -14   25.68    4.32
  -3   5 -15   59.55    5.99
  -3   5 -15   49.95    5.12
  -3   5 -16    1.75    0.75
  -3   4  14    9.77    2.68
  -3   4  13   36.88    5.65
   3  -4 -12   18.49    3.33
  -3   4  12    9.77    3.17
   3  -4 -11   11.82    2.72
  -3   4  11    8.63    3.33
  -3   4  10   60.62    8.32
  -3   4   9   40.37    7.02
  -3   4   8   -0.75    2.26
  -3   4   7 1024.59   32.72
  -3   4   6 1274.98   34.84
  -3   4   5  289.05   15.62
  -3   4   4   62.06    7.35
  -3   4   4   99.88    8.83
  -3   4   3  169.55   17.78
  -3   4   3  202.11   25.26
  -3   4   2  180.30   24.03
  -3   4   1    8.41    4.48
  -3   4   0   42.45   11.50
  -3   4  -1    2.69    1.67
  -3   4  -2   36.72   12.15
  -3   4  -2   31.44    9.60
  -3   4  -3   17.48    8.24
  -3   4  -3    8.00    4.52
  -3   4  -4   -1.83    4.28
  -3   4  -4    4.14    5.01
  -3   4  -5    6.95    5.94
  -3   4  -5    5.87    3.68
  -3   4  -5    4.75    2.46
  -3   4  -6   32.42   12.42
  -3   4  -6   50.91    6.94
  -3   4  -6   54.20   10.22
  -3   4  -6   47.16    6.69
  -3   4  -6   33.72    5.37
  -3   4  -6   49.42    6.68
  -3   4  -6   45.49    6.08
  -3   4  -6   53.01    6.72
  -3   4  -6   53.99    6.37
  -3   4  -6   75.28   15.80
  -3   4  -7   22.97    9.76
  -3   4  -7   37.87    6.06
  -3   4  -7   43.39    9.48
  -3   4  -7   37.12    6.23
  -3   4  -7   39.71    5.91
  -3   4  -7   35.14    5.83
  -3   4  -7   35.11    5.29
  -3   4  -8  121.65   10.70
  -3   4  -8   98.21   13.14
  -3   4  -8  106.56   10.48
  -3   4  -8  100.51   10.37
  -3   4  -8  121.61   10.37
  -3   4  -8  112.43   10.46
  -3   4  -9   68.19    7.88
  -3   4  -9   53.38   10.31
  -3   4  -9   57.33    7.92
  -3   4  -9   51.09    7.54
  -3   4 -10   79.12    8.53
  -3   4 -10   55.29    9.97
  -3   4 -10   65.57    8.61
  -3   4 -10   59.35    8.61
  -3   4 -11   93.14    9.27
  -3   4 -11   80.45   12.24
  -3   4 -11   85.90    9.71
  -3   4 -11   80.17   10.07
  -3   4 -12   50.88    6.23
  -3   4 -12   43.28    8.60
  -3   4 -12   45.17    6.82
  -3   4 -12   46.83    7.41
  -3   4 -13   35.92    7.67
  -3   4 -13   49.70    6.98
  -3   4 -14   70.45    9.93
  -3   4 -14   83.36    8.39
  -3   4 -14   79.19    8.77
  -3   4 -15    9.91    2.57
  -3   4 -15   14.46    4.37
  -3   4 -15    9.82    3.03
  -3   4 -16   12.96    2.62
  -3   4 -16   10.97    2.45
  -3   3  15   -0.51    1.44
   3  -3 -14    5.56    1.95
  -3   3  14    2.98    2.07
   3  -3 -13   -3.04    2.39
  -3   3  13   -2.28    2.31
  -3   3  12    1.14    2.58
  -3   3  11   17.49    4.59
  -3   3  11   12.54    4.45
  -3   3  10    3.30    2.63
  -3   3  10    3.80    2.21
  -3   3   9   96.56    9.92
  -3   3   9  120.32   11.26
  -3   3   8   44.76    6.71
  -3   3   8   33.69   17.34
  -3   3   8   48.69    6.85
  -3   3   7   68.16    7.91
  -3   3   7   84.42    8.65
  -3   3   6   82.68    8.28
  -3   3   6   82.95   24.85
  -3   3   6   91.53    8.57
  -3   3   5  252.68   36.33
  -3   3   5  293.30   27.61
  -3   3   4   48.28   15.42
  -3   3   4   59.38   12.43
  -3   3   3   31.47   10.88
  -3   3   3   25.96   10.52
  -3   3   3   23.05    7.73
  -3   3   2  189.07   24.71
  -3   3   2  221.58   29.24
  -3   3   2  239.61   24.78
  -3   3   1  119.95   18.66
  -3   3   1  126.16   22.18
  -3   3   1  142.22   19.12
  -3   3   0  923.30   49.04
  -3   3   0 1024.77   51.53
  -3   3   0 1017.81   62.63
  -3   3   0 1093.62   64.50
  -3   3  -1   31.40   12.22
  -3   3  -1   24.91    7.64
  -3   3  -1   30.94   10.73
  -3   3  -1   35.91   10.12
  -3   3  -2  868.88   43.77
  -3   3  -2  896.89   59.59
  -3   3  -2  868.37   47.84
  -3   3  -2  969.10   60.12
  -3   3  -3  104.71   20.14
  -3   3  -3   93.95   16.02
  -3   3  -3   80.19   17.82
  -3   3  -4  237.86   30.68
  -3   3  -4  250.19   25.91
  -3   3  -4  216.31   28.60
  -3   3  -5  426.13   41.43
  -3   3  -5  397.05   32.60
  -3   3  -5  322.04   35.81
  -3   3  -6   94.45   19.41
  -3   3  -6   75.22   13.97
  -3   3  -7   43.79   14.84
  -3   3  -7   41.39    8.30
  -3   3  -7   76.20   14.44
  -3   3  -8   -0.78    7.50
  -3   3  -8   13.28    5.61
  -3   3  -8   10.61    3.42
  -3   3  -8   13.68    4.07
  -3   3  -9  111.98   26.07
  -3   3  -9  117.07   15.84
  -3   3  -9  105.68   10.27
  -3   3  -9  117.32   11.87
  -3   3 -10   64.97   19.50
  -3   3 -10   97.43   14.27
  -3   3 -10  101.13   10.15
  -3   3 -10  110.58   11.57
  -3   3 -11   65.08   12.06
  -3   3 -11   52.26    7.51
  -3   3 -11   51.68    8.25
  -3   3 -11   55.04    6.45
  -3   3 -12   50.26    6.15
  -3   3 -12   43.44    9.75
  -3   3 -12   54.54    7.62
  -3   3 -12   53.17    8.32
  -3   3 -13   25.89    4.37
  -3   3 -13   26.83    7.70
  -3   3 -13   27.44    5.31
  -3   3 -14    0.18    1.18
  -3   3 -14    4.17    1.70
  -3   3 -14   -1.01    2.75
  -3   3 -14    0.54    2.40
  -3   3 -15   18.36    5.63
  -3   3 -15   17.04    3.67
  -3   3 -15   14.33    3.47
  -3   3 -16   -1.67    2.16
  -3   3 -16    0.59    1.14
  -3   3 -17    0.79    0.80
   3  -2 -16   10.75    2.28
   3  -2 -15    4.69    2.07
  -3   2  15    1.50    1.44
   3  -2 -14   21.63    4.26
  -3   2  14   12.63    3.82
  -3   2  13  168.48   12.73
  -3   2  13  149.03   12.98
  -3   2  12   11.88    3.81
  -3   2  12    9.27    3.88
  -3   2  11   78.63    9.31
  -3   2  11   81.86    9.38
  -3   2  10   27.03    5.34
  -3   2  10   18.78    4.90
  -3   2   9    0.38    2.08
  -3   2   9    0.26    1.46
  -3   2   9   -1.77    6.74
  -3   2   8   53.92    6.93
  -3   2   8   76.21   21.80
  -3   2   8   52.80    6.89
  -3   2   7   91.87    8.68
  -3   2   7  120.36   26.55
  -3   2   7   96.18    8.66
  -3   2   6   -2.41   10.91
  -3   2   5   43.33   12.23
  -3   2   5   45.19   14.92
  -3   2   5   36.87    9.95
  -3   2   4   -1.22    4.85
  -3   2   4   -0.03    2.06
  -3   2   3    1.73    4.42
  -3   2   3   -2.73    2.98
  -3   2   3    5.84    6.46
  -3   2   2   66.02   14.86
  -3   2   2   53.81   14.01
  -3   2   2   66.82   12.66
  -3   2   1   -4.12    5.06
  -3   2   1    0.94    2.93
  -3   2   1   -1.41    2.90
  -3   2   0   86.22   15.23
  -3   2   0   90.53   14.64
  -3   2   0  102.92   17.86
  -3   2  -1    8.25    4.69
  -3   2  -1    6.70    7.82
  -3   2  -1    2.52    3.16
  -3   2  -2    0.51    4.77
  -3   2  -2    0.76    2.62
  -3   2  -2    5.28    4.15
  -3   2  -3  200.62   22.12
  -3   2  -3  197.72   26.60
  -3   2  -3  224.92   28.01
  -3   2  -4 1690.18   78.27
  -3   2  -4 1736.32   65.00
  -3   2  -4 1825.18   81.24
  -3   2  -5   23.02    9.66
  -3   2  -5   35.87   11.85
  -3   2  -5   25.81    8.27
  -3   2  -6  117.56   20.54
   3  -2   6  152.53   17.28
  -3   2  -6  150.77   18.80
  -3   2  -7    0.17    9.61
  -3   2  -7   -1.88    4.71
   3  -2   7    9.29    5.78
  -3   2  -8   22.00    4.87
  -3   2  -8   10.32    7.10
  -3   2  -8   15.33    3.63
  -3   2  -8   15.14    3.29
   3  -2   8   14.29    7.35
  -3   2  -9   -8.31   11.90
  -3   2  -9   -0.58    1.82
  -3   2  -9    3.03    2.06
   3  -2   9   -1.42    4.45
  -3   2  -9    0.89    1.76
  -3   2 -10   17.10   11.31
  -3   2 -10   15.57    4.07
  -3   2 -10   12.07    3.77
   3  -2  10    5.31    6.59
  -3   2 -10   10.04    3.75
  -3   2 -11   25.32    4.89
  -3   2 -11   18.97    4.21
  -3   2 -11   22.97    5.60
  -3   2 -12  111.09   10.63
  -3   2 -12  126.17   10.95
  -3   2 -12  110.49   11.60
  -3   2 -13    1.12    2.20
  -3   2 -13   -2.83    3.36
  -3   2 -14   19.52    4.15
  -3   2 -14   20.88    6.14
  -3   2 -14   25.50    4.59
  -3   2 -14   22.51    4.97
  -3   2 -15   43.45    5.18
  -3   2 -15   43.82    8.22
  -3   2 -15   39.88    5.84
  -3   2 -16    3.07    1.26
  -3   2 -16   -1.88    3.01
  -3   2 -16    0.99    1.58
  -3   2 -17   39.11    4.05
   3  -1 -16   -1.51    1.91
  -3   1  15  155.72    9.47
  -3   1  15  160.59   11.31
  -3   1  14   31.55    5.64
  -3   1  14   23.44    4.41
  -3   1  14   28.44    5.33
  -3   1  13    5.26    3.81
  -3   1  13    2.07    1.99
  -3   1  13    0.95    1.56
  -3   1  12   41.73    6.96
  -3   1  12   33.12    5.48
  -3   1  12   41.75    6.69
  -3   1  11   90.07   10.06
  -3   1  11   81.27    8.53
  -3   1  11   98.67   10.01
  -3   1  10   33.79    5.70
  -3   1  10   31.63    6.09
  -3   1   9   -1.56    1.98
  -3   1   9    2.01    2.18
  -3   1   9    6.51    7.28
  -3   1   8   35.64    5.86
  -3   1   8   35.74   15.66
  -3   1   8   38.61    5.35
  -3   1   7   18.06   11.01
  -3   1   7   14.07    6.91
  -3   1   6  137.80   20.74
  -3   1   6  190.14   31.08
  -3   1   6  153.10   18.91
  -3   1   6  101.65   19.10
  -3   1   5  225.24   32.90
  -3   1   5  203.21   24.86
  -3   1   5  160.28   19.46
  -3   1   4  243.17   25.60
  -3   1   4  216.87   22.90
  -3   1   3  379.62   36.19
  -3   1   3  326.42   29.21
  -3   1   3  305.65   26.62
  -3   1   2  295.25   30.03
  -3   1   2  266.27   24.61
  -3   1   1  770.77   46.34
  -3   1   1  829.36   46.53
  -3   1   0  171.59   21.64
  -3   1   0  164.85   21.20
  -3   1  -1  118.10   18.33
  -3   1  -1  108.75   17.40
  -3   1  -2  230.05   25.21
  -3   1  -2  189.22   21.37
  -3   1  -2  230.89   25.92
  -3   1  -3   -2.80    4.71
  -3   1  -3    1.04    5.06
  -3   1  -3    0.34    3.10
  -3   1  -4   59.35   15.15
  -3   1  -4   47.66   10.95
  -3   1  -5   -2.51    7.75
  -3   1  -5   -1.85    3.90
  -3   1  -6    2.75    5.78
  -3   1  -6    4.71    4.49
  -3   1  -7  264.53   36.40
  -3   1  -8   26.20   11.70
  -3   1  -8   17.45    4.12
   3  -1   8   18.89    6.49
  -3   1  -8   20.78    4.60
  -3   1  -9   22.96   12.04
  -3   1  -9   34.83    5.87
  -3   1  -9   27.84    4.90
   3  -1   9   44.60   12.75
  -3   1  -9   36.45    6.35
  -3   1 -10   -1.16   14.00
  -3   1 -10   10.63    3.48
  -3   1 -10   10.05    2.96
   3  -1  10    7.36    6.71
  -3   1 -11   26.04    5.22
  -3   1 -12   -0.05    1.62
  -3   1 -12    0.14    1.78
  -3   1 -13    3.80    3.00
  -3   1 -13    5.50    2.74
  -3   1 -13    9.53    3.73
  -3   1 -14   34.94    5.32
  -3   1 -14   30.22    5.11
  -3   1 -15   70.74    7.24
  -3   1 -15   77.29    6.96
  -3   1 -16   52.21    7.97
  -3   1 -16   60.47    5.03
  -3   1 -16   61.37    5.73
   3   0 -17    9.29    2.01
  -3   0  16    1.58    2.34
   3   0 -16    2.41    1.71
  -3   0  15   31.55    5.10
  -3   0  15   24.92    4.58
   3   0 -15   28.35    4.42
  -3   0  14   24.75    4.88
  -3   0  14   21.03    4.32
  -3   0  13   20.46    5.08
  -3   0  13   17.39    4.58
  -3   0  13   17.25    4.51
  -3   0  12   84.14    9.83
  -3   0  12  107.91   10.67
  -3   0  12  101.20   10.19
  -3   0  11   17.44    4.41
  -3   0  11   11.67    3.24
  -3   0  11   11.47    3.93
  -3   0  10   19.24    4.35
  -3   0  10   16.78    4.65
  -3   0  10    1.28    9.36
  -3   0  10   19.56    9.97
   3   0  -9   43.07    6.64
  -3   0   9   44.58    6.52
  -3   0   9   44.72   17.56
  -3   0   9   36.75   14.87
  -3   0   9   44.08    6.01
  -3   0   8    1.48    5.70
  -3   0   8    8.07    2.91
  -3   0   8    1.66    4.65
  -3   0   7    6.91    8.16
  -3   0   7    3.68    5.81
  -3   0   6   49.02   14.52
  -3   0   6   44.04   13.03
  -3   0   5   -1.87    4.29
  -3   0   5   -2.83    4.41
  -3   0   4  192.89   26.78
  -3   0   4  181.45   23.70
  -3   0   3  974.14   55.52
  -3   0   3  970.54   53.03
  -3   0   2   70.91   14.45
  -3   0   1  282.00   28.50
  -3   0   1  284.51   24.23
  -3   0   0  888.22   51.09
  -3   0   0  825.80   41.46
  -3   0  -1  184.73   19.58
  -3   0  -1  211.18   25.51
  -3   0  -1  175.11   19.84
  -3   0  -2  778.39   39.36
  -3   0  -2  736.63   43.76
  -3   0  -3   61.98   14.35
  -3   0  -3   70.27   11.79
  -3   0  -4  109.46   20.02
  -3   0  -4  117.62   15.72
  -3   0  -5  583.52   49.26
  -3   0  -5  667.13   37.97
  -3   0  -6   10.78   10.56
  -3   0  -6    5.90    4.41
  -3   0  -8   87.10    8.87
  -3   0  -8   82.51    8.37
  -3   0  -8   93.78    9.69
  -3   0  -9    3.85    2.14
  -3   0  -9   -1.16    2.95
  -3   0  -9    0.70    2.01
  -3   0 -10    3.73    1.83
  -3   0 -10    1.78    1.48
  -3   0 -10    2.55    1.73
  -3   0 -11   27.60    5.03
  -3   0 -11   28.60    5.78
  -3   0 -12    3.23    2.41
  -3   0 -12    1.21    1.78
  -3   0 -13   16.87    4.60
  -3   0 -13   11.87    3.16
  -3   0 -13   11.95    3.06
  -3   0 -14   18.75    4.04
  -3   0 -14   18.82    4.00
  -3   0 -15   16.36    3.09
  -3   0 -15   13.10    2.71
  -3   0 -16   15.43    4.41
  -3   0 -16   10.68    2.07
  -3  -1  17    1.64    1.63
  -3  -1  16   40.52    5.29
  -3  -1  16   39.61    4.98
   3   1 -16   33.44    3.91
  -3  -1  15   45.57    6.16
  -3  -1  15   44.70    6.15
   3   1 -15   37.63    4.72
  -3  -1  14    3.97    2.46
  -3  -1  14   -2.21    2.42
  -3  -1  13    1.50    1.75
  -3  -1  13    2.66    2.04
  -3  -1  12   33.13    6.18
  -3  -1  11  117.36   11.45
   3   1 -11  119.38   12.62
  -3  -1  10   44.75    7.09
   3   1 -10   48.47    7.79
  -3  -1  10   28.47   12.74
  -3  -1  10   22.44   10.31
  -3  -1  10   53.96    6.64
  -3  -1   9   -0.54    2.22
   3   1  -9    3.71    2.50
  -3  -1   9   10.48   11.24
  -3  -1   8   56.03    6.86
  -3  -1   8   66.40   18.85
  -3  -1   8   46.71   14.47
  -3  -1   7  110.52   23.19
  -3  -1   7  101.86   20.32
  -3  -1   6   42.37   12.92
  -3  -1   5   20.32    8.44
  -3  -1   5   15.10    8.27
  -3  -1   4  189.80   24.29
  -3  -1   4  181.13   24.39
  -3  -1   3   29.99    9.96
  -3  -1   3   27.23   10.21
  -3  -1   2  926.90   52.69
  -3  -1   1   92.29   15.66
  -3  -1   1   88.32   17.14
  -3  -1   0  229.03   24.94
  -3  -1   0  241.83   27.97
  -3  -1   0  184.90   17.11
  -3  -1  -1   25.61    7.40
  -3  -1  -1   35.41    9.82
  -3  -1  -1   43.38   12.34
  -3  -1  -2   78.87   14.80
  -3  -1  -2   90.06   18.04
  -3  -1  -3  194.26   23.51
  -3  -1  -3  244.99   25.89
  -3  -1  -4   10.91    8.62
  -3  -1  -4    7.91    6.11
  -3  -1  -5  155.88   21.24
  -3  -1  -6    0.79    7.55
  -3  -1  -6   -3.05    3.81
  -3  -1  -7  125.70   24.96
  -3  -1  -7  143.23   11.08
  -3  -1  -7  153.55   11.96
  -3  -1  -8  577.73   23.36
  -3  -1  -8  562.74   23.22
  -3  -1  -9 1217.41   34.87
  -3  -1  -9 1167.02   33.89
   3   1  10    0.66    2.17
  -3  -1 -10   -0.66    1.20
  -3  -1 -10   -0.85    3.20
  -3  -1 -10   -1.58    1.66
   3   1  11   38.82    5.53
  -3  -1 -11   56.05    6.14
  -3  -1 -11   44.30    6.80
  -3  -1 -11   41.69    6.26
  -3  -1 -12  222.02   13.53
   3   1  12  195.86   12.04
  -3  -1 -12  229.56   14.34
  -3  -1 -12  200.42   12.84
   3   1  13   27.86    4.21
  -3  -1 -13   30.78    4.98
  -3  -1 -13   29.53    4.73
  -3  -1 -13   32.26    4.92
   3   1  14    0.75    1.33
  -3  -1 -14    2.91    1.67
  -3  -1 -14    1.19    1.85
  -3  -1 -15    1.05    1.02
  -3  -1 -16    4.33    2.10
  -3  -1 -16    2.74    0.93
  -3  -2  17   68.01    5.35
  -3  -2  16    4.62    1.67
  -3  -2  16    4.79    2.45
  -3  -2  15   89.40    8.18
  -3  -2  15   75.27    8.02
   3   2 -15   65.54    5.62
  -3  -2  14    1.54    1.81
  -3  -2  14    3.43    2.34
   3   2 -14    6.26    2.46
  -3  -2  13   25.11    5.45
  -3  -2  12  101.71   10.76
   3   2 -12  114.70   12.67
  -3  -2  11   59.69    8.14
   3   2 -11   62.83    9.29
  -3  -2  10  957.38   32.23
   3   2 -10  912.25   27.11
   3   2 -10  961.02   36.13
  -3  -2   9   99.17   10.14
   3   2  -9   99.17    8.64
   3   2  -9  106.14   11.95
  -3  -2   9   82.79   21.51
  -3  -2   8  411.95   44.41
   3   2  -8  451.72   23.54
   3   2  -8  420.54   17.01
  -3  -2   8  413.55   43.73
  -3  -2   7  429.77   41.92
  -3  -2   7  418.97   42.30
  -3  -2   6  171.95   24.55
  -3  -2   6  186.79   28.16
  -3  -2   5   -1.11    5.10
  -3  -2   5   -1.01    3.53
  -3  -2   4   -4.16    4.75
  -3  -2   4    4.00    3.14
  -3  -2   3    6.09    4.35
  -3  -2   2   22.04    8.25
  -3  -2   2   27.35    9.22
  -3  -2   1  144.54   22.88
  -3  -2   1  111.60   19.93
  -3  -2   0   74.20   16.00
  -3  -2   0   73.43   16.85
  -3  -2  -1    7.04    4.55
  -3  -2  -2   42.49   12.45
  -3  -2  -3    4.50    3.63
  -3  -2  -4   27.44   10.73
  -3  -2  -5  128.32   21.39
  -3  -2  -6  127.51    9.27
  -3  -2  -6  136.37   10.11
   3   2   6  113.95    9.73
  -3  -2  -7  235.10   13.55
   3   2   7  208.49   13.64
  -3  -2  -7  241.35   12.79
  -3  -2  -8  174.80   26.13
   3   2   8  133.75   11.00
  -3  -2  -8  158.81   11.43
  -3  -2  -8  165.85   10.50
   3   2   9  373.68   18.48
  -3  -2  -9  399.11   17.98
  -3  -2  -9  406.60   20.16
   3   2  10  685.98   24.34
  -3  -2 -10  675.91   22.85
  -3  -2 -10  712.45   26.66
   3   2  11   40.17    5.54
  -3  -2 -11   37.71    5.44
  -3  -2 -11   42.11    6.03
   3   2  12  258.09   13.24
  -3  -2 -12  269.58   13.00
  -3  -2 -12  295.05   15.33
  -3  -2 -13   12.39    2.62
  -3  -2 -13   11.96    2.85
  -3  -2 -14   12.74    2.65
  -3  -2 -14    5.76    1.66
  -3  -3  17   17.36    2.65
  -3  -3  16    0.04    1.33
  -3  -3  15   45.76    5.41
  -3  -3  15   45.11    5.76
  -3  -3  14   -0.04    2.40
  -3  -3  13  283.53   16.56
   3   3 -13  294.41   18.69
  -3  -3  12   37.81    6.33
   3   3 -12   39.33    7.11
  -3  -3  11  126.09   11.77
   3   3 -11  132.56   13.40
  -3  -3  10  308.11   18.31
   3   3 -10  287.87   15.47
   3   3 -10  306.65   20.51
   3   3  -9  596.99   28.30
   3   3  -9  553.65   20.79
   3   3  -8 1786.21   36.44
   3   3  -8 1814.65   48.76
   3   3  -7   61.22    6.67
   3   3  -7   60.58    8.73
  -3  -3   7   50.85   16.02
   3   3  -6    5.78    2.11
   3   3  -6    7.30    2.93
  -3  -3   6    2.96    6.96
  -3  -3   5   29.28    9.72
  -3  -3   5   26.76   13.28
  -3  -3   4   -5.66    6.57
  -3  -3   3  163.82   23.72
  -3  -3   2   23.25    9.75
  -3  -3   2   35.58   12.11
  -3  -3   1   35.70   11.31
  -3  -3   0   29.76   11.10
  -3  -3  -1   74.20   17.50
  -3  -3  -2   74.08   17.37
  -3  -3  -3    2.30    5.88
   3   3   3    3.70    2.39
  -3  -3  -4   40.46   13.41
  -3  -3  -4   39.46    5.07
  -3  -3  -5    9.18    6.68
  -3  -3  -5   15.96    3.57
   3   3   5    6.31    3.73
  -3  -3  -6    1.80    4.30
  -3  -3  -6   10.76    2.99
   3   3   6    9.40    3.74
  -3  -3  -7    1.87    1.83
  -3  -3  -8    4.82    2.16
  -3  -3  -9   37.38    4.98
  -3  -3  -9   41.88    6.51
   3   3   9   30.31    6.44
  -3  -3 -10   39.16    4.91
   3   3  10   34.70    6.53
  -3  -3 -10   46.92    6.43
  -3  -3 -11    2.14    1.96
  -3  -3 -11    2.21    1.07
  -3  -3 -12    2.34    1.40
  -3  -3 -12    5.17    2.33
   3   3  12    2.97    1.68
  -3  -3 -13   68.11    5.55
  -3  -4  16   15.59    2.92
  -3  -4  15   16.17    3.42
  -3  -4  13    1.42    2.13
   3   4 -13   -2.07    2.27
  -3  -4  12   22.71    4.59
   3   4 -12   25.46    5.36
  -3  -4  11   78.29    8.89
   3   4 -11   75.96    9.69
  -3  -4  10   64.94    8.25
   3   4 -10   56.02    6.87
   3   4 -10   56.58    8.55
   3   4  -9   23.70    4.56
   3   4  -9   23.32    5.51
   3   4  -8   14.99    3.47
   3   4  -8   16.97    4.76
   3   4  -7  232.62   13.48
   3   4  -7  221.82   16.91
   3   4  -6    2.05    1.54
   3   4  -6    3.10    2.23
   3   4  -5 1416.19   32.90
   3   4  -5 1507.02   43.68
   3   4  -4   86.14   10.43
   3   4  -4   87.90    8.12
  -3  -4   3  542.90   48.00
   3   4  -3  580.38   21.38
   3   4  -3  572.12   26.59
  -3  -4   2  159.22   25.93
   3   4  -2  149.12   11.13
   3   4  -2  148.55   13.49
  -3  -4   1   -4.14    6.59
   3   4  -1    0.68    1.78
   3   4  -1    3.47    3.07
  -3  -4   0   -4.37    7.17
   3   4   0   -0.25    2.09
   3   4   0   -0.83    2.41
  -3  -4  -1  334.25   39.44
   3   4   1  344.32   18.05
   3   4   1  322.45   21.54
  -3  -4  -2   54.99   16.52
   3   4   2   64.02    8.01
  -3  -4  -2   46.13    6.13
   3   4   2   68.39   10.15
  -3  -4  -3  271.02   35.36
   3   4   3  268.29   16.34
   3   4   3  263.26   19.60
   3   4   4  106.08   10.13
   3   4   4  101.70   12.40
   3   4   5   10.68    4.38
   3   4   6    2.89    2.66
   3   4   7   56.41    9.25
  -3  -4  -8    1.51    2.44
   3   4   8    3.78    2.01
  -3  -4  -9   -1.10    2.29
   3   4   9   -0.30    2.08
  -3  -4 -10   -0.09    1.61
   3   4  10    1.12    1.34
  -3  -4 -11    0.94    1.50
   3   4  11   -2.43    1.39
  -3  -4 -12    1.68    1.14
  -3  -5  15  380.91   12.99
   3   5 -14    8.70    2.32
  -3  -5  13   29.44    4.37
   3   5 -13   22.62    4.14
  -3  -5  12   59.75    6.57
   3   5 -12   54.38    6.87
  -3  -5  11    0.77    1.86
   3   5 -11    1.17    1.96
   3   5 -10   16.00    3.60
   3   5 -10   18.17    4.62
   3   5  -9   -0.85    1.55
   3   5  -9    0.73    1.74
   3   5  -8    3.88    1.92
   3   5  -8    3.10    2.44
   3   5  -7   70.22    7.55
   3   5  -7   68.78    9.24
   3   5  -6   -0.32    1.12
   3   5  -6    2.74    2.54
   3   5  -5  143.33   10.50
   3   5  -5  135.28   13.03
   3   5  -4   12.70    3.29
   3   5  -4   11.24    3.99
   3   5  -3  487.82   24.93
   3   5  -3  527.55   20.16
   3   5  -2  339.91   16.03
   3   5  -2  312.87   20.11
   3   5  -1  262.46   14.00
   3   5  -1  260.99   18.43
   3   5   0  914.22   26.03
   3   5   0  862.42   34.78
   3   5   1   10.81    2.93
   3   5   1    8.41    3.25
   3   5   2   10.98    4.70
   3   5   3    0.61    2.05
  -3  -5  -3    2.76    2.21
   3   5   4    0.16    1.62
  -3  -5  -4   -0.07    2.34
  -3  -5  -5    1.40    1.70
   3   5   5    1.35    1.75
  -3  -5  -6   13.75    3.50
   3   5   6   22.42    5.19
  -3  -5  -7    5.46    2.60
   3   5   7    4.99    2.57
  -3  -5  -8   -0.62    1.27
   3   5   8    1.48    1.73
  -3  -5  -9    0.77    1.09
   3   5   9    0.98    1.04
   3   5  10    3.60    1.39
  -3  -5 -10    4.11    1.68
  -3  -6  14   13.60    2.17
   3   6 -13   28.77    3.56
  -3  -6  12   78.31    5.84
   3   6 -12   71.49    6.30
  -3  -6  11    1.98    1.15
   3   6 -11    4.50    2.08
  -3  -6  10   -1.69    1.66
   3   6 -10   -0.88    1.81
   3   6  -9    2.73    1.64
   3   6  -8    1.28    1.63
   3   6  -8    0.00    1.79
   3   6  -7   33.09    4.70
   3   6  -7   26.98    5.32
   3   6  -6    2.35    1.31
   3   6  -6    1.24    1.52
   3   6  -5   71.98    7.06
   3   6  -5   51.17    7.60
   3   6  -4    0.16    0.88
   3   6  -4    0.24    2.46
   3   6  -3  117.28    8.49
   3   6  -3   98.52   10.87
   3   6  -2   85.31    6.98
   3   6  -2   75.95    9.90
   3   6  -1    2.22    2.28
   3   6   0  233.63   16.64
   3   6   1    1.73    2.15
   3   6   2  132.61   12.27
   3   6   3   65.71    6.42
   3   6   3   63.14    8.06
   3   6   4    8.05    2.90
   3   6   5   38.15    5.63
  -3  -6  -5   33.99    4.21
   3   6   6    3.67    1.69
  -3  -6  -6    0.36    1.41
   3   6   7   36.06    4.52
  -3  -6  -7   34.49    3.46
   3   6   8    3.71    1.39
   3   7 -11    4.71    1.27
  -3  -7  10   43.65    3.78
   3   7 -10   41.50    4.27
  -3  -7   9   62.74    5.28
   3   7  -9   56.30    5.48
   3   7  -8   70.46    5.63
   3   7  -8   63.85    6.23
   3   7  -7    1.82    1.21
   3   7  -7    0.22    1.27
   3   7  -6  116.35    8.45
   3   7  -6   99.77    8.64
   3   7  -5   25.83    4.27
   3   7  -5   23.75    4.30
   3   7  -4   21.72    4.01
   3   7  -4   18.40    3.95
   3   7  -3  284.06   14.52
   3   7  -3  251.15   14.64
   3   7  -2   17.30    3.84
   3   7  -2   16.15    3.77
   3   7  -1    3.42    1.55
   3   7  -1    4.74    2.35
   3   7   0   47.16    5.21
   3   7   0   50.50    6.42
   3   7   1   -1.49    1.51
   3   7   1   -2.45    1.86
   3   7   2    1.01    0.87
   3   7   2    2.07    1.55
   3   7   3   57.99    5.89
   3   7   4   49.35    4.98
   3   7   5   27.23    3.26
   3   8  -6   86.90    4.85
   3   8  -5   79.83    5.12
   3   8  -5  109.56    5.92
   3   8  -4   24.66    3.15
   3   8  -4   31.62    3.31
   3   8  -3    8.12    1.85
   3   8  -3    8.53    1.96
   3   8  -2    2.23    1.34
   3   8  -2    2.23    1.22
   3   8  -1   -0.72    0.89
   3   8  -1    1.13    0.79
  -4   8   2   10.65    1.84
  -4   8   2   10.91    1.84
  -4   8   1    1.88    0.97
  -4   8   1   -1.55    1.43
  -4   8   0   -3.08    1.84
  -4   8   0   -0.77    0.74
  -4   8  -1   48.34    4.71
  -4   8  -1   31.42    3.40
  -4   8  -2   47.17    5.25
  -4   8  -2   23.50    3.04
  -4   8  -3    0.00    1.73
  -4   7   6    6.37    1.66
  -4   7   6    2.26    1.22
  -4   7   5    1.55    1.09
  -4   7   5   -3.92    1.52
  -4   7   4   -1.57    1.38
  -4   7   4   -0.19    0.70
  -4   7   3   -1.17    1.12
  -4   7   3    0.77    0.87
  -4   7   2    0.12    0.73
  -4   7   2   -0.37    1.11
  -4   7   1    6.83    2.35
  -4   7   1    7.78    2.39
  -4   7   1    9.71    2.94
  -4   7   1    3.43    1.01
  -4   7   0   -0.02    1.36
  -4   7   0    4.59    2.63
  -4   7   0   -0.05    1.24
  -4   7   0   -1.27    1.79
  -4   7   0    4.29    1.89
  -4   7  -1   66.90    8.62
  -4   7  -1   82.19    8.42
  -4   7  -1   85.69    8.57
  -4   7  -1   59.65    6.56
  -4   7  -1   77.84    7.42
  -4   7  -2    5.96    3.55
  -4   7  -2    7.31    2.71
  -4   7  -2    7.77    2.32
  -4   7  -3   19.56    4.34
  -4   7  -3   14.20    4.73
  -4   7  -3   15.93    4.95
  -4   7  -3   18.61    4.02
  -4   7  -3   19.97    3.84
  -4   7  -4    6.90    2.59
  -4   7  -4   12.13    4.85
  -4   7  -4    3.44    2.21
  -4   7  -4   10.49    2.77
  -4   7  -4    3.57    1.87
  -4   7  -5   71.33   10.06
  -4   7  -5   62.23    8.09
  -4   7  -5   72.35    7.73
  -4   7  -5   61.39    6.56
  -4   7  -5   93.06    9.22
  -4   7  -6   13.18    3.50
  -4   7  -6    6.00    3.38
  -4   7  -7    1.39    1.77
  -4   7  -8    3.57    2.87
  -4   7  -9   -1.70    1.58
  -4   7 -10   17.65    3.87
  -4   7 -11   66.95    6.29
  -4   6   9    5.37    1.59
  -4   6   8   27.30    3.77
  -4   6   8   16.17    3.15
  -4   6   8   21.19    3.40
  -4   6   7   -0.18    1.44
  -4   6   7   -0.70    1.02
  -4   6   7   -0.88    1.14
  -4   6   6  100.77    8.94
  -4   6   6   93.51    7.92
  -4   6   5    3.18    1.67
  -4   6   5   -0.44    1.48
  -4   6   4   11.16    2.99
  -4   6   4    9.70    2.59
  -4   6   4    5.17    2.39
  -4   6   3    3.55    2.13
  -4   6   3    2.42    1.64
  -4   6   3    1.92    1.66
  -4   6   3    2.94    2.16
  -4   6   2    0.62    1.28
  -4   6   2    4.26    2.97
  -4   6   2    5.31    2.39
  -4   6   2    2.66    1.98
  -4   6   2    0.17    1.66
  -4   6   1   24.55    4.99
  -4   6   1   22.04    4.89
  -4   6   1   27.05    4.86
  -4   6   1   20.13    4.85
  -4   6   1   25.32    5.41
  -4   6   0   16.30    3.94
  -4   6   0   12.50    3.38
  -4   6   0   10.46    4.22
  -4   6   0    9.35    2.94
  -4   6   0   13.80    4.13
  -4   6  -1   12.47    3.80
  -4   6  -1    7.12    3.63
  -4   6  -1   15.76    4.72
  -4   6  -1   10.20    3.07
  -4   6  -1    6.19    2.31
  -4   6  -1    9.50    3.36
  -4   6  -2  282.92   22.87
  -4   6  -2  285.60   16.20
  -4   6  -2  298.85   18.08
  -4   6  -2  305.59   17.39
  -4   6  -3   45.42   14.07
  -4   6  -3   22.41    5.61
  -4   6  -3   48.15    7.26
  -4   6  -3   13.84    4.35
  -4   6  -4   54.72   10.16
  -4   6  -4   54.55    6.84
  -4   6  -4   42.16    7.29
  -4   6  -4   48.19    6.41
  -4   6  -4   62.06    7.81
  -4   6  -4   62.03    7.86
  -4   6  -5   37.17    8.38
  -4   6  -5   29.67    6.33
  -4   6  -5   41.73    5.86
  -4   6  -5   37.03    5.85
  -4   6  -5   46.99    6.48
  -4   6  -5   48.35    6.76
  -4   6  -6   36.76    7.70
  -4   6  -6   20.87    5.24
  -4   6  -6   24.99    4.69
  -4   6  -6   36.43    5.95
  -4   6  -6   30.79    5.21
  -4   6  -7   50.74    9.00
  -4   6  -7   59.11    7.19
  -4   6  -8   16.25    3.67
  -4   6  -8   24.98    6.62
  -4   6  -9    3.99    2.08
  -4   6  -9   -0.20    2.69
  -4   6 -10   -1.93    2.08
  -4   6 -10   -0.56    1.25
  -4   6 -11   13.83    4.12
  -4   6 -11   13.56    2.99
  -4   6 -12    6.64    1.99
  -4   6 -12   11.97    2.46
  -4   6 -13    6.09    2.21
  -4   5  11   29.91    4.14
  -4   5  10   68.39    6.99
  -4   5   9   64.56    7.31
  -4   5   8   13.49    3.72
  -4   5   7   26.05    3.96
  -4   5   7   20.10    3.98
  -4   5   6   83.06    7.51
  -4   5   6   75.59    8.34
  -4   5   5    2.81    2.35
  -4   5   5    3.51    1.96
  -4   5   4  130.32   10.34
  -4   5   4  143.81   11.11
  -4   5   4  113.38    9.71
  -4   5   3  106.61    9.47
  -4   5   3  109.13    9.94
  -4   5   2    2.38    1.96
  -4   5   2   -0.69    1.66
  -4   5   2    1.06    2.80
  -4   5   2   -1.95    2.12
  -4   5   1    8.35    4.90
  -4   5   1    7.63    3.04
  -4   5   1    6.59    3.54
  -4   5   0   15.37    5.45
  -4   5   0   14.99    3.73
  -4   5   0   12.43    3.64
  -4   5   0   13.77    4.86
  -4   5  -1   60.83   10.57
  -4   5  -1   55.64    8.71
  -4   5  -1   74.72    8.39
  -4   5  -1   66.40    9.08
  -4   5  -1   76.63    8.47
  -4   5  -2   47.47    9.83
  -4   5  -2   57.65    7.91
  -4   5  -2   40.10    6.20
  -4   5  -2   38.68    6.93
  -4   5  -2   52.37    7.25
  -4   5  -3   -4.48    5.72
  -4   5  -3    1.83    2.11
  -4   5  -3   -0.48    2.04
  -4   5  -3    2.00    2.61
  -4   5  -3    1.10    2.19
  -4   5  -3   -0.12    2.32
  -4   5  -4  107.79   14.02
  -4   5  -4  106.32   11.50
  -4   5  -4  148.43   11.36
  -4   5  -4  123.34   11.55
  -4   5  -4  105.14    9.39
  -4   5  -4  124.47   11.37
  -4   5  -4  143.00   11.81
  -4   5  -5    0.55    1.43
  -4   5  -5    0.48    2.23
  -4   5  -5    1.53    1.26
  -4   5  -5    0.66    2.33
  -4   5  -5   -1.02    1.87
  -4   5  -5    0.91    1.71
  -4   5  -6   11.28    4.11
  -4   5  -6   21.43    4.70
  -4   5  -6   16.03    5.96
  -4   5  -6   10.19    3.90
  -4   5  -6   20.04    4.02
  -4   5  -6   13.55    3.15
  -4   5  -6   16.18    3.62
  -4   5  -7    2.18    2.45
  -4   5  -7    2.74    2.07
  -4   5  -7   -3.17    3.66
  -4   5  -7   -0.39    1.51
  -4   5  -7    0.26    1.50
  -4   5  -8   33.56    6.01
  -4   5  -8   36.77    7.98
  -4   5  -8   43.33    6.90
  -4   5  -8   42.34    5.84
  -4   5  -9   61.10    8.14
  -4   5  -9   53.14    9.21
  -4   5  -9   60.63    7.87
  -4   5 -10   -0.84    2.64
  -4   5 -10    6.68    3.47
  -4   5 -10    3.76    2.38
  -4   5 -11   48.98    5.98
  -4   5 -11   40.45    7.34
  -4   5 -11   46.67    6.49
  -4   5 -11   46.10    5.70
  -4   5 -12    0.99    2.37
  -4   5 -12   -0.64    1.35
  -4   5 -12    0.70    1.41
  -4   5 -13   74.90    8.66
  -4   5 -13   89.08    7.60
  -4   5 -13   80.13    6.32
  -4   5 -14  100.16    8.48
  -4   4  13    0.52    0.85
  -4   4  12    0.16    1.41
   4  -4 -11    5.19    1.55
  -4   4  11    5.04    2.64
  -4   4  10   12.06    3.74
  -4   4   9    8.53    3.27
  -4   4   8   28.56    5.53
  -4   4   7   22.83    4.73
  -4   4   6   29.31    5.32
  -4   4   5  120.75   10.40
  -4   4   4  119.55    9.92
  -4   4   4  115.81    9.92
  -4   4   3  839.58   57.01
  -4   4   3  843.97   26.71
  -4   4   3  896.43   26.11
  -4   4   2  505.05   30.53
  -4   4   2  547.96   23.65
  -4   4   2  583.71   47.35
  -4   4   2  554.33   21.63
  -4   4   1   96.73   13.38
  -4   4   1   85.83    9.75
  -4   4   1  102.90   10.27
  -4   4   1  110.85   21.10
  -4   4   1  102.68    9.27
  -4   4   0  189.00   18.43
  -4   4   0  174.16   13.84
  -4   4   0  184.48   13.57
  -4   4   0  224.76   29.41
  -4   4   0  210.84   13.27
  -4   4  -1    8.38    3.05
  -4   4  -1   -4.96    5.28
  -4   4  -1    0.01    1.89
  -4   4  -1    6.00    3.11
  -4   4  -1   -6.90    8.26
  -4   4  -2    7.88    9.96
  -4   4  -2   -0.55    1.34
  -4   4  -2   -1.27    3.32
  -4   4  -2    1.32    2.20
  -4   4  -2    1.27    1.28
  -4   4  -2   -1.63    4.35
  -4   4  -3    8.20    8.89
  -4   4  -3   12.83    5.54
  -4   4  -3   12.30    3.34
  -4   4  -3   11.00    3.60
  -4   4  -3    3.59    1.95
  -4   4  -3    9.18    3.09
  -4   4  -3   11.86    4.51
  -4   4  -4    9.77    7.50
  -4   4  -4    5.56    4.05
  -4   4  -4    3.44    2.32
  -4   4  -4    4.19    3.34
  -4   4  -4    4.27    1.95
  -4   4  -4    6.61    2.99
  -4   4  -4    7.01    3.00
  -4   4  -4   -4.70    7.12
  -4   4  -5    7.69   10.01
  -4   4  -5    2.35    3.34
  -4   4  -5   -1.40    3.55
  -4   4  -5   12.61    3.45
  -4   4  -5    8.74    2.71
  -4   4  -5    9.93    3.44
  -4   4  -5   11.32    3.09
  -4   4  -5   17.28    7.98
  -4   4  -6    4.34    2.44
  -4   4  -6    0.33    1.82
  -4   4  -6    5.55    4.13
  -4   4  -6    2.24    2.03
  -4   4  -6   -0.36    1.36
  -4   4  -6    7.39    8.21
  -4   4  -7   21.04    5.38
  -4   4  -7   24.37    6.81
  -4   4  -7   22.18    5.31
  -4   4  -7   27.50    5.42
  -4   4  -7   30.04    4.99
  -4   4  -7   23.41    4.81
  -4   4  -8    7.31    3.25
  -4   4  -8   11.62    5.43
  -4   4  -8    3.50    1.50
  -4   4  -8   10.22    3.67
  -4   4  -8    7.85    3.25
  -4   4  -9   38.42    6.29
  -4   4  -9   42.78    9.46
  -4   4  -9   44.57    7.05
  -4   4  -9   53.13    7.06
  -4   4  -9   44.02    7.23
  -4   4 -10   27.00    7.37
  -4   4 -10   34.25    6.03
  -4   4 -10   29.91    6.00
  -4   4 -11   88.90   12.26
  -4   4 -11   80.80    8.87
  -4   4 -11   90.29    9.69
  -4   4 -12   28.87    7.17
  -4   4 -12   32.84    5.48
  -4   4 -12   31.08    5.76
  -4   4 -13  140.17   13.81
  -4   4 -13  142.47   10.46
  -4   4 -13  142.52   10.76
  -4   4 -14  119.27   11.07
  -4   4 -14  133.69    9.15
  -4   4 -15   91.73    7.93
  -4   3  14    1.78    1.58
   4  -3 -13    1.91    1.46
  -4   3  13    0.24    1.75
  -4   3  12    3.19    2.44
  -4   3  11    7.38    2.93
  -4   3  10    2.39    1.79
  -4   3  10    4.00    2.33
  -4   3   9    4.61    2.67
  -4   3   9    3.46    1.81
  -4   3   8   36.54    5.94
  -4   3   8   47.11    7.08
  -4   3   7   76.53    8.22
  -4   3   7  101.34    9.84
  -4   3   6    1.42    2.05
  -4   3   6   -0.02    2.00
  -4   3   5  269.45   37.61
  -4   3   5  408.09   18.66
  -4   3   4  196.51   11.97
  -4   3   4  184.67   30.11
  -4   3   4  198.49   31.75
  -4   3   4  190.11   25.69
  -4   3   4  206.19   12.72
  -4   3   4  245.54   13.76
  -4   3   3 1292.02   30.38
  -4   3   3 1245.51   75.27
  -4   3   3 1312.94   82.27
  -4   3   3 1355.95   68.80
  -4   3   3 1272.41   31.51
  -4   3   2   59.06    6.46
  -4   3   2   62.83   17.84
  -4   3   2   49.45   13.02
  -4   3   2   49.05    6.67
  -4   3   2   54.64   13.66
  -4   3   2   58.94    6.91
  -4   3   1   13.90    7.83
  -4   3   1   20.28    3.74
  -4   3   1   19.33   10.76
  -4   3   1   26.26    5.01
  -4   3   1   14.69    3.24
  -4   3   1   29.92   10.08
  -4   3   0   -7.83    8.64
  -4   3   0    6.05    2.29
  -4   3   0    4.54    1.92
  -4   3   0   -4.69    8.60
  -4   3   0    0.52    1.41
  -4   3   0    4.32    3.13
  -4   3  -1  161.74   10.75
  -4   3  -1  154.16   28.55
  -4   3  -1  186.89   25.86
  -4   3  -1  132.58   10.95
  -4   3  -1  177.35   24.81
  -4   3  -1  176.56   28.38
  -4   3  -1  162.97   11.35
  -4   3  -2   17.51    8.64
  -4   3  -2   13.97    6.85
  -4   3  -2   20.11    4.16
  -4   3  -2   21.67    3.94
  -4   3  -2   20.17    4.23
  -4   3  -2    6.86    4.78
  -4   3  -3   38.29   12.38
  -4   3  -3   36.55    5.03
  -4   3  -3   33.58   11.98
  -4   3  -3   37.09    8.37
  -4   3  -3   36.06    5.94
  -4   3  -3   49.87   13.59
  -4   3  -3   40.08    5.64
  -4   3  -4    2.35    7.97
  -4   3  -4    3.24    1.91
  -4   3  -4    3.93    3.95
  -4   3  -4    0.51    1.59
  -4   3  -4    5.20    6.00
  -4   3  -4    8.00    6.20
  -4   3  -5   -6.01   10.47
  -4   3  -5    0.31    2.05
  -4   3  -5    0.64    1.00
  -4   3  -5   -4.77    4.86
  -4   3  -5    2.00    2.48
  -4   3  -5    1.31    1.31
  -4   3  -5    1.58    2.34
  -4   3  -5   -0.50    5.47
  -4   3  -5   -2.72    8.17
  -4   3  -6   -2.76   11.34
  -4   3  -6    6.76    8.59
  -4   3  -6   -0.78    3.92
  -4   3  -6    0.43    1.83
  -4   3  -6    4.03    2.50
  -4   3  -6    2.08    1.71
  -4   3  -6    1.79    3.74
  -4   3  -6    7.24    5.25
  -4   3  -7   -1.08    8.50
  -4   3  -7    4.37    4.06
  -4   3  -7    0.92    2.16
  -4   3  -7    0.28    1.72
  -4   3  -7    5.47    2.58
  -4   3  -8   45.91    9.93
  -4   3  -8   50.72    7.61
  -4   3  -8   52.02    7.18
  -4   3  -8   46.71    7.29
  -4   3  -9   -1.59    2.89
  -4   3  -9   -1.22    2.23
  -4   3  -9    1.71    2.85
  -4   3  -9    2.64    2.88
  -4   3 -10   -0.75    4.51
  -4   3 -10    3.67    2.60
  -4   3 -10    0.06    2.14
  -4   3 -11  109.04   15.10
  -4   3 -11  104.54   10.15
  -4   3 -11  103.57   10.99
  -4   3 -12   89.44   12.93
  -4   3 -12   87.29    9.01
  -4   3 -12   91.13    9.91
  -4   3 -13   16.63    5.49
  -4   3 -13   17.43    3.92
  -4   3 -13   21.69    4.81
  -4   3 -14    4.64    3.27
  -4   3 -14    2.34    1.26
  -4   3 -15    2.28    2.08
  -4   3 -15    0.31    1.11
   4  -2 -15    2.88    1.25
   4  -2 -14    2.61    1.49
  -4   2  14    3.41    1.27
  -4   2  13   12.21    3.38
  -4   2  13   14.82    3.81
  -4   2  12   15.04    4.14
  -4   2  12   13.37    3.93
  -4   2  11  113.43   10.52
  -4   2  11  131.26   11.71
  -4   2  10   -0.22    2.21
  -4   2  10    1.33    1.98
  -4   2   9    4.71    2.40
  -4   2   9    5.12    2.45
  -4   2   8   58.20    7.44
  -4   2   8   77.62    8.71
  -4   2   7   29.71    5.35
  -4   2   7   44.67   17.91
  -4   2   7   29.93    5.53
  -4   2   6  255.04   14.30
  -4   2   6  228.91   35.81
  -4   2   5   34.77    5.47
  -4   2   5   43.06   14.11
  -4   2   5   28.13    4.69
  -4   2   5   25.88    9.51
  -4   2   5   17.93   11.71
  -4   2   4  137.01   10.12
  -4   2   4  146.39   27.37
  -4   2   4  139.26    9.72
  -4   2   4  154.39   27.89
  -4   2   4  141.75   21.72
  -4   2   3  190.43   30.44
  -4   2   3  231.16   32.48
  -4   2   3  215.99   27.02
  -4   2   2   18.60    9.49
  -4   2   2   28.79   12.54
  -4   2   2   26.41    9.21
  -4   2   1   48.39   15.38
  -4   2   1   39.55   13.43
  -4   2   1   54.14   13.50
  -4   2   0  125.08   22.51
  -4   2   0  139.15   21.40
  -4   2   0  139.71   23.79
  -4   2  -1  277.73   30.41
  -4   2  -1  291.84   34.15
  -4   2  -1  317.86   37.36
  -4   2  -2   45.57   13.00
  -4   2  -2   49.33   13.20
  -4   2  -2   40.66   11.98
  -4   2  -3  116.55   22.69
  -4   2  -3  131.96   21.24
  -4   2  -3  121.00   24.66
  -4   2  -4   -1.36    8.76
  -4   2  -4   11.39    8.04
  -4   2  -4    6.30    2.96
  -4   2  -4    6.58    4.05
  -4   2  -5    6.67   11.23
  -4   2  -5   18.15    3.52
  -4   2  -5   16.99    5.25
  -4   2  -5   16.24    3.97
  -4   2  -5   17.40    4.19
  -4   2  -5    8.71    4.61
  -4   2  -5   21.10    4.97
  -4   2  -5   16.93    3.74
  -4   2  -5   13.40    3.81
  -4   2  -5   15.96    7.22
  -4   2  -6   72.27   20.02
  -4   2  -6   48.36    9.92
  -4   2  -6   58.27    7.45
  -4   2  -6   64.41    7.86
  -4   2  -6   46.91    6.13
  -4   2  -6   69.17    8.89
  -4   2  -6   48.99   15.24
  -4   2  -6   90.18   17.56
  -4   2  -7  112.12   15.66
  -4   2  -7  127.04   11.34
  -4   2  -7  138.49   11.68
  -4   2  -7  136.50   10.63
  -4   2  -7  110.61    9.53
  -4   2  -7  139.52   12.77
  -4   2  -8  310.85   26.92
  -4   2  -8  348.90   19.07
  -4   2  -8  379.57   18.12
  -4   2  -8  326.21   16.41
  -4   2  -8  392.91   21.88
  -4   2  -9   -1.77    4.76
  -4   2  -9    0.47    1.31
  -4   2  -9    0.06    2.46
  -4   2  -9    0.28    1.64
  -4   2  -9    0.48    1.78
  -4   2 -10   47.26   10.50
  -4   2 -10   48.26    7.18
  -4   2 -10   42.18    6.38
  -4   2 -10   36.77    5.45
  -4   2 -10   51.48    8.15
  -4   2 -11   12.41    5.30
  -4   2 -11   11.47    4.03
  -4   2 -11   12.40    3.55
  -4   2 -11    9.94    3.68
  -4   2 -12    1.56    3.04
  -4   2 -12    6.54    2.77
  -4   2 -12    3.84    2.46
  -4   2 -13   17.47    6.30
  -4   2 -13   15.51    3.05
  -4   2 -13   19.47    4.33
  -4   2 -14   12.30    4.60
  -4   2 -14   10.34    2.76
  -4   2 -15    0.84    1.67
  -4   2 -15   -0.53    0.91
   4  -1 -15   33.37    3.95
  -4   1  14    7.40    2.66
  -4   1  14    2.07    1.21
  -4   1  13    1.94    1.76
  -4   1  13    2.48    2.04
  -4   1  12   40.35    6.51
  -4   1  12   42.97    6.43
  -4   1  11   90.32    9.66
  -4   1  11  104.97   10.32
  -4   1  10   49.96    7.34
  -4   1  10   62.14    8.08
  -4   1   9  181.95   13.55
  -4   1   9  205.85   14.29
  -4   1   8    2.65    2.09
  -4   1   7   34.97    5.73
  -4   1   7   25.07   15.75
  -4   1   6   26.57    4.77
  -4   1   6   27.15   12.09
  -4   1   6   36.63   11.14
  -4   1   5   79.30    7.68
  -4   1   5   66.64   17.95
  -4   1   5   64.86   14.36
  -4   1   4  134.17   25.35
  -4   1   4  105.60   19.00
  -4   1   3  106.28   21.37
  -4   1   3   95.58   18.26
  -4   1   2   10.01    8.43
  -4   1   2    3.04    2.45
  -4   1   1  274.22   32.89
  -4   1   1  223.15   27.20
  -4   1   0   16.90    6.45
  -4   1   0   19.94    8.75
  -4   1   0   16.00    7.60
  -4   1  -1   -2.50    7.20
  -4   1  -1   -2.17    6.64
  -4   1  -1    4.04    4.54
  -4   1  -2  114.13   20.53
  -4   1  -2  138.99   23.75
  -4   1  -2  102.51   18.68
  -4   1  -3   34.64   10.81
  -4   1  -3   44.95   13.20
  -4   1  -4  588.10   45.26
  -4   1  -4  565.04   49.49
  -4   1  -5  106.03    9.42
  -4   1  -5   86.66    9.08
  -4   1  -5   85.32    8.38
  -4   1  -5  105.04   10.45
  -4   1  -5  108.02   18.99
  -4   1  -6  207.87   14.14
  -4   1  -6  223.27   13.85
  -4   1  -6  237.15   15.58
  -4   1  -6  191.49   13.18
  -4   1  -6  219.19   15.47
  -4   1  -6  227.47   27.51
  -4   1  -7    3.94    2.58
  -4   1  -7    0.51    2.06
  -4   1  -7   -0.79    2.40
  -4   1  -7    0.58    1.96
  -4   1  -8   34.72   11.94
  -4   1  -8   43.28    6.73
  -4   1  -8   37.51    6.42
  -4   1  -8   52.25    7.72
  -4   1  -8   40.93    6.80
  -4   1  -9    9.51    3.38
  -4   1  -9   19.79    5.24
  -4   1  -9    6.47    2.53
  -4   1  -9   14.30    4.43
  -4   1 -10    3.80    2.21
  -4   1 -10   -2.30    1.70
  -4   1 -10    3.55    2.77
  -4   1 -11   28.33    5.02
  -4   1 -11   26.17    5.20
  -4   1 -11   26.74    5.57
  -4   1 -12    0.00    1.94
  -4   1 -12   -0.36    2.27
  -4   1 -12    1.53    1.50
  -4   1 -13   10.45    5.07
  -4   1 -13   12.45    2.84
  -4   1 -13   12.65    2.88
  -4   1 -13    9.95    3.09
  -4   1 -14    8.51    3.58
  -4   1 -14   11.76    2.21
  -4   1 -14   11.11    2.41
  -4   1 -15    2.69    2.13
  -4   0  15   17.84    3.41
   4   0 -15   16.89    2.89
  -4   0  14    2.44    2.30
  -4   0  13    3.38    1.80
  -4   0  13   -0.09    2.20
  -4   0  12   86.44    9.60
  -4   0  12   90.06    9.13
  -4   0  11    7.97    2.79
  -4   0  11    5.42    3.21
  -4   0  10   23.74    4.90
  -4   0  10   16.93    4.35
  -4   0   9    1.34    1.64
  -4   0   8    7.30    2.93
   4   0  -8    5.07    2.23
  -4   0   7   14.04    4.20
  -4   0   7   19.02   11.09
  -4   0   6   56.31    6.67
  -4   0   6   53.16   17.55
  -4   0   6   54.41   14.52
  -4   0   6   54.74   16.94
  -4   0   5   19.13    4.01
  -4   0   5   16.85    8.16
  -4   0   4    8.13    9.16
  -4   0   3   56.82   16.09
  -4   0   2   -2.10    4.18
  -4   0   1   54.90   14.09
  -4   0   0    5.24    4.73
  -4   0  -1   55.44   14.62
  -4   0  -1   91.44   19.18
  -4   0  -2  207.93   29.52
  -4   0  -2  155.66   22.39
  -4   0  -3   18.89   10.95
  -4   0  -4  150.83   10.85
  -4   0  -4  129.45   10.70
  -4   0  -5   -2.15   11.69
  -4   0  -5    6.34    3.28
  -4   0  -5    4.72    1.88
  -4   0  -5    4.03    2.32
  -4   0  -5    5.94    3.00
  -4   0  -5   13.88    5.12
  -4   0  -6 1339.78   34.21
  -4   0  -6 1280.18   36.97
  -4   0  -6 1216.41   34.69
  -4   0  -6 1323.85   37.42
  -4   0  -7  512.96   21.63
  -4   0  -7  503.41   23.64
  -4   0  -7  487.00   22.44
  -4   0  -7  520.63   23.80
  -4   0  -8   59.53    7.58
  -4   0  -8   59.32    8.06
  -4   0  -8   51.75    7.21
  -4   0  -8   56.11    8.04
  -4   0  -9  280.08   16.56
  -4   0  -9  280.17   16.89
  -4   0  -9  273.86   16.74
  -4   0  -9  273.66   17.22
  -4   0 -10    1.29    1.94
  -4   0 -10   -0.18    2.66
  -4   0 -10    5.85    2.91
  -4   0 -11    2.88    1.68
  -4   0 -11    1.61    1.41
  -4   0 -11    2.42    1.66
  -4   0 -12    0.65    1.50
  -4   0 -12   -2.35    2.29
  -4   0 -12   -1.13    1.97
  -4   0 -13    3.39    1.58
  -4   0 -13    4.57    1.69
  -4   0 -13    7.82    2.15
  -4   0 -14   13.21    4.14
  -4   0 -15   -1.31    1.59
  -4  -1  16   18.05    2.59
  -4  -1  15  107.48    6.36
   4   1 -15  117.60    6.54
  -4  -1  14   39.23    5.36
  -4  -1  14   33.06    4.51
  -4  -1  13  310.20   16.91
  -4  -1  13  243.64   13.30
  -4  -1  12   16.48    3.76
  -4  -1  12    7.08    2.42
  -4  -1  11  102.39   10.82
  -4  -1  11  124.42   10.16
  -4  -1  10   31.40    4.98
  -4  -1  10   36.70    7.17
   4   1 -10   28.24    5.77
  -4  -1   9   69.99    8.61
   4   1  -9   65.97    8.45
  -4  -1   8   95.68    9.86
   4   1  -8   86.51    9.35
  -4  -1   8   78.51   19.96
  -4  -1   7   10.10    3.77
   4   1  -7    7.29    2.53
  -4  -1   7   -2.12    6.19
   4   1  -7    5.16    2.30
  -4  -1   7   10.44    8.09
  -4  -1   6   -2.07    2.23
   4   1  -6    2.13    1.78
  -4  -1   6    2.64    7.06
   4   1  -6   -1.43    2.28
  -4  -1   6    0.15    4.00
   4   1  -5    2.12    1.65
  -4  -1   5    2.54    6.95
  -4  -1   4   -3.90    6.47
  -4  -1   3   41.47   15.46
  -4  -1   2  193.67   28.33
  -4  -1   1    6.27    5.87
  -4  -1   0  227.64   31.03
  -4  -1  -1  223.95   31.93
  -4  -1  -2  208.84   27.26
  -4  -1  -2  214.17   12.51
  -4  -1  -3    1.15    1.31
  -4  -1  -3   -3.94    3.49
  -4  -1  -4    5.26    6.84
  -4  -1  -4    1.02    2.33
  -4  -1  -4   10.29    3.18
  -4  -1  -4    6.74    3.27
  -4  -1  -5    9.81    3.12
  -4  -1  -5   10.49    3.59
  -4  -1  -5   12.28    4.20
  -4  -1  -6   13.04    3.40
  -4  -1  -6   15.86    4.10
  -4  -1  -6   12.40    4.11
  -4  -1  -7    5.75    1.84
  -4  -1  -7    6.96    2.03
  -4  -1  -7    4.80    3.42
  -4  -1  -8   26.37    4.60
  -4  -1  -8   20.27    4.37
  -4  -1  -8   29.04    6.03
  -4  -1  -8   24.62    5.45
  -4  -1  -9  643.19   21.39
  -4  -1  -9  638.50   23.29
  -4  -1  -9  647.90   25.24
  -4  -1  -9  695.54   27.06
  -4  -1 -10    2.35    1.68
  -4  -1 -10    2.92    1.75
  -4  -1 -10    4.76    2.82
  -4  -1 -11  168.59    9.79
  -4  -1 -11  143.35   10.00
  -4  -1 -11  163.76   11.89
  -4  -1 -12    5.98    1.67
  -4  -1 -12    5.99    2.25
  -4  -1 -13    7.12    2.04
  -4  -1 -13    7.08    1.85
  -4  -1 -14    0.28    1.74
  -4  -2  15  188.19    9.75
  -4  -2  15  141.72    7.81
  -4  -2  14   -1.65    1.83
  -4  -2  14   -5.01    2.00
  -4  -2  13    4.77    2.76
  -4  -2  13    2.13    2.04
  -4  -2  12   21.69    4.82
  -4  -2  11  211.68   15.01
   4   2 -11  211.92   15.73
  -4  -2  10  148.63   12.78
   4   2 -10  138.89   10.44
   4   2 -10  140.04   12.94
  -4  -2   9  836.30   30.21
   4   2  -9  863.92   26.07
   4   2  -9  818.67   31.64
  -4  -2   8  175.15   13.71
   4   2  -8  176.99   11.68
   4   2  -8  162.45   13.83
   4   2  -7   50.20    6.19
   4   2  -7   51.90    7.60
   4   2  -6   17.67    3.79
  -4  -2   6   27.01   12.21
   4   2  -6   15.43    4.28
   4   2  -5   66.39    7.37
   4   2  -5   74.58    8.95
  -4  -2   5   47.03   14.85
  -4  -2   4  156.55   27.79
   4   2  -4  174.57   12.30
   4   2  -4  183.88   13.71
  -4  -2   3   24.93   11.03
   4   2  -3   10.36    2.72
   4   2  -2   -3.75    2.60
  -4  -2   2   -1.39    7.63
   4   2  -1   21.60    4.75
  -4  -2   1   40.28   14.42
   4   2   0   -1.28    2.93
  -4  -2   0   10.71   10.26
  -4  -2  -1   -0.81    3.73
  -4  -2  -1    1.79    1.83
  -4  -2  -1    1.97    2.76
  -4  -2  -2   18.18   10.55
  -4  -2  -2   27.55    4.48
  -4  -2  -2   13.86    2.74
  -4  -2  -3   52.31   16.26
  -4  -2  -3   66.35    7.28
  -4  -2  -3   45.01    6.86
  -4  -2  -4  104.00   22.00
  -4  -2  -4   91.45    8.50
  -4  -2  -4   69.98    8.65
  -4  -2  -5   63.26    7.07
  -4  -2  -5   48.21    7.41
  -4  -2  -6    7.39    2.59
  -4  -2  -6   10.72    3.28
  -4  -2  -6    2.60    2.21
  -4  -2  -7   11.30    3.11
  -4  -2  -7   10.20    2.85
  -4  -2  -7   10.09    3.51
  -4  -2  -8    0.69    1.23
  -4  -2  -8    0.42    1.45
  -4  -2  -8    0.01    2.55
  -4  -2  -9   72.04    6.78
  -4  -2  -9   59.18    6.20
  -4  -2  -9   60.49    7.61
  -4  -2  -9   71.24    8.53
  -4  -2 -10   29.32    4.06
  -4  -2 -10   33.41    5.23
  -4  -2 -11   26.77    4.29
   4   2  12  363.04   12.50
  -4  -2 -12  561.94   17.09
  -4  -2 -13  197.22    8.01
  -4  -3  15    6.91    1.70
  -4  -3  15    9.79    2.11
  -4  -3  14    6.82    2.43
  -4  -3  14    3.32    1.46
  -4  -3  13    1.35    1.97
  -4  -3  12   -0.34    2.17
   4   3 -12    1.65    1.46
  -4  -3  11    2.60    2.03
   4   3 -11    3.55    2.08
  -4  -3  10    7.22    3.21
   4   3 -10    8.90    2.59
   4   3 -10    9.08    3.51
  -4  -3   9   93.10    9.91
   4   3  -9   91.65    8.41
   4   3  -9   86.75   10.34
   4   3  -8  142.26   10.49
   4   3  -8  141.31   13.20
   4   3  -7  233.68   13.42
   4   3  -7  232.58   16.92
   4   3  -6 2500.64   44.62
   4   3  -6 2597.23   56.43
   4   3  -5  172.76   11.84
   4   3  -5  176.11   14.60
   4   3  -4   92.36    8.74
   4   3  -4   92.34   10.53
   4   3  -3   98.26    9.38
   4   3  -3   99.61   10.75
   4   3  -2    4.23    2.83
   4   3  -1    3.35    2.83
   4   3  -1   -0.95    1.71
  -4  -3   0   -0.16    9.13
   4   3   0    6.02    3.18
   4   3   0   12.01    4.50
  -4  -3  -1   84.86   20.28
   4   3   1   94.69   10.40
   4   3   1   99.88   11.13
  -4  -3  -1   86.88    8.70
  -4  -3  -2  116.51   25.42
   4   3   2  102.28   11.12
   4   3   2   98.34   11.24
  -4  -3  -2   83.38    8.71
   4   3   3   18.53    4.87
   4   3   3   23.29    5.66
  -4  -3  -3   10.96    3.06
   4   3   4   48.56    7.84
   4   3   4   61.90    8.85
  -4  -3  -4   50.15    7.35
  -4  -3  -5   10.72    3.40
   4   3   5    8.69    3.23
  -4  -3  -6    0.88    2.40
   4   3   6    1.35    1.69
  -4  -3  -7    0.16    1.84
   4   3   7   -3.57    3.04
   4   3   8    3.19    1.97
  -4  -3  -8    4.74    3.00
   4   3   9   31.58    4.59
  -4  -3  -9   45.59    5.78
  -4  -3  -9   39.58    5.54
  -4  -3 -10   33.50    4.75
  -4  -3 -11   36.54    4.18
  -4  -3 -12   56.98    4.27
  -4  -4  14    0.81    1.03
  -4  -4  14    3.94    1.90
  -4  -4  13    8.24    2.51
  -4  -4  12   12.75    2.87
   4   4 -12   10.93    3.04
  -4  -4  11   27.25    5.57
   4   4 -11   17.76    4.12
  -4  -4  10   -0.40    2.05
   4   4 -10    2.73    1.91
   4   4 -10    0.25    1.53
  -4  -4   9   19.46    4.39
   4   4  -9   20.09    4.06
   4   4  -9   18.95    4.96
   4   4  -8   57.27    6.57
   4   4  -8   50.89    7.76
   4   4  -7  404.01   17.56
   4   4  -7  385.01   21.42
   4   4  -6   26.73    4.47
   4   4  -6   28.62    6.05
   4   4  -5  424.77   18.14
   4   4  -5  428.27   22.91
   4   4  -4  375.16   17.38
   4   4  -4  350.14   20.79
   4   4  -3  386.80   17.89
   4   4  -3  372.49   21.63
   4   4  -2  131.79   10.81
   4   4  -2  123.94   12.72
   4   4  -1   11.09    3.34
   4   4  -1    9.90    3.44
   4   4   0    5.38    2.55
   4   4   0    4.98    2.84
   4   4   1    4.86    2.69
   4   4   2   10.57    3.40
   4   4   2    6.44    3.52
  -4  -4  -2   -0.80    2.93
   4   4   3   53.67    7.07
   4   4   3   47.49    7.75
  -4  -4  -3   36.08    5.40
   4   4   4   -0.26    2.10
   4   4   4    4.78    2.56
  -4  -4  -4    4.38    2.82
   4   4   5   74.21    7.46
   4   4   5   66.17    8.46
  -4  -4  -5   56.80    6.92
   4   4   6  106.80    8.33
   4   4   6   96.66    9.65
  -4  -4  -6   89.42    8.36
   4   4   7   12.60    2.47
   4   4   7   10.98    3.20
  -4  -4  -7   14.29    3.26
   4   4   8    4.80    1.51
  -4  -4  -8    2.68    1.56
  -4  -4  -9    4.25    1.98
  -4  -4 -10    0.85    0.92
  -4  -5  12   56.79    5.17
   4   5 -12   58.60    5.58
  -4  -5  11   86.98    7.20
   4   5 -11   73.96    7.06
  -4  -5  10    1.51    1.59
   4   5 -10    2.87    1.97
  -4  -5   9   18.24    3.77
   4   5  -9   16.91    3.40
   4   5  -9   18.69    4.41
   4   5  -8   54.88    6.10
   4   5  -8   52.59    7.17
   4   5  -7    4.18    2.10
   4   5  -7   -0.27    1.84
   4   5  -6   46.14    5.65
   4   5  -6   47.75    7.05
   4   5  -5   18.26    3.68
   4   5  -5   13.57    4.01
   4   5  -4    5.69    2.32
   4   5  -4    2.82    2.43
   4   5  -3   18.11    3.59
   4   5  -3   16.42    4.64
   4   5  -2   20.33    3.81
   4   5  -2   20.74    5.50
   4   5  -1    5.07    1.94
   4   5  -1    5.97    3.17
   4   5   0   -0.89    1.29
   4   5   0   -1.59    1.93
   4   5   1   19.66    3.71
   4   5   1   19.94    4.71
   4   5   2    9.20    2.11
   4   5   2   12.24    3.72
   4   5   3   19.54    3.15
   4   5   3   21.68    4.54
   4   5   4  227.61   14.19
  -4  -5  -4  186.56    9.98
   4   5   5   17.35    3.75
  -4  -5  -5   14.08    2.59
   4   5   6    2.34    1.38
  -4  -5  -6   -0.29    1.41
   4   5   7   62.29    5.34
  -4  -5  -7   58.97    4.74
  -4  -5  -8    2.19    1.11
  -4  -6  11  284.52    9.20
   4   6 -11  295.73   10.43
  -4  -6  10   53.90    4.87
   4   6 -10   54.19    5.05
  -4  -6   9   15.40    2.82
   4   6  -9   17.16    3.16
   4   6  -8    5.99    1.73
   4   6  -8    5.50    1.62
   4   6  -8    5.34    2.13
   4   6  -7   -0.76    1.25
   4   6  -7    0.30    1.02
   4   6  -7   -0.81    1.30
   4   6  -6    9.73    2.38
   4   6  -6    8.48    2.79
   4   6  -5   17.05    3.10
   4   6  -5   16.63    3.71
   4   6  -4   17.48    3.02
   4   6  -4   14.21    3.61
   4   6  -3   27.93    3.97
   4   6  -3   26.32    4.92
   4   6  -2   -0.60    1.41
   4   6  -2    0.72    1.72
   4   6  -1   37.07    3.97
   4   6  -1   41.42    5.99
   4   6   0   15.72    2.35
   4   6   0   12.56    3.08
   4   6   1    2.45    1.52
   4   6   2    1.14    1.20
   4   6   3   -1.55    1.31
   4   6   4    3.95    1.44
   4   6   5    0.76    0.91
   4   7  -8  151.35    6.52
  -4  -7   7    2.34    1.06
   4   7  -7    0.69    0.73
   4   7  -6   41.15    3.55
   4   7  -6   38.56    3.95
   4   7  -5    0.72    0.85
   4   7  -5    1.33    1.15
   4   7  -4    2.72    1.30
   4   7  -4    0.02    0.98
   4   7  -3   43.72    4.13
   4   7  -3   38.44    4.26
   4   7  -2   20.49    2.81
   4   7  -2   17.48    2.86
   4   7  -1    2.24    1.31
   4   7  -1    1.99    1.23
   4   7   0   70.97    4.29
   4   7   0   68.10    5.18
   4   7   1   83.06    5.14
  -5   7   4   86.94    5.06
  -5   7   3   10.70    2.07
  -5   7   2    4.56    1.56
  -5   7   1   21.34    3.17
  -5   7   1   21.58    3.21
  -5   7   0   20.36    3.33
  -5   7   0   21.35    3.25
  -5   7  -1    9.56    2.53
  -5   7  -1    8.29    2.14
  -5   7  -2    6.14    2.15
  -5   7  -2    0.06    0.99
  -5   7  -3   22.91    3.69
  -5   7  -3   17.31    3.21
  -5   7  -4   34.53    4.58
  -5   7  -5   11.36    2.48
  -5   7  -5    8.77    2.82
  -5   7  -6    3.90    2.86
  -5   7  -7    1.58    1.50
  -5   7  -8    8.58    2.49
  -5   7  -9    1.58    1.36
  -5   6   7    4.85    1.72
  -5   6   6   26.17    3.48
  -5   6   5   51.99    4.47
  -5   6   5   45.17    5.10
  -5   6   4    0.17    0.96
  -5   6   4   -0.27    0.87
  -5   6   3   39.26    4.77
  -5   6   3   39.25    4.94
  -5   6   3   33.99    5.13
  -5   6   2    1.32    1.10
  -5   6   2    1.36    1.29
  -5   6   2    1.87    1.72
  -5   6   1    2.72    1.67
  -5   6   1    0.98    1.32
  -5   6   1    1.05    1.21
  -5   6   0   13.68    3.31
  -5   6   0   13.60    3.11
  -5   6   0   12.57    3.47
  -5   6  -1    1.87    1.44
  -5   6  -1   -0.25    1.09
  -5   6  -1    0.80    1.13
  -5   6  -2    9.28    2.83
  -5   6  -2   10.84    4.18
  -5   6  -2   12.78    3.04
  -5   6  -2    7.78    2.63
  -5   6  -3   82.04   10.54
  -5   6  -3   89.83    7.88
  -5   6  -3   77.93    7.50
  -5   6  -3   95.87    8.71
  -5   6  -4    8.21    2.98
  -5   6  -4    2.50    3.32
  -5   6  -4    4.76    1.84
  -5   6  -4    3.13    1.67
  -5   6  -5   79.36   10.06
  -5   6  -5  105.49    8.87
  -5   6  -6   -0.13    1.06
  -5   6  -6    2.62    2.00
  -5   6  -7   -0.37    1.06
  -5   6  -7    2.48    2.72
  -5   6  -8  155.00   12.66
  -5   6  -8  182.15    9.35
  -5   6  -9    0.55    1.94
  -5   6 -10   -1.81    1.69
  -5   6 -11   35.16    4.69
  -5   5   9   35.99    3.99
  -5   5   8   25.34    3.95
  -5   5   7   10.91    2.19
  -5   5   7    4.00    1.25
  -5   5   6   40.14    4.57
  -5   5   6   32.93    4.78
  -5   5   5   -1.12    1.83
  -5   5   5    0.41    0.90
  -5   5   4   13.16    2.92
  -5   5   4   19.79    3.77
  -5   5   4   17.75    3.51
  -5   5   3    0.41    1.30
  -5   5   3    1.02    0.99
  -5   5   2   21.39    4.38
  -5   5   2   20.87    4.24
  -5   5   1   18.05    3.96
  -5   5   1   14.22    3.62
  -5   5   1   13.47    4.03
  -5   5   0    2.18    2.92
  -5   5   0    0.21    1.37
  -5   5   0   -0.34    1.01
  -5   5   0   -0.45    1.57
  -5   5  -1   18.83    5.46
  -5   5  -1   31.98    5.29
  -5   5  -1   27.95    5.36
  -5   5  -1   29.07    5.01
  -5   5  -2   19.88    6.03
  -5   5  -2   17.66    4.08
  -5   5  -2   14.19    3.77
  -5   5  -2   25.21    5.10
  -5   5  -2    7.29    2.28
  -5   5  -3   25.48    6.71
  -5   5  -3   26.56    4.88
  -5   5  -3   30.56    5.44
  -5   5  -3   23.03    4.38
  -5   5  -3   30.44    5.23
  -5   5  -4    5.48    2.20
  -5   5  -4    4.87    3.19
  -5   5  -4    8.60    2.70
  -5   5  -4    7.88    3.18
  -5   5  -4    8.28    2.84
  -5   5  -5   28.83    7.16
  -5   5  -5   35.65    5.10
  -5   5  -5   31.51    5.50
  -5   5  -5   40.15    5.98
  -5   5  -6   97.19   12.31
  -5   5  -6  101.32    7.83
  -5   5  -6  110.64   10.09
  -5   5  -7   58.86    9.42
  -5   5  -7   63.02    7.54
  -5   5  -7   76.82    7.52
  -5   5  -8    1.00    1.08
  -5   5  -8   -2.08    3.12
  -5   5 -10    2.31    2.21
  -5   5 -11   17.26    3.98
  -5   5 -12    8.21    2.69
  -5   5 -12   10.03    1.82
  -5   4  11   -0.28    1.25
  -5   4  10   10.85    2.96
  -5   4   9   39.79    5.39
  -5   4   8   -3.33    2.07
  -5   4   7   17.70    3.81
  -5   4   6   78.99    7.90
  -5   4   5    6.12    2.33
  -5   4   5    3.85    2.03
  -5   4   4  300.22   15.36
  -5   4   4  295.43   14.89
  -5   4   3    8.12    2.84
  -5   4   3   10.66    3.29
  -5   4   2    1.43    1.10
  -5   4   2    1.63    1.91
  -5   4   2    1.10    2.15
  -5   4   1   25.09    6.35
  -5   4   1   28.42    5.26
  -5   4   1   29.26    5.10
  -5   4   0   74.18   10.87
  -5   4   0   84.15    9.29
  -5   4   0   88.08    8.79
  -5   4  -1   35.02    8.45
  -5   4  -1   45.20    6.96
  -5   4  -1   30.48    5.29
  -5   4  -2   21.81    6.60
  -5   4  -2   23.74    4.79
  -5   4  -2   28.75    5.42
  -5   4  -2   21.84    4.50
  -5   4  -3    1.10    3.13
  -5   4  -3    2.52    1.43
  -5   4  -3    2.78    1.44
  -5   4  -3    5.81    2.73
  -5   4  -4    5.64    2.65
  -5   4  -4    7.99    2.67
  -5   4  -4    7.41    3.15
  -5   4  -5   59.93   10.46
  -5   4  -5   77.10    7.42
  -5   4  -5   64.34    7.97
  -5   4  -5   73.04    7.98
  -5   4  -6    6.48    4.14
  -5   4  -6    9.00    2.83
  -5   4  -6    6.21    2.88
  -5   4  -7   19.59    4.12
  -5   4  -7   11.97    4.64
  -5   4  -7   14.48    3.96
  -5   4  -8   18.46    6.16
  -5   4  -8   18.85    4.24
  -5   4  -9   -1.40    2.39
  -5   4  -9    2.33    1.77
  -5   4 -10   36.35    7.30
  -5   4 -10   47.79    5.53
  -5   4 -11   -2.24    2.78
  -5   4 -12    1.63    1.90
  -5   4 -13    3.36    1.80
  -5   4 -13    6.71    1.65
   5  -3 -12    0.14    0.91
  -5   3  12   -0.12    1.21
  -5   3  11    5.00    2.18
  -5   3  10   52.85    6.43
  -5   3   9   86.51    8.57
  -5   3   8    0.82    1.92
  -5   3   8   -1.83    1.33
  -5   3   7   51.55    6.72
  -5   3   6   48.46    6.63
  -5   3   5    0.29    1.43
  -5   3   5   -1.19    1.68
  -5   3   4    4.65    1.66
  -5   3   4    0.61    1.69
  -5   3   3   94.78    8.67
  -5   3   3  104.50    9.80
  -5   3   3   95.58    9.07
  -5   3   2   39.79    5.69
  -5   3   2   46.77    6.71
  -5   3   2   46.56    6.48
  -5   3   1 1059.16   28.93
  -5   3   1 1075.53   32.60
  -5   3   1 1086.56   30.75
  -5   3   0 1089.92   29.76
  -5   3   0 1073.61   32.76
  -5   3   0 1071.05   31.00
  -5   3  -1  271.03   15.14
  -5   3  -1  240.12   15.00
  -5   3  -2    5.94    2.86
  -5   3  -2    4.58    2.46
  -5   3  -2    6.48    3.47
  -5   3  -3  113.35    9.75
  -5   3  -3   87.72   11.99
  -5   3  -3  101.36   10.18
  -5   3  -3  109.78   10.14
  -5   3  -4   10.48    3.01
  -5   3  -4    8.73    5.48
  -5   3  -4    8.59    3.26
  -5   3  -4    7.72    3.29
  -5   3  -5   29.37    4.94
  -5   3  -5   20.10    5.85
  -5   3  -5   21.38    4.80
  -5   3  -5   26.91    5.05
  -5   3  -6   26.95    7.34
  -5   3  -6   34.27    6.01
  -5   3  -6   42.72    6.11
  -5   3  -7    2.07    3.18
  -5   3  -7    3.34    2.01
  -5   3  -7    0.54    1.32
  -5   3  -8    6.75    3.61
  -5   3  -8    4.95    2.17
  -5   3  -9    4.10    4.48
  -5   3  -9   -1.14    1.67
  -5   3 -10    0.08    2.60
  -5   3 -10   -0.44    1.22
  -5   3 -11    2.91    2.56
  -5   3 -12    8.69    3.80
  -5   3 -12    9.18    2.23
  -5   3 -13   -1.36    2.22
  -5   3 -13    0.12    0.92
  -5   3 -14   -1.17    1.12
  -5   3 -14    1.26    0.76
   5  -2 -13    5.78    2.31
  -5   2  13    3.77    1.43
  -5   2  12    0.29    1.33
  -5   2  11   -0.48    2.12
  -5   2  11   -1.15    1.99
  -5   2  10   27.59    4.99
  -5   2  10   23.98    4.07
  -5   2   9   -0.73    1.63
  -5   2   9   -1.30    1.83
  -5   2   8   12.57    3.85
  -5   2   8    5.86    2.05
  -5   2   7   14.00    3.53
  -5   2   7    6.82    2.16
  -5   2   6   10.93    3.22
  -5   2   5   81.59    7.81
  -5   2   5   91.17    8.71
  -5   2   4  166.41   11.40
  -5   2   4  164.76   11.88
  -5   2   3   26.05    4.94
  -5   2   3   28.31    4.80
  -5   2   3   18.87    8.72
  -5   2   2   81.79    8.66
  -5   2   2   85.41    8.33
  -5   2   2   87.03    9.11
  -5   2   2   95.19   19.74
  -5   2   1   84.36    8.54
  -5   2   1   88.91    8.37
  -5   2   1   84.87   21.42
  -5   2   1   76.48    8.69
  -5   2   1   96.36   20.33
  -5   2   0    8.65    3.10
  -5   2   0    6.05    8.64
  -5   2   0    6.57    2.81
  -5   2   0   -4.41    6.05
  -5   2  -1  626.76   23.64
  -5   2  -1  622.29   22.45
  -5   2  -1  648.74   56.21
  -5   2  -1  665.42   52.73
  -5   2  -2    8.49    3.31
  -5   2  -2    2.43    2.02
  -5   2  -2    1.92    3.57
  -5   2  -3  360.44   18.33
  -5   2  -3  381.68   17.52
  -5   2  -3  353.72   16.01
  -5   2  -3  392.58   20.02
  -5   2  -3  399.61   41.12
  -5   2  -3  325.51   40.50
  -5   2  -4   35.34    5.93
  -5   2  -4   23.43   18.21
  -5   2  -4   38.68    5.71
  -5   2  -4   36.75    8.11
  -5   2  -4   31.74    4.99
  -5   2  -4   42.32    6.67
  -5   2  -5   91.32    8.46
  -5   2  -5   75.58   12.08
  -5   2  -5   95.58    9.33
  -5   2  -6   -0.01    1.35
  -5   2  -6    0.53    3.81
  -5   2  -6    1.87    1.96
  -5   2  -7   10.10    4.61
  -5   2  -8   11.20    4.68
  -5   2  -9    3.45    3.55
  -5   2  -9    1.70    1.24
  -5   2 -10   10.99    4.92
  -5   2 -10   17.39    3.78
  -5   2 -11   80.66   11.17
  -5   2 -11   84.23    6.94
  -5   2 -12   20.28    4.68
  -5   2 -12   19.90    3.09
  -5   2 -13   -1.18    2.01
  -5   2 -13   -0.28    1.06
  -5   2 -14    4.11    1.16
   5  -1 -14   -0.41    0.80
  -5   1  13   -1.83    1.57
  -5   1  13   -1.24    1.39
  -5   1  12    0.34    1.28
  -5   1  12    1.26    1.18
  -5   1  11    7.33    2.72
  -5   1  11    4.30    1.87
  -5   1  10    5.24    2.75
  -5   1  10    3.08    2.11
  -5   1   9    2.18    2.14
  -5   1   9    0.73    1.58
  -5   1   8   81.84    8.19
  -5   1   8  110.44   10.17
  -5   1   7   76.08    7.90
  -5   1   6   13.85    3.14
  -5   1   6    4.80    1.35
  -5   1   5   73.92    8.11
  -5   1   5   74.99    7.77
  -5   1   4    1.03    1.41
  -5   1   4    8.87    5.12
  -5   1   3   78.44    8.00
  -5   1   3   66.35   17.21
  -5   1   2    1.33    1.54
  -5   1   2    2.80    2.76
  -5   1   2   -3.99    6.12
  -5   1   1   70.09   19.45
  -5   1   1   59.93    7.77
  -5   1   1   60.82   16.68
  -5   1   0   46.74   18.64
  -5   1   0   35.90    6.17
  -5   1   0   36.52   13.79
  -5   1  -1   52.39    6.65
   5  -1   1   60.06    8.75
  -5   1  -1   72.33    7.06
  -5   1  -1   77.08   19.27
  -5   1  -1   69.97    8.50
  -5   1  -1   66.76   17.10
  -5   1  -2   20.63    4.38
  -5   1  -2   13.93    3.48
  -5   1  -2   18.65    4.32
  -5   1  -2   10.26    6.15
  -5   1  -3  379.00   17.92
  -5   1  -3  403.68   17.62
  -5   1  -3  411.35   20.98
  -5   1  -3  390.73   41.20
  -5   1  -4  153.22   11.94
  -5   1  -4  164.22   11.65
  -5   1  -4  164.38   11.24
  -5   1  -4  169.98   13.87
  -5   1  -4  173.65   27.08
  -5   1  -5  229.19   14.25
  -5   1  -5  249.92   13.95
  -5   1  -5  220.17   19.98
  -5   1  -5  245.18   13.82
  -5   1  -5  258.57   17.06
  -5   1  -5  240.80   15.31
  -5   1  -6  354.61   16.74
  -5   1  -6  378.74   16.41
  -5   1  -6  313.23   24.74
  -5   1  -6  345.32   16.42
  -5   1  -6  405.77   21.08
  -5   1  -6  348.86   18.29
  -5   1  -7   11.55    4.87
  -5   1  -7   14.20    3.34
  -5   1  -7   20.19    5.20
  -5   1  -7   17.83    4.46
  -5   1  -8   79.87   12.48
  -5   1  -8   86.05    7.87
  -5   1  -8  112.35   10.48
  -5   1  -8   80.34    8.50
  -5   1  -9   12.75    5.07
  -5   1  -9   20.17    3.81
  -5   1  -9   13.53    3.51
  -5   1 -10  128.99   14.82
  -5   1 -10  133.06    9.05
  -5   1 -10  139.22    9.94
  -5   1 -11   19.80    5.96
  -5   1 -11   17.16    3.11
  -5   1 -12   -3.99    3.01
  -5   1 -12   -0.98    1.13
  -5   1 -13   11.68    3.09
  -5   1 -13   19.04    2.43
  -5   0  14  230.37    9.50
   5   0 -14  198.74    7.53
  -5   0  13    4.10    2.56
  -5   0  13    1.30    1.48
  -5   0  12  143.58    9.99
  -5   0  12  145.65    9.66
  -5   0  11    3.80    1.69
  -5   0  11    1.85    1.81
  -5   0  10   39.96    6.07
  -5   0  10   49.00    6.40
  -5   0   9    2.83    2.41
  -5   0   8  233.65   14.61
  -5   0   7    2.45    2.09
  -5   0   6  121.80   10.12
  -5   0   6  110.59    9.52
  -5   0   5   20.46    4.10
  -5   0   4   16.84    7.65
  -5   0   3   -5.89    8.89
   5   0  -2    2.76    2.53
  -5   0   2    5.94    8.50
  -5   0   2   -2.79    3.55
  -5   0   2    9.10   10.34
   5   0  -1    9.53    3.67
  -5   0   1    5.14    7.57
  -5   0   1    9.92    2.73
  -5   0   1   16.59    9.21
   5   0   0   30.43    6.18
  -5   0   0   40.25    5.59
  -5   0   0   37.73   14.09
  -5   0   0   28.24    5.45
  -5   0   0   29.32   13.41
  -5   0  -1    0.69    1.44
  -5   0  -1    2.32    2.79
  -5   0  -2   56.57    6.75
  -5   0  -2   52.16    7.89
  -5   0  -2   48.64    7.08
  -5   0  -2   58.36   17.21
  -5   0  -3    0.83    1.39
  -5   0  -3    1.04    2.48
  -5   0  -3   -0.51    2.64
  -5   0  -4   17.27    3.77
  -5   0  -4   15.60    4.87
  -5   0  -4   16.99    4.74
  -5   0  -5   14.00    3.50
  -5   0  -5   11.24    3.42
  -5   0  -5   13.81    4.69
  -5   0  -5    7.99    2.78
  -5   0  -6   89.37    8.27
  -5   0  -6  115.41   11.64
  -5   0  -6   97.25   10.48
  -5   0  -7   52.38   10.31
  -5   0  -7   55.78    6.57
  -5   0  -7   62.03    8.57
  -5   0  -7   55.38    7.89
  -5   0  -8  219.13   12.42
  -5   0  -8  243.89   15.51
  -5   0  -8  216.24   14.44
  -5   0  -9    8.49    4.32
  -5   0  -9    9.52    2.41
  -5   0  -9   11.89    3.42
  -5   0  -9    9.90    3.16
  -5   0 -10    9.17    3.86
  -5   0 -10   11.12    2.51
  -5   0 -10    9.07    2.63
  -5   0 -11   12.73    4.47
  -5   0 -11   16.38    2.74
  -5   0 -11   14.33    3.29
  -5   0 -12    4.44    2.48
  -5   0 -12    6.90    1.58
   5   0  13   43.70    4.06
  -5  -1  14   65.27    4.97
  -5  -1  13   34.46    4.44
  -5  -1  12  384.77   16.27
  -5  -1  12  368.45   13.54
  -5  -1  11   35.29    5.46
  -5  -1  11   36.60    4.90
  -5  -1  10  241.85   14.64
  -5  -1  10  268.00   13.96
  -5  -1   9  163.35   12.38
  -5  -1   8   26.55    5.06
  -5  -1   7   74.99    8.45
  -5  -1   6   14.68    3.90
   5   1  -6   10.73    2.99
  -5  -1   5   72.26    7.86
   5   1  -5   85.56    8.10
  -5  -1   4   21.94    4.42
   5   1  -4   18.55    3.85
  -5  -1   3    8.82    2.14
   5   1  -3   11.09    3.28
   5   1  -2    2.66    2.48
  -5  -1   2    2.89    2.40
   5   1  -1   -0.49    1.71
  -5  -1   1    4.12    2.09
   5   1   0    1.87    1.85
  -5  -1   0    3.09    2.63
   5   1   1   43.05    7.48
  -5  -1  -1   53.61    7.62
  -5  -1  -1   47.71    6.95
  -5  -1  -2   19.49    3.99
  -5  -1  -2   13.10    4.07
  -5  -1  -2   16.92    4.88
   5   1   3    5.37    2.67
  -5  -1  -3    9.35    2.96
  -5  -1  -3    3.43    2.23
  -5  -1  -3    6.86    3.65
  -5  -1  -4  232.71   13.56
  -5  -1  -4  222.06   16.81
  -5  -1  -4  204.20   14.60
  -5  -1  -5   43.54    5.87
  -5  -1  -5   39.12    7.01
  -5  -1  -5   40.03    6.50
  -5  -1  -6   31.40    5.11
  -5  -1  -6   35.21    6.63
  -5  -1  -6   35.35    6.60
  -5  -1  -7   -0.63    1.86
  -5  -1  -7    3.78    3.01
  -5  -1  -7   -1.42    1.98
  -5  -1  -8    1.89    1.33
  -5  -1  -8   -0.14    2.47
  -5  -1  -8    0.86    2.24
  -5  -1  -9   30.45    6.90
  -5  -1  -9   35.32    4.44
  -5  -1  -9   39.86    5.45
  -5  -1  -9   31.98    5.07
  -5  -1 -10   18.42    4.39
  -5  -1 -10   23.51    3.21
  -5  -1 -10   28.20    3.98
  -5  -1 -10   25.63    4.18
  -5  -1 -11   49.17    6.21
   5   1  11   47.17    5.16
  -5  -1 -11   57.31    5.18
   5   1  12   -2.74    1.12
  -5  -2  14   29.25    3.08
  -5  -2  13  130.92    7.98
  -5  -2  12   -0.46    1.15
  -5  -2  11  135.74   10.12
  -5  -2  10    8.37    2.38
  -5  -2  10    9.41    3.08
   5   2 -10    7.70    2.54
  -5  -2   9  258.10   15.22
   5   2  -9  244.03   12.55
   5   2  -9  232.97   13.57
  -5  -2   8   46.27    6.57
   5   2  -8   53.28    5.98
   5   2  -8   40.04    5.75
  -5  -2   7  246.32   15.15
   5   2  -7  253.37   13.35
   5   2  -7  228.77   13.88
  -5  -2   6    3.67    1.92
   5   2  -6    2.73    1.79
   5   2  -6    3.28    1.95
   5   2  -5    3.92    2.00
   5   2  -4    1.55    1.66
   5   2  -3    7.54    2.88
   5   2  -2  117.48   10.44
  -5  -2   2  104.92   10.59
   5   2  -1   21.36    4.75
   5   2   0   16.89    4.32
  -5  -2   0   23.05    4.24
   5   2   1  195.66   14.70
  -5  -2  -1  170.76   12.61
   5   2   2    8.36    3.40
  -5  -2  -2    4.28    2.57
   5   2   3    9.59    3.69
  -5  -2  -3    9.83    3.06
   5   2   4  100.34   10.79
  -5  -2  -4   78.51    8.89
   5   2   5   -0.07    2.38
  -5  -2  -5    0.06    2.18
  -5  -2  -5   -1.85    2.67
  -5  -2  -6   20.01    5.25
  -5  -2  -6   17.71    4.40
  -5  -2  -7   12.12    3.51
  -5  -2  -7   13.94    4.18
   5   2   8   17.79    3.93
  -5  -2  -8   19.49    4.05
  -5  -2  -8   19.14    4.06
   5   2   9   41.25    5.02
  -5  -2  -9   56.77    5.46
  -5  -2  -9   50.66    5.56
   5   2  10    0.56    0.78
  -5  -2 -10   -0.74    1.24
  -5  -2 -11   22.04    2.76
  -5  -3  13    5.66    1.65
  -5  -3  11   -0.36    1.58
  -5  -3  10   53.33    6.18
   5   3 -10   51.63    5.99
  -5  -3   9   13.62    3.46
   5   3  -9   13.59    3.10
   5   3  -9   10.14    3.02
  -5  -3   8   -0.58    1.62
   5   3  -8    1.80    1.09
  -5  -3   7    1.28    2.02
   5   3  -7    2.68    1.77
   5   3  -7    1.54    1.86
   5   3  -6   98.03    8.16
   5   3  -6   96.10    9.32
   5   3  -5   56.09    6.42
   5   3  -5   51.13    6.82
   5   3  -4  252.12   13.83
   5   3  -4  240.97   14.86
   5   3  -3  230.31   13.63
   5   3  -3  233.55   14.55
   5   3  -2  281.89   15.41
   5   3  -2  266.49   15.45
   5   3  -1  112.15    9.97
   5   3  -1  110.80    9.82
   5   3   1   28.76    5.14
  -5  -3  -1   25.93    5.01
   5   3   2   58.99    7.24
  -5  -3  -2   41.93    5.48
   5   3   3  163.50   12.06
  -5  -3  -3  126.73    9.99
   5   3   4   16.05    3.84
  -5  -3  -4   16.11    3.91
   5   3   5    9.97    2.92
  -5  -3  -5    5.95    2.12
   5   3   6   -1.26    1.51
  -5  -3  -6   -2.82    2.68
   5   3   7   -2.16    1.77
  -5  -3  -7    0.72    1.42
  -5  -3  -7   -1.33    1.41
   5   3   8   -0.96    0.83
  -5  -3  -8   -1.42    1.72
  -5  -3  -8    0.01    1.10
  -5  -3  -9    9.90    1.97
  -5  -3 -10    9.01    1.49
  -5  -4  12    9.14    1.83
  -5  -4  11    5.04    1.73
  -5  -4  10    2.39    1.11
   5   4 -10    3.07    1.17
  -5  -4   9   -0.71    1.32
   5   4  -9    0.19    0.80
   5   4  -9   -1.75    1.35
  -5  -4   8    1.40    1.59
   5   4  -8    4.03    1.83
   5   4  -8    1.84    1.48
  -5  -4   7   59.99    6.61
   5   4  -7   68.84    6.27
   5   4  -7   64.12    7.09
   5   4  -6    1.04    1.00
   5   4  -6    0.84    1.37
   5   4  -5   53.93    5.74
   5   4  -5   51.02    6.67
   5   4  -4  378.28   15.60
   5   4  -4  345.13   17.12
   5   4  -3  436.33   16.99
   5   4  -3  410.11   18.69
   5   4  -2  201.46   11.66
   5   4  -2  181.44   12.38
   5   4  -1  241.29   12.86
   5   4  -1  218.46   13.54
   5   4   0    0.45    1.64
   5   4   0   -0.53    1.47
   5   4   1   67.17    6.79
   5   4   1   53.86    6.43
   5   4   2    0.51    0.99
   5   4   2    3.26    2.02
   5   4   3    4.95    1.89
  -5  -4  -3    7.42    2.32
   5   4   4    3.05    1.47
  -5  -4  -4    1.23    1.09
   5   4   5   22.73    3.07
  -5  -4  -5   23.04    4.13
  -5  -4  -5   16.90    2.66
   5   4   6   49.07    3.77
  -5  -4  -6   53.72    5.38
  -5  -4  -6   47.14    4.18
  -5  -4  -7   22.30    3.10
  -5  -4  -7   17.72    2.49
  -5  -5  10   10.29    1.96
   5   5 -10   10.36    1.81
  -5  -5   9   34.66    3.71
   5   5  -9   37.94    4.06
  -5  -5   8   -0.05    1.32
   5   5  -8    0.59    0.79
   5   5  -8    1.29    0.92
  -5  -5   7    0.14    1.20
   5   5  -7    1.65    1.00
   5   5  -7    0.65    0.98
   5   5  -6    1.81    1.26
   5   5  -6    0.41    1.27
   5   5  -5   33.66    3.99
   5   5  -5   35.19    4.64
   5   5  -4   35.57    4.26
   5   5  -4   35.00    4.79
   5   5  -3    5.20    1.78
   5   5  -3    2.96    1.34
   5   5  -2   89.63    6.46
   5   5  -2   84.04    7.30
   5   5  -1    4.94    1.53
   5   5  -1    8.01    2.48
   5   5   0  131.78    7.37
   5   5   0  119.22    8.25
   5   5   1   -0.69    0.70
   5   5   1    0.78    1.13
   5   5   2   21.91    2.61
   5   5   2   18.50    2.86
   5   5   3    4.64    1.20
   5   5   3    7.29    1.92
  -5  -5  -4    3.35    1.54
  -5  -5  -5   -0.17    0.89
  -5  -6   6    8.28    1.60
   5   6  -6    7.22    1.56
  -5  -6   5   23.14    2.67
   5   6  -5   23.44    2.43
   5   6  -5   23.90    2.77
   5   6  -4   15.80    1.97
   5   6  -4   13.57    2.18
   5   6  -3   23.40    2.84
   5   6  -3   18.04    2.05
   5   6  -3   18.60    2.45
   5   6  -2   32.48    3.27
   5   6  -2   26.19    2.92
  -6   6   3   33.92    3.09
  -6   6   3   23.17    2.50
  -6   6   2   44.21    3.77
  -6   6   2   39.87    3.54
  -6   6   1   17.31    2.57
  -6   6   1   18.78    2.81
  -6   6   1   14.67    2.29
  -6   6   0   13.41    2.48
  -6   6   0   14.30    2.40
  -6   6   0   12.01    2.10
  -6   6  -1    4.22    1.50
  -6   6  -1    3.45    1.21
  -6   6  -1    1.57    1.09
  -6   6  -2   13.33    2.49
  -6   6  -2   12.96    2.30
  -6   6  -3   13.36    2.64
  -6   6  -4   24.21    3.32
  -6   6  -5   14.17    2.47
  -6   6  -6   14.83    2.16
  -6   6  -6   12.83    3.02
  -6   6  -7   -0.33    1.12
  -6   5   6    5.29    1.24
  -6   5   6    2.73    1.06
  -6   5   5   15.98    2.45
  -6   5   5   11.08    2.15
  -6   5   4   18.64    2.64
  -6   5   4   24.00    3.21
  -6   5   4   16.54    2.88
  -6   5   3   50.67    4.92
  -6   5   3   43.11    4.51
  -6   5   3   34.62    4.18
  -6   5   2    8.22    2.23
  -6   5   2    7.55    2.03
  -6   5   2    6.60    2.04
  -6   5   1   -1.30    1.52
  -6   5   1    0.81    1.07
  -6   5   1   -0.38    0.92
  -6   5   0   26.03    3.88
  -6   5   0   21.94    3.41
  -6   5   0   29.35    4.31
  -6   5  -1   11.01    2.82
  -6   5  -1    8.10    2.18
  -6   5  -2    0.51    1.32
  -6   5  -2    2.08    1.51
  -6   5  -3    8.62    2.34
  -6   5  -3   10.44    3.12
  -6   5  -3    9.89    2.36
  -6   5  -4    1.69    1.21
  -6   5  -4   -0.91    1.65
  -6   5  -4    3.19    1.32
  -6   5  -5   12.24    2.61
  -6   5  -5    7.46    2.71
  -6   5  -6    3.77    1.38
  -6   5  -6    3.19    2.01
  -6   5  -7   -0.39    1.00
  -6   5  -7   -0.31    1.63
  -6   5  -8   21.42    4.16
  -6   5  -9   27.78    3.78
  -6   4   8   46.58    4.01
  -6   4   8   82.65    5.40
  -6   4   7   12.63    2.55
  -6   4   7   15.47    2.33
  -6   4   6    0.38    1.15
  -6   4   6   -1.62    1.28
  -6   4   5   74.33    6.14
  -6   4   4   46.27    5.04
  -6   4   4   44.20    4.62
  -6   4   3  375.57   15.12
  -6   4   3  349.99   12.93
  -6   4   2   35.07    4.85
  -6   4   2   47.24    5.62
  -6   4   1  219.83   11.72
  -6   4   1  272.93   13.66
  -6   4   0  168.00   11.83
  -6   4   0  104.44    8.84
  -6   4  -1   14.13    3.31
  -6   4  -1   26.41    4.66
  -6   4  -2   12.56    3.43
  -6   4  -2    6.43    2.19
  -6   4  -2    7.01    2.44
  -6   4  -3    2.66    2.39
  -6   4  -3    0.30    1.36
  -6   4  -3   -0.50    1.02
  -6   4  -3    2.69    2.22
  -6   4  -4    4.47    3.38
  -6   4  -4    4.86    1.94
  -6   4  -4    4.51    2.29
  -6   4  -5    1.67    2.02
  -6   4  -5    1.41    1.17
  -6   4  -5    2.94    2.03
  -6   4  -6   -0.37    1.18
  -6   4  -6   -4.04    3.23
  -6   4  -6   -0.22    1.19
  -6   4  -7   45.91    5.50
  -6   4  -7   49.78    4.81
  -6   4  -8    6.40    2.00
  -6   4  -8   14.06    2.83
  -6   4  -9   23.50    4.48
  -6   4  -9   21.81    2.47
  -6   4 -10    2.45    1.87
  -6   3   9    2.20    1.38
  -6   3   9    0.16    0.62
  -6   3   8  167.62    9.50
  -6   3   7    4.16    1.76
  -6   3   6   14.32    3.07
  -6   3   5    8.98    2.38
  -6   3   5    9.19    2.35
  -6   3   4    8.23    2.35
  -6   3   4    7.64    2.27
  -6   3   3   34.47    5.02
  -6   3   3   34.70    4.64
  -6   3   2    5.89    2.18
  -6   3   2    3.82    1.58
  -6   3   2    2.67    1.80
  -6   3   1   33.76    5.36
  -6   3   1   36.04    5.30
  -6   3   1   34.00    4.29
  -6   3   0  324.90   15.43
  -6   3   0  299.47   16.05
  -6   3   0  328.12   16.08
  -6   3  -1  122.80    9.72
  -6   3  -1  117.41    9.76
  -6   3  -2  541.79   20.00
  -6   3  -2  482.59   20.69
  -6   3  -2  545.63   20.78
  -6   3  -3  246.17   14.86
  -6   3  -3  264.03   14.37
  -6   3  -4   31.12    5.66
  -6   3  -4   33.00    4.96
  -6   3  -5   22.02    5.70
  -6   3  -5   22.90    4.58
  -6   3  -5   28.14    4.44
  -6   3  -6    4.50    3.15
  -6   3  -6    1.88    1.66
  -6   3  -6   -0.85    1.12
  -6   3  -6    1.81    2.22
  -6   3  -7   29.95    4.04
  -6   3  -7   30.83    4.83
  -6   3  -8   13.21    3.64
  -6   3  -8   14.55    2.72
  -6   3  -8   13.53    2.94
  -6   3  -9   14.51    2.50
  -6   3  -9   16.89    2.87
  -6   3 -10   22.70    2.79
  -6   3 -11    8.75    1.37
  -6   2  10    1.33    1.18
  -6   2   9   10.04    2.70
  -6   2   8    0.49    1.38
  -6   2   7    9.29    2.84
  -6   2   6    0.79    1.75
  -6   2   6    0.16    1.04
  -6   2   5    2.44    2.00
  -6   2   5    0.56    1.02
  -6   2   5   -1.13    1.45
  -6   2   4    1.69    1.47
  -6   2   4    2.41    1.51
  -6   2   3   14.70    3.41
  -6   2   3   10.21    3.08
  -6   2   2    2.72    1.86
  -6   2   2    3.14    2.27
  -6   2   2   -1.16    1.89
  -6   2   1    6.69    2.26
  -6   2   1    3.27    1.76
  -6   2   1    6.87    2.82
  -6   2   0  335.49   16.04
  -6   2   0  312.47   16.79
  -6   2   0  330.44   16.68
  -6   2  -1  239.48   13.66
  -6   2  -1  233.85   14.17
  -6   2  -2   17.58    4.11
  -6   2  -2   13.21    3.27
  -6   2  -3  767.02   23.81
  -6   2  -3  750.44   21.13
  -6   2  -3  692.00   25.64
  -6   2  -3  756.49   24.90
  -6   2  -4  252.84   13.36
  -6   2  -4  218.63   11.44
  -6   2  -4  225.17   14.71
  -6   2  -4  248.63   13.90
  -6   2  -5    0.92    1.15
  -6   2  -5    1.05    0.92
  -6   2  -5    0.47    1.23
  -6   2  -5    3.54    2.27
   6  -2   6   16.81    3.80
  -6   2  -6   22.50    3.78
  -6   2  -6   20.98    4.36
  -6   2  -6   23.39    3.84
  -6   2  -7    7.96    3.27
  -6   2  -7    8.87    2.36
  -6   2  -7   11.45    3.30
  -6   2  -8    5.79    2.19
  -6   2  -8    5.74    1.85
  -6   2  -8    8.60    2.57
  -6   2  -9  135.96    7.57
  -6   2  -9  134.47    8.38
  -6   2 -10   22.23    3.77
   6  -2  10   19.12    3.33
  -6   2 -11    7.10    1.38
  -6   1  11   28.80    3.42
  -6   1  10   14.71    2.28
  -6   1  10   30.37    3.93
  -6   1   9    6.88    2.43
  -6   1   9    1.70    1.38
  -6   1   8    5.84    2.25
  -6   1   7   46.24    5.77
  -6   1   6   -0.19    0.84
  -6   1   6    0.50    1.27
  -6   1   5   15.68    3.09
  -6   1   5   15.98    3.54
  -6   1   4   12.44    3.20
  -6   1   4   11.39    3.00
  -6   1   3    9.58    2.73
  -6   1   3    8.47    2.66
  -6   1   2    0.07    1.40
  -6   1   2   -2.71    1.69
  -6   1   2   -1.96    1.88
  -6   1   1   -0.76    1.53
  -6   1   1    1.47    1.28
  -6   1   0   32.49    5.50
  -6   1   0   31.07    5.03
  -6   1  -1   44.53    6.43
  -6   1  -1   43.61    6.07
  -6   1  -2   64.75    7.56
  -6   1  -2   65.63    7.18
   6  -1   2   54.84    6.90
  -6   1  -3    2.44    1.56
   6  -1   3    0.36    1.58
  -6   1  -3    0.91    1.55
  -6   1  -3    1.24    1.56
  -6   1  -4   13.25    3.19
   6  -1   4    6.09    2.56
  -6   1  -4    9.10    2.39
  -6   1  -4   10.37    2.95
  -6   1  -5    7.16    2.10
  -6   1  -5    7.34    2.42
  -6   1  -5    7.01    2.52
  -6   1  -6    9.30    2.31
  -6   1  -6    8.13    2.19
   6  -1   6    5.14    2.65
  -6   1  -6    6.89    2.20
   6  -1   7   35.39    5.72
  -6   1  -7   43.95    5.02
   6  -1   8    9.57    3.05
  -6   1  -8   11.63    2.56
  -6   1  -8   11.60    2.83
   6  -1   9   15.87    3.26
  -6   1  -9   20.85    3.02
  -6   1  -9   17.93    3.22
  -6   1 -10   15.03    2.24
   6  -1  11    0.61    0.51
  -6   0  11   48.17    3.87
  -6   0  11   60.67    4.58
  -6   0  10   17.06    2.72
  -6   0  10   26.30    3.58
  -6   0   9    2.43    1.49
  -6   0   9    3.46    1.37
  -6   0   8   23.68    3.70
  -6   0   8   34.32    4.62
  -6   0   7   -0.10    1.27
  -6   0   6  113.52    8.76
  -6   0   6  116.85    8.42
  -6   0   5    0.62    1.32
  -6   0   5    0.20    1.07
  -6   0   4  114.58    9.78
  -6   0   4  124.79    9.71
  -6   0   3   50.26    6.46
  -6   0   2   55.25    6.91
  -6   0   1    5.60    2.98
   6   0  -1    1.94    1.30
  -6   0   1    3.59    2.77
  -6   0   0    0.46    1.67
  -6   0   0   -0.28    2.37
  -6   0  -1   51.18    6.55
   6   0   1   58.29    7.21
  -6   0  -1   59.35    7.71
  -6   0  -2    9.52    3.04
   6   0   2    6.69    2.84
  -6   0  -2    8.55    3.24
  -6   0  -3   11.51    3.11
   6   0   3   13.14    3.77
  -6   0  -3   14.01    3.92
  -6   0  -3   13.57    3.46
  -6   0  -4    2.14    1.45
   6   0   4    0.83    1.78
  -6   0  -4    1.50    2.66
  -6   0  -4    2.10    1.54
  -6   0  -5   14.33    2.93
   6   0   5   11.68    3.59
  -6   0  -5   12.91    2.86
  -6   0  -5   10.62    2.80
  -6   0  -5   16.74    4.31
   6   0   6   17.15    3.81
  -6   0  -6   24.59    3.85
  -6   0  -6   18.23    4.33
   6   0   7   32.49    5.27
  -6   0  -7   32.96    3.97
   6   0   8    2.97    2.03
   6   0   9    3.51    1.51
  -6   0  -9    3.28    1.41
   6   0  10    1.82    0.94
  -6  -1  11    7.81    1.69
  -6  -1  10   36.12    3.91
  -6  -1  10   41.56    4.07
  -6  -1   9   15.65    2.73
  -6  -1   9   10.07    2.17
  -6  -1   8   23.72    3.66
  -6  -1   8   27.73    4.01
  -6  -1   7   -0.55    1.60
  -6  -1   7    0.65    1.18
  -6  -1   7    1.54    1.29
  -6  -1   6    1.43    1.81
  -6  -1   6    0.30    1.06
  -6  -1   5  129.13    9.46
   6   1  -5  164.83    9.11
   6   1  -4   32.53    4.28
   6   1  -3  147.98    9.64
   6   1  -2  115.35    8.98
  -6  -1   2  101.72    9.21
   6   1  -1   22.41    4.15
  -6  -1   1   24.94    5.37
  -6  -1   0   11.82    4.14
   6   1   1    0.29    1.50
  -6  -1  -1   -2.73    2.85
   6   1   2   -1.81    2.15
  -6  -1  -2   -1.65    2.33
  -6  -1  -3    0.57    1.12
   6   1   3    0.81    1.47
  -6  -1  -3    2.08    1.95
  -6  -1  -4    2.48    1.36
   6   1   4    2.44    1.99
  -6  -1  -4    2.01    2.38
  -6  -1  -4    1.17    1.05
  -6  -1  -5   14.50    2.69
   6   1   5    8.74    3.00
  -6  -1  -5    8.22    2.14
  -6  -1  -5    8.96    3.01
   6   1   6   -0.72    1.43
  -6  -1  -6    0.37    2.14
   6   1   7    0.66    0.98
  -6  -1  -7   -0.91    1.29
   6   1   8   67.23    5.67
   6   1   9   30.98    3.25
  -6  -2  10   34.32    3.64
  -6  -2   9   82.69    6.03
  -6  -2   9   77.87    5.06
  -6  -2   8    0.16    1.13
  -6  -2   8    0.50    1.28
  -6  -2   7    0.12    1.08
  -6  -2   7    0.62    0.85
   6   2  -7    0.71    0.98
  -6  -2   6   64.47    5.89
   6   2  -6   67.64    5.59
  -6  -2   5    3.12    1.49
   6   2  -5    0.58    0.95
   6   2  -4   21.01    3.51
   6   2  -3   42.74    4.98
   6   2  -2    2.02    1.03
  -6  -2   2    6.83    2.97
   6   2  -1  116.06    8.76
  -6  -2   1   99.90    8.96
   6   2   0  117.26    9.04
  -6  -2   0  103.41    9.76
   6   2   1    0.79    1.62
  -6  -2  -1   -1.25    1.96
  -6  -2  -2    5.90    2.69
  -6  -2  -3   14.05    2.74
   6   2   3   24.16    4.07
  -6  -2  -3   22.55    4.91
  -6  -2  -4   37.62    4.03
   6   2   4   41.43    5.12
  -6  -2  -4   49.95    6.41
   6   2   5    7.13    2.16
  -6  -2  -5    7.73    2.72
   6   2   6   16.74    2.75
  -6  -2  -6   24.96    3.96
   6   2   7   95.05    5.80
  -6  -2  -7   97.55    6.14
   6   2   8    7.51    1.37
  -6  -3   8   63.03    4.96
  -6  -3   7   74.13    5.71
   6   3  -7   76.45    5.14
  -6  -3   6   84.51    6.21
   6   3  -6   94.27    6.08
  -6  -3   5   51.69    4.87
   6   3  -5   53.70    4.81
  -6  -3   4    2.74    1.02
   6   3  -4    3.08    1.55
   6   3  -3  111.41    7.38
   6   3  -2    9.71    2.39
  -6  -3   2   14.36    3.32
   6   3  -1    5.53    1.74
  -6  -3   1    3.40    1.65
   6   3   0   22.27    3.47
  -6  -3   0   19.78    4.15
   6   3   1   24.40    3.57
  -6  -3  -1   22.08    3.96
   6   3   2    1.85    1.01
  -6  -3  -2    4.28    2.63
  -6  -3  -3    3.09    1.22
   6   3   3    3.43    1.26
  -6  -3  -3    3.60    2.10
   6   3   4    0.09    0.61
  -6  -3  -4   -0.87    1.86
   6   3   5   12.76    1.98
  -6  -3  -5   11.76    2.25
  -6  -3  -6   -0.41    1.00
   6   4  -7   -1.40    0.85
  -6  -4   6   32.95    2.94
   6   4  -6   38.02    3.30
  -6  -4   5  100.15    5.27
   6   4  -5  123.49    6.23
  -6  -4   4    1.54    0.98
   6   4  -4    1.95    1.09
   6   4  -3   99.94    5.82
   6   4  -2   59.28    4.45
   6   4  -1  139.34    6.78
  -6  -4   1   99.49    5.87
   6   4   0  276.13    9.31
  -6  -4   0  213.81    8.96
   6   4   1  242.19    8.29
  -6  -4  -1  198.19    8.76
   6   4   2   15.23    1.93
  -6  -4  -2   16.99    2.63
  -6  -4  -3   30.24    2.97
  -7   4   3   33.72    2.94
  -7   4   2   44.32    3.57
  -7   4   2   40.03    3.42
  -7   4   1  163.69    6.84
  -7   4   1  165.65    7.61
  -7   4   0   47.90    3.57
  -7   4   0   63.63    4.92
  -7   4  -1   46.77    4.31
  -7   4  -2    7.14    1.72
  -7   4  -3   16.68    2.48
  -7   4  -4   79.47    4.87
  -7   3   5   13.93    2.16
  -7   3   4   84.38    5.36
  -7   3   3    5.48    1.58
  -7   3   3    5.11    1.47
  -7   3   2    0.17    0.80
  -7   3   2    0.15    0.65
  -7   3   1    5.43    1.66
  -7   3   1    4.52    1.51
  -7   3   0    4.51    1.71
  -7   3   0    1.55    0.83
  -7   3  -1   25.56    3.77
  -7   3  -1   18.90    3.06
  -7   3  -2   79.15    6.29
  -7   3  -2   84.47    6.25
  -7   3  -3   25.50    3.74
  -7   3  -3   28.91    3.54
  -7   3  -4    1.23    0.89
  -7   3  -4    1.98    1.45
  -7   3  -5    1.24    0.87
  -7   3  -6  188.04    8.19
  -7   2   6    1.51    0.80
  -7   2   5   23.11    2.88
  -7   2   4   -0.37    0.76
  -7   2   4    0.49    0.84
  -7   2   3    2.43    1.07
  -7   2   3    3.12    1.41
  -7   2   2    6.28    1.55
  -7   2   2    4.95    1.83
  -7   2   1    1.00    0.72
  -7   2   1    1.13    0.98
  -7   2   1   -0.22    1.16
  -7   2   0    5.42    1.52
  -7   2   0    3.34    1.65
  -7   2   0    4.04    1.49
  -7   2   0    6.56    1.76
  -7   2  -1    3.99    1.74
  -7   2  -1    5.53    1.89
  -7   2  -2    4.62    1.48
  -7   2  -2    4.73    1.82
  -7   2  -3   17.37    3.19
  -7   2  -3   20.65    3.10
  -7   2  -4   41.24    4.74
  -7   2  -4   39.30    3.91
  -7   2  -5  165.36    8.83
  -7   2  -5  155.75    6.43
  -7   2  -6  227.50    9.48
  -7   1   7    0.96    0.75
  -7   1   6   10.02    1.98
  -7   1   5    4.02    1.37
  -7   1   5    1.10    0.72
  -7   1   4   45.22    4.34
  -7   1   4   54.38    4.79
  -7   1   3    0.74    0.78
  -7   1   3   -1.44    1.44
  -7   1   2    3.41    1.54
  -7   1   2    2.82    1.48
  -7   1   1    3.80    1.73
  -7   1   1    2.81    1.35
  -7   1   1    3.77    1.48
  -7   1   0    2.73    1.50
  -7   1   0    2.85    1.42
  -7   1   0    2.67    1.41
  -7   1  -1   16.02    2.93
  -7   1  -1   16.15    2.94
  -7   1  -1   12.88    2.63
  -7   1  -2   90.10    6.36
  -7   1  -2   74.44    6.49
  -7   1  -2   84.01    6.45
  -7   1  -3   80.20    5.69
  -7   1  -3   72.27    6.39
  -7   1  -3   81.43    5.98
  -7   1  -4    0.34    0.66
  -7   1  -4    1.07    1.05
  -7   1  -5   37.40    4.18
  -7   1  -6  210.15    8.83
  -7   0   7    5.11    1.38
  -7   0   6   69.96    4.93
  -7   0   5   -1.02    0.94
  -7   0   5    0.73    0.76
  -7   0   5    0.18    0.70
  -7   0   4    6.93    1.61
  -7   0   4    9.22    2.10
  -7   0   3    3.81    1.65
  -7   0   3    3.04    1.45
  -7   0   2   28.19    3.71
  -7   0   2   28.92    3.91
  -7   0   1   43.02    4.64
  -7   0   1   31.66    3.61
  -7   0   1   42.19    4.84
  -7   0   0   35.48    4.17
  -7   0   0   42.65    4.52
  -7   0   0   41.02    4.75
  -7   0  -1    6.32    1.76
  -7   0  -1    6.39    1.86
  -7   0  -1   12.02    2.62
  -7   0  -2    7.46    1.87
   7   0   2    7.57    1.57
  -7   0  -2    8.28    1.96
  -7   0  -2    7.57    2.26
  -7   0  -3   12.01    2.08
   7   0   3    8.92    1.65
  -7   0  -3   12.55    2.19
  -7   0  -3    5.49    1.77
  -7   0  -4   10.05    1.66
   7   0   4    8.36    1.57
  -7   0  -4    8.47    1.97
  -7   0  -5    6.40    1.67
  -7   0  -6   13.69    1.95
  -7  -1   6    0.68    0.78
  -7  -1   5    0.36    0.57
  -7  -1   5    2.22    0.99
  -7  -1   4   11.22    2.06
  -7  -1   4   14.72    2.44
  -7  -1   3   50.91    4.63
  -7  -1   3   51.68    4.47
  -7  -1   2  124.27    7.60
  -7  -1   2  124.72    7.16
  -7  -1   1   37.58    4.20
  -7  -1   1   35.62    4.03
  -7  -1   0   48.43    4.66
  -7  -1   0   50.23    4.54
   7   1   0   44.44    3.49
  -7  -1   0   37.83    3.83
  -7  -1  -1    8.11    1.87
   7   1   1    8.20    1.56
  -7  -1  -1    4.66    1.40
  -7  -1  -2    1.61    0.91
   7   1   2    1.64    0.78
  -7  -1  -2    0.16    0.84
   7   1   3    6.93    1.39
  -7  -1  -3    7.77    1.88
  -7  -1  -4   20.03    2.69
  -7  -2   4   37.76    3.06
  -7  -2   3   29.59    3.06
  -7  -2   3   33.65    3.05
  -7  -2   2    8.76    1.80
  -7  -2   2    7.93    1.78
  -7  -2   1    2.63    1.09
  -7  -2   1    1.83    1.09
  -7  -2   0    0.02    0.55
   7   2   0   -0.15    0.39
  -7  -2   0    0.59    0.50
   0   0   0    0.00    0.00


TITL FENG096 in P-1
REM P-1 (#2 in standard setting)
CELL 1.54184   6.009138   7.587491  15.027448 101.8239  90.6720  97.7700
ZERR    1.00   0.000445   0.000397   0.000960   0.0049   0.0059   0.0053
LATT  1
SFAC C H
UNIT 38.00 34.00
TREF
HKLF 4
END
_computing_structure_solution     'SHELXT 2018/2 (Sheldrick, 2018)'
;
_shelx_hkl_checksum                89754
_olex2_submission_special_instructions  'No special instructions were received'
_oxdiff_exptl_absorpt_empirical_details
;
Empirical correction (ABSPACK) includes:
- Absorption correction using spherical harmonics
- Frame scaling
;
_oxdiff_exptl_absorpt_empirical_full_max  2.145
_oxdiff_exptl_absorpt_empirical_full_min  0.609
